# Supplementary material for: Better late than never: Optimising the proteomic analysis of field-collected octopus
Source: PLoS One. 2023 Jul 12;18(7):e0288084. doi: 10.1371/journal.pone.0288084 (PMC10337964; doi:10.1371/journal.pone.0288084)
Supplement: S3 Table — Adjusted p-values can be found in column AB. (XLSX) [file pone.0288084.s003.xlsx]

## Sheet: Proteins
S3 Table. List of proteins that were statistically significantly higher in abundance in samples homogenised using metal beads compared to homogenisation with LN2. Adjusted p-values can be found in column AB.
Protein FDR Confidence: Combined	Master	Accession	Description	Exp. q-value: Combined	Contaminant	Sum PEP Score	Coverage [%]	# Peptides	# PSMs	# Unique Peptides	# AAs	MW [kDa]	calc. pI	Score Sequest HT: Sequest HT	# Peptides (by Search Engine): Sequest HT	Biological Process	Cellular Component	Molecular Function	Pfam IDs	Entrez Gene ID	Gene ID	Gene Symbol	# Protein Pathway Groups	# Razor Peptides	Fold Change (Abundance Ratio): (Beads) / (Nitro)	Abundance Ratio P-Value: (Beads) / (Nitro)	Abundance Ratio Adj. P-Value: (Beads) / (Nitro)	Abundance Ratio Variability [%]: (Beads) / (Nitro)	Abundances (Grouped): Beads	Abundances (Grouped): Nitro	Abundances (Grouped) CV [%]: Beads	Abundances (Grouped) CV [%]: Nitro	Found in Sample: [S1] F1: Sample, Oct1, Male, Beads	Found in Sample: [S2] F2: Sample, Oct1, Male, Beads	Found in Sample: [S3] F3: Sample, Oct1, Male, Beads	Found in Sample: [S4] F4: Sample, Oct1, Male, Beads	Found in Sample: [S5] F5: Sample, Oct1, Male, Beads	Found in Sample: [S6] F6: Sample, Oct1, Male, Beads	Found in Sample: [S7] F7: Sample, Oct2, Male, Beads	Found in Sample: [S8] F8: Sample, Oct2, Male, Beads	Found in Sample: [S9] F9: Sample, Oct2, Male, Beads	Found in Sample: [S10] F10: Sample, Oct2, Male, Beads	Found in Sample: [S11] F11: Sample, Oct2, Male, Beads	Found in Sample: [S12] F12: Sample, Oct2, Male, Beads	Found in Sample: [S13] F13: Sample, Oct3, Female, Beads	Found in Sample: [S14] F14: Sample, Oct3, Female, Beads	Found in Sample: [S15] F15: Sample, Oct3, Female, Beads	Found in Sample: [S16] F16: Sample, Oct3, Female, Beads	Found in Sample: [S17] F17: Sample, Oct3, Female, Beads
High	Master Protein	A0A0L8HKK9	Fructose-bisphosphate aldolase (Fragment) OS=Octopus bimaculoides OX=37653 GN=OCBIM_22013272mg PE=3 SV=1	0	FALSE	318.446	54	24	6221	2	322	35.1	7.66	20834	24	other metabolic processes		other molecular function	Pf00274		A0A0L8HKK9		0	0	2.663	4.51869e-07	0.00560001	4.56	2.82806e+09	1.06199e+09	3.11	8.61	High	High	High	High	High	High	High	High	High	High	High	High	High	High	High	High	High
High	Master Protein	A0A0L8HTV5	GlcNAc kinase OS=Octopus bimaculoides OX=37653 GN=OCBIM_22006147mg PE=3 SV=1	0	FALSE	15.077	12	4	97	4	344	37.6	6.7	226.82	4	other metabolic processes		kinase activity	Pf01869	106868603	A0A0L8HTV5; obi:106868603		0	0	11.037	6.9598e-06	0.0140159	35.63	1.76223e+07	1.59669e+06	12.51	85	High	High	High	High	High	High	High	High	High	High	High	Peak Found	High	High	High	High	High
High	Master Protein	A0A6P7THI9	Lissencephaly-1 homolog OS=Octopus vulgaris OX=6645 GN=LOC115224314 PE=3 SV=1	0	FALSE	109.006	48	16	706	1	408	45.9	7.72	1971.03	16	cell cycle OR cell proliferation;cell organization and biogenesis;other biological processes	cytoskeleton;other cell component	other molecular function	Pf00400		A0A6P7THI9	LOC115224314	0	15	2.557	3.28005e-05	0.0140159	21.54	1.03713e+08	4.05541e+07	14.94	34.25	High	High	Peak Found	Peak Found	Peak Found	Not Found	High	High	High	High	High	High	High	High	High	High	High
High	Master Protein	A0A0L8G0N4	Prolyl endopeptidase OS=Octopus bimaculoides OX=37653 GN=OCBIM_22003476mg PE=3 SV=1	0	FALSE	141.941	26	20	653	20	734	83.8	6.2	2064.89	20	protein metabolism		other molecular function	Pf00326, Pf02897	106880169	A0A0L8G0N4; obi:106880169		0	0	6.057	3.39343e-05	0.0140159	33.63	1.00253e+08	1.6448e+07	2.19	33.98	High	High	High	High	High	High	High	High	High	High	High	High	High	High	High	High	High
High	Master Protein	A0A6P7SYL4	acyl-coenzyme A thioesterase 8 OS=Octopus vulgaris OX=6645 GN=LOC115217917 PE=3 SV=1	0	FALSE	11.287	11	3	12	3	294	34	7.14	29.96	3	other metabolic processes		other molecular function	Pf13622		A0A6P7SYL4	LOC115217917	0	0	3.331	3.51613e-05	0.0140159	16.89	5.87347e+06	1.85959e+06	19.79	20.92	Peak Found	Peak Found	High	Peak Found	Peak Found	Peak Found	High	Peak Found	Peak Found	Peak Found	High	High	Peak Found	Peak Found	Peak Found	High	High
High	Master Protein	A0A6P7SUD6	6-phosphogluconolactonase OS=Octopus vulgaris OX=6645 GN=LOC115216558 PE=3 SV=2	0	FALSE	41.597	30	8	264	1	252	27.8	6.3	539.99	8	other metabolic processes		other molecular function	Pf01182		A0A6P7SUD6	LOC115216558	0	0	5.752	3.60671e-05	0.0140159	21.29	1.00365e+07	1.77901e+06	8.88	34.22	High	High	Peak Found	High	Peak Found	Peak Found	Peak Found	Peak Found	High	Not Found	Peak Found	Peak Found	High	Peak Found	High	Peak Found	High
High	Master Protein	A0A0L8GRH1	Uncharacterized protein OS=Octopus bimaculoides OX=37653 GN=OCBIM_22029880mg PE=3 SV=1	0	FALSE	82.064	42	16	524	16	339	39.7	8.07	1227.89	16				Pf08569	106875420	A0A0L8GRH1; obi:106875420		0	0	2.422	6.45601e-05	0.0140159	9.31	1.21943e+08	4.99239e+07	8.97	22.44	High	High	High	High	High	High	High	High	High	High	High	High	High	High	High	High	High
High	Master Protein	A0A0L8IB01	Uncharacterized protein OS=Octopus bimaculoides OX=37653 GN=OCBIM_22026731mg PE=3 SV=1	0	FALSE	76.835	62	8	231	8	170	19.2	4.74	750.08	8			enzyme regulator activity;other molecular function	Pf13499	106878873	A0A0L8IB01; obi:106878873		0	0	5.796	7.35881e-05	0.0140159	23.93	1.12833e+08	2.01349e+07	5.52	21.96	High	High	High	High	High	High	High	High	High	High	High	High	High	High	High	High	High
High	Master Protein	A0A7E6ETD0	adenylyl cyclase-associated protein 1 isoform X4 OS=Octopus vulgaris OX=6645 GN=LOC115210264 PE=3 SV=1	0	FALSE	49.328	15	9	559	1	614	67.1	8.25	1542.21	9	cell organization and biogenesis;other biological processes		cytoskeletal activity	Pf08603		A0A7E6ETD0	LOC115210264	0	8	3.829	7.39269e-05	0.0140159	10.88	2.16867e+08	5.55168e+07	12.33	31.5	High	High	High	High	High	High	High	High	High	High	High	High	High	High	High	High	High
High	Master Protein	A0A0L8FNX1	FAD-binding FR-type domain-containing protein OS=Octopus bimaculoides OX=37653 GN=OCBIM_22012360mg PE=4 SV=1	0	FALSE	15.755	8	5	78	5	581	65.5	5.69	198.68	5			other molecular function	Pf00175, Pf00667		A0A0L8FNX1		0	0	3.719	7.41076e-05	0.0140159	20.18	4.80992e+06	1.28899e+06	1.55	21.33	High	High	High	High	High	High	High	High	High	High	High	High	High	High	High	High	High
High	Master Protein	A0A0L8H4W4	Proteasome subunit alpha type OS=Octopus bimaculoides OX=37653 GN=OCBIM_22022293mg PE=3 SV=1	0	FALSE	108.793	45	12	693	12	249	28.2	8.57	2629.64	12	protein metabolism;other metabolic processes	nucleus;other cell component		Pf00227, Pf10584	106872768	A0A0L8H4W4; obi:106872768		0	0	3.939	8.43427e-05	0.0140159	23.16	1.67429e+08	4.17755e+07	7.45	31.14	High	High	High	High	High	High	High	High	High	High	High	High	High	High	High	High	High
High	Master Protein	A0A0L8I1M1	TPK_B1_binding domain-containing protein (Fragment) OS=Octopus bimaculoides OX=37653 GN=OCBIM_22038732mg PE=4 SV=1	0	FALSE	14.356	16	2	83	2	140	15.9	5.91	287.53	2	other metabolic processes		kinase activity;other molecular function	Pf04265		A0A0L8I1M1		0	0	7.389	8.61389e-05	0.0140159	54.32	1.06105e+07	1.43589e+06	8.57	77.01	High	High	High	High	High	High	High	High	High	High	High	High	High	High	High	High	High
High	Master Protein	A4D0I1	Tubulin beta chain OS=Doryteuthis pealeii OX=1051067 PE=2 SV=1	0	FALSE	235.115	61	24	3997	4	444	49.7	4.89	10972.2	24	cell organization and biogenesis;other biological processes	cytoskeleton	cytoskeletal activity;other molecular function	Pf00091, Pf03953				0	1	2.167	8.67994e-05	0.0140159	16.19	4.3658e+07	2.01425e+07	13.58	34.44	High	High	High	High	High	High	High	Peak Found	High	Peak Found	High	High	Peak Found	High	Peak Found	Peak Found	High
High	Master Protein	A0A0L8IA73	Fumarate hydratase OS=Octopus bimaculoides OX=37653 GN=OCBIM_22028030mg PE=3 SV=1	0	FALSE	63.122	23	11	400	1	554	61.2	7.66	1075.92	11	other metabolic processes		other molecular function	Pf05681, Pf05683		A0A0L8IA73		0	0	3.875	8.70422e-05	0.0140159	6.5	4.91722e+06	1.23172e+06	7.92	19.79	Peak Found	High	High	High	High	High	Peak Found	High	High	High	High	Peak Found	High	High	High	High	High
High	Master Protein	Q9BHK4	Octopine dehydrogenase OS=Sepia officinalis OX=6610 GN=odh PE=2 SV=1	0	FALSE	47.033	12	6	458	4	409	45.8	6.6	1248.45	6			other molecular function	Pf02317		Q9BHK4	odh	0	0	15.45	8.83554e-05	0.0140159	33.29	6.3563e+08	4.25831e+07	5.6	27.17	High	High	High	High	High	High	High	High	High	High	High	High	High	High	High	High	High
High	Master Protein	A0A7E6EUH0	crystallin J1A OS=Octopus vulgaris OX=6645 GN=LOC115212045 PE=4 SV=1	0	FALSE	21.933	14	3	131	3	276	30.6	7.42	435.42	3				Pf03747		A0A7E6EUH0	LOC115212045	0	0	4.395	0.000107489	0.0140159	30.21	3.64914e+07	8.30384e+06	17.71	51.34	High	High	High	High	High	High	High	High	High	High	High	High	High	High	High	High	High
High	Master Protein	A0A0L8FIY7	Annexin OS=Octopus bimaculoides OX=37653 GN=OCBIM_22018175mg PE=3 SV=1	0	FALSE	69.005	37	13	1086	4	315	35.1	5.67	2532.41	13			other molecular function	Pf00191	106883046	A0A0L8FIY7; obi:106883046		0	9	3.03	0.000124273	0.0140159	5.99	1.60623e+09	5.51498e+08	5.72	10.9	High	High	High	High	High	High	High	High	High	High	High	High	High	High	High	High	High
High	Master Protein	A0A7E6FFB1	uncharacterized protein LOC115210206 OS=Octopus vulgaris OX=6645 GN=LOC115210206 PE=3 SV=1	0	FALSE	267.96	11	38	1636	3	3134	337.4	3.9	4832.03	38	other biological processes		other molecular function	Pf00183, Pf02518, Pf18884		A0A7E6FFB1	LOC115210206	0	33	2.372	0.000136139	0.0140159	1.12	4.39775e+08	1.79969e+08	8.21	9.68	High	High	High	High	High	High	High	High	High	High	High	High	High	High	High	High	High
High	Master Protein	A0A0L8HDP6	Uncharacterized protein OS=Octopus bimaculoides OX=37653 GN=OCBIM_22017173mg PE=4 SV=1	0	FALSE	39.043	37	7	295	7	177	20.5	4.96	825.47	7			other molecular function	Pf13499	106871389	A0A0L8HDP6; obi:106871389		0	0	4.427	0.000138139	0.0140159	32.97	1.64845e+08	3.76482e+07	5.23	34.56	High	High	High	High	High	High	High	High	High	High	High	High	High	High	High	High	High
High	Master Protein	A0A6P7SCR5	dipeptidyl peptidase 4 isoform X2 OS=Octopus vulgaris OX=6645 GN=LOC115211043 PE=4 SV=1	0	FALSE	88.012	17	15	405	5	832	95.4	6.99	1142.34	15	protein metabolism	plasma membrane;other membranes	other molecular function	Pf00326, Pf00930		A0A6P7SCR5	LOC115211043	0	10	3.322	0.000144967	0.0140159	24.65	9.19043e+07	2.75008e+07	15.87	45.04	High	High	High	High	High	High	High	High	High	High	High	High	High	High	High	High	High
High	Master Protein	A0A0L8FPA5	Eukaryotic translation initiation factor 3 subunit M OS=Octopus bimaculoides OX=37653 GN=OCBIM_22013192mg PE=3 SV=1	0	FALSE	59.336	25	11	246	11	378	43.6	6.21	784.82	11	cell organization and biogenesis;protein metabolism;other metabolic processes	translational apparatus;other cell component	nucleic acid binding activity	Pf01399	106882221	A0A0L8FPA5; obi:106882221		0	0	2.786	0.000157316	0.0140159	9.65	4.1921e+07	1.56407e+07	10.12	18.08	High	High	High	High	High	High	High	High	High	High	High	High	High	High	High	High	High
High	Master Protein	A0A6P7SRF0	sarcoplasmic calcium-binding proteins I, III, and IV-like OS=Octopus vulgaris OX=6645 GN=LOC115215730 PE=4 SV=1	0	FALSE	120.229	55	14	716	14	191	22.5	4.92	2688.9	14						A0A6P7SRF0	LOC115215730	0	0	3.122	0.000160812	0.0140159	2.4	5.57534e+08	1.75769e+08	9.52	12.24	High	High	High	High	High	High	High	High	High	High	High	High	High	High	High	High	High
High	Master Protein	A0A7E6FF97	guanine nucleotide exchange factor DBS isoform X8 OS=Octopus vulgaris OX=6645 GN=LOC115219718 PE=4 SV=1	0	FALSE	18.746	5	6	19	6	1407	159.9	7.09	37.23	6			enzyme regulator activity	Pf00018, Pf00621, Pf13716		A0A7E6FF97	LOC115219718	0	0	31.933	0.000186384	0.0140159	37.02	2.37503e+07	694713	9.03	49.45	Peak Found	Peak Found	High	High	Peak Found	Peak Found	High	Peak Found	Peak Found	Peak Found	High	High	Peak Found	High	Peak Found	Peak Found	High
High	Master Protein	A0A6P7TX56	STAM-binding protein isoform X3 OS=Octopus vulgaris OX=6645 GN=LOC115231028 PE=3 SV=1	0	FALSE	6.914	6	2	10	2	381	43.3	6.58	16.96	2	protein metabolism;other metabolic processes		other molecular function	Pf01398, Pf08969		A0A6P7TX56	LOC115231028	0	0	2.36	0.000195508	0.0140159	22.81	2.5421e+06	1.03964e+06	13.41	35.54	Peak Found	Peak Found	High	Peak Found	Peak Found	Peak Found	Peak Found	High	High	Peak Found	High	Peak Found	High	Peak Found	High	High	Peak Found
High	Master Protein	A0A6P7SGE2	RNA helicase OS=Octopus vulgaris OX=6645 GN=LOC115212311 PE=3 SV=1	0	FALSE	138.612	34	24	1029	23	733	80.2	9.76	2838.26	24			nucleic acid binding activity;other molecular function	Pf00270, Pf00271		A0A6P7SGE2	LOC115212311	0	2	2.23	0.000197081	0.0140159	3.03	2.44432e+08	1.09626e+08	10.77	26.59	High	High	High	High	High	High	High	High	High	High	High	High	High	High	High	High	High
High	Master Protein	A0A0L8H211	Uncharacterized protein OS=Octopus bimaculoides OX=37653 GN=OCBIM_22024374mg PE=4 SV=1	0	FALSE	75.877	60	14	366	14	189	22	5.48	881.44	14			other molecular function	Pf13499, Pf13833	106873374	A0A0L8H211; obi:106873374		0	0	6.916	0.000205076	0.0140159	18.17	3.15042e+08	4.55551e+07	5.85	16.6	High	High	High	High	High	High	High	High	High	High	High	High	High	High	High	High	High
High	Master Protein	A0A7E6ETW0	Calcium/calmodulin-dependent protein kinase OS=Octopus vulgaris OX=6645 GN=LOC115212079 PE=3 SV=1	0	FALSE	218.238	39	30	1220	4	648	71	7.81	3659.2	30	protein metabolism;other metabolic processes		kinase activity;other molecular function	Pf00069, Pf08332		A0A7E6ETW0	LOC115212079	0	26	2.062	0.000211947	0.0140159	7.72	2.57481e+08	1.27371e+08	11.01	20.66	Peak Found	Peak Found	High	High	High	High	Peak Found	High	High	High	High	High	High	High	High	High	High
High	Master Protein	A0A0L8GJH5	Pyruvate kinase OS=Octopus bimaculoides OX=37653 GN=OCBIM_22032473mg PE=3 SV=1	0	FALSE	425.86	61	39	5167	39	560	61.1	7.47	15421.6	39	other metabolic processes		kinase activity;other molecular function	Pf00224, Pf02887	106876437	A0A0L8GJH5		0	0	2.397	0.000213071	0.0140159	9.35	4.48954e+09	1.87286e+09	3.07	5.78	High	High	High	High	High	High	High	High	High	High	High	High	High	High	High	High	High
High	Master Protein	A0A0L8G5C0	BTB domain-containing protein OS=Octopus bimaculoides OX=37653 GN=OCBIM_22000108mg PE=4 SV=1	0	FALSE	58.596	37	10	375	10	252	28.7	8.05	850.33	10	cell organization and biogenesis			Pf02214	106879128	A0A0L8G5C0; obi:106879128		0	0	6.127	0.000214885	0.0140159	32.73	8.39454e+07	1.38973e+07	10.8	33.43	High	High	High	High	High	High	High	High	High	High	High	High	High	High	High	High	High
High	Master Protein	A0A6P7T6T8	CBP80/20-dependent translation initiation factor isoform X1 OS=Octopus vulgaris OX=6645 GN=LOC115219498 PE=4 SV=1	0	FALSE	12.328	10	3	78	3	323	36.6	5.68	158.61	3	protein metabolism;other metabolic processes		nucleic acid binding activity	Pf02854		A0A6P7T6T8	LOC115219498	0	0	3.785	0.00021493	0.0140159	48.06	6.02989e+06	1.57679e+06	14.15	47.51	High	High	High	High	High	High	High	High	High	High	High	High	High	High	High	High	High
High	Master Protein	A0A6P7TG11	Paraoxonase OS=Octopus vulgaris OX=6645 GN=LOC115223773 PE=3 SV=1	0	FALSE	13.059	6	3	152	3	356	40.7	6.01	304.03	3			other molecular function	Pf01731		A0A6P7TG11	LOC115223773	0	0	6.782	0.000215241	0.0140159	8.99	2.99839e+07	4.49871e+06	9.67	14.43	High	High	High	High	High	High	High	High	High	High	High	High	High	High	High	High	High
High	Master Protein	A0A0L8FXR6	Glycerol-3-phosphate dehydrogenase [NAD(+)] OS=Octopus bimaculoides OX=37653 GN=OCBIM_22004578mg PE=3 SV=1	0	FALSE	32.545	17	5	220	2	287	32	7.9	707.91	5	other metabolic processes	other cell component	other molecular function	Pf01210, Pf07479		A0A0L8FXR6		0	0	51.791	0.000225831	0.0140159	46.52	8.45408e+07	1.5009e+06	9.88	48.6	High	High	High	High	High	High	High	High	High	High	High	High	High	High	High	High	High
High	Master Protein	A0A0L8GHB5	Cysteinylglycine-S-conjugate dipeptidase OS=Octopus bimaculoides OX=37653 GN=OCBIM_22033410mg PE=3 SV=1	0	FALSE	32.771	22	7	84	1	456	49.4	6.84	210.75	7	protein metabolism	other cell component	other molecular function	Pf00883, Pf02789		A0A0L8GHB5		0	0	4.266	0.000226343	0.0140159	12.09	1.45416e+08	3.38136e+07	7.8	11.81	Peak Found	Peak Found	High	Peak Found	Peak Found	Peak Found	Peak Found	Peak Found	High	Peak Found	High	Peak Found	High	Peak Found	Peak Found	Peak Found	Peak Found
High	Master Protein	A0A0L8HRZ8	Phosphoenolpyruvate phosphomutase OS=Octopus bimaculoides OX=37653 GN=OCBIM_22007645mg PE=4 SV=1	0	FALSE	73.492	41	14	541	14	330	36.8	7.81	1713.54	14			other molecular function	Pf13714	106868978	A0A0L8HRZ8; obi:106868978		0	0	2.744	0.00024113	0.0140159	10.4	9.62975e+07	3.39062e+07	8.15	22.44	High	High	High	High	High	High	High	High	High	High	High	High	High	High	High	High	High
High	Master Protein	A0A0L8GZN0	Uncharacterized protein OS=Octopus bimaculoides OX=37653 GN=OCBIM_22025329mg PE=3 SV=1	0	FALSE	37.693	23	9	262	9	312	34	8.5	624.77	9			other molecular function	Pf00378	106873749	A0A0L8GZN0; obi:106873749		0	0	4.058	0.000242349	0.0140159	22.52	4.55027e+07	1.20333e+07	11.81	28.48	High	High	High	High	High	High	High	High	High	High	High	High	High	High	High	High	High
High	Master Protein	A0A0L8G492	Diadenosine tetraphosphate synthetase OS=Octopus bimaculoides OX=37653 GN=OCBIM_22001111mg PE=3 SV=1	0	FALSE	108.407	24	18	595	6	676	76.8	6.9	1595.59	18	protein metabolism;RNA metabolism OR transcription;other metabolic processes	other cell component	other molecular function	Pf00458, Pf00587, Pf03129		A0A0L8G492		0	11	4.81	0.00024459	0.0140159	15.66	1.35164e+08	2.8222e+07	0.42	30.77	High	High	High	High	High	High	High	High	High	High	High	High	High	High	High	High	High
High	Master Protein	A0A0L8G3K2	Uncharacterized protein OS=Octopus bimaculoides OX=37653 GN=OCBIM_22001014mg PE=3 SV=1	0	FALSE	38.528	8	7	193	3	969	110.1	7.28	548.88	7			other molecular function	Pf00012	106879450	A0A0L8G3K2; obi:106879450		0	4	4.845	0.000245484	0.0140159	19.2	2.88326e+07	6.13577e+06	6.62	15.22	High	High	High	High	High	High	Peak Found	High	High	High	High	High	High	High	High	High	High
High	Master Protein	A0A7E6FSI5	Citrate synthase OS=Octopus vulgaris OX=6645 GN=LOC118768356 PE=3 SV=1	0	FALSE	136.298	38	18	1334	18	472	52.9	7.66	3854.33	18	other metabolic processes	mitochondrion	other molecular function	Pf00285		A0A7E6FSI5	LOC118768356	0	0	3.761	0.000245643	0.0140159	8.79	1.00741e+09	2.67861e+08	13.07	23.18	High	High	High	High	High	High	High	High	High	High	High	High	High	High	High	High	High
High	Master Protein	A0A6P7T7E6	heat shock cognate 71 kDa protein OS=Octopus vulgaris OX=6645 GN=LOC115220709 PE=3 SV=1	0	FALSE	345.662	53	41	2852	29	651	71.8	5.48	8466.84	41			other molecular function	Pf00012		A0A6P7T7E6	LOC115220709	0	12	2.498	0.000254723	0.0140159	1.69	3.77615e+09	1.54686e+09	8.08	6.18	High	High	High	High	High	High	High	High	High	High	High	High	High	High	High	High	High
High	Master Protein	A0A0L8GVY5	Uncharacterized protein (Fragment) OS=Octopus bimaculoides OX=37653 GN=OCBIM_22027105mg PE=4 SV=1	0	FALSE	68.11	37	7	197	4	309	34	6.2	771.33	7			other molecular function	Pf00890, Pf02910		A0A0L8GVY5		0	0	4.072	0.000255134	0.0140159	14.79	5.08104e+06	1.24779e+06	14.43	31.41	High	High	High	High	High	High	High	High	High	High	High	High	High	High	High	High	High
High	Master Protein	A0A6P7SHH7	cytoplasmic dynein 1 intermediate chain 2 isoform X2 OS=Octopus vulgaris OX=6645 GN=LOC115212820 PE=3 SV=1	0	FALSE	90.414	22	12	381	1	685	77.4	5.36	1389.03	12	other biological processes	cytoskeleton		Pf00400, Pf11540		A0A6P7SHH7	LOC115212820	0	11	2.403	0.000256522	0.0140159	10.73	5.81527e+07	2.45518e+07	3.81	13.19	High	Peak Found	High	High	High	High	High	High	High	High	High	High	High	High	High	High	High
High	Master Protein	A0A6P7S8T9	basic leucine zipper and W2 domain-containing protein 1 OS=Octopus vulgaris OX=6645 GN=LOC115210190 PE=3 SV=1	0	FALSE	76.351	36	17	468	17	416	48.3	7.94	1112.77	17				Pf02020		A0A6P7S8T9	LOC115210190	0	0	2.088	0.000264551	0.0140159	6.86	1.30616e+08	6.25693e+07	19.65	31.42	High	High	High	High	High	High	High	High	High	High	High	High	High	High	High	High	High
High	Master Protein	A0A6P7TK80	nuclear migration protein nudC OS=Octopus vulgaris OX=6645 GN=LOC115223187 PE=4 SV=2	0	FALSE	63.618	26	11	305	2	352	40.7	5.34	893.09	11				Pf04969, Pf14050, Pf16273		A0A6P7TK80	LOC115223187	0	8	2.289	0.000266108	0.0140159	9.85	2.23753e+07	9.18739e+06	9.33	17.59	High	High	High	High	High	High	High	High	High	High	High	High	High	High	High	High	High
High	Master Protein	A0A6P7TBY1	uncharacterized protein LOC115221750 OS=Octopus vulgaris OX=6645 GN=LOC115221750 PE=4 SV=1	0	FALSE	18.486	15	4	87	4	289	33	6.38	185.23	4	cell organization and biogenesis			Pf02214		A0A6P7TBY1	LOC115221750	0	0	5.073	0.000266906	0.0140159	22.38	6.15638e+06	1.16925e+06	6.66	35.37	High	High	High	High	High	High	High	High	High	High	High	High	High	High	High	High	High
High	Master Protein	A0A6P7TEI2	AB hydrolase superfamily protein C1039.03 OS=Octopus vulgaris OX=6645 GN=LOC115222577 PE=3 SV=1	0	FALSE	21.288	10	4	166	2	322	35.5	6.92	327	4			other molecular function	Pf07859		A0A6P7TEI2	LOC115222577	0	2	2.194	0.000285528	0.0142821	17.44	4.84147e+07	2.22187e+07	8.18	24.03	High	High	High	High	High	High	High	High	High	High	High	High	High	High	High	High	High
High	Master Protein	A0A6P7T7W6	Aspartyl aminopeptidase OS=Octopus vulgaris OX=6645 GN=LOC115220844 PE=3 SV=1	0	FALSE	64.836	20	6	295	3	460	51.1	7.4	1135.65	6	protein metabolism		other molecular function	Pf02127		A0A6P7T7W6	LOC115220844	0	3	3.358	0.000295985	0.0142821	24.59	4.74333e+07	1.4052e+07	11.39	37.05	High	High	High	High	High	High	High	High	High	High	High	High	High	High	High	High	High
High	Master Protein	A0A0L8HF94	Mannosyltransferase (Fragment) OS=Octopus bimaculoides OX=37653 GN=OCBIM_22015807mg PE=3 SV=1	0	FALSE	6.947	2	1	26	1	666	75.5	9.33	35.85	1		other membranes;ER/Golgi	other molecular function	Pf03901		A0A0L8HF94		0	0	2.045	0.000320643	0.0142821	19.35	4.59178e+06	2.24551e+06	13.31	34.78	Peak Found	Peak Found	High	High	Peak Found	Peak Found	Peak Found	High	High	High	High	High	High	High	Peak Found	Peak Found	Peak Found
High	Master Protein	A0A6P7TE57	target of rapamycin complex subunit lst8 isoform X1 OS=Octopus vulgaris OX=6645 GN=LOC115223161 PE=3 SV=1	0	FALSE	11.287	9	3	9	3	362	40.5	6.73	22.37	3	signal transduction	other cell component		Pf00400		A0A6P7TE57	LOC115223161	0	0	3.241	0.000334108	0.0142821	5.15	734609	220174	9.79	19	High	Peak Found	High	High	Peak Found	Not Found	Not Found	Peak Found	High	High	Peak Found	High	Peak Found	Peak Found	Not Found	Not Found	Not Found
High	Master Protein	A0A6C0PN55	Glycogen synthase kinase-3 beta OS=Octopus vulgaris OX=6645 GN=LOC115212075 PE=2 SV=1	0	FALSE	64.259	39	12	355	12	428	47.4	8.56	1130.42	12	protein metabolism;other metabolic processes		kinase activity;other molecular function	Pf00069		A0A6C0PN55	LOC115212075	0	0	10.009	0.000334815	0.0142821	25.57	7.73054e+07	7.09609e+06	10.43	36.92	High	High	High	High	High	High	High	High	High	High	High	High	High	High	High	High	High
High	Master Protein	A0A6P7TN39	Proteasome subunit beta OS=Octopus vulgaris OX=6645 GN=LOC115223857 PE=3 SV=1	0	FALSE	22.176	11	4	132	4	275	29.9	8.5	374.29	4	protein metabolism;other metabolic processes	nucleus;other cell component	other molecular function	Pf00227, Pf12465		A0A6P7TN39	LOC115223857	0	0	7.186	0.000340591	0.0142821	20.95	3.02268e+07	3.83638e+06	10.03	26.92	High	High	High	High	High	High	High	High	High	High	High	High	High	High	High	High	High
High	Master Protein	A0A6P7TYI2	Valyl-tRNA synthetase OS=Octopus vulgaris OX=6645 GN=LOC115231725 PE=3 SV=1	0	FALSE	40.694	9	9	214	1	1051	119.3	7.01	416.02	9	protein metabolism;RNA metabolism OR transcription;other metabolic processes	other cell component	other molecular function	Pf00133, Pf08264, Pf10458		A0A6P7TYI2	LOC115231725	0	8	2.693	0.000341667	0.0142821	22.96	1.58e+07	6.11258e+06	17.54	33.89	Peak Found	High	Not Found	High	Not Found	Not Found	High	Peak Found	High	High	Peak Found	Peak Found	High	Peak Found	Not Found	High	High
High	Master Protein	A0A7E6FQ32	eukaryotic translation initiation factor 4 gamma 2 OS=Octopus vulgaris OX=6645 GN=LOC115223808 PE=3 SV=1	0	FALSE	74.762	16	14	219	2	960	108.2	7.4	580.87	14	protein metabolism;other metabolic processes		nucleic acid binding activity	Pf02020, Pf02847, Pf02854		A0A7E6FQ32	LOC115223808	0	11	9.06	0.00035477	0.0142821	54.9	4.13548e+07	4.8715e+06	8.13	43.43	High	High	High	High	High	High	Peak Found	Peak Found	High	High	High	High	Peak Found	Not Found	Peak Found	Peak Found	Not Found
High	Master Protein	A0A0L8FZH4	Uncharacterized protein OS=Octopus bimaculoides OX=37653 GN=OCBIM_22003478mg PE=4 SV=1	0	FALSE	18.818	10	5	68	2	624	68.1	7.47	159.75	5	protein metabolism;other metabolic processes	other membranes	other molecular function	Pf01019	106880170	A0A0L8FZH4; obi:106880170		0	2	5.023	0.000361288	0.0142821	14.27	8.4167e+06	1.80287e+06	13.2	36.1	Not Found	Not Found	Not Found	Not Found	Not Found	Not Found	Not Found	Not Found	Not Found	Not Found	Not Found	High	Not Found	Not Found	Not Found	Not Found	Not Found
High	Master Protein	Q9U6M6	Clathrin assembly protein AP180 OS=Doryteuthis pealeii OX=1051067 GN=AP180 PE=2 SV=1	0	FALSE	55.847	11	9	419	1	751	80.2	6.37	1200.06	9	cell-cell signaling;cell organization and biogenesis;transport	other cell component	other molecular function	Pf07651		Q9U6M6	AP180	0	0	3.298	0.000362481	0.0142821	8.23	1.52372e+07	4.62066e+06	18.65	35.79	High	High	High	High	High	High	High	High	High	Peak Found	High	High	High	Peak Found	High	High	High
High	Master Protein	Q6E216	Tropomysin-like protein OS=Todarodes pacificus OX=6637 PE=2 SV=1	0	FALSE	43.84	17	4	3096	1	174	20.5	4.77	6506.98	4				Pf12718				0	0	3.276	0.000367708	0.0142821	12.25	2.68076e+09	8.42767e+08	7.56	7.32	High	High	High	High	High	High	High	High	High	High	High	High	High	High	High	High	High
High	Master Protein	A0A7E6ENX2	voltage-dependent calcium channel subunit alpha-2/delta-2 OS=Octopus vulgaris OX=6645 GN=LOC115214936 PE=4 SV=1	0	FALSE	43.476	11	7	385	7	564	63.7	6.33	1082.48	7	transport	other membranes		Pf00092, Pf08399		A0A7E6ENX2	LOC115214936	0	0	2.497	0.000370054	0.0142821	14.08	6.89923e+07	2.69019e+07	5.33	22.57	High	High	High	High	High	High	High	High	High	High	High	High	High	High	High	High	High
High	Master Protein	A0A6P7S8H6	Calcium uniporter protein OS=Octopus vulgaris OX=6645 GN=LOC115210107 PE=3 SV=1	0	FALSE	46.132	25	9	274	9	350	40.7	8.44	924.03	9	transport;other biological processes	other membranes;mitochondrion	transporter activity	Pf04678		A0A6P7S8H6	LOC115210107	0	0	2.792	0.000370284	0.0142821	27.76	4.5695e+07	1.63941e+07	18.93	37.79	High	High	High	High	High	High	High	High	High	High	High	High	High	High	High	High	High
High	Master Protein	A0A6P7S5B7	mitochondrial import receptor subunit TOM20 homolog OS=Octopus vulgaris OX=6645 GN=LOC115209217 PE=3 SV=2	0	FALSE	16.967	26	3	91	3	151	16.9	8.63	271.33	3	transport	other membranes;mitochondrion		Pf02064		A0A6P7S5B7	LOC115209217	0	0	3.741	0.000377046	0.0142821	18.37	1.37676e+07	3.67986e+06	13.04	23.8	High	High	High	High	High	High	High	High	High	High	High	High	High	High	High	High	High
High	Master Protein	A0A6P7TNN2	Protein phosphatase 1 regulatory subunit 22 OS=Octopus vulgaris OX=6645 GN=LOC115224780 PE=3 SV=1	0	FALSE	7.682	7	2	22	2	335	38.2	4.79	60.36	2				Pf12799		A0A6P7TNN2	LOC115224780	0	0	3.026	0.000383125	0.0142821	19.56	1.13107e+07	3.87268e+06	23.23	57.86	High	High	High	Peak Found	High	High	Peak Found	High	High	High	Peak Found	Peak Found	High	High	High	High	High
High	Master Protein	A0A6P7UBD7	disco-interacting protein 2 homolog A isoform X15 OS=Octopus vulgaris OX=6645 GN=LOC115232477 PE=3 SV=1	0	FALSE	212.675	32	42	928	2	1607	176.3	7.72	2383.57	42				Pf00501, Pf06464		A0A6P7UBD7	LOC115232477	0	36	5.074	0.000383492	0.0142821	31.66	2.40767e+08	4.46532e+07	6.37	25.9	Peak Found	Not Found	High	High	Peak Found	High	High	Peak Found	High	High	High	High	Peak Found	Not Found	Peak Found	High	High
High	Master Protein	A0A0L8H1I7	Calponin-homology (CH) domain-containing protein OS=Octopus bimaculoides OX=37653 GN=OCBIM_22024964mg PE=4 SV=1	0	FALSE	1118.45	54	101	14544	13	1746	186.1	6.7	48648.1	101	cell organization and biogenesis		cytoskeletal activity	Pf00307, Pf00630		A0A0L8H1I7		0	0	5.351	0.000394689	0.0142821	9.74	1.12882e+09	2.2173e+08	6.34	19.34	High	High	High	High	High	High	High	High	High	High	High	High	High	High	High	High	High
High	Master Protein	A0A0L8GR25	GMP reductase OS=Octopus bimaculoides OX=37653 GN=OCBIM_22029727mg PE=3 SV=1	0	FALSE	101.474	27	13	712	6	351	38	7.74	2036.37	13	other metabolic processes	other cell component	other molecular function	Pf00478	106875355	A0A0L8GR25; obi:106875355		0	7	2.523	0.00039806	0.0142821	3.33	2.48603e+08	1.03034e+08	10.91	13.28	High	High	High	High	High	High	High	High	High	High	High	High	High	High	High	High	High
High	Master Protein	A0A6P7SNL4	mucin-2-like isoform X1 OS=Octopus vulgaris OX=6645 GN=LOC115214941 PE=4 SV=1	0.006	FALSE	4.391	2	1	61	1	415	46.1	6.54	148.2	1		other membranes		Pf00057		A0A6P7SNL4	LOC115214941	0	0	3.337	0.00040011	0.0142821	3.81	6.32281e+06	1.84715e+06	14.49	27.23	High	High	High	High	High	Peak Found	High	High	High	High	High	High	High	High	High	High	High
High	Master Protein	A0A6P7TAV0	ras-related protein Rab-27A isoform X1 OS=Octopus vulgaris OX=6645 GN=LOC115222162 PE=4 SV=1	0	FALSE	14.237	18	4	7	4	257	29	6.01	13.18	4			other molecular function	Pf00071		A0A6P7TAV0	LOC115222162	0	0	2.711	0.000413063	0.0142821	29.99	4.46486e+06	1.93949e+06	9.45	30.92	Peak Found	Peak Found	High	High	Peak Found	High	Peak Found	Peak Found	Peak Found	Not Found	High	Peak Found	Not Found	High	Peak Found	Peak Found	Peak Found
High	Master Protein	A0A6P7SMR9	Eukaryotic translation initiation factor 3 subunit B OS=Octopus vulgaris OX=6645 GN=LOC115214524 PE=3 SV=1	0	FALSE	83.854	23	17	426	2	704	82.2	6.47	1087.38	17	cell organization and biogenesis;protein metabolism;other metabolic processes	translational apparatus;other cell component	nucleic acid binding activity;other molecular function	Pf08662		A0A6P7SMR9	LOC115214524	0	15	4.148	0.000425617	0.0142821	30.31	6.11807e+07	1.4751e+07	24.52	64.85	High	High	High	High	High	High	Not Found	Not Found	Peak Found	Peak Found	Peak Found	High	Not Found	Peak Found	Peak Found	High	High
High	Master Protein	A0A6P7SRF4	Protein-tyrosine-phosphatase OS=Octopus vulgaris OX=6645 GN=LOC115215626 PE=4 SV=1	0	FALSE	222.558	26	40	1147	1	1940	219.7	6.87	3485.88	40	protein metabolism;other metabolic processes	other membranes	other molecular function	Pf00041, Pf00102, Pf07679, Pf13927		A0A6P7SRF4	LOC115215626	0	37	3.62	0.000444529	0.0142821	20.88	3.29814e+08	9.11138e+07	17.5	35.61	High	High	High	High	Not Found	Peak Found	High	High	Peak Found	High	High	Peak Found	Peak Found	High	High	High	High
High	Master Protein	A0A0L8FXC3	Uncharacterized protein OS=Octopus bimaculoides OX=37653 GN=OCBIM_22005062mg PE=3 SV=1	0	FALSE	13.464	15	2	75	2	189	21.7	9.69	207.36	2	cell organization and biogenesis	other membranes;ER/Golgi		Pf07086	106880543	A0A0L8FXC3		0	0	2.927	0.000447972	0.0142821	17.7	2.69609e+07	8.41781e+06	11.61	26.2	High	High	High	High	High	High	High	Peak Found	High	High	High	High	High	High	High	High	High
High	Master Protein	A0A6P7S5V6	CCT-epsilon OS=Octopus vulgaris OX=6645 GN=LOC115209384 PE=3 SV=1	0	FALSE	173.924	40	28	1537	27	540	59.3	6.49	4160.29	28	other biological processes	other cell component	other molecular function	Pf00118		A0A6P7S5V6	LOC115209384	0	1	2.678	0.000473614	0.0142821	11.38	4.00981e+08	1.40549e+08	13.71	28	High	High	High	High	High	High	High	High	High	High	High	High	High	High	High	High	High
High	Master Protein	A0A6P7T4P3	Phosphatidylinositol 4-kinase type 2 OS=Octopus vulgaris OX=6645 GN=LOC115219736 PE=3 SV=1	0	FALSE	22.977	15	6	38	6	467	52.9	7.02	74.71	6	other metabolic processes	other membranes	kinase activity;other molecular function	Pf00454		A0A6P7T4P3	LOC115219736	0	0	100	0.000490723	0.0142821	0	1.88326e+08	1.40978e+06	12.29	29.88	High	Peak Found	High	High	Peak Found	High	Peak Found	High	Peak Found	High	High	High	Peak Found	High	High	High	High
High	Master Protein	A0A0L8HHL2	Rab GDP dissociation inhibitor OS=Octopus bimaculoides OX=37653 GN=OCBIM_22014379mg PE=3 SV=1	0	FALSE	67.31	26	12	502	12	442	49.5	5.39	1364.51	12	transport;signal transduction	other cell component	enzyme regulator activity	Pf00996	106870635	A0A0L8HHL2; obi:106870635		0	0	3.232	0.000493374	0.0142821	4.48	2.66887e+08	7.97865e+07	12.78	16.33	High	High	High	High	High	High	High	High	High	High	High	High	High	High	High	High	High
High	Master Protein	A0A0L8I7A4	MPN domain-containing protein OS=Octopus bimaculoides OX=37653 GN=OCBIM_22032869mg PE=3 SV=1	0	FALSE	33.362	16	5	132	5	206	23.7	5.9	353.99	5		other membranes;ER/Golgi		Pf03665	106883906	A0A0L8I7A4; obi:106883906		0	0	7.843	0.000499074	0.0142821	60.5	1.29782e+07	1.77686e+06	14.34	64.07	High	High	High	High	High	High	High	High	High	High	High	High	High	High	High	High	High
High	Master Protein	A0A0L8FRZ6	14_3_3 domain-containing protein OS=Octopus bimaculoides OX=37653 GN=OCBIM_22009637mg PE=3 SV=1	0	FALSE	145.302	50	19	1591	16	261	29.5	4.79	4717.8	19				Pf00244		A0A0L8FRZ6		0	0	2.277	0.000499361	0.0142821	2.67	7.50992e+08	3.24043e+08	14.1	17.73	High	High	High	High	High	High	High	High	High	High	High	High	High	High	High	High	High
High	Master Protein	A0A0L8GGN2	26S proteasome regulatory subunit RPN11 OS=Octopus bimaculoides OX=37653 GN=OCBIM_22033745mg PE=4 SV=1	0	FALSE	60.495	36	10	373	1	311	34.7	6.84	1142.76	10	protein metabolism;other metabolic processes		other molecular function	Pf01398, Pf13012	106876959	A0A0L8GGN2; obi:106876959		0	9	2.486	0.000501498	0.0142821	20.02	4.66306e+07	1.78651e+07	16.08	33.55	High	High	High	Peak Found	Peak Found	High	Peak Found	High	High	High	High	High	High	Peak Found	High	High	High
High	Master Protein	A0A0L8GKX1	Glutaredoxin domain-containing protein OS=Octopus bimaculoides OX=37653 GN=OCBIM_22031873mg PE=3 SV=1	0	FALSE	38.877	9	5	179	1	600	66.1	6.99	643.84	5	other biological processes		other molecular function	Pf00462, Pf02852, Pf07992		A0A0L8GKX1		0	0	13.235	0.000504004	0.0142821	39.62	1.50909e+07	1.06873e+06	13.31	41.55	High	High	High	High	High	High	High	High	High	High	High	High	High	High	High	High	High
High	Master Protein	A0A6P7T466	Elongin-C OS=Octopus vulgaris OX=6645 GN=LOC115219550 PE=3 SV=1	0	FALSE	51.09	55	6	320	6	120	13.6	4.97	1072.06	6	protein metabolism;other metabolic processes			Pf03931		A0A6P7T466	LOC115219550	0	0	2.59	0.000508085	0.0142821	20.92	7.18434e+07	2.73045e+07	2.42	22.54	High	High	High	High	High	High	High	High	High	High	High	High	High	High	High	High	High
High	Master Protein	A0A0L8I2Z0	Dimethylargininase OS=Octopus bimaculoides OX=37653 GN=OCBIM_22036934mg PE=3 SV=1	0.001	FALSE	5.213	10	1	37	1	129	14.4	7.05	123.74	1			other molecular function	Pf19420		A0A0L8I2Z0		0	0	2.399	0.000523153	0.0142821	5.45	3.66779e+06	1.59048e+06	6.37	16.49	High	High	High	High	High	High	High	Peak Found	High	High	High	High	High	High	High	High	High
High	Master Protein	A0A6P7T9E2	nodal modulator 1 OS=Octopus vulgaris OX=6645 GN=LOC115221500 PE=4 SV=1	0	FALSE	74.478	16	20	338	3	1202	134	6.29	835.28	20		other membranes	other molecular function	Pf13620		A0A6P7T9E2	LOC115221500	0	13	2.506	0.000527332	0.0142821	10.15	5.5945e+07	2.39981e+07	8.74	18.6	Peak Found	Peak Found	High	High	Not Found	Peak Found	Not Found	Peak Found	Peak Found	Peak Found	Not Found	High	High	Peak Found	High	High	High
High	Master Protein	A0A6P7SPS4	Ras-related protein Rab-3 OS=Octopus vulgaris OX=6645 GN=LOC115215217 PE=3 SV=1	0	FALSE	119.34	41	12	899	10	245	27.7	5.14	2909.55	12	transport	plasma membrane;other membranes	other molecular function	Pf00071		A0A6P7SPS4	LOC115215217	0	0	2.943	0.000532157	0.0142821	23.5	3.13851e+08	1.02597e+08	19.27	53.48	High	High	High	High	High	High	High	High	High	High	High	High	High	High	High	High	High
High	Master Protein	A0A0L8FVG5	Uncharacterized protein OS=Octopus bimaculoides OX=37653 GN=OCBIM_22006691mg PE=4 SV=1	0	FALSE	24.667	5	6	34	6	1603	181.2	5.62	92.06	6	transport	other membranes		Pf00057, Pf00058, Pf14670	106880891	A0A0L8FVG5; obi:106880891		0	0	7.531	0.000548763	0.0142821	42.94	2.09191e+07	3.07389e+06	14.81	51.24	Peak Found	Peak Found	Peak Found	High	Peak Found	High	High	High	Peak Found	Peak Found	High	High	High	High	High	High	High
High	Master Protein	A0A6P7T9G2	protein PRRC1-A OS=Octopus vulgaris OX=6645 GN=LOC115220955 PE=3 SV=1	0	FALSE	14.077	12	3	56	3	278	30.6	6.13	154.32	3		ER/Golgi		Pf01931		A0A6P7T9G2	LOC115220955	0	0	100	0.0005537	0.0142821	0	3.00162e+08	971594	12.61	15.45	High	High	High	High	High	High	High	High	High	High	High	High	High	High	High	High	High
High	Master Protein	A0A6P7TED9	ras-related protein Rab-35 OS=Octopus vulgaris OX=6645 GN=LOC115222548 PE=4 SV=1	0	FALSE	74.881	59	12	417	10	198	22.5	7.31	1093.94	12			other molecular function	Pf00071		A0A6P7TED9	LOC115222548	0	0	2.911	0.00055613	0.0142821	10.84	3.99183e+07	1.4653e+07	12.2	20.18	High	High	High	High	High	High	High	High	High	High	High	High	High	High	High	High	High
High	Master Protein	A0A0L8GH72	Cysteinyl-tRNA synthetase OS=Octopus bimaculoides OX=37653 GN=OCBIM_22034102mg PE=3 SV=1	0	FALSE	63.498	22	13	176	13	732	83.8	6.42	439.36	13	protein metabolism;RNA metabolism OR transcription;other metabolic processes		other molecular function	Pf01406	106877103	A0A0L8GH72; obi:106877103		0	0	2.43	0.00056091	0.0142821	2.84	2.65767e+07	1.08717e+07	11.76	10.81	High	High	High	High	High	High	High	High	High	High	High	High	High	High	High	High	High
High	Master Protein	A0A6P7TIK2	uncharacterized protein LOC115224761 isoform X34 OS=Octopus vulgaris OX=6645 GN=LOC115224761 PE=4 SV=1	0	FALSE	106.403	8	17	1115	17	1240	138.2	7.06	2135.44	17				Pf00307, Pf07679, Pf12510		A0A6P7TIK2	LOC115224761	0	0	2.791	0.000568446	0.0142821	11.96	1.26181e+09	4.12641e+08	10.85	22.88	High	High	High	High	High	High	High	High	High	High	High	High	High	High	High	High	High
High	Master Protein	A0A0L8G443	Signal sequence receptor subunit gamma OS=Octopus bimaculoides OX=37653 GN=OCBIM_22000453mg PE=3 SV=1	0	FALSE	9.021	7	2	62	2	188	21.5	9.54	191.1	2	transport	other membranes;ER/Golgi		Pf07074	106879259	A0A0L8G443; obi:106879259		0	0	7.266	0.000570536	0.0142821	13.7	1.52505e+07	1.90573e+06	12.23	33.94	High	High	High	High	High	High	High	High	High	High	High	High	High	High	High	High	High
High	Master Protein	A0A0L8GVJ1	Uncharacterized protein OS=Octopus bimaculoides OX=37653 GN=OCBIM_22027346mg PE=3 SV=1	0	FALSE	238.384	59	29	1421	1	444	50.9	5.83	4249.49	29	transport			Pf00995		A0A0L8GVJ1		0	0	2.301	0.000579735	0.0142821	14	3.28522e+07	1.42766e+07	11.35	37.39	High	High	High	High	High	High	High	High	High	High	High	High	High	High	High	High	High
High	Master Protein	A0A0L8I0F6	Dynamin GTPase OS=Octopus bimaculoides OX=37653 GN=OCBIM_22000119mg PE=3 SV=1	0	FALSE	239.701	43	42	1504	2	838	95	7.84	4000.13	42	transport	cytoskeleton;other cell component	other molecular function	Pf00169, Pf00350, Pf01031, Pf02212	106867485	A0A0L8I0F6		0	38	7.349	0.000593623	0.0142821	13.78	1.54282e+09	2.09938e+08	14.26	24.18	High	Peak Found	High	High	High	High	High	Peak Found	Peak Found	High	High	Peak Found	High	High	High	High	Peak Found
High	Master Protein	A0A7E6EHV3	calcium-binding mitochondrial carrier protein SCaMC-2 isoform X1 OS=Octopus vulgaris OX=6645 GN=LOC115228319 PE=3 SV=1	0	FALSE	37.628	19	8	285	8	477	53.5	7.77	794.33	8	transport	other membranes;mitochondrion	other molecular function	Pf00153, Pf13202, Pf13499		A0A7E6EHV3	LOC115228319	0	0	3.276	0.000594465	0.0142821	26.57	3.48709e+07	1.08457e+07	23.63	48.92	High	High	High	High	High	High	High	High	High	High	High	High	High	High	High	High	High
High	Master Protein	A0A0L8GVP7	Annexin OS=Octopus bimaculoides OX=37653 GN=OCBIM_22027585mg PE=3 SV=1	0	FALSE	75.85	24	10	551	7	343	39	5.16	1359.97	10			other molecular function	Pf00191	106874609	A0A0L8GVP7; obi:106874609		0	3	4.03	0.000597076	0.0142821	15.06	2.51496e+08	5.91933e+07	11.65	23.98	High	High	High	High	High	High	High	High	High	High	High	High	High	High	High	High	High
High	Master Protein	A0A6P7SKR0	methyltransferase-like protein 7A OS=Octopus vulgaris OX=6645 GN=LOC115214125 PE=4 SV=1	0	FALSE	13.307	12	2	46	2	250	29.2	6.01	110.56	2	other metabolic processes	other membranes	other molecular function	Pf08241		A0A6P7SKR0	LOC115214125	0	0	17.681	0.000605102	0.0142821	30.4	8.37401e+06	525027	11.31	39.9	High	High	High	High	High	High	High	High	High	High	High	High	High	High	High	Peak Found	High
High	Master Protein	A0A6P7SEQ6	Isocitrate dehydrogenase [NADP] OS=Octopus vulgaris OX=6645 GN=LOC115211893 PE=3 SV=1	0	FALSE	32.315	17	8	238	1	410	46.5	7.91	529.76	8	other metabolic processes		other molecular function	Pf00180		A0A6P7SEQ6	LOC115211893	0	0	3.207	0.000605954	0.0142821	23.16	1.29878e+07	4.013e+06	8.9	20.11	High	High	High	High	High	High	High	High	High	High	High	High	High	High	High	High	High
High	Master Protein	A0A7D5Y8R9	Cytochrome c oxidase subunit 2 OS=Amphioctopus neglectus OX=2652711 GN=COX2 PE=3 SV=1	0	FALSE	21.401	7	2	117	1	228	26.4	5.27	433.4	2	other metabolic processes;transport	other membranes;mitochondrion	transporter activity;other molecular function	Pf00116, Pf02790		A0A7D5Y8R9	COX2	0	2	3.289	0.0006129	0.0142821	15.36	1.03247e+08	3.13879e+07	15.09	28.75	Not Found	Not Found	Not Found	Not Found	Not Found	Not Found	Not Found	Not Found	Not Found	Not Found	Not Found	Not Found	Not Found	Not Found	Not Found	Not Found	Not Found
High	Master Protein	A0A0L8FPV4	UBC core domain-containing protein OS=Octopus bimaculoides OX=37653 GN=OCBIM_22011448mg PE=4 SV=1	0	FALSE	15.987	20	4	125	4	144	16.5	5.99	297.77	4				Pf00179	106881923	A0A0L8FPV4; obi:106881923		0	0	45.071	0.000621115	0.0143851	21.97	1.2322e+09	2.73393e+07	12.69	11.34	High	High	High	High	High	High	High	High	High	High	High	High	High	High	High	High	High
High	Master Protein	A0A0L8HI31	Amidohydro-rel domain-containing protein OS=Octopus bimaculoides OX=37653 GN=OCBIM_22014973mg PE=3 SV=1	0	FALSE	173.117	36	22	2093	5	576	63.6	6.62	6092.71	22		other cell component	other molecular function	Pf01979		A0A0L8HI31		0	0	4.241	0.000627693	0.0144527	19.33	2.10002e+08	4.63996e+07	8.85	13.74	High	High	High	High	High	High	High	High	High	High	High	High	High	High	High	High	High
High	Master Protein	A0A0L8ICX5	Uncharacterized protein OS=Octopus bimaculoides OX=37653 GN=OCBIM_22022216mg PE=3 SV=1	0	FALSE	35.783	19	4	114	4	301	33	7.2	341.36	4		other membranes		Pf00153		A0A0L8ICX5		0	0	5.206	0.000631678	0.0144527	3.71	3.78883e+07	7.27273e+06	3.96	46.84	High	High	High	High	High	High	High	High	High	High	High	High	High	High	High	High	High
High	Master Protein	A0A6P7SF58	twinfilin-1 OS=Octopus vulgaris OX=6645 GN=LOC115211992 PE=3 SV=1	0.001	FALSE	5.616	6	2	87	2	348	39.6	5.76	192.8	2	cell organization and biogenesis	cytoskeleton	cytoskeletal activity	Pf00241		A0A6P7SF58	LOC115211992	0	0	3.225	0.000670442	0.015162	3.43	1.30894e+07	4.0589e+06	16.23	23.08	High	High	High	High	High	High	High	High	High	High	High	High	High	High	High	High	High
High	Master Protein	A0A6P7S7S9	very long-chain specific acyl-CoA dehydrogenase, mitochondrial OS=Octopus vulgaris OX=6645 GN=LOC115209819 PE=3 SV=1	0	FALSE	56.752	22	12	290	12	633	69.2	7.81	771.12	12			other molecular function	Pf00441, Pf02770, Pf02771		A0A6P7S7S9	LOC115209819	0	0	3.679	0.000676306	0.01522	17.18	6.88902e+07	1.72365e+07	11.84	21.46	High	High	High	High	High	High	High	High	High	High	High	High	High	High	High	High	High
High	Master Protein	A0A6P7SCB7	gelsolin-like protein 2 OS=Octopus vulgaris OX=6645 GN=LOC115211599 PE=4 SV=1	0	FALSE	21.31	7	4	82	1	365	42.1	5.66	191.46	4			cytoskeletal activity	Pf00626		A0A6P7SCB7	LOC115211599	0	3	4.948	0.000676692	0.01522	11.24	1.27949e+08	2.52619e+07	9.85	9.06	Not Found	High	High	Not Found	Not Found	Not Found	Not Found	Not Found	Not Found	Not Found	Not Found	Not Found	Not Found	Not Found	Not Found	Not Found	Not Found
High	Master Protein	A0A0L8FN35	Uncharacterized protein OS=Octopus bimaculoides OX=37653 GN=OCBIM_22013525mg PE=4 SV=1	0	FALSE	64.797	50	8	433	8	121	14.2	8.31	1313.45	8						A0A0L8FN35		0	0	2.859	0.000701561	0.0154901	16.82	1.66157e+08	5.73014e+07	9.93	17.53	High	High	High	High	High	High	High	High	High	High	High	High	High	High	High	High	High
High	Master Protein	A0A0L8GJK3	Uncharacterized protein OS=Octopus bimaculoides OX=37653 GN=OCBIM_22032404mg PE=3 SV=1	0	FALSE	33.223	10	5	515	1	481	52.6	6.98	1656.59	5	other metabolic processes		other molecular function	Pf00408, Pf02878, Pf02879, Pf02880		A0A0L8GJK3		0	0	6.943	0.000704607	0.0154901	7.21	2.77207e+08	3.66984e+07	13.08	15.77	High	High	High	High	High	High	High	High	High	High	High	High	High	High	High	High	High
High	Master Protein	A0A6P7S8W7	vesicle-associated membrane protein/synaptobrevin-binding protein OS=Octopus vulgaris OX=6645 GN=LOC115210213 PE=4 SV=2	0	FALSE	57.338	32	6	595	6	174	19.8	8.13	1800.13	6		other membranes;ER/Golgi		Pf00635		A0A6P7S8W7	LOC115210213	0	0	2.271	0.000723963	0.0157129	6.82	8.17365e+08	3.61087e+08	6.22	13.88	High	High	High	High	High	High	High	High	High	High	High	High	High	High	High	High	High
High	Master Protein	A0A0L8I419	Gasdermin domain-containing protein OS=Octopus bimaculoides OX=37653 GN=OCBIM_22036034mg PE=3 SV=1	0	FALSE	27.475	10	6	129	6	464	52.3	6.06	351.54	6	other biological processes			Pf04598	106884239	A0A0L8I419; obi:106884239		0	0	4.608	0.000732354	0.0157729	37.12	1.92567e+07	3.98037e+06	19.03	52.07	High	High	High	High	High	High	High	High	High	High	High	High	High	High	High	High	High
High	Master Protein	A0A6P7TDD7	TBC1 domain family member 23 OS=Octopus vulgaris OX=6645 GN=LOC115221557 PE=4 SV=1	0	FALSE	16.486	8	4	16	4	687	77.7	5.35	32.82	4	transport	cytosol;ER/Golgi		Pf00566, Pf00581, Pf19430		A0A6P7TDD7	LOC115221557	0	0	3.785	0.000737369	0.0157729	45.83	1.11676e+06	274338	21.45	77.92	Peak Found	High	High	High	Peak Found	Not Found	Peak Found	Peak Found	Peak Found	High	High	High	High	High	Peak Found	High	Peak Found
High	Master Protein	A0A6P7TJA0	Endophilin-B1 OS=Octopus vulgaris OX=6645 GN=LOC115223390 PE=4 SV=1	0	FALSE	65.242	24	10	634	1	373	41.7	6.73	1727.32	10	other biological processes	other membranes;mitochondrion;ER/Golgi		Pf03114, Pf14604		A0A6P7TJA0	LOC115223390	0	0	16.637	0.000759384	0.0158169	128.2	3.70216e+07	1.99999e+06	17	130	High	High	High	High	High	High	High	High	High	High	High	High	High	High	High	High	High
High	Master Protein	A0A6P7SKX3	5'(3')-deoxyribonucleotidase, cytosolic type OS=Octopus vulgaris OX=6645 GN=LOC115214168 PE=4 SV=1	0	FALSE	11.196	11	3	34	3	222	26	7.17	88.12	3	other metabolic processes		other molecular function	Pf06941		A0A6P7SKX3	LOC115214168	0	0	7.617	0.000773404	0.015962	17.03	1.44614e+07	1.89855e+06	18.86	54.24	High	High	High	High	High	High	High	High	High	High	Not Found	Not Found	High	High	High	High	High
High	Master Protein	A0A6P7T8Y9	inner centromere protein A isoform X4 OS=Octopus vulgaris OX=6645 GN=LOC115220821 PE=3 SV=1	0.006	FALSE	4.924	2	1	39	1	738	83	6.19	118.2	1	other biological processes	nucleus	other molecular function	Pf04904, Pf04905		A0A6P7T8Y9	LOC115220821	0	0	5.287	0.000779229	0.015962	25.41	9.66702e+06	1.82854e+06	19.13	47.71	High	High	High	High	High	High	High	High	High	High	High	High	High	High	Peak Found	High	Peak Found
High	Master Protein	A0A6P7SHE2	chromobox protein homolog 1 isoform X1 OS=Octopus vulgaris OX=6645 GN=LOC115212805 PE=4 SV=1	0	FALSE	70.863	36	7	225	7	218	25.3	5.2	829.6	7		nucleus		Pf00385, Pf01393		A0A6P7SHE2	LOC115212805	0	0	2.279	0.00078689	0.0160658	24.3	2.19497e+07	1.02805e+07	9.75	26.59	High	High	High	High	High	High	High	High	High	High	High	High	High	High	High	High	High
High	Master Protein	A0A0L8HGD3	Uncharacterized protein OS=Octopus bimaculoides OX=37653 GN=OCBIM_22015006mg PE=4 SV=1	0	FALSE	43.76	20	6	226	6	258	27.3	8.53	931.05	6			other molecular function	Pf13561	106870806	A0A0L8HGD3; obi:106870806		0	0	3.052	0.000792191	0.0161474	8.53	7.83383e+07	2.55608e+07	15.29	19.65	High	High	High	High	High	High	High	High	High	High	High	High	High	High	High	High	High
High	Master Protein	A0A7E6FL96	Ribose-phosphate diphosphokinase OS=Octopus vulgaris OX=6645 GN=LOC115222635 PE=3 SV=1	0	FALSE	54.489	32	8	226	8	339	36.8	7.8	781.77	8	other metabolic processes		kinase activity;other molecular function	Pf13793, Pf14572		A0A7E6FL96	LOC115222635	0	0	5.353	0.000799567	0.0161912	43.02	5.82821e+07	1.07448e+07	4.26	43.62	High	High	High	High	High	High	High	High	High	High	High	High	High	High	High	High	High
High	Master Protein	A0A0L8H1K0	Uncharacterized protein OS=Octopus bimaculoides OX=37653 GN=OCBIM_22024432mg PE=4 SV=1	0	FALSE	70.531	27	7	916	7	223	24.9	7.01	2818.61	7					106873394	A0A0L8H1K0; obi:106873394		0	0	2.221	0.000825073	0.0166533	4.42	5.25484e+09	2.15814e+09	11.17	12.06	High	High	High	High	High	High	High	High	High	High	High	High	High	High	High	High	High
High	Master Protein	A0A6P7SWQ0	apoptosis regulator BAX isoform X2 OS=Octopus vulgaris OX=6645 GN=LOC115217176 PE=3 SV=2	0	FALSE	19.55	17	3	144	3	197	22.2	4.86	413.67	3	other biological processes	other membranes		Pf00452		A0A6P7SWQ0	LOC115217176	0	0	4.416	0.000834601	0.0167066	20.21	2.76571e+07	6.60148e+06	7.48	22.78	High	High	High	High	High	High	High	High	High	High	High	High	High	High	High	High	High
High	Master Protein	A0A0L8FSZ8	Epimerase domain-containing protein OS=Octopus bimaculoides OX=37653 GN=OCBIM_22008886mg PE=4 SV=1	0	FALSE	30.011	19	7	133	7	402	46.5	6.21	181.84	7		other membranes	other molecular function	Pf01370	106881354	A0A0L8FSZ8; obi:106881354		0	0	2.152	0.000845889	0.0168431	8.67	4.45516e+06	1.96808e+06	6.06	15.03	High	High	High	High	High	High	High	High	High	High	High	High	High	Peak Found	High	High	High
High	Master Protein	A0A6P7SEH0	glutamine amidotransferase-like class 1 domain-containing protein 1 isoform X1 OS=Octopus vulgaris OX=6645 GN=LOC115211844 PE=4 SV=1	0	FALSE	12.448	16	2	54	2	219	23.8	5.54	154.5	2	other metabolic processes		other molecular function	Pf01965		A0A6P7SEH0	LOC115211844	0	0	3.468	0.000855514	0.0169097	35.84	1.2716e+07	3.6666e+06	8.71	59.15	High	High	High	High	High	Peak Found	High	High	High	High	High	High	High	High	High	High	High
High	Master Protein	A0A6P7TD56	2,4-dienoyl-CoA reductase, mitochondrial OS=Octopus vulgaris OX=6645 GN=LOC115221495 PE=4 SV=1	0	FALSE	10.495	9	3	51	3	344	37.2	9.01	86.71	3			other molecular function	Pf13561		A0A6P7TD56	LOC115221495	0	0	4.278	0.000865002	0.0169515	7.57	1.84324e+07	4.12704e+06	19.55	35.05	High	High	High	High	Peak Found	High	High	High	Peak Found	High	High	High	High	High	High	High	High
High	Master Protein	A0A6P7S6B8	Vacuolar protein sorting-associated protein 35 OS=Octopus vulgaris OX=6645 GN=LOC115209450 PE=3 SV=1	0	FALSE	200.557	36	29	633	5	823	94.5	5.53	1934.98	29	transport	other membranes;cytosol		Pf03635		A0A6P7S6B8	LOC115209450	0	21	20.885	0.000883066	0.0171077	25.88	4.97557e+08	2.38236e+07	12.78	33.87	High	High	High	High	High	High	High	High	High	High	High	High	High	High	High	High	High
High	Master Protein	A0A6P7TBI2	Enoyl-CoA hydratase OS=Octopus vulgaris OX=6645 GN=LOC115222336 PE=3 SV=1	0	FALSE	58.622	6	13	531	2	2092	233	8.06	1357.11	13	cell organization and biogenesis;other metabolic processes;other biological processes	mitochondrion	other molecular function	Pf00004, Pf00378, Pf00439, Pf00725, Pf02737, Pf17862		A0A6P7TBI2	LOC115222336	0	10	3.267	0.000906472	0.0171077	5.68	9.61646e+07	2.94342e+07	19.35	30.18	High	High	Peak Found	High	High	High	High	High	High	High	High	High	High	High	High	High	High
High	Master Protein	A0A6P7SGC6	6-phosphogluconate dehydrogenase, decarboxylating OS=Octopus vulgaris OX=6645 GN=LOC115212732 PE=3 SV=1	0	FALSE	41.582	13	6	172	2	483	52.8	7.69	476.1	6	other metabolic processes		other molecular function	Pf00393, Pf03446		A0A6P7SGC6	LOC115212732	0	4	5.469	0.000907043	0.0171077	25.02	3.31444e+07	5.54476e+06	19.28	48.44	High	High	High	High	High	High	High	High	High	High	High	High	High	High	High	High	High
High	Master Protein	A0A6P7SCL7	cylicin-1 OS=Octopus vulgaris OX=6645 GN=LOC115211645 PE=4 SV=1	0	FALSE	51.116	34	8	250	8	131	14.6	4.45	850.07	8						A0A6P7SCL7	LOC115211645	0	0	6.446	0.000907496	0.0171077	43.02	1.24798e+08	1.96464e+07	12.19	55.18	High	High	High	High	High	High	High	High	High	High	High	High	High	High	High	High	High
High	Master Protein	A0A7E6FHS6	Non-specific serine/threonine protein kinase OS=Octopus vulgaris OX=6645 GN=LOC115221353 PE=3 SV=1	0	FALSE	46.878	19	8	197	2	466	52.4	6.49	547.98	8	protein metabolism;other metabolic processes		kinase activity;other molecular function	Pf00069, Pf00786		A0A7E6FHS6	LOC115221353	0	6	4.337	0.000912467	0.0171077	32.51	2.33482e+07	5.55673e+06	11.76	25.2	Not Found	Peak Found	High	High	High	High	High	High	High	High	High	High	Peak Found	High	High	High	High
High	Master Protein	A0A0L8FU30	Uncharacterized protein OS=Octopus bimaculoides OX=37653 GN=OCBIM_22007941mg PE=4 SV=1	0	FALSE	115.139	73	14	1098	14	212	23.5	6.68	3809.71	14			other molecular function	Pf00071	106881148	A0A0L8FU30; obi:106881148		0	0	3.787	0.0009319	0.0171605	11.75	3.89718e+08	1.10189e+08	16.52	26.11	High	High	High	High	High	High	High	High	High	High	High	High	High	High	High	High	High
High	Master Protein	A0A0L8GDA3	Methionine adenosyltransferase 2 subunit beta (Fragment) OS=Octopus bimaculoides OX=37653 GN=OCBIM_22036043mg PE=3 SV=1	0.001	FALSE	5.638	5	1	78	1	261	29.3	5.8	196.91	1	other metabolic processes			Pf04321		A0A0L8GDA3		0	0	3.261	0.000943044	0.0173143	22.69	3.99957e+06	1.24774e+06	24.73	52.94	High	High	High	High	High	High	High	High	High	High	High	High	High	High	High	High	High
High	Master Protein	A0A0L8G382	Uncharacterized protein OS=Octopus bimaculoides OX=37653 GN=OCBIM_22001033mg PE=3 SV=1	0.007	FALSE	3.689	1	1	40	1	922	106.3	5.01	89.66	1	RNA metabolism OR transcription;other metabolic processes	other cell component		Pf05997	106879446	A0A0L8G382		0	0	3.348	0.000958513	0.0174946	21.74	5.81377e+07	1.67047e+07	7.74	13.61	High	High	High	Peak Found	High	Peak Found	High	Peak Found	Peak Found	High	Peak Found	Peak Found	Peak Found	Peak Found	Peak Found	Peak Found	Peak Found
High	Master Protein	A0A6P7T508	guanine nucleotide-binding protein G(Q) subunit alpha isoform X1 OS=Octopus vulgaris OX=6645 GN=LOC115219757 PE=3 SV=1	0	FALSE	138.614	45	18	685	1	353	41.1	5.1	2310.71	18	signal transduction		signal transduction activity or receptor binding;other molecular function	Pf00503		A0A6P7T508	LOC115219757	0	17	2.52	0.000973573	0.0176755	3.53	2.11495e+08	8.71562e+07	13.59	11.65	High	High	High	High	Peak Found	High	High	Peak Found	Peak Found	High	High	High	High	High	High	High	High
High	Master Protein	A0A6P7TM96	Fructose-bisphosphate aldolase OS=Octopus vulgaris OX=6645 GN=LOC115226244 PE=3 SV=1	0	FALSE	237.55	54	28	5931	6	363	39.2	7.05	16965.3	28	other metabolic processes		other molecular function	Pf00274		A0A6P7TM96	LOC115226244	0	23	2.198	0.000974984	0.0176755	11.79	1.09295e+10	4.97688e+09	2.71	12.88	High	High	High	High	High	High	High	High	High	High	High	High	High	High	High	High	High
High	Master Protein	A0A0L8HC42	Vitellogenin domain-containing protein (Fragment) OS=Octopus bimaculoides OX=37653 GN=OCBIM_22017880mg PE=4 SV=1	0	FALSE	11.701	4	3	36	3	852	95.5	8.54	94.47	3	transport	ER/Golgi	transporter activity	Pf01347, Pf19444		A0A0L8HC42		0	0	5.09	0.000981993	0.0177145	19.7	3.76517e+06	704323	10.62	30.54	Peak Found	High	High	High	High	High	High	High	High	High	High	Peak Found	Peak Found	High	High	Peak Found	High
High	Master Protein	A0A0L8H229	Glycerol kinase (Fragment) OS=Octopus bimaculoides OX=37653 GN=OCBIM_22024004mg PE=3 SV=1	0	FALSE	25.454	13	6	95	6	492	53.8	6.54	232.14	6	other metabolic processes		kinase activity;other molecular function	Pf00370, Pf02782		A0A0L8H229		0	0	18.713	0.000993925	0.0178777	2.71	4.30853e+07	2.03739e+06	15.41	23.25	High	High	High	High	High	High	High	High	High	High	High	High	High	High	High	High	High
High	Master Protein	A0A6P7SYU4	acetylcholine receptor subunit alpha-like isoform X2 OS=Octopus vulgaris OX=6645 GN=LOC115217980 PE=3 SV=1	0	FALSE	27.88	12	5	63	5	547	62.4	6.62	148.9	5	cell-cell signaling;transport;signal transduction	plasma membrane;other membranes	transporter activity;other molecular function	Pf02931, Pf02932		A0A6P7SYU4	LOC115217980	0	0	4.482	0.000998159	0.0179278	30.41	1.86354e+07	4.07067e+06	16.66	37.66	High	High	High	High	High	Peak Found	High	High	High	High	High	High	High	High	High	High	High
High	Master Protein	A0A0L8GFA3	Abhydrolase_3 domain-containing protein (Fragment) OS=Octopus bimaculoides OX=37653 GN=OCBIM_22034367mg PE=4 SV=1	0	FALSE	20.691	17	3	169	1	150	16.4	5.52	431.81	3			other molecular function	Pf07859		A0A0L8GFA3		0	0	5.058	0.00100948	0.0180527	6.18	3.86802e+07	7.48243e+06	15.67	21.86	High	High	High	High	High	High	High	High	High	High	High	High	High	High	High	High	High
High	Master Protein	A0A0L8FZJ6	Trafficking protein particle complex subunit OS=Octopus bimaculoides OX=37653 GN=OCBIM_22003380mg PE=3 SV=1	0	FALSE	15.919	20	4	55	4	216	24.5	5.9	117.7	4	transport	ER/Golgi;other cell component		Pf04099	106880140	A0A0L8FZJ6; obi:106880140		0	0	5.625	0.00101513	0.0180858	35.48	6.77752e+06	1.32225e+06	10.74	45.62	High	High	High	High	High	High	High	High	High	High	High	High	High	High	High	High	High
High	Master Protein	A0A6P7T872	Inositol-polyphosphate 5-phosphatase OS=Octopus vulgaris OX=6645 GN=LOC115219855 PE=3 SV=1	0	FALSE	23.539	10	4	85	4	463	53.8	6.67	230.05	4	other metabolic processes		other molecular function			A0A6P7T872	LOC115219855	0	0	8.602	0.00102751	0.0181138	42.07	1.28375e+07	1.64113e+06	10.63	46.96	High	High	High	High	Peak Found	High	High	High	High	High	High	High	High	High	High	High	High
High	Master Protein	A0A6P7S485	actin-related protein 3 OS=Octopus vulgaris OX=6645 GN=LOC115209058 PE=3 SV=1	0	FALSE	110.055	41	20	666	20	418	47.1	5.86	1971.6	20	cell organization and biogenesis	cytoskeleton	cytoskeletal activity;other molecular function	Pf00022		A0A6P7S485	LOC115209058	0	0	3.148	0.00103164	0.018135	13.01	1.3509e+08	4.2326e+07	19.93	29.47	High	High	High	High	High	High	High	High	High	High	High	High	High	High	High	High	High
High	Master Protein	A8CF61	Astacin-like squid metalloprotease type I (Fragment) OS=Sepia esculenta OX=31210 GN=alsm-I PE=2 SV=1	0.01	FALSE	3.108	12	1	19	1	222	25.4	8.24	51.29	1	protein metabolism	other membranes	other molecular function	Pf00629, Pf01400		A8CF61	alsm-I	0	0	3.016	0.00103992	0.0182287	10.83	4.82418e+08	1.55505e+08	11.23	6.5	Peak Found	Peak Found	High	Peak Found	High	High	High	Peak Found	High	High	Peak Found	Peak Found	Peak Found	Peak Found	Peak Found	High	Peak Found
High	Master Protein	A0A6P7SHM7	neutral and basic amino acid transport protein rBAT OS=Octopus vulgaris OX=6645 GN=LOC115212837 PE=4 SV=1	0	FALSE	32.244	9	7	246	7	635	72.5	6.58	611.33	7	other metabolic processes	other membranes	other molecular function	Pf00128, Pf16028		A0A6P7SHM7	LOC115212837	0	0	3.076	0.00104223	0.0182287	32.9	7.12414e+07	2.37274e+07	3.11	36.11	High	High	High	High	High	High	High	High	High	High	High	High	High	High	High	High	High
High	Master Protein	A0A6P7SY78	Lipase maturation factor OS=Octopus vulgaris OX=6645 GN=LOC115217534 PE=3 SV=1	0	FALSE	21.146	9	5	130	3	647	75	9.09	285.52	5		other membranes;ER/Golgi		Pf06762		A0A6P7SY78	LOC115217534	0	2	2.877	0.00107811	0.0186346	18.64	2.0771e+07	7.43463e+06	3.6	31.73	High	High	High	High	High	High	High	High	High	High	High	High	High	Peak Found	High	High	High
High	Master Protein	A0A6P7T844	aspartate aminotransferase-like OS=Octopus vulgaris OX=6645 GN=LOC115220904 PE=3 SV=1	0	FALSE	25.737	10	4	82	2	432	48.3	6.79	217.11	4	other metabolic processes		other molecular function	Pf00155		A0A6P7T844	LOC115220904	0	2	26.137	0.0010887	0.0186976	29.95	3.93514e+07	1.46709e+06	14.8	51.82	High	High	High	High	High	High	High	High	High	Peak Found	High	High	High	High	High	High	High
High	Master Protein	A0A0L8GCC3	Uncharacterized protein OS=Octopus bimaculoides OX=37653 GN=OCBIM_22035882mg PE=3 SV=1	0	FALSE	10.039	4	2	98	2	486	54.6	7.23	256.35	2	protein metabolism		other molecular function	Pf05577	106877801	A0A0L8GCC3; obi:106877801		0	0	13.043	0.001093	0.0186976	20.82	1.43473e+07	1.09093e+06	17.56	46.51	High	High	High	High	High	High	High	High	High	High	High	High	High	High	High	High	High
High	Master Protein	A0A0L8G235	Malate dehydrogenase OS=Octopus bimaculoides OX=37653 GN=OCBIM_22001700mg PE=3 SV=1	0	FALSE	33.635	24	7	452	2	332	36.2	7.4	980.98	7	other metabolic processes		other molecular function	Pf00056, Pf02866	106879647	A0A0L8G235; obi:106879647		0	5	2.993	0.00111022	0.0186976	10.42	4.09323e+08	1.37105e+08	11.29	7.68	High	High	High	High	High	High	High	High	High	High	High	High	High	High	High	High	High
High	Master Protein	A0A0L8GRZ4	Eukaryotic translation initiation factor 3 subunit C OS=Octopus bimaculoides OX=37653 GN=OCBIM_22029161mg PE=3 SV=1	0	FALSE	107.007	23	22	617	1	898	105.5	6.07	1631.36	22	cell organization and biogenesis;protein metabolism;other metabolic processes	translational apparatus;other cell component	nucleic acid binding activity;other molecular function	Pf01399, Pf05470	106875141	A0A0L8GRZ4; obi:106875141		0	20	2.751	0.00111037	0.0186976	7.16	2.06217e+08	8.00961e+07	15.31	17.01	High	Not Found	Not Found	High	High	High	High	High	High	High	High	Not Found	Not Found	High	High	High	High
High	Master Protein	A0A6P7SHP9	ran GTPase-activating protein 1 isoform X1 OS=Octopus vulgaris OX=6645 GN=LOC115213128 PE=4 SV=1	0.006	FALSE	4.556	3	2	3	2	595	64.8	4.63	3.39	2	signal transduction		enzyme regulator activity	Pf07834, Pf13516		A0A6P7SHP9	LOC115213128	0	0	2.376	0.00111918	0.0186976	14.43	1.20246e+07	4.99851e+06	6.56	8.21	Peak Found	Peak Found	Peak Found	High	Peak Found	Peak Found	Peak Found	Peak Found	Peak Found	Peak Found	Not Found	Not Found	Peak Found	Peak Found	Not Found	Not Found	Not Found
High	Master Protein	A0A0L8H663	Uncharacterized protein OS=Octopus bimaculoides OX=37653 GN=OCBIM_22021486mg PE=3 SV=1	0	FALSE	46.076	42	9	123	9	242	27.9	6.89	363.29	9		other cell component		Pf02251, Pf02252	106872566	A0A0L8H663; obi:106872566		0	0	19.488	0.00111931	0.0186976	144.54	1.15476e+08	5.15197e+06	18.93	134.04	High	High	High	High	High	High	High	High	High	High	High	High	High	High	High	High	High
High	Master Protein	A0A0L8GS76	Synaptosomal-associated protein OS=Octopus bimaculoides OX=37653 GN=OCBIM_22028847mg PE=3 SV=1	0	FALSE	103.202	67	16	650	16	215	24	4.77	1709.97	16		other cell component		Pf00835	106875036	A0A0L8GS76; obi:106875036		0	0	2.33	0.00112215	0.0186976	7.04	1.26046e+08	5.15926e+07	18.49	23.15	High	High	High	High	High	High	High	High	High	High	High	High	High	High	High	High	High
High	Master Protein	A0A0L8GXA0	Glucosamine-6-phosphate isomerase OS=Octopus bimaculoides OX=37653 GN=OCBIM_22026276mg PE=3 SV=1	0	FALSE	34.303	26	6	211	2	269	30.2	6.92	542.9	6	other metabolic processes	other cell component	other molecular function	Pf01182	106874126	A0A0L8GXA0; obi:106874126		0	3	8.398	0.0011241	0.0186976	9.62	4.62409e+07	5.69965e+06	16.2	20.45	High	High	High	High	High	High	High	High	High	High	High	High	High	High	High	High	High
High	Master Protein	A0A6P7TEH3	Serine/threonine-protein phosphatase 2A 55 kDa regulatory subunit B OS=Octopus vulgaris OX=6645 GN=LOC115223236 PE=3 SV=1	0	FALSE	49.734	27	10	246	10	463	53.7	6.28	660.8	10		other cell component	enzyme regulator activity			A0A6P7TEH3	LOC115223236	0	0	2.031	0.00112416	0.0186976	12.75	4.75075e+07	2.30382e+07	12.22	31.9	High	High	High	High	High	High	High	High	High	High	High	High	High	High	High	High	High
High	Master Protein	A0A7E6EVK9	Calcium/calmodulin-dependent protein kinase OS=Octopus vulgaris OX=6645 GN=LOC115212079 PE=3 SV=1	0	FALSE	211.063	37	28	1269	1	643	70.5	7.81	3855.73	28	protein metabolism;other metabolic processes		kinase activity;other molecular function	Pf00069, Pf08332		A0A7E6EVK9	LOC115212079	0	1	2.978	0.00113531	0.0186976	31.77	5.18756e+07	1.89314e+07	16.02	40.99	Not Found	High	Not Found	Not Found	High	High	Not Found	Not Found	Not Found	Not Found	High	Not Found	Not Found	Not Found	Peak Found	High	High
High	Master Protein	A0A0L8GLF4	Uncharacterized protein OS=Octopus bimaculoides OX=37653 GN=OCBIM_22031822mg PE=4 SV=1	0	FALSE	16.998	15	4	78	4	314	35.4	5.02	211.43	4					106876124	A0A0L8GLF4; obi:106876124		0	0	5.278	0.00113849	0.0186976	6.55	8.15058e+06	1.37183e+06	13.78	39.62	High	High	High	High	High	High	High	High	High	High	High	High	High	High	High	High	High
High	Master Protein	A0A0L8GDY8	Uncharacterized protein OS=Octopus bimaculoides OX=37653 GN=OCBIM_22035079mg PE=3 SV=1	0	FALSE	20.227	8	4	109	4	606	68.2	5.5	364.04	4	transport	other membranes	transporter activity	Pf04515	106877453	A0A0L8GDY8; obi:106877453		0	0	4.267	0.00114866	0.0187552	14.83	4.11757e+07	9.67579e+06	10.64	44.29	High	High	High	High	High	High	High	High	High	High	High	High	High	High	High	High	High
High	Master Protein	A0A7E6FSU6	D-aspartate oxidase OS=Octopus vulgaris OX=6645 GN=LOC115226122 PE=3 SV=1	0.001	FALSE	5.702	4	1	51	1	336	37.6	8.22	160.12	1	other metabolic processes		other molecular function	Pf01266		A0A7E6FSU6	LOC115226122	0	0	10.197	0.00115016	0.0187552	124.4	8.17633e+06	801865	34.13	124.28	High	High	High	High	High	High	High	High	High	Peak Found	High	High	High	High	Peak Found	High	Peak Found
High	Master Protein	A0A6P7U341	Ornithine carbamoyltransferase, mitochondrial OS=Octopus vulgaris OX=6645 GN=LOC115229025 PE=3 SV=1	0	FALSE	42.943	19	7	263	7	347	39.1	7.74	802.05	7	other metabolic processes		other molecular function	Pf00185, Pf02729		A0A6P7U341	LOC115229025	0	0	5.352	0.0011571	0.0188242	22.24	5.75685e+07	1.07574e+07	23.01	54.1	High	High	High	High	High	High	High	High	High	High	High	High	High	High	High	High	High
High	Master Protein	A0A0L8H738	Uncharacterized protein OS=Octopus bimaculoides OX=37653 GN=OCBIM_22021805mg PE=4 SV=1	0	FALSE	40.921	27	8	199	8	249	28.1	7.21	474.33	8				Pf10036	106872631	A0A0L8H738; obi:106872631		0	0	2.284	0.00115751	0.0188242	9.71	2.51588e+07	1.17814e+07	14.28	21.47	High	High	High	High	High	High	High	High	High	High	High	High	High	High	High	High	High
High	Master Protein	A0A6P7SHK4	AP complex subunit sigma OS=Octopus vulgaris OX=6645 GN=LOC115212967 PE=3 SV=1	0	FALSE	24.357	27	4	179	4	142	16.9	6.38	381.73	4	transport	plasma membrane;other membranes	other molecular function	Pf01217		A0A6P7SHK4	LOC115212967	0	0	3.568	0.00115895	0.0188242	4.92	2.72531e+07	7.69635e+06	19.12	28.24	High	High	High	High	High	High	High	High	High	High	High	High	High	High	High	High	High
High	Master Protein	A0A0L8H562	Eukaryotic peptide chain release factor subunit 1 OS=Octopus bimaculoides OX=37653 GN=OCBIM_22023014mg PE=3 SV=1	0	FALSE	71.586	31	14	374	14	442	49.6	5.6	952.03	14	cell organization and biogenesis;protein metabolism;other metabolic processes	other cell component	nucleic acid binding activity	Pf03463, Pf03464, Pf03465	106872975	A0A0L8H562; obi:106872975		0	0	7.289	0.00117705	0.0190212	28.46	4.41885e+07	5.7279e+06	21.77	59.55	High	High	High	High	High	High	High	High	High	High	High	High	High	High	High	High	High
High	Master Protein	A0A6P7U0V5	V-type proton ATPase subunit G OS=Octopus vulgaris OX=6645 GN=LOC115232535 PE=3 SV=1	0	FALSE	69.884	73	11	391	2	117	13.5	9.38	1262.77	11	transport	other membranes;other cytoplasmic organelle	transporter activity	Pf03179		A0A6P7U0V5	LOC115232535	0	0	2.411	0.00117722	0.0190212	9.45	5.96685e+06	2.64172e+06	18.52	39.7	High	High	High	High	High	High	High	High	High	High	High	High	High	High	High	High	High
High	Master Protein	A0A6P7T2J1	Queuosine salvage protein OS=Octopus vulgaris OX=6645 GN=LOC115218810 PE=3 SV=1	0.01	FALSE	3.26	3	1	2	1	341	39.1	5.39	3.78	1				Pf10343		A0A6P7T2J1	LOC115218810	0	0	42.902	0.00128747	0.0202987	40.08	3.45709e+08	8.07624e+06	16.16	17.84	Peak Found	Peak Found	High	High	Peak Found	Peak Found	Peak Found	Peak Found	Peak Found	Peak Found	Peak Found	Peak Found	Peak Found	Peak Found	Peak Found	Not Found	Not Found
High	Master Protein	A0A6P7SAQ9	retinol dehydrogenase 14-like OS=Octopus vulgaris OX=6645 GN=LOC115210827 PE=4 SV=1	0	FALSE	15.017	13	4	99	2	296	33.6	7.74	228.18	4			other molecular function	Pf00106		A0A6P7SAQ9	LOC115210827	0	2	15.749	0.00129544	0.0202987	23.71	8.22e+06	512743	16.45	24.53	High	High	High	High	High	High	Not Found	Not Found	High	Not Found	Not Found	High	High	High	High	High	High
High	Master Protein	A0A7E6FLC8	protein EFR3 homolog A isoform X4 OS=Octopus vulgaris OX=6645 GN=LOC115223485 PE=4 SV=1	0	FALSE	19.633	6	5	63	5	810	92.3	5.76	147.64	5						A0A7E6FLC8	LOC115223485	0	0	4.752	0.00129559	0.0202987	26.07	9.67158e+07	1.94333e+07	13.01	24.19	High	High	High	High	High	Peak Found	High	High	High	High	High	High	High	Peak Found	High	High	High
High	Master Protein	A0A6P7SUW6	Diadenosine tetraphosphate synthetase OS=Octopus vulgaris OX=6645 GN=LOC115216479 PE=3 SV=1	0	FALSE	107.927	19	17	561	5	764	86.9	8.03	1517.13	17	protein metabolism;RNA metabolism OR transcription;other metabolic processes	other cell component	other molecular function	Pf00458, Pf00587, Pf03129		A0A6P7SUW6	LOC115216479	0	0	2.472	0.00132026	0.020589	20.98	3.13027e+07	1.30339e+07	18.05	31.96	High	High	High	High	High	High	High	High	High	High	High	High	High	High	High	High	High
High	Master Protein	A0A6P7S991	FUN14 domain-containing protein 1-like OS=Octopus vulgaris OX=6645 GN=LOC115210420 PE=3 SV=1	0	FALSE	7.943	13	2	52	2	136	14.6	9.01	139.03	2				Pf04930		A0A6P7S991	LOC115210420	0	0	5.491	0.00132076	0.020589	36.08	5.41589e+06	897352	16.87	46.07	High	High	High	High	High	High	High	High	High	High	High	High	High	High	High	High	High
High	Master Protein	A0A0L8HK30	Uncharacterized protein OS=Octopus bimaculoides OX=37653 GN=OCBIM_22012961mg PE=4 SV=1	0.007	FALSE	3.697	2	1	12	1	683	79.8	8.98	11.04	1					106870252	A0A0L8HK30; obi:106870252		0	0	5.566	0.00133554	0.0207439	27.54	4.34892e+07	7.44111e+06	15.05	23.66	Peak Found	Peak Found	Peak Found	Peak Found	Peak Found	Peak Found	Peak Found	Peak Found	High	Peak Found	High	Peak Found	Peak Found	Peak Found	Peak Found	Peak Found	Peak Found
High	Master Protein	A0A6P7S4C9	Adenosylhomocysteinase OS=Octopus vulgaris OX=6645 GN=LOC115209078 PE=3 SV=1	0	FALSE	202.517	52	34	1246	5	531	58.8	7.11	3080.01	34	other metabolic processes		other molecular function	Pf00670, Pf05221		A0A6P7S4C9	LOC115209078	0	26	3.739	0.00136514	0.0210426	8.79	3.49466e+08	9.2276e+07	18.37	26.4	High	High	High	High	High	High	High	High	High	High	High	High	High	High	High	High	High
High	Master Protein	A0A0L8HMU3	RNA helicase OS=Octopus bimaculoides OX=37653 GN=OCBIM_22010983mg PE=4 SV=1	0	FALSE	92.481	43	16	277	16	460	52.1	7.28	778.06	16			nucleic acid binding activity;other molecular function	Pf00270, Pf00271	106869676	A0A0L8HMU3; obi:106869676		0	0	2.203	0.00136816	0.0210615	10.8	9.22865e+07	4.12632e+07	17.51	22.04	High	High	High	High	High	High	High	High	High	High	High	High	High	High	High	High	High
High	Master Protein	A0A6P7STN8	dehydrogenase/reductase SDR family member 13 OS=Octopus vulgaris OX=6645 GN=LOC115216393 PE=4 SV=1	0	FALSE	18.976	7	4	201	4	571	62.2	4.73	497.74	4			other molecular function	Pf00106		A0A6P7STN8	LOC115216393	0	0	2.78	0.0013873	0.0210714	17.95	3.06094e+07	1.13185e+07	13.86	30.06	High	High	High	High	High	High	High	High	High	High	High	High	High	High	High	High	High
High	Master Protein	A0A6P7SKF5	uncharacterized protein LOC115214044 isoform X6 OS=Octopus vulgaris OX=6645 GN=LOC115214044 PE=4 SV=1	0	FALSE	41.587	20	6	223	3	260	29.1	6.38	727.92	6		other membranes		Pf01275		A0A6P7SKF5	LOC115214044	0	3	3.035	0.00140129	0.0210714	25.9	1.88499e+08	6.06025e+07	5.92	29.42	High	High	High	High	High	High	High	High	High	High	High	High	High	Peak Found	High	High	High
High	Master Protein	A0A6P7S821	ras-related protein Rap1 isoform X3 OS=Octopus vulgaris OX=6645 GN=LOC115209907 PE=3 SV=1	0	FALSE	94.301	45	14	540	14	185	21	6.71	1789.62	14	signal transduction	other membranes	other molecular function	Pf00071		A0A6P7S821	LOC115209907	0	0	4.939	0.00141603	0.0210714	15.33	1.91065e+08	3.47776e+07	12.13	32.47	High	High	High	High	High	High	High	High	High	High	High	High	High	High	High	High	High
High	Master Protein	A0A7E6ETH7	ras-related GTP-binding protein C isoform X6 OS=Octopus vulgaris OX=6645 GN=LOC115211105 PE=3 SV=1	0	FALSE	15.61	12	4	55	4	362	41.2	4.81	97.11	4			other molecular function	Pf04670		A0A7E6ETH7	LOC115211105	0	0	2.689	0.00143737	0.0211187	4.71	4.33305e+07	1.5645e+07	17.87	20.91	High	High	High	High	Peak Found	High	High	High	High	Peak Found	High	High	High	Peak Found	High	High	High
High	Master Protein	A0A7E6F9D1	echinoderm microtubule-associated protein-like 2 isoform X12 OS=Octopus vulgaris OX=6645 GN=LOC115217030 PE=3 SV=1	0	FALSE	216.136	31	26	1027	15	874	96.8	6.67	3511.14	26				Pf00400, Pf03451		A0A7E6F9D1	LOC115217030	0	10	3.91	0.0014382	0.0211187	13.12	1.92599e+08	4.81977e+07	20.12	30.99	High	High	High	High	High	High	High	High	High	High	High	High	High	High	High	High	High
High	Master Protein	A0A6P7TJT8	Fumarate hydratase OS=Octopus vulgaris OX=6645 GN=LOC115224882 PE=3 SV=1	0	FALSE	57.921	20	11	396	1	574	63.7	7.5	955.44	11	other metabolic processes		other molecular function	Pf05681, Pf05683		A0A6P7TJT8	LOC115224882	0	7	14.129	0.00147846	0.0211187	8.61	6.13308e+07	4.52791e+06	16.89	11.51	High	High	Peak Found	High	High	High	High	High	High	High	High	High	High	High	High	High	High
High	Master Protein	A0A0L8I1E9	Uncharacterized protein OS=Octopus bimaculoides OX=37653 GN=OCBIM_22039010mg PE=3 SV=1	0	FALSE	28.461	70	7	257	6	76	8.9	7.97	573.83	7	cell organization and biogenesis	cytoskeleton;other cell component	other molecular function	Pf10152	106867336	A0A0L8I1E9; obi:106867336		0	1	2.085	0.00149454	0.0211187	10.24	5.13174e+07	2.29859e+07	8.61	13.08	High	High	High	High	High	High	High	High	High	High	High	High	High	High	High	High	High
High	Master Protein	A0A0L8GPQ7	Isocitrate dehydrogenase [NAD] subunit, mitochondrial OS=Octopus bimaculoides OX=37653 GN=OCBIM_22030541mg PE=3 SV=1	0	FALSE	34.949	14	8	363	8	381	41.5	6.86	918.2	8	other metabolic processes	mitochondrion	other molecular function	Pf00180		A0A0L8GPQ7		0	0	4.285	0.00150669	0.0211187	19.57	4.43795e+07	9.85692e+06	13.04	55.41	High	High	High	High	High	High	High	High	High	High	High	High	High	High	High	High	High
High	Master Protein	A0A6P7T0G1	Phosphoglycerate kinase OS=Octopus vulgaris OX=6645 GN=LOC115218470 PE=3 SV=1	0	FALSE	64.087	27	11	546	11	415	44.5	5.68	1709.67	11	other metabolic processes		kinase activity;other molecular function	Pf00162		A0A6P7T0G1	LOC115218470	0	0	3.637	0.00150985	0.0211187	13.56	2.59633e+08	7.20844e+07	9.54	12.97	High	High	High	High	High	High	High	High	High	High	High	High	High	High	High	High	High
High	Master Protein	A0A0L8GWD0	Leucine carboxyl methyltransferase 1 OS=Octopus bimaculoides OX=37653 GN=OCBIM_22026780mg PE=3 SV=1	0.006	FALSE	4.373	4	1	40	1	310	35.9	6.39	78	1	other metabolic processes		other molecular function	Pf04072		A0A0L8GWD0		0	0	2.496	0.00152235	0.0211187	16.93	1.61092e+06	724122	11.77	21.72	High	High	High	High	High	High	Peak Found	Peak Found	High	High	High	High	Peak Found	High	High	High	High
High	Master Protein	A0A0L8GXN2	Glycerol-3-phosphate dehydrogenase [NAD(+)] OS=Octopus bimaculoides OX=37653 GN=OCBIM_22026180mg PE=3 SV=1	0	FALSE	114.443	44	12	878	1	336	36.6	6.62	3006.82	12	other metabolic processes	other cell component	other molecular function	Pf01210, Pf07479		A0A0L8GXN2		0	0	11.679	0.0015274	0.0211187	27.19	6.40039e+07	6.07878e+06	16.47	21.94	High	High	High	High	High	High	High	High	High	High	High	High	High	High	High	High	High
High	Master Protein	A0A7E6F4X3	N-acetylated-alpha-linked acidic dipeptidase 2 isoform X1 OS=Octopus vulgaris OX=6645 GN=LOC115216731 PE=3 SV=1	0	FALSE	86.593	19	12	267	12	788	89.2	6.9	756.53	12	protein metabolism	other membranes	other molecular function	Pf02225, Pf04253, Pf04389		A0A7E6F4X3	LOC115216731	0	0	5.237	0.00153128	0.0211187	47.83	5.61089e+07	1.10004e+07	13.65	43.18	High	High	High	High	High	High	High	High	High	High	High	High	High	High	High	High	High
High	Master Protein	A0A6P7SFI4	Complex I-49kD OS=Octopus vulgaris OX=6645 GN=LOC115212231 PE=3 SV=1	0	FALSE	105.708	30	12	574	2	466	52.7	6.84	2118.24	12			other molecular function	Pf00346		A0A6P7SFI4	LOC115212231	0	0	6.353	0.00153961	0.0211187	24.38	2.13774e+07	3.48286e+06	18.1	32.88	High	High	High	High	High	High	High	High	High	High	High	High	High	High	High	High	High
High	Master Protein	A0A0L8HN46	Uncharacterized protein (Fragment) OS=Octopus bimaculoides OX=37653 GN=OCBIM_22011673mg PE=4 SV=1	0	FALSE	127.088	26	12	571	1	543	60.1	6.55	2202.49	12				Pf00400, Pf12894		A0A0L8HN46		0	0	3.035	0.0015439	0.0211187	11.37	7.24078e+06	2.19067e+06	13.6	11.69	High	High	High	High	High	High	High	High	High	High	High	High	High	High	High	High	High
High	Master Protein	A0A7E6FPR4	Septin OS=Octopus vulgaris OX=6645 GN=LOC115224723 PE=3 SV=1	0	FALSE	53.936	26	9	295	8	403	45.7	6.48	936.64	9	other biological processes	plasma membrane;other membranes;cytoskeleton;other cell component	other molecular function	Pf00735		A0A7E6FPR4	LOC115224723	0	1	3.372	0.00155681	0.0211953	9.01	6.10323e+07	1.80986e+07	21.76	32.99	High	High	High	High	High	High	High	High	High	High	High	High	High	High	High	High	High
High	Master Protein	A0A6P7TDN5	Glutamine synthetase OS=Octopus vulgaris OX=6645 GN=LOC115222946 PE=3 SV=2	0	FALSE	83.467	26	14	489	14	401	45.3	7.21	1228.31	14	other metabolic processes		other molecular function	Pf00120, Pf03951		A0A6P7TDN5	LOC115222946	0	0	2.744	0.00156687	0.0212221	14.22	1.49126e+08	5.18272e+07	14.36	18.1	High	High	High	High	High	High	High	High	High	High	High	High	High	High	High	High	High
High	Master Protein	A0A6P7S818	carnitine O-acetyltransferase OS=Octopus vulgaris OX=6645 GN=LOC115210058 PE=3 SV=1	0	FALSE	50.583	16	8	228	2	631	70.9	8.85	608.22	8			other molecular function	Pf00755		A0A6P7S818	LOC115210058	0	6	2.981	0.00159203	0.0214707	18.93	2.5897e+07	8.76796e+06	20.98	57.27	Not Found	High	Not Found	High	Not Found	Not Found	Not Found	Not Found	Not Found	High	High	High	Not Found	Not Found	Not Found	High	High
High	Master Protein	A0A0L8I2N5	Triosephosphate isomerase OS=Octopus bimaculoides OX=37653 GN=OCBIM_22037419mg PE=3 SV=1	0	FALSE	196.439	55	20	2292	11	247	26.7	7.78	6615.75	20	other metabolic processes		other molecular function	Pf00121	106884489	A0A0L8I2N5; obi:106884489		0	9	3.639	0.00160762	0.0216227	7.86	8.11182e+09	2.35313e+09	10.94	12.44	High	High	High	High	High	High	High	High	High	High	High	High	High	High	High	High	High
High	Master Protein	A0A0L8HYA8	Complex I-49kD OS=Octopus bimaculoides OX=37653 GN=OCBIM_22002646mg PE=3 SV=1	0	FALSE	99.918	28	13	490	3	466	52.7	6.84	1734.88	13			other molecular function	Pf00346	106867881	A0A0L8HYA8; obi:106867881		0	10	2.779	0.00161544	0.0216382	13.1	1.64219e+08	6.72421e+07	13.53	16.93	High	High	High	High	Peak Found	High	High	High	High	High	High	High	High	Peak Found	High	High	High
High	Master Protein	A0A6P7SMM9	Serine/threonine-protein phosphatase 2A activator OS=Octopus vulgaris OX=6645 GN=LOC115214483 PE=3 SV=1	0.006	FALSE	4.926	4	1	7	1	321	36.9	6.54	18.53	1	protein metabolism;other metabolic processes	other cell component	enzyme regulator activity;other molecular function	Pf03095		A0A6P7SMM9	LOC115214483	0	0	2.675	0.00162235	0.0216382	6.86	3.98226e+06	1.65687e+06	12.15	21.02	Peak Found	Not Found	Peak Found	High	Peak Found	Peak Found	High	Peak Found	Peak Found	Peak Found	Peak Found	Peak Found	Peak Found	Peak Found	Not Found	Peak Found	Peak Found
High	Master Protein	A0A6P7SRV8	NADH dehydrogenase [ubiquinone] flavoprotein 1, mitochondrial OS=Octopus vulgaris OX=6645 GN=LOC115215736 PE=3 SV=1	0	FALSE	78.191	26	12	512	12	471	51.4	8.32	1509	12	other metabolic processes;transport	other membranes;mitochondrion	transporter activity;other molecular function	Pf01512, Pf10531, Pf10589		A0A6P7SRV8	LOC115215736	0	0	2.602	0.00164061	0.0217351	34.3	1.15235e+08	4.53272e+07	9.61	33.59	High	High	High	High	High	High	High	High	High	High	High	High	High	High	High	High	High
High	Master Protein	A0A6P7SQH3	Eukaryotic translation initiation factor 2 subunit 1 OS=Octopus vulgaris OX=6645 GN=LOC115215513 PE=3 SV=1	0	FALSE	27.357	22	7	245	7	318	36.1	5.07	552.37	7	protein metabolism;other metabolic processes		nucleic acid binding activity	Pf00575, Pf07541		A0A6P7SQH3	LOC115215513	0	0	2.231	0.00166673	0.0219742	6.64	7.67837e+07	3.29419e+07	19.34	23.99	High	High	High	High	High	High	High	High	High	High	High	High	High	High	High	High	High
High	Master Protein	A0A6P7SQ09	ATP synthase peripheral stalk subunit OSCP OS=Octopus vulgaris OX=6645 GN=LOC115215001 PE=3 SV=1	0	FALSE	29.593	33	6	338	3	209	22.9	9.8	700.06	6	other metabolic processes;transport	other membranes;mitochondrion	transporter activity	Pf00213		A0A6P7SQ09	LOC115215001	0	3	2.127	0.00171256	0.0222734	1.02	1.58507e+08	7.65963e+07	19.76	21.49	High	Peak Found	High	High	High	High	High	High	High	High	High	High	High	Peak Found	Peak Found	High	High
High	Master Protein	A0A6P7T471	Non-specific serine/threonine protein kinase OS=Octopus vulgaris OX=6645 GN=LOC115219553 PE=4 SV=1	0	FALSE	58.485	21	11	338	11	694	74.3	5.83	1105.75	11	protein metabolism;other metabolic processes;signal transduction		kinase activity;other molecular function	Pf00069, Pf12202		A0A6P7T471	LOC115219553	0	0	2.647	0.00171619	0.0222734	5.84	4.15288e+07	1.46531e+07	17.34	17.35	High	High	High	High	High	High	High	High	High	High	High	High	High	High	High	High	High
High	Master Protein	A0A0L8I5V6	Uncharacterized protein (Fragment) OS=Octopus bimaculoides OX=37653 GN=OCBIM_22033954mg PE=4 SV=1	0	FALSE	8.942	14	3	48	3	205	23.5	8.34	84.12	3				Pf05960		A0A0L8I5V6		0	0	7.041	0.00171765	0.0222734	50.07	6.33409e+06	899614	8.36	55.21	High	High	High	High	High	High	High	High	High	High	High	High	High	High	High	High	Peak Found
High	Master Protein	A0A0L8HQE5	V-type proton ATPase proteolipid subunit OS=Octopus bimaculoides OX=37653 GN=OCBIM_22008965mg PE=3 SV=1	0	FALSE	12.649	12	1	60	1	155	15.8	9.41	242.71	1	transport	other membranes;other cytoplasmic organelle	transporter activity	Pf00137	106869266	A0A0L8HQE5; obi:106869266		0	0	9.008	0.0017216	0.0222734	13.86	1.40941e+07	1.3681e+06	19.52	34.04	High	High	High	High	High	High	Peak Found	High	High	High	High	High	High	High	High	High	High
High	Master Protein	A0A6P7SKY4	ATPase ASNA1 homolog OS=Octopus vulgaris OX=6645 GN=LOC115214053 PE=3 SV=1	0	FALSE	48.428	27	7	197	7	330	37.2	5.44	653.35	7	cell organization and biogenesis	ER/Golgi	other molecular function	Pf02374		A0A6P7SKY4	LOC115214053	0	0	2.748	0.00172825	0.0222734	6.62	5.7358e+07	2.21508e+07	17.38	17.82	High	High	High	High	High	High	High	High	High	High	High	High	High	High	High	High	High
High	Master Protein	A0A0L8GYE5	Uncharacterized protein OS=Octopus bimaculoides OX=37653 GN=OCBIM_22025940mg PE=4 SV=1	0	FALSE	100.721	26	19	613	19	696	79.7	6.62	1606.82	19	signal transduction			Pf00169, Pf00373, Pf18124	106874000	A0A0L8GYE5; obi:106874000		0	0	2.003	0.00180238	0.023004	7.01	2.17989e+08	1.03153e+08	5	17.64	High	High	High	High	High	High	High	High	High	High	High	High	High	High	High	High	High
High	Master Protein	A0A6P7S4D6	Carboxylic ester hydrolase OS=Octopus vulgaris OX=6645 GN=LOC115209084 PE=3 SV=1	0	FALSE	98.76	16	11	331	11	619	71.1	8.12	1234.64	11			other molecular function	Pf00135		A0A6P7S4D6	LOC115209084	0	0	3.817	0.00180942	0.0230466	11.85	1.55706e+08	3.51696e+07	15.26	23.74	High	High	High	High	High	High	High	High	High	High	High	High	High	High	High	High	High
High	Master Protein	A0A0L8GEE0	Acetyl-CoA C-myristoyltransferase OS=Octopus bimaculoides OX=37653 GN=OCBIM_22034819mg PE=3 SV=1	0	FALSE	19.58	10	4	88	4	549	59.6	7.27	253.4	4	transport	mitochondrion;other cytoplasmic organelle	other molecular function	Pf00108, Pf02036, Pf02803	106877352	A0A0L8GEE0; obi:106877352		0	0	2.168	0.001816	0.0230685	29.14	4.85811e+06	2.4512e+06	18.33	38.77	High	High	High	High	Peak Found	High	High	High	High	High	High	High	High	High	High	High	High
High	Master Protein	A0A6P7T796	Glycerol-3-phosphate dehydrogenase [NAD(+)] OS=Octopus vulgaris OX=6645 GN=LOC115220780 PE=3 SV=1	0	FALSE	110.508	39	12	836	1	351	38.2	6.32	2757.15	12	other metabolic processes	other cell component	other molecular function	Pf01210, Pf07479		A0A6P7T796	LOC115220780	0	14	3.478	0.00182926	0.0230685	17.09	6.83992e+08	1.95991e+08	13.87	4.24	High	High	High	High	High	High	High	High	High	High	High	High	High	High	High	High	High
High	Master Protein	A0A6P7SPY7	THO complex subunit 4 isoform X2 OS=Octopus vulgaris OX=6645 GN=LOC115214986 PE=4 SV=1	0	FALSE	42.227	25	5	283	5	276	29	10.98	1075.23	5			nucleic acid binding activity	Pf00076, Pf13865		A0A6P7SPY7	LOC115214986	0	0	3.457	0.00183163	0.0230685	26.91	5.63862e+07	1.39202e+07	18.39	45.38	High	High	High	High	High	High	High	High	High	High	High	High	High	High	High	High	High
High	Master Protein	A0A7E6EQ68	voltage-dependent calcium channel subunit alpha-2/delta-2 OS=Octopus vulgaris OX=6645 GN=LOC115215018 PE=4 SV=1	0	FALSE	36.437	8	3	174	3	540	62.7	5.22	757.4	3				Pf08473		A0A7E6EQ68	LOC115215018	0	0	3.389	0.00185002	0.0232528	28.36	3.32906e+07	8.8828e+06	9.69	42.42	High	High	High	High	High	High	High	High	High	High	High	High	High	High	High	High	High
High	Master Protein	A0A6P7T792	3-hydroxyisobutyryl-CoA hydrolase, mitochondrial OS=Octopus vulgaris OX=6645 GN=LOC115220682 PE=3 SV=1	0	FALSE	18.206	5	2	215	2	387	43.3	7.53	539.73	2	other metabolic processes	mitochondrion	other molecular function	Pf16113		A0A6P7T792	LOC115220682	0	0	2.795	0.00187553	0.0234967	7.63	3.79327e+07	1.39215e+07	16.53	14.78	High	High	High	High	High	High	High	High	High	High	High	High	High	High	High	High	High
High	Master Protein	A0A6P7T536	Sidoreflexin OS=Octopus vulgaris OX=6645 GN=LOC115219828 PE=3 SV=1	0	FALSE	7.776	6	2	70	2	328	36.5	9.41	184.51	2	transport	other membranes;mitochondrion	transporter activity	Pf03820		A0A6P7T536	LOC115219828	0	0	3.26	0.00188549	0.0235553	34.42	3.35597e+06	1.00442e+06	28.22	54.29	High	High	High	High	High	High	High	High	High	High	High	High	Peak Found	High	High	High	High
High	Master Protein	A0A6P7U3L0	enoyl-CoA delta isomerase 2 isoform X2 OS=Octopus vulgaris OX=6645 GN=LOC115230016 PE=4 SV=2	0	FALSE	12.385	10	2	51	2	332	36	5.77	263.7	2			other molecular function	Pf00378, Pf00887		A0A6P7U3L0	LOC115230016	0	0	5.176	0.00189277	0.0235749	39.9	7.99453e+06	1.32536e+06	14.28	42.82	High	High	High	High	High	High	High	High	Peak Found	High	High	High	High	High	High	Peak Found	High
High	Master Protein	A0A0L8GLG2	HATPase_c domain-containing protein OS=Octopus bimaculoides OX=37653 GN=OCBIM_22032112mg PE=3 SV=1	0	FALSE	240.031	37	36	1492	1	794	90.8	5	4180.86	36	other biological processes		other molecular function	Pf00183, Pf02518	106876272	A0A0L8GLG2; obi:106876272		0	0	2.97	0.00189471	0.0235755	9.45	3.32376e+07	1.19296e+07	18.45	22.35	High	Peak Found	Peak Found	Peak Found	Peak Found	High	Peak Found	Peak Found	High	Peak Found	High	High	Peak Found	High	High	High	Peak Found
High	Master Protein	A0A6P7S5I8	neurexin-4 OS=Octopus vulgaris OX=6645 GN=LOC115209257 PE=3 SV=1	0	FALSE	74.881	8	10	490	8	1307	145.9	6.46	1405.3	10	other biological processes	other membranes		Pf00008, Pf00754, Pf02210		A0A6P7S5I8	LOC115209257	0	2	5.217	0.00194258	0.0239703	9.65	1.00926e+08	2.06973e+07	20.42	27.22	High	High	High	High	High	High	High	High	High	High	High	High	High	High	High	High	High
High	Master Protein	A0A6P7TC84	RNA helicase OS=Octopus vulgaris OX=6645 GN=LOC115221977 PE=3 SV=1	0	FALSE	123.136	42	18	988	13	403	45.9	5.59	2988.82	18			nucleic acid binding activity;other molecular function	Pf00270, Pf00271		A0A6P7TC84	LOC115221977	0	5	3.11	0.00194385	0.0239703	12.09	3.70474e+08	1.1834e+08	21.77	30.48	High	High	High	High	High	High	High	High	High	High	High	High	High	High	High	High	High
High	Master Protein	A0A6P7T7P7	LOW QUALITY PROTEIN: serotransferrin-1-like OS=Octopus vulgaris OX=6645 GN=LOC115219749 PE=3 SV=1	0	FALSE	19.035	4	3	265	2	694	76.8	7.8	466.56	3	transport;other biological processes	non-structural extracellular	other molecular function	Pf00405		A0A6P7T7P7	LOC115219749	0	1	2.133	0.00194682	0.0239723	31.38	2.62449e+08	1.24741e+08	16.08	35.79	High	High	High	Peak Found	High	High	High	High	High	High	High	High	Peak Found	High	High	High	High
High	Master Protein	A0A0L8FQ90	Serine/threonine-protein phosphatase OS=Octopus bimaculoides OX=37653 GN=OCBIM_22011907mg PE=3 SV=1	0	FALSE	104.318	50	15	796	14	310	35.5	5.77	2482.38	15	protein metabolism;other metabolic processes		other molecular function	Pf00149	106882016	A0A0L8FQ90; obi:106882016		0	1	2.365	0.00194788	0.0239723	8.1	1.52275e+08	7.08549e+07	13.05	10.89	High	High	High	High	High	High	High	High	High	High	High	High	High	High	High	High	High
High	Master Protein	A0A6P7SHQ5	GATOR complex protein SEC13 OS=Octopus vulgaris OX=6645 GN=LOC115213130 PE=3 SV=1	0	FALSE	56.238	32	8	172	8	311	34.1	5.47	480.78	8	cell organization and biogenesis;transport;other biological processes	other membranes;ER/Golgi;nucleus;other cytoplasmic organelle	other molecular function	Pf00400		A0A6P7SHQ5	LOC115213130	0	0	2.571	0.0019608	0.0241073	5.22	5.53491e+07	1.95967e+07	20.47	28.89	High	High	High	High	High	High	High	High	High	High	High	High	High	High	High	High	High
High	Master Protein	A0A7E6EW14	Tetraspanin OS=Octopus vulgaris OX=6645 GN=LOC115212017 PE=3 SV=1	0	FALSE	35.256	9	3	358	3	225	24.9	5.01	1148.62	3		other membranes		Pf00335		A0A7E6EW14	LOC115212017	0	0	3.063	0.00200003	0.0244829	23.96	4.49686e+08	1.50078e+08	13.07	19	High	High	High	High	High	High	High	High	High	High	High	High	High	High	High	High	High
High	Master Protein	A0A0L8HJB4	Uncharacterized protein OS=Octopus bimaculoides OX=37653 GN=OCBIM_22013513mg PE=4 SV=1	0	FALSE	35.432	24	7	132	7	328	38.1	6.73	330.21	7	other biological processes		enzyme regulator activity	Pf00169, Pf01369		A0A0L8HJB4		0	0	5.307	0.00201338	0.0244829	13.65	6.3847e+06	1.20307e+06	27.63	58	High	High	High	High	High	High	High	High	High	High	High	High	High	High	High	High	High
High	Master Protein	A0A6P7T2U6	Aldehyde dehydrogenase OS=Octopus vulgaris OX=6645 GN=LOC115219110 PE=3 SV=1	0	FALSE	17.49	7	3	137	2	495	55.1	8.02	359.71	3	other metabolic processes	other membranes	other molecular function	Pf00171		A0A6P7T2U6	LOC115219110	0	1	8.015	0.00202411	0.0244829	10.9	1.3742e+07	1.76888e+06	13.3	55.76	High	High	High	High	High	High	High	High	High	High	High	High	High	High	High	High	High
High	Master Protein	A0A0L8I7E4	Uncharacterized protein OS=Octopus bimaculoides OX=37653 GN=OCBIM_22030013mg PE=3 SV=1	0.007	FALSE	4.165	4	1	1	1	394	43.9	7.21	2.84	1			other molecular function	Pf01408, Pf02894	106882626	A0A0L8I7E4; obi:106882626		0	0	3.01	0.00202464	0.0244829	37.3	1.10488e+06	328736	11.86	26.21	Peak Found	Not Found	High	Not Found	Peak Found	Peak Found	Peak Found	Peak Found	Peak Found	Peak Found	Not Found	Not Found	Peak Found	Peak Found	Not Found	Not Found	Not Found
High	Master Protein	A0A0L8FUH0	KH type-2 domain-containing protein OS=Octopus bimaculoides OX=37653 GN=OCBIM_22007473mg PE=3 SV=1	0	FALSE	116.307	71	20	927	20	241	26.8	9.73	2605.24	20	protein metabolism;other metabolic processes	translational apparatus	nucleic acid binding activity;other molecular function	Pf00189, Pf07650	106881064	A0A0L8FUH0; obi:106881064		0	0	9.108	0.0020298	0.0244829	10.35	1.38291e+09	1.42122e+08	21.19	43.01	High	High	High	High	High	High	High	High	High	High	High	High	High	High	High	High	High
High	Master Protein	A0A6P7SL57	UDP-glucose 6-dehydrogenase OS=Octopus vulgaris OX=6645 GN=LOC115214112 PE=3 SV=1	0	FALSE	59.332	24	10	276	1	478	52.9	6.46	854.23	10	other metabolic processes		other molecular function	Pf00984, Pf03720, Pf03721		A0A6P7SL57	LOC115214112	0	7	2.322	0.00205403	0.0244829	6.71	4.59111e+07	2.01434e+07	21.04	24.33	Not Found	Not Found	High	Not Found	Peak Found	Peak Found	High	High	Peak Found	High	High	Peak Found	Not Found	Not Found	Peak Found	High	Peak Found
High	Master Protein	A0A0L8G7T8	IDP OS=Octopus bimaculoides OX=37653 GN=OCBIM_22039213mg PE=3 SV=1	0	FALSE	41.616	22	9	205	2	344	39	8.03	400.61	9	other metabolic processes		other molecular function	Pf00180	106878809	A0A0L8G7T8; obi:106878809		0	5	8.299	0.00205431	0.0244829	37.28	1.83016e+07	2.28211e+06	14.5	28.65	High	Peak Found	High	Peak Found	High	High	High	High	High	Peak Found	High	High	High	High	Peak Found	Peak Found	High
High	Master Protein	A0A6P7SFF5	pyruvate dehydrogenase [acetyl-transferring]-phosphatase 1, mitochondrial-like OS=Octopus vulgaris OX=6645 GN=LOC115212035 PE=3 SV=1	0	FALSE	61.51	29	12	188	12	523	59.3	8.05	433.18	12	protein metabolism;other metabolic processes		other molecular function	Pf00481		A0A6P7SFF5	LOC115212035	0	0	7.496	0.00206536	0.0244829	39.04	5.63125e+07	7.51256e+06	13.07	38.61	High	High	High	High	High	High	High	High	High	High	High	High	High	High	High	High	High
High	Master Protein	A0A6P7S7F9	WD repeat-containing protein 82 OS=Octopus vulgaris OX=6645 GN=LOC115209759 PE=4 SV=1	0	FALSE	46.139	28	7	154	7	313	35.1	7.4	392.74	7		nucleus		Pf00400		A0A6P7S7F9	LOC115209759	0	0	6.395	0.00206946	0.0244829	26.76	1.71853e+07	2.56899e+06	27.5	63.64	High	High	High	High	High	High	High	High	High	High	High	High	High	High	High	High	High
High	Master Protein	A0A0L8I1K8	CS domain-containing protein OS=Octopus bimaculoides OX=37653 GN=OCBIM_22038833mg PE=4 SV=1	0	FALSE	56.559	27	11	279	2	331	38.4	5.55	742.16	11				Pf04969, Pf14050	106867314	A0A0L8I1K8; obi:106867314		0	0	2.334	0.00207115	0.0244829	7.81	1.26327e+07	6.02993e+06	13.06	15.71	High	High	High	Peak Found	High	High	High	High	High	High	High	High	High	High	High	High	High
High	Master Protein	A0A0L8ICW3	Uncharacterized protein OS=Octopus bimaculoides OX=37653 GN=OCBIM_22018229mg PE=4 SV=1	0	FALSE	28.49	15	6	323	6	276	31.8	6.79	687.98	6	transport		transporter activity	Pf02121	106873653	A0A0L8ICW3; obi:106873653		0	0	4.667	0.00207334	0.0244829	12.35	3.90786e+07	8.00552e+06	16.49	17.39	High	High	High	High	High	High	High	High	High	High	High	High	High	High	High	High	High
High	Master Protein	A0A0L8G2Q9	Uncharacterized protein OS=Octopus bimaculoides OX=37653 GN=OCBIM_22002059mg PE=4 SV=1	0	FALSE	17.077	4	5	27	5	1168	134.2	6.43	45.26	5	signal transduction		other molecular function	Pf00531, Pf08477, Pf13855, Pf16095	106879762	A0A0L8G2Q9; obi:106879762		0	0	8.91	0.0020933	0.0244829	38.96	7.52669e+06	974878	16.35	50.8	Peak Found	Peak Found	High	High	Peak Found	Peak Found	High	Peak Found	High	Peak Found	High	High	Peak Found	Peak Found	Peak Found	Peak Found	High
High	Master Protein	A0A7E6FTA4	huntingtin-interacting protein 1 isoform X1 OS=Octopus vulgaris OX=6645 GN=LOC115226081 PE=3 SV=1	0	FALSE	33.885	8	8	131	8	1138	128	5.36	239.25	8	transport	other cell component	cytoskeletal activity;other molecular function	Pf01608, Pf07651		A0A7E6FTA4	LOC115226081	0	0	2.963	0.00209803	0.0244829	27.15	3.71633e+07	1.16976e+07	8.22	25.9	High	High	High	High	High	High	High	High	High	High	High	High	High	High	High	High	High
High	Master Protein	A0A0L8GRU6	Uncharacterized protein OS=Octopus bimaculoides OX=37653 GN=OCBIM_22028981mg PE=3 SV=1	0	FALSE	33.076	10	5	154	5	416	45.5	8.31	412.44	5			other molecular function	Pf00441, Pf02770, Pf02771	106875072	A0A0L8GRU6; obi:106875072		0	0	8.292	0.00211702	0.0244829	22.26	5.77166e+07	5.81509e+06	19.62	42.01	High	High	High	High	High	High	High	High	High	High	High	High	High	High	High	High	High
High	Master Protein	A0A0L8IHB7	AAA domain-containing protein OS=Octopus bimaculoides OX=37653 GN=OCBIM_22027632mg PE=4 SV=1	0	FALSE	43.222	18	11	176	11	635	71.4	9.04	387.08	11	cell organization and biogenesis	mitochondrion	other molecular function	Pf00004, Pf12037	106878421	A0A0L8IHB7; obi:106878421		0	0	6.786	0.00213759	0.0244829	10.28	5.46336e+07	7.82121e+06	18.59	15.45	High	High	High	High	High	High	High	High	High	High	High	High	High	High	High	High	High
High	Master Protein	A0A6P7SMK7	liprin-alpha-1 isoform X5 OS=Octopus vulgaris OX=6645 GN=LOC115214180 PE=3 SV=1	0	FALSE	164.132	31	31	462	20	1213	136.9	5.77	1090.11	31	cell organization and biogenesis	other cell component		Pf00536, Pf07647		A0A6P7SMK7	LOC115214180	0	11	2.37	0.00213845	0.0244829	19.91	7.80553e+07	2.97619e+07	11.6	28.59	High	High	High	High	High	High	High	High	High	High	High	High	High	High	High	High	High
High	Master Protein	A0A6P7S5I2	guanine nucleotide-binding protein subunit beta isoform X1 OS=Octopus vulgaris OX=6645 GN=LOC115209263 PE=3 SV=1	0	FALSE	80.623	37	13	720	2	342	37.5	6.18	2046.24	13	signal transduction			Pf00400		A0A6P7S5I2	LOC115209263	0	11	2.028	0.00217126	0.0245167	6.91	5.05101e+08	2.49014e+08	15.19	10.64	High	High	High	High	High	High	High	High	High	High	High	High	High	High	High	High	High
High	Master Protein	A0A6P7SBZ0	Glutathione reductase OS=Octopus vulgaris OX=6645 GN=LOC115210924 PE=3 SV=1	0	FALSE	14.08	8	3	79	3	458	50	7.77	206.9	3	other metabolic processes;other biological processes	other cell component	other molecular function	Pf02852, Pf07992		A0A6P7SBZ0	LOC115210924	0	0	8.299	0.0021728	0.0245167	18.56	3.41545e+07	4.84212e+06	18.13	19.59	High	High	High	High	High	High	High	High	High	High	High	High	High	High	High	High	High
High	Master Protein	A0A6P7SFD2	vascular endothelial growth factor receptor 2-like OS=Octopus vulgaris OX=6645 GN=LOC115212177 PE=4 SV=1	0	FALSE	19.557	7	4	11	4	763	87.9	6.84	37.73	4	protein metabolism;other metabolic processes	other membranes	kinase activity;other molecular function	Pf07714, Pf08205, Pf13927		A0A6P7SFD2	LOC115212177	0	0	6.58	0.00217492	0.0245167	16.71	3.05132e+06	490755	13.76	21.96	Peak Found	Peak Found	High	High	Not Found	Peak Found	Not Found	Peak Found	Peak Found	Peak Found	High	High	Not Found	Not Found	Not Found	Peak Found	Peak Found
High	Master Protein	A0A6P7TDL1	Proteasome subunit alpha type OS=Octopus vulgaris OX=6645 GN=LOC115222353 PE=3 SV=1	0	FALSE	80.514	48	13	570	13	252	27.8	6.35	1615.42	13	protein metabolism;other metabolic processes	nucleus;other cell component		Pf00227, Pf10584		A0A6P7TDL1	LOC115222353	0	0	2.091	0.00218455	0.024545	23.41	9.85041e+07	4.57596e+07	4.73	20.72	High	High	High	High	High	High	High	High	High	High	High	High	High	High	High	High	High
High	Master Protein	A0A6P7TBR4	golgin subfamily B member 1 isoform X3 OS=Octopus vulgaris OX=6645 GN=LOC115221474 PE=4 SV=1	0	FALSE	161.833	18	21	1395	21	1185	129.3	4.74	4225.27	21				Pf00612		A0A6P7TBR4	LOC115221474	0	0	2.427	0.00220386	0.0246234	4.41	6.40508e+08	2.91938e+08	10.29	13.6	High	High	High	High	High	High	High	High	High	High	High	High	High	High	High	High	High
High	Master Protein	A0A0L8HB96	Guanine nucleotide-binding protein subunit gamma OS=Octopus bimaculoides OX=37653 GN=OCBIM_22019283mg PE=3 SV=1	0	FALSE	8.951	35	3	100	3	66	7.4	5.17	224.84	3	signal transduction	plasma membrane;other membranes	other molecular function	Pf00631		A0A0L8HB96		0	0	3.053	0.0022127	0.0246234	7.42	3.05211e+07	9.02499e+06	14.71	12.27	High	High	High	High	High	High	High	High	High	High	High	High	High	High	High	High	High
High	Master Protein	A0A0L8IHQ0	Uncharacterized protein OS=Octopus bimaculoides OX=37653 GN=OCBIM_22018680mg PE=3 SV=1	0	FALSE	77.629	40	6	334	6	174	19.7	4.79	1498.6	6	transport		other molecular function	Pf05835		A0A0L8IHQ0		0	0	2.796	0.0022131	0.0246234	15.43	1.21314e+08	4.31691e+07	9.5	13.77	High	High	High	High	High	High	High	High	High	High	High	High	High	High	High	High	High
High	Master Protein	A0A7E6F712	uncharacterized protein LOC115216394 OS=Octopus vulgaris OX=6645 GN=LOC115216394 PE=4 SV=1	0	FALSE	18.507	19	2	78	2	161	17.8	5.11	435.46	2						A0A7E6F712	LOC115216394	0	0	6.323	0.00224312	0.0248241	24.51	1.50584e+07	2.23799e+06	15.7	19.07	High	High	High	High	High	High	High	High	High	High	High	High	High	High	High	High	High
High	Master Protein	A0A6P7SYU2	neprilysin-1 OS=Octopus vulgaris OX=6645 GN=LOC115217982 PE=4 SV=1	0	FALSE	166.224	31	30	896	30	738	85	8.38	2159.98	30	protein metabolism	other membranes	other molecular function	Pf01431, Pf05649		A0A6P7SYU2	LOC115217982	0	0	2.583	0.00224322	0.0248241	5.16	2.06582e+08	7.32539e+07	10.49	19.71	High	High	High	High	High	High	High	High	High	High	High	High	High	High	High	High	High
High	Master Protein	A0A0L8FZP2	Uncharacterized protein OS=Octopus bimaculoides OX=37653 GN=OCBIM_22003271mg PE=4 SV=1	0	FALSE	47.298	34	8	348	8	216	24.1	6.54	1027.63	8					106880103	A0A0L8FZP2; obi:106880103		0	0	9.608	0.00225282	0.0248241	29.32	7.63001e+07	9.57891e+06	19.36	30.22	High	High	High	High	High	High	High	High	High	High	High	High	High	High	High	High	High
High	Master Protein	A0A7E6FIH7	C-Jun-amino-terminal kinase-interacting protein 4 OS=Octopus vulgaris OX=6645 GN=LOC115222631 PE=3 SV=1	0	FALSE	131.387	24	26	423	17	1421	156.9	5.39	1244.42	26	other metabolic processes;other biological processes	other cell component	kinase activity;other molecular function	Pf09744, Pf16471, Pf19056		A0A7E6FIH7	LOC115222631	0	7	2.152	0.00229692	0.0250814	8.02	6.73683e+07	3.03014e+07	8.61	12.41	High	High	High	High	High	High	High	High	High	High	High	High	High	High	High	High	High
High	Master Protein	A0A0L8FHS0	Uncharacterized protein OS=Octopus bimaculoides OX=37653 GN=OCBIM_22020997mg PE=3 SV=1	0	FALSE	19.59	5	4	68	4	975	109.8	4.59	174.05	4	other biological processes		other molecular function	Pf04499	106883394	A0A0L8FHS0; obi:106883394		0	0	2.657	0.00229728	0.0250814	21.73	4.60793e+06	1.68785e+06	26.17	40.45	High	High	High	High	High	High	High	High	High	High	High	High	High	High	High	High	High
High	Master Protein	A0A7E6FM10	Ras-related protein Rab-14 OS=Octopus vulgaris OX=6645 GN=LOC115222846 PE=3 SV=1	0	FALSE	109.195	62	17	447	15	236	26.2	6.21	1365.54	17	cell organization and biogenesis;stress response;transport	other membranes;cytosol;ER/Golgi;other cytoplasmic organelle;other cell component	other molecular function	Pf00071		A0A7E6FM10	LOC115222846	0	2	11.145	0.00230729	0.0250814	37.96	3.72854e+08	3.32444e+07	16.57	28.85	High	High	High	High	High	High	High	High	High	High	High	High	High	High	High	High	High
High	Master Protein	A0A0L8H003	CAP-Gly domain-containing protein OS=Octopus bimaculoides OX=37653 GN=OCBIM_22025196mg PE=4 SV=1	0	FALSE	7.673	9	2	70	2	201	23.1	5.54	183.45	2				Pf01302, Pf14560	106873674	A0A0L8H003		0	0	9.075	0.00236501	0.0250814	25.42	8.13973e+06	980131	15.28	71.35	High	High	High	High	High	High	High	High	High	High	High	High	High	High	High	High	High
High	Master Protein	A0A7E6EYI2	chitotriosidase-1 isoform X1 OS=Octopus vulgaris OX=6645 GN=LOC115214256 PE=3 SV=1	0.008	FALSE	3.875	2	1	25	1	442	49.5	8.1	58.46	1	other metabolic processes	other membranes	other molecular function	Pf00704		A0A7E6EYI2	LOC115214256	0	0	5.165	0.00236537	0.0250814	14.83	5.62514e+06	1.18224e+06	34.02	5.62	Peak Found	Peak Found	High	High	High	High	High	High	High	Peak Found	High	High	Peak Found	High	High	High	High
High	Master Protein	A0A0L8I9D0	Choline-specific glycerophosphodiester phosphodiesterase OS=Octopus bimaculoides OX=37653 GN=OCBIM_22027240mg PE=3 SV=1	0.007	FALSE	3.619	2	1	37	1	463	52.9	5.69	78	1	other metabolic processes	plasma membrane;other membranes	other molecular function	Pf01663	106879300	A0A0L8I9D0; obi:106879300		0	0	4.547	0.00239778	0.0250814	50.33	4.70665e+06	1.15492e+06	12.21	41.29	Peak Found	High	Peak Found	High	High	High	Peak Found	High	High	High	High	High	High	High	High	High	High
High	Master Protein	A0A7E6ER71	rho guanine nucleotide exchange factor 7 isoform X5 OS=Octopus vulgaris OX=6645 GN=LOC115209071 PE=4 SV=1	0	FALSE	23.811	12	6	37	1	669	76.5	8	56.82	6		other cell component	enzyme regulator activity	Pf00621, Pf07653, Pf16523, Pf16614		A0A7E6ER71	LOC115209071	0	4	100	0.00240712	0.0250814	0	1.03173e+09	3.70202e+06	20.92	43.06	Not Found	Not Found	High	High	Not Found	Not Found	Not Found	Not Found	Not Found	Not Found	Not Found	High	Not Found	Not Found	Not Found	Not Found	Not Found
High	Master Protein	A0A0L8GPY9	Uncharacterized protein OS=Octopus bimaculoides OX=37653 GN=OCBIM_22030024mg PE=3 SV=1	0.001	FALSE	5.791	10	1	42	1	124	13.6	4.93	139.78	1	other biological processes			Pf08923	106875484	A0A0L8GPY9; obi:106875484		0	0	2.511	0.00240754	0.0250814	21.6	6.08603e+06	2.14806e+06	15.73	36.85	High	High	High	High	High	High	High	High	High	High	High	High	High	High	High	High	High
High	Master Protein	A0A0L8HJN8	Uncharacterized protein (Fragment) OS=Octopus bimaculoides OX=37653 GN=OCBIM_220130042mg PE=4 SV=1	0	FALSE	36.589	60	4	191	4	88	10	9.64	619.9	4				Pf15228		A0A0L8HJN8		0	0	5.297	0.00240847	0.0250814	14.06	2.19367e+07	4.21112e+06	18.44	9.57	High	High	High	High	High	High	High	High	High	High	High	High	High	High	High	High	High
High	Master Protein	A0A5K6SD30	Synapsin syn8.2-isoform (Fragment) OS=Octopus vulgaris OX=6645 PE=2 SV=1	0	FALSE	167.678	32	21	827	1	516	57.4	8.43	2435.1	21	cell-cell signaling;transport	ER/Golgi	other molecular function	Pf02078, Pf02750				0	0	2.595	0.00241222	0.0250814	9.13	4.17631e+06	1.7544e+06	20.99	26.04	High	High	High	High	High	High	High	High	High	High	High	High	High	High	High	High	High
High	Master Protein	A0A0L8GH26	Glutamine amidotransferase OS=Octopus bimaculoides OX=37653 GN=OCBIM_22033490mg PE=4 SV=1	0	FALSE	84.857	27	16	452	15	689	76.9	5.99	1249.21	16	other metabolic processes		other molecular function	Pf00117, Pf00958, Pf02540		A0A0L8GH26		0	0	4.314	0.00241265	0.0250814	34.95	5.91632e+07	1.51089e+07	16.63	31.6	High	High	High	High	High	High	High	High	High	High	High	High	High	High	High	High	High
High	Master Protein	A0A6P7T526	probable phosphoglycerate mutase OS=Octopus vulgaris OX=6645 GN=LOC115219769 PE=3 SV=1	0	FALSE	139.612	46	17	1675	5	250	28.2	8.44	5256.85	17	other metabolic processes		other molecular function	Pf00300		A0A6P7T526	LOC115219769	0	10	2.082	0.00241721	0.0250814	7.46	2.46777e+09	1.2256e+09	11.74	5.72	High	High	High	High	High	High	High	High	High	High	High	High	High	High	High	High	High
High	Master Protein	A0A6P7TBN5	polypyrimidine tract-binding protein 1 isoform X2 OS=Octopus vulgaris OX=6645 GN=LOC115222389 PE=4 SV=1	0	FALSE	121.417	29	18	702	1	603	66.4	8.22	2144.25	18	RNA metabolism OR transcription;other metabolic processes	nucleus	nucleic acid binding activity	Pf00076, Pf11835, Pf13893		A0A6P7TBN5	LOC115222389	0	16	2.049	0.00242051	0.0250814	4.21	1.11867e+08	5.30934e+07	21.8	37.71	High	Not Found	High	Peak Found	High	High	Peak Found	Peak Found	Peak Found	Peak Found	Peak Found	High	Peak Found	Peak Found	Not Found	Peak Found	Peak Found
High	Master Protein	A0A0L8GH41	Uncharacterized protein OS=Octopus bimaculoides OX=37653 GN=OCBIM_22033505mg PE=4 SV=1	0	FALSE	11.038	15	4	190	4	141	15.9	9.38	273.83	4		other membranes		Pf01124	106876868	A0A0L8GH41; obi:106876868		0	0	2.462	0.00242946	0.0251112	20.15	2.01097e+07	8.16659e+06	4.45	22.36	High	High	High	High	High	High	High	High	High	High	High	High	High	High	High	High	High
High	Master Protein	A0A0L8HTH8	Alpha-L-fucosidase OS=Octopus bimaculoides OX=37653 GN=OCBIM_22006402mg PE=3 SV=1	0	FALSE	18.571	10	4	82	4	461	53.5	7.53	239.76	4	other metabolic processes		other molecular function	Pf01120, Pf16757	106868685	A0A0L8HTH8; obi:106868685		0	0	4.754	0.00243522	0.0251288	29.26	9.43884e+06	1.74764e+06	29.88	72.32	High	High	High	High	High	High	High	High	High	High	High	High	High	Peak Found	High	High	High
High	Master Protein	A0A6P7TNU2	protein phosphatase inhibitor 2 OS=Octopus vulgaris OX=6645 GN=LOC115224393 PE=3 SV=1	0	FALSE	27.351	20	4	103	4	167	19.1	6.15	291.99	4	other biological processes		enzyme regulator activity	Pf04979		A0A6P7TNU2	LOC115224393	0	0	4.455	0.00243761	0.0251325	14.89	2.52144e+07	4.98056e+06	19.14	19.21	High	High	High	High	High	Peak Found	High	High	High	High	High	High	High	High	High	High	High
High	Master Protein	A0A0L8HE60	Butyryl-CoA dehydrogenase OS=Octopus bimaculoides OX=37653 GN=OCBIM_22017517mg PE=3 SV=1	0	FALSE	58.111	32	12	306	12	422	46.4	7.15	853.68	12	other metabolic processes		other molecular function	Pf00441, Pf02770, Pf02771	106871505	A0A0L8HE60; obi:106871505		0	0	3.86	0.00244539	0.0251917	16.4	4.12562e+07	1.00324e+07	19.19	28.01	High	High	High	High	High	High	High	High	High	High	High	High	High	High	High	High	High
High	Master Protein	A0A7E6FKC0	cytosolic purine 5'-nucleotidase isoform X1 OS=Octopus vulgaris OX=6645 GN=LOC115223288 PE=3 SV=1	0	FALSE	41.264	15	6	122	1	595	68.8	6.68	386.74	6			other molecular function	Pf05761		A0A7E6FKC0	LOC115223288	0	5	4.004	0.00245219	0.025199	23.02	7.58528e+06	1.9295e+06	19.44	37.79	Not Found	Not Found	Not Found	Not Found	Not Found	Not Found	Not Found	Not Found	Not Found	Not Found	Not Found	Not Found	Not Found	Not Found	Not Found	Not Found	Not Found
High	Master Protein	A0A6P7TSV4	G-protein-signaling modulator 2 OS=Octopus vulgaris OX=6645 GN=LOC115225656 PE=3 SV=1	0	FALSE	33.175	14	7	102	7	608	67.4	8.44	287.1	7		plasma membrane;other membranes	enzyme regulator activity	Pf02188, Pf13181, Pf13424		A0A6P7TSV4	LOC115225656	0	0	3.909	0.00247214	0.0253344	37.44	4.40035e+07	1.14124e+07	15.68	33.78	High	High	High	High	High	High	High	High	High	High	High	High	High	High	High	High	High
High	Master Protein	A0A0L8IA83	Uncharacterized protein OS=Octopus bimaculoides OX=37653 GN=OCBIM_22025834mg PE=3 SV=1	0	FALSE	42.672	26	9	495	4	300	34.2	6.05	987.57	9	transport	plasma membrane;other membranes		Pf00287	106877735	A0A0L8IA83; obi:106877735		0	6	3.509	0.00247294	0.0253344	2.49	5.22747e+08	1.50215e+08	22.92	29.31	High	High	High	High	High	High	High	High	High	High	High	High	High	High	High	High	High
High	Master Protein	A0A6P7TEW0	Aminopeptidase OS=Octopus vulgaris OX=6645 GN=LOC115223377 PE=3 SV=1	0	FALSE	58.197	13	11	495	2	868	98.9	5.74	1230.86	11	protein metabolism		other molecular function	Pf01433, Pf11838, Pf17900		A0A6P7TEW0	LOC115223377	0	8	7.772	0.00247362	0.0253344	16.01	2.05195e+08	2.87983e+07	20.54	23.74	High	High	High	High	High	High	High	High	High	High	High	High	High	High	High	High	High
High	Master Protein	A0A6P7SW30	26S proteasome regulatory subunit 10B isoform X1 OS=Octopus vulgaris OX=6645 GN=LOC115217040 PE=3 SV=1	0	FALSE	63.733	40	14	419	14	396	44.7	6.11	1184.7	14	protein metabolism;other metabolic processes;stress response;other biological processes	nucleus;other cell component	other molecular function	Pf00004, Pf16450, Pf17862		A0A6P7SW30	LOC115217040	0	0	2.449	0.00247763	0.0253344	19.67	3.68609e+08	1.50337e+08	7.21	14.55	High	High	High	High	High	High	High	High	High	High	High	High	High	High	High	High	High
High	Master Protein	A0A7E6ERY9	titin isoform X13 OS=Octopus vulgaris OX=6645 GN=LOC115210251 PE=4 SV=1	0	FALSE	999.02	20	140	5993	2	7871	872	4.77	20182.5	140	signal transduction	other membranes;cytoskeleton		Pf00023, Pf00531, Pf00791, Pf12796, Pf13637, Pf17809		A0A7E6ERY9	LOC115210251	0	0	2.978	0.00251878	0.0254967	63.28	2.74705e+06	1.20408e+06	28.49	61.34	High	High	High	High	High	High	High	High	High	High	High	High	High	High	High	High	High
High	Master Protein	A0A7E6ENX4	set1/Ash2 histone methyltransferase complex subunit ASH2 isoform X3 OS=Octopus vulgaris OX=6645 GN=LOC115209695 PE=4 SV=1	0.007	FALSE	3.814	2	1	1	1	653	72.5	5.15	2.47	1	protein metabolism;other metabolic processes	nucleus	other molecular function			A0A7E6ENX4	LOC115209695	0	0	3.24	0.00252459	0.0254967	13.54	1.73942e+06	452342	12.14	25.08	Not Found	Not Found	High	Peak Found	Peak Found	Peak Found	Peak Found	Peak Found	Peak Found	Peak Found	Not Found	Not Found	Peak Found	Peak Found	Not Found	Not Found	Not Found
High	Master Protein	A0A6P7SV96	FGGY carbohydrate kinase domain-containing protein isoform X3 OS=Octopus vulgaris OX=6645 GN=LOC115216747 PE=3 SV=1	0	FALSE	12.229	6	3	28	3	549	60	6.7	38.68	3	other metabolic processes		kinase activity;other molecular function	Pf00370, Pf02782		A0A6P7SV96	LOC115216747	0	0	2.799	0.0025445	0.0254967	36.92	1.27635e+06	563461	28.93	56.72	Peak Found	High	High	High	High	High	High	Peak Found	High	Peak Found	High	High	High	High	High	High	High
High	Master Protein	A0A7E6F521	SHC-transforming protein 1 OS=Octopus vulgaris OX=6645 GN=LOC115216284 PE=4 SV=1	0	FALSE	11.078	9	2	27	2	280	31.7	6.61	50.73	2	signal transduction			Pf00017, Pf00640		A0A7E6F521	LOC115216284	0	0	6.663	0.00261035	0.0258594	1.69	1.71936e+06	243230	9.07	13.42	High	Not Found	High	High	High	High	High	Not Found	High	High	Peak Found	High	High	High	High	High	High
High	Master Protein	A0A6P7SVK0	von Willebrand factor A domain-containing protein 7 isoform X1 OS=Octopus vulgaris OX=6645 GN=LOC115216967 PE=4 SV=1	0	FALSE	44.219	11	10	285	7	829	94.3	8.5	706.12	10				Pf13519		A0A6P7SVK0	LOC115216967	0	2	30.513	0.00261715	0.0258853	23.87	4.67971e+08	1.53367e+07	22.69	58.1	High	High	High	High	High	High	High	High	High	High	High	High	High	High	High	High	High
High	Master Protein	A0A6P7T981	guanine nucleotide-binding protein G(S) subunit alpha OS=Octopus vulgaris OX=6645 GN=LOC115221366 PE=3 SV=1	0	FALSE	64.713	33	13	388	3	377	44.5	6.9	939.84	13	signal transduction		other molecular function	Pf00503		A0A6P7T981	LOC115221366	0	8	2.593	0.00262967	0.0259315	18.96	5.07007e+07	1.95535e+07	32.25	49.54	High	High	High	High	High	Peak Found	Peak Found	High	High	High	High	High	High	High	Peak Found	High	High
High	Master Protein	A0A0L8G9A3	Uncharacterized protein OS=Octopus bimaculoides OX=37653 GN=OCBIM_22037642mg PE=4 SV=1	0	FALSE	34.868	58	8	343	6	133	15.4	9.35	685.61	8			nucleic acid binding activity;other molecular function	Pf00076, Pf00098		A0A0L8G9A3		0	0	2.751	0.00267122	0.0260891	22.58	8.74249e+07	3.14159e+07	8.38	17.06	High	High	High	High	High	High	High	High	High	High	High	High	High	High	High	High	High
High	Master Protein	A0A0L8FYJ1	Uncharacterized protein OS=Octopus bimaculoides OX=37653 GN=OCBIM_22004365mg PE=3 SV=1	0	FALSE	16.092	6	4	63	1	747	83.1	5.77	123.65	4		other cell component		Pf00400, Pf08324, Pf09070	106880425	A0A0L8FYJ1; obi:106880425		0	3	7.62	0.00267133	0.0260891	17.98	1.02837e+07	1.24767e+06	18.18	14.59	Peak Found	High	High	High	High	Peak Found	High	High	High	High	High	Peak Found	Peak Found	Peak Found	Peak Found	High	Peak Found
High	Master Protein	A0A6P7T1Q5	Vacuolar proton pump subunit B OS=Octopus vulgaris OX=6645 GN=LOC115218857 PE=3 SV=1	0	FALSE	113.483	30	13	624	13	509	56.5	5.41	1812.39	13	other metabolic processes;transport	other membranes	other molecular function	Pf00006, Pf02874		A0A6P7T1Q5	LOC115218857	0	0	2.062	0.00267785	0.0261312	4.85	1.25788e+08	6.25262e+07	21.38	22.66	High	High	High	High	High	High	High	High	High	High	High	High	High	High	High	High	High
High	Master Protein	A0A6P7SHM4	ras-related protein Rab-7a OS=Octopus vulgaris OX=6645 GN=LOC115212827 PE=4 SV=1	0	FALSE	97.114	62	14	982	14	205	23.1	6.06	2729.26	14			other molecular function	Pf00071		A0A6P7SHM4	LOC115212827	0	0	3.774	0.00270124	0.0262649	2.22	3.05179e+08	8.0512e+07	22.59	25.14	High	High	High	High	High	High	High	High	High	High	High	High	High	High	High	High	High
High	Master Protein	A0A6P7T046	glyoxylate reductase/hydroxypyruvate reductase OS=Octopus vulgaris OX=6645 GN=LOC115218137 PE=3 SV=1	0	FALSE	66.682	33	9	730	3	324	35.8	7.15	2238.27	9			other molecular function	Pf00389, Pf02826		A0A6P7T046	LOC115218137	0	6	2.417	0.00270214	0.0262649	20.74	3.90591e+08	1.52914e+08	6.88	23.91	High	High	High	High	High	High	High	High	High	High	High	High	High	High	High	High	High
High	Master Protein	A0A6P7SYF3	retinal dehydrogenase 1 OS=Octopus vulgaris OX=6645 GN=LOC115217862 PE=3 SV=1	0	FALSE	52.032	15	7	481	1	496	53.6	6.16	1542.13	7			other molecular function	Pf00171		A0A6P7SYF3	LOC115217862	0	0	3.472	0.00273321	0.026463	10.27	9.66471e+07	2.65006e+07	12.2	18.47	High	High	High	High	High	High	High	High	High	High	High	High	High	High	High	High	High
High	Master Protein	A0A6P7SUE5	uncharacterized protein LOC115216566 OS=Octopus vulgaris OX=6645 GN=LOC115216566 PE=4 SV=1	0	FALSE	29.481	14	3	266	3	205	23.3	5.34	712.73	3				Pf02210		A0A6P7SUE5	LOC115216566	0	0	2.663	0.00274538	0.0264823	19.04	4.28404e+07	1.69927e+07	15.41	16.12	High	High	High	High	High	High	High	High	High	High	High	High	High	High	High	High	High
High	Master Protein	A0A0L8G2Y2	Uncharacterized protein OS=Octopus bimaculoides OX=37653 GN=OCBIM_22001116mg PE=3 SV=1	0	FALSE	24.353	10	5	239	5	620	69.5	7.61	644.28	5	transport	plasma membrane;other membranes		Pf03189		A0A0L8G2Y2		0	0	3.116	0.00274588	0.0264823	15.99	2.11601e+07	7.01345e+06	25.83	41.91	High	High	High	High	High	High	High	High	High	High	High	High	High	High	High	High	High
High	Master Protein	A0A6P7T8A7	glutaredoxin-C4 OS=Octopus vulgaris OX=6645 GN=LOC115220969 PE=4 SV=1	0	FALSE	11.371	25	2	109	1	106	11.9	5.25	356.39	2			other molecular function	Pf00462		A0A6P7T8A7	LOC115220969	0	1	2.672	0.00275791	0.0265776	4.7	2.52187e+07	1.00831e+07	21.74	23.84	High	High	High	High	High	High	High	High	High	High	High	High	High	High	High	High	High
High	Master Protein	A0A6P7T186	keratin, type II cytoskeletal 1 isoform X3 OS=Octopus vulgaris OX=6645 GN=LOC115218121 PE=4 SV=1	0	FALSE	27.217	6	4	58	4	527	58.8	5.33	176.53	4		other membranes;ER/Golgi				A0A6P7T186	LOC115218121	0	0	48.601	0.00281012	0.0267239	6.71	5.18101e+07	1.23221e+06	20.8	68.95	High	High	High	High	High	High	High	High	High	Peak Found	High	High	High	High	High	High	High
High	Master Protein	A0A6P7TW74	Protein-serine/threonine phosphatase OS=Octopus vulgaris OX=6645 GN=LOC115226163 PE=3 SV=1	0	FALSE	19.863	12	4	47	4	484	55.6	6.71	114.07	4	protein metabolism;other metabolic processes		other molecular function	Pf00149, Pf08321, Pf13181		A0A6P7TW74	LOC115226163	0	0	3.236	0.00282353	0.0267239	8.33	1.05696e+07	2.93174e+06	13.63	19.16	High	High	High	High	High	High	High	Peak Found	High	High	High	High	High	High	High	High	High
High	Master Protein	A0A6P7SB63	dual specificity protein kinase CLK2 isoform X2 OS=Octopus vulgaris OX=6645 GN=LOC115210958 PE=4 SV=2	0	FALSE	70.507	18	10	327	3	608	71.7	9.28	788.84	10	protein metabolism;other metabolic processes		kinase activity;other molecular function	Pf00069		A0A6P7SB63	LOC115210958	0	7	2.712	0.00288927	0.0267239	22.19	2.69162e+07	9.51916e+06	9.25	19.66	High	High	High	High	High	High	High	High	High	High	High	High	High	High	High	High	High
High	Master Protein	A0A6P7SVM3	Amino acid transporter OS=Octopus vulgaris OX=6645 GN=LOC115216632 PE=3 SV=1	0	FALSE	22.467	4	4	189	4	544	58.4	7.53	549.77	4	transport	other membranes	transporter activity	Pf00375		A0A6P7SVM3	LOC115216632	0	0	4.109	0.00289385	0.0267239	59.28	1.44937e+07	3.83681e+06	10.19	49.15	High	High	High	High	High	High	High	High	High	High	High	High	High	High	High	High	High
High	Master Protein	A0A6P7SAZ4	proton myo-inositol cotransporter-like OS=Octopus vulgaris OX=6645 GN=LOC115210856 PE=3 SV=1	0	FALSE	24.338	7	5	194	5	614	67.6	6.76	508.8	5	transport	other membranes	transporter activity	Pf00083		A0A6P7SAZ4	LOC115210856	0	0	6.476	0.00289869	0.0267239	19.84	2.68775e+07	3.65992e+06	24.62	45.53	High	High	High	High	High	High	High	High	High	High	High	High	High	High	High	High	High
High	Master Protein	A0A7E6EWL7	protein phosphatase 1B isoform X2 OS=Octopus vulgaris OX=6645 GN=LOC115212964 PE=3 SV=1	0	FALSE	95.413	34	15	441	3	416	45.8	5.02	1314.74	15	protein metabolism;other metabolic processes	other membranes;cytosol	other molecular function	Pf00481, Pf07830		A0A7E6EWL7	LOC115212964	0	12	6.147	0.00290032	0.0267239	18.62	1.40194e+08	2.13418e+07	18.82	10.81	High	High	High	High	High	High	High	High	High	High	High	High	High	High	High	High	High
High	Master Protein	A0A6P7SLD8	Eukaryotic translation initiation factor 3 subunit H OS=Octopus vulgaris OX=6645 GN=LOC115213897 PE=3 SV=1	0	FALSE	60.012	38	9	279	9	331	38.8	5.95	805.88	9	cell organization and biogenesis;protein metabolism;other metabolic processes	translational apparatus;other cell component	nucleic acid binding activity;other molecular function	Pf01398, Pf19445		A0A6P7SLD8	LOC115213897	0	0	2.831	0.00291228	0.0267903	8.92	3.33969e+07	1.09894e+07	26.84	49.04	High	High	High	High	High	High	High	High	High	High	High	High	High	High	High	High	High
High	Master Protein	A0A6P7TSH4	UTP--glucose-1-phosphate uridylyltransferase OS=Octopus vulgaris OX=6645 GN=LOC115228238 PE=3 SV=1	0	FALSE	164.302	45	30	1475	30	508	56.9	8.37	3696.81	30	other metabolic processes		other molecular function	Pf01704		A0A6P7TSH4	LOC115228238	0	0	2.792	0.00291797	0.0267903	17.41	7.66339e+08	2.73488e+08	13.61	15.25	High	High	High	High	High	High	High	High	High	High	High	High	High	High	High	High	High
High	Master Protein	A0A6P7THX3	Innexin OS=Octopus vulgaris OX=6645 GN=LOC115223363 PE=3 SV=1	0	FALSE	27.023	19	6	153	6	388	45.4	8.97	434.39	6	transport	plasma membrane;other membranes;other cell component		Pf00876		A0A6P7THX3	LOC115223363	0	0	3.029	0.00292265	0.0267903	20.38	1.21727e+07	4.01899e+06	6.48	29.94	High	High	High	High	High	High	High	High	High	High	High	High	High	High	High	High	High
High	Master Protein	A0A7E6EM09	titin-like OS=Octopus vulgaris OX=6645 GN=LOC118762204 PE=4 SV=1	0	FALSE	123.52	16	16	495	6	3109	349.8	4.39	1526.89	16						A0A7E6EM09	LOC118762204	0	2	2.704	0.00303391	0.0268969	12.31	7.28664e+07	2.6512e+07	17.44	19.86	High	High	High	High	High	High	High	High	High	High	High	High	High	High	High	High	High
High	Master Protein	A0A0L8I9L9	Sacchrp_dh_NADP domain-containing protein OS=Octopus bimaculoides OX=37653 GN=OCBIM_22026727mg PE=4 SV=1	0	FALSE	36.169	10	5	240	5	431	48.1	7.23	821.78	5		other membranes	other molecular function	Pf03435	106878846	A0A0L8I9L9; obi:106878846		0	0	2.073	0.00303573	0.0268969	4.13	7.69752e+07	3.36105e+07	18.27	23.02	High	High	High	High	High	High	High	High	High	High	High	High	High	High	High	High	High
High	Master Protein	A0A7E6EN53	protein still life, isoform SIF type 1 isoform X13 OS=Octopus vulgaris OX=6645 GN=LOC115209155 PE=4 SV=1	0	FALSE	104.29	15	24	144	24	1996	221.6	7.96	377.26	24	signal transduction;other biological processes		enzyme regulator activity	Pf00169, Pf00595, Pf00621, Pf02196, Pf18385		A0A7E6EN53	LOC115209155	0	0	8.124	0.00304786	0.0268969	16.23	4.35592e+07	5.17525e+06	21.76	40.89	High	Peak Found	High	High	High	High	Peak Found	High	High	High	High	High	High	High	Peak Found	Peak Found	High
High	Master Protein	A0A6P7SCH5	probable S-adenosylmethionine-dependent methyltransferase CRG1 isoform X1 OS=Octopus vulgaris OX=6645 GN=LOC115211104 PE=4 SV=1	0	FALSE	16.439	14	4	139	3	301	34.4	8.06	287.85	4	other metabolic processes	other membranes	other molecular function	Pf08241		A0A6P7SCH5	LOC115211104	0	1	2.033	0.00306559	0.0268969	13.23	2.18111e+07	1.00037e+07	17.52	28.16	High	High	High	High	High	High	High	High	High	High	High	High	High	High	High	High	High
High	Master Protein	A0A6P7TGA0	Isocitrate dehydrogenase [NADP] OS=Octopus vulgaris OX=6645 GN=LOC115223822 PE=3 SV=1	0	FALSE	248.799	50	29	2528	7	446	50	7.56	7105.51	29	other metabolic processes		other molecular function	Pf00180		A0A6P7TGA0	LOC115223822	0	27	3.617	0.00308233	0.0268969	14	3.80893e+09	9.96738e+08	18.36	12.79	High	High	High	High	High	High	High	High	High	High	High	High	High	High	High	High	High
High	Master Protein	A0A6P7T1Z1	endoplasmic reticulum chaperone BiP OS=Octopus vulgaris OX=6645 GN=LOC115218624 PE=3 SV=1	0	FALSE	230.359	47	32	1394	4	657	72.6	5.41	4441.38	32		ER/Golgi	other molecular function	Pf00012		A0A6P7T1Z1	LOC115218624	0	25	2.438	0.00309008	0.0268969	9.59	3.86835e+08	1.4913e+08	17.31	12.5	High	High	High	High	High	High	High	Peak Found	High	High	High	High	Peak Found	Peak Found	High	High	High
High	Master Protein	A0A0L8IGF5	Mitochondrial import inner membrane translocase subunit OS=Octopus bimaculoides OX=37653 GN=OCBIM_22000952mg PE=3 SV=1	0	FALSE	31.048	62	6	240	6	91	10.4	8.48	710.7	6	transport	other membranes;mitochondrion	other molecular function	Pf02953	106884399	A0A0L8IGF5; obi:106884399		0	0	2.37	0.00309013	0.0268969	8.48	2.24858e+07	8.84646e+06	22.7	24.96	High	High	High	High	High	High	High	High	High	High	High	High	High	High	High	High	High
High	Master Protein	A0A6P7UA83	presequence protease, mitochondrial-like OS=Octopus vulgaris OX=6645 GN=LOC115232148 PE=4 SV=2	0	FALSE	9.569	8	2	34	2	329	37.7	7.49	72.08	2	protein metabolism		other molecular function	Pf00675, Pf05193		A0A6P7UA83	LOC115232148	0	0	2.029	0.00311768	0.0269966	21.78	593646	283456	33.82	49.66	High	High	High	High	High	High	High	High	Peak Found	Not Found	High	High	Peak Found	High	High	High	Not Found
High	Master Protein	A0A0L8HVZ0	SH3 domain-containing protein (Fragment) OS=Octopus bimaculoides OX=37653 GN=OCBIM_22004595mg PE=4 SV=1	0	FALSE	18.793	6	4	164	1	734	83.2	6.21	420.96	4	cell organization and biogenesis			Pf17902		A0A0L8HVZ0		0	0	4.224	0.00313189	0.0269966	18.25	1.09127e+07	2.15555e+06	20.92	28.96	High	High	High	High	High	High	High	High	High	High	High	High	High	High	High	High	High
High	Master Protein	A0A7E6EPA9	AP-1 complex subunit gamma OS=Octopus vulgaris OX=6645 GN=LOC115209788 PE=3 SV=1	0	FALSE	37.247	12	9	127	9	834	93	6.8	254.63	9	transport	other membranes;ER/Golgi		Pf01602, Pf02883		A0A7E6EPA9	LOC115209788	0	0	4.55	0.00314558	0.0269966	41.64	5.88258e+06	1.29329e+06	24.76	49.99	High	High	High	High	High	High	High	High	High	High	High	High	High	High	High	High	High
High	Master Protein	A0A0L8GG57	Uncharacterized protein OS=Octopus bimaculoides OX=37653 GN=OCBIM_22033921mg PE=3 SV=1	0	FALSE	113.072	52	13	1457	13	282	30.4	8.18	4484.89	13	transport	other membranes;mitochondrion	transporter activity	Pf01459	106877054	A0A0L8GG57; obi:106877054		0	0	2.379	0.00316869	0.0271199	14	2.29932e+09	9.76862e+08	19.34	19.61	High	High	High	High	High	High	High	High	High	High	High	High	High	High	High	High	High
High	Master Protein	A0A6P7SSF9	LOW QUALITY PROTEIN: UDP-glucose:glycoprotein glucosyltransferase 1-like OS=Octopus vulgaris OX=6645 GN=LOC115215729 PE=3 SV=2	0	FALSE	80.255	12	19	387	19	1540	175.4	6.48	853.54	19	protein metabolism;other metabolic processes	ER/Golgi	other molecular function	Pf06427, Pf18400, Pf18401, Pf18402, Pf18403, Pf18404		A0A6P7SSF9	LOC115215729	0	0	5.529	0.0031873	0.0272227	52.57	6.52801e+07	1.04969e+07	15.11	47.66	High	High	High	High	High	High	High	High	High	High	High	High	High	High	High	High	High
High	Master Protein	A0A0L8GB73	Uncharacterized protein OS=Octopus bimaculoides OX=37653 GN=OCBIM_22036496mg PE=3 SV=1	0	FALSE	69.742	58	10	392	10	139	15.6	8.6	1238.63	10	other biological processes	other cell component	other molecular function	Pf01920	106877963	A0A0L8GB73; obi:106877963		0	0	3.249	0.00321686	0.0273832	15.5	8.81066e+07	2.63768e+07	16.81	20.14	High	High	High	High	High	High	High	High	High	High	High	High	High	High	High	High	High
High	Master Protein	A0A6P7SP81	NADH dehydrogenase [ubiquinone] 1 alpha subcomplex subunit 5 OS=Octopus vulgaris OX=6645 GN=LOC115215077 PE=3 SV=1	0	FALSE	12.931	22	2	148	2	116	13.3	9.31	537.07	2	other metabolic processes	other membranes;mitochondrion		Pf04716		A0A6P7SP81	LOC115215077	0	0	3.077	0.00324338	0.0274183	36.62	2.12388e+07	7.32215e+06	15.4	33.15	High	High	High	High	High	High	High	High	High	High	High	High	High	High	High	High	High
High	Master Protein	A0A7E6FJB5	betaine--homocysteine S-methyltransferase 1 isoform X1 OS=Octopus vulgaris OX=6645 GN=LOC115222981 PE=4 SV=1	0	FALSE	35.045	10	4	202	3	392	43.5	6.61	691.66	4	other metabolic processes		other molecular function	Pf02574		A0A7E6FJB5	LOC115222981	0	1	2.5	0.00326661	0.0274975	12.21	3.85323e+07	1.77133e+07	17.77	21.87	High	High	High	High	High	High	High	High	High	High	High	High	High	High	High	High	High
High	Master Protein	A0A6P7T6Y6	histone-arginine methyltransferase CARM1 isoform X4 OS=Octopus vulgaris OX=6645 GN=LOC115220002 PE=4 SV=1	0	FALSE	21.133	13	6	84	6	516	58.3	6.42	173.99	6	protein metabolism;other metabolic processes		other molecular function	Pf13649		A0A6P7T6Y6	LOC115220002	0	0	11.728	0.00328159	0.0274975	20.09	8.63492e+06	746546	24.29	25.94	High	High	High	High	High	High	High	High	High	High	High	High	High	High	High	High	High
High	Master Protein	A0A0L8GGM7	Abhydrolase_3 domain-containing protein OS=Octopus bimaculoides OX=37653 GN=OCBIM_22034365mg PE=3 SV=1	0.006	FALSE	5.049	6	1	57	1	160	17.8	7.88	138.81	1			other molecular function	Pf07859		A0A0L8GGM7		0	0	4.347	0.00329226	0.0275642	4.61	4.7998e+07	1.15673e+07	23.06	23.12	High	High	High	High	High	High	High	Peak Found	High	High	High	High	High	High	High	High	High
High	Master Protein	A0A6P7TCR1	long-chain-fatty-acid--CoA ligase 4 OS=Octopus vulgaris OX=6645 GN=LOC115222125 PE=4 SV=1	0	FALSE	61.269	21	12	377	12	711	78.5	8.18	1192.29	12		other membranes	other molecular function	Pf00501		A0A6P7TCR1	LOC115222125	0	0	5.024	0.00335837	0.0278583	63.29	8.41433e+07	1.81415e+07	14.97	55.1	High	High	High	High	High	High	High	High	High	High	High	High	High	High	High	High	High
High	Master Protein	A0A6P7TL91	Coatomer subunit beta' OS=Octopus vulgaris OX=6645 GN=LOC115224203 PE=3 SV=1	0	FALSE	104.708	27	20	469	20	937	105.9	5.14	1306.52	20	transport	other membranes;ER/Golgi	other molecular function	Pf00400, Pf04053		A0A6P7TL91	LOC115224203	0	0	3.903	0.00339186	0.0280609	6.08	1.74002e+08	4.48396e+07	20.83	15.72	High	High	High	High	High	High	High	High	High	High	High	High	High	High	High	High	High
High	Master Protein	A0A7E6ELN3	spectrin alpha chain isoform X7 OS=Octopus vulgaris OX=6645 GN=LOC115227715 PE=3 SV=1	0	FALSE	1666.13	63	192	10479	2	2439	281.8	5.07	35728.7	192	cell organization and biogenesis	cytoskeleton;other cell component	cytoskeletal activity;other molecular function	Pf00018, Pf00435, Pf08726, Pf13499		A0A7E6ELN3	LOC115227715	0	4	2.621	0.00339891	0.0281005	31.19	8.15383e+07	3.22553e+07	12.65	26.64	High	Peak Found	High	High	Not Found	Peak Found	High	High	High	High	High	High	High	High	High	High	High
High	Master Protein	A0A6P7S7Z9	Adenosine deaminase OS=Octopus vulgaris OX=6645 GN=LOC115209884 PE=3 SV=1	0	FALSE	51.893	12	3	484	2	338	38	6.21	1526.52	3	other metabolic processes	plasma membrane;other membranes;other cell component	other molecular function	Pf00962		A0A6P7S7Z9	LOC115209884	0	1	2.224	0.00342155	0.0282106	6.84	3.69764e+08	1.57952e+08	22.15	24.07	High	High	High	High	High	High	High	High	High	High	High	High	High	High	High	High	High
High	Master Protein	A0A6P7TGV3	phosphoglucomutase-1 OS=Octopus vulgaris OX=6645 GN=LOC115223968 PE=3 SV=1	0	FALSE	55.561	13	9	505	5	562	61.6	7.93	1365.03	9	other metabolic processes		other molecular function	Pf00408, Pf02878, Pf02879, Pf02880		A0A6P7TGV3	LOC115223968	0	4	3.576	0.00342653	0.0282106	13.2	7.25471e+08	2.09337e+08	17.91	9.67	High	High	High	High	High	High	High	High	High	High	High	High	High	High	High	High	High
High	Master Protein	A0A0L8GN45	ATP-dependent Clp protease proteolytic subunit OS=Octopus bimaculoides OX=37653 GN=OCBIM_22030813mg PE=3 SV=1	0	FALSE	14.964	25	5	48	5	214	23.8	9.48	91.45	5	protein metabolism		other molecular function	Pf00574	106875765	A0A0L8GN45; obi:106875765		0	0	4.511	0.00344497	0.0282926	36.26	1.40845e+07	3.10941e+06	13.18	26.09	High	High	High	High	High	High	High	High	High	High	High	High	High	High	High	High	High
High	Master Protein	A0A6P7ST52	sorting nexin-12 OS=Octopus vulgaris OX=6645 GN=LOC115215894 PE=4 SV=1	0	FALSE	93.463	75	14	435	14	159	18.6	8.97	1210.44	14			other molecular function	Pf00787		A0A6P7ST52	LOC115215894	0	0	3.571	0.00345573	0.0283622	9.63	9.48279e+07	2.63887e+07	17.09	3.47	High	High	High	High	High	High	High	High	High	High	High	High	High	High	High	High	High
High	Master Protein	A0A0L8G151	Uncharacterized protein OS=Octopus bimaculoides OX=37653 GN=OCBIM_22003083mg PE=3 SV=1	0	FALSE	12.574	18	3	69	3	312	33.8	5.4	122.83	3				Pf02678, Pf05726	106880063	A0A0L8G151; obi:106880063		0	0	7.19	0.00347554	0.028421	43.98	5.73846e+06	724137	15.31	59.22	High	High	High	High	High	High	High	High	High	High	High	High	High	High	High	High	High
High	Master Protein	A0A6P7SZ60	aldehyde dehydrogenase, mitochondrial OS=Octopus vulgaris OX=6645 GN=LOC115217872 PE=3 SV=1	0	FALSE	41.134	17	9	312	1	521	57	6.39	752.38	9			other molecular function	Pf00171		A0A6P7SZ60	LOC115217872	0	8	2.978	0.00350049	0.028421	23.51	6.23875e+07	2.46446e+07	17.38	18.74	High	High	High	High	High	High	High	High	High	High	High	High	High	High	High	High	High
High	Master Protein	A0A6P7U8J3	alpha-centractin OS=Octopus vulgaris OX=6645 GN=LOC115231421 PE=3 SV=1	0	FALSE	78.975	35	12	566	12	376	42.5	6.57	1676.21	12				Pf00022		A0A6P7U8J3	LOC115231421	0	0	2.289	0.00353637	0.028421	24.94	1.48064e+08	6.5781e+07	6.7	22.59	High	High	High	High	High	High	High	High	High	High	High	High	High	High	High	High	High
High	Master Protein	A0A6P7TGU1	actin-interacting protein 1 isoform X1 OS=Octopus vulgaris OX=6645 GN=LOC115223147 PE=4 SV=1	0	FALSE	23.786	8	5	327	5	596	65.1	7.06	738.38	5				Pf00400		A0A6P7TGU1	LOC115223147	0	0	2.387	0.00354645	0.028421	2.48	3.38143e+08	1.39818e+08	21.04	17.9	High	High	High	High	High	High	High	High	High	High	High	High	High	High	High	High	High
High	Master Protein	A0A6P7SHS0	ubiquitin-conjugating enzyme E2 N isoform X2 OS=Octopus vulgaris OX=6645 GN=LOC115213152 PE=3 SV=1	0	FALSE	49.168	31	7	404	7	152	17	6.57	905.87	7			other molecular function	Pf00179		A0A6P7SHS0	LOC115213152	0	0	2.991	0.00355404	0.028421	18.12	1.20514e+08	3.56403e+07	16.49	16.24	High	High	High	High	High	High	High	High	High	High	High	High	High	High	High	High	High
High	Master Protein	A0A0L8HEG8	Inhibitor of growth protein OS=Octopus bimaculoides OX=37653 GN=OCBIM_22016531mg PE=3 SV=1	0.01	FALSE	3.155	3	1	44	1	510	56.5	6.32	65.58	1	cell organization and biogenesis;other biological processes	nucleus	other molecular function	Pf12998		A0A0L8HEG8		0	0	4.325	0.00355893	0.028421	12.56	3.21384e+07	7.2433e+06	19.05	7.44	High	Peak Found	High	Peak Found	High	High	High	High	Peak Found	High	Peak Found	High	High	High	High	High	Peak Found
High	Master Protein	A0A6P7S525	transportin-1 OS=Octopus vulgaris OX=6645 GN=LOC115209210 PE=4 SV=1	0	FALSE	50.869	14	11	152	11	887	100.5	5.14	401.92	11	transport	nucleus;other cell component	other molecular function	Pf02985, Pf03810, Pf13513		A0A6P7S525	LOC115209210	0	0	3.713	0.00357761	0.028421	22.44	2.63901e+07	5.9822e+06	15.83	51.66	High	High	High	High	High	High	High	High	High	High	High	High	High	High	High	High	High
High	Master Protein	A0A0L8FQH4	Sm domain-containing protein OS=Octopus bimaculoides OX=37653 GN=OCBIM_22010865mg PE=3 SV=1	0.001	FALSE	5.413	11	2	71	2	140	15.8	7.14	134.8	2	RNA metabolism OR transcription;other metabolic processes	nucleus		Pf01423	106881825	A0A0L8FQH4; obi:106881825		0	0	2.207	0.00359042	0.028421	10.41	9.8488e+06	4.04439e+06	10.28	31.68	High	High	High	High	High	High	High	High	High	High	High	High	High	High	High	High	High
High	Master Protein	A0A0L8I6C7	G protein gamma domain-containing protein OS=Octopus bimaculoides OX=37653 GN=OCBIM_22032383mg PE=4 SV=1	0	FALSE	17.3	32	3	94	3	71	8.4	9.45	253.58	3	signal transduction			Pf00631		A0A0L8I6C7		0	0	2.069	0.00365815	0.028421	7.03	1.3179e+07	6.37057e+06	28.39	33.94	High	High	High	High	High	High	High	High	High	High	High	High	High	High	High	High	High
High	Master Protein	A0A0L8HEX0	Uncharacterized protein OS=Octopus bimaculoides OX=37653 GN=OCBIM_22016202mg PE=4 SV=1	0	FALSE	9.452	4	1	9	1	561	63.9	8.32	46.27	1		other membranes		Pf06814	106871102	A0A0L8HEX0; obi:106871102		0	0	36.652	0.00368657	0.028421	20.7	2.75966e+06	70489	23.34	12.63	Not Found	Peak Found	High	High	Not Found	High	Not Found	Not Found	Not Found	High	High	High	Not Found	Not Found	Peak Found	Peak Found	Peak Found
High	Master Protein	A0A6P7SR64	MOB-like protein phocein isoform X1 OS=Octopus vulgaris OX=6645 GN=LOC115215629 PE=4 SV=1	0	FALSE	21.292	25	4	84	4	223	25.8	6.84	220.22	4				Pf03637		A0A6P7SR64	LOC115215629	0	0	2.246	0.00369852	0.028421	7.53	5.06097e+06	2.14638e+06	27.59	35.59	High	High	High	High	High	High	High	High	High	High	High	High	High	High	High	High	High
High	Master Protein	A0A0L8H7M0	Uncharacterized protein OS=Octopus bimaculoides OX=37653 GN=OCBIM_22020720mg PE=3 SV=1	0	FALSE	18.729	7	5	87	5	616	70.1	6.54	217.57	5	protein metabolism		other molecular function	Pf00557, Pf01321, Pf16188, Pf16189	106872342	A0A0L8H7M0; obi:106872342		0	0	4.672	0.00372816	0.0284677	44.41	1.91683e+07	3.63866e+06	20.08	60.25	High	High	High	High	High	High	High	High	High	High	High	High	High	High	High	High	High
High	Master Protein	A0A0L8HHI2	Ig-like domain-containing protein (Fragment) OS=Octopus bimaculoides OX=37653 GN=OCBIM_22014383mg PE=4 SV=1	0	FALSE	51.576	32	7	253	6	143	16.4	5.9	844.96	7				Pf07679		A0A0L8HHI2		0	0	3.211	0.0037395	0.0285016	16.21	4.66873e+07	1.19317e+07	21.28	25.61	High	High	High	High	High	High	High	High	High	High	High	High	High	High	High	High	High
High	Master Protein	A0A0L8IBK3	COX6C domain-containing protein OS=Octopus bimaculoides OX=37653 GN=OCBIM_22022956mg PE=3 SV=1	0	FALSE	7.195	20	2	216	2	86	9.6	9.54	529.16	2		other membranes;mitochondrion		Pf02937		A0A0L8IBK3		0	0	2.238	0.00376263	0.0285756	16.91	9.98406e+07	3.99412e+07	12.39	32.03	High	High	High	High	High	High	High	High	High	High	High	High	High	High	High	High	High
High	Master Protein	A0A0L8GF80	60S acidic ribosomal protein P0 OS=Octopus bimaculoides OX=37653 GN=OCBIM_22035130mg PE=3 SV=1	0	FALSE	36.168	24	7	444	7	292	32.2	5.34	1125.58	7	other biological processes	translational apparatus		Pf00428, Pf00466, Pf17777		A0A0L8GF80		0	0	2.046	0.00376705	0.0285756	17.92	1.46717e+08	6.29467e+07	31.84	53.23	High	High	High	High	High	High	High	High	High	High	High	High	High	High	High	High	High
High	Master Protein	A0A0L8I6X6	Uncharacterized protein OS=Octopus bimaculoides OX=37653 GN=OCBIM_22033703mg PE=3 SV=1	0	FALSE	59.848	20	13	209	12	758	87	9.48	459.34	13			nucleic acid binding activity	Pf02170, Pf02171		A0A0L8I6X6		0	1	10.991	0.00380436	0.0287006	10.61	9.06438e+07	9.57533e+06	24.36	32.35	High	High	High	High	High	High	High	High	High	High	High	High	High	High	High	High	High
High	Master Protein	A0A7E6FN99	Coronin OS=Octopus vulgaris OX=6645 GN=LOC115224222 PE=3 SV=1	0	FALSE	106.151	22	14	835	3	567	61.7	6.24	2228.38	14				Pf00400, Pf08953, Pf16300		A0A7E6FN99	LOC115224222	0	10	2.073	0.00390232	0.0290039	3.64	1.25146e+08	5.85087e+07	18.96	14.12	High	High	High	High	High	High	High	High	High	High	High	High	High	High	High	High	High
High	Master Protein	A0A6P7SPF0	V-type proton ATPase subunit E OS=Octopus vulgaris OX=6645 GN=LOC115215132 PE=3 SV=1	0	FALSE	95.757	52	17	509	17	226	26.3	8.63	1295.88	17	transport	other membranes	transporter activity	Pf01991		A0A6P7SPF0	LOC115215132	0	0	2.438	0.00391183	0.0290039	5.44	7.82002e+07	3.34808e+07	10.14	9.89	High	High	High	High	High	High	High	High	High	High	High	High	High	High	High	High	High
High	Master Protein	A0A6P7SJQ5	disks large-associated protein 1 isoform X2 OS=Octopus vulgaris OX=6645 GN=LOC115213367 PE=3 SV=1	0	FALSE	80.547	23	17	410	17	936	102.6	8.81	1115.43	17	other biological processes			Pf03359		A0A6P7SJQ5	LOC115213367	0	0	2.923	0.00391797	0.0290039	18.76	9.61422e+07	3.10223e+07	18.12	13.38	High	High	High	High	High	High	High	High	High	High	High	High	High	High	High	High	High
High	Master Protein	A0A0L8H5I4	CYTOSOL_AP domain-containing protein OS=Octopus bimaculoides OX=37653 GN=OCBIM_22022810mg PE=3 SV=1	0	FALSE	54.46	20	11	552	2	519	55.6	6.13	1334.15	11	protein metabolism	other cell component	other molecular function	Pf00883, Pf18295	106872918	A0A0L8H5I4; obi:106872918		0	8	2.94	0.00393571	0.0290633	13.6	1.22647e+08	4.3633e+07	19.84	17.35	High	Peak Found	Peak Found	Peak Found	Peak Found	High	Peak Found	Peak Found	Peak Found	Peak Found	Peak Found	High	High	High	High	High	High
High	Master Protein	A0A6P7SAG6	major facilitator superfamily domain-containing protein 6-like OS=Octopus vulgaris OX=6645 GN=LOC115210712 PE=3 SV=1	0	FALSE	71.789	16	13	273	13	858	96.6	7.61	800.83	13		other membranes		Pf12832		A0A6P7SAG6	LOC115210712	0	0	5.931	0.00393861	0.0290633	45.52	2.93334e+07	5.17745e+06	24.59	54.03	High	High	High	High	High	High	High	High	High	High	High	High	High	High	High	High	High
High	Master Protein	A0A0L8H0C8	Coatomer subunit gamma OS=Octopus bimaculoides OX=37653 GN=OCBIM_22024977mg PE=3 SV=1	0	FALSE	78.051	18	13	269	13	876	98	5.8	677.64	13	transport	other membranes;ER/Golgi	other molecular function	Pf01602, Pf08752, Pf16381	106873628	A0A0L8H0C8; obi:106873628		0	0	2.137	0.00394218	0.0290633	8.46	4.53257e+07	2.12076e+07	32.66	42.2	High	High	High	High	High	High	High	High	High	High	High	High	High	High	High	High	High
High	Master Protein	A0A0L8GBS0	26S proteasome non-ATPase regulatory subunit 6 OS=Octopus bimaculoides OX=37653 GN=OCBIM_22036340mg PE=3 SV=1	0	FALSE	68.644	27	11	267	11	390	45.6	6.24	755.13	11	other biological processes	other cell component	enzyme regulator activity	Pf01399, Pf10602	106877911	A0A0L8GBS0; obi:106877911		0	0	2.287	0.00394882	0.029095	9.86	1.80894e+07	7.66203e+06	28.97	42.22	High	High	High	High	High	High	High	High	High	High	High	High	High	High	High	High	High
High	Master Protein	A0A0L8IB09	Uncharacterized protein OS=Octopus bimaculoides OX=37653 GN=OCBIM_22026741mg PE=3 SV=1	0	FALSE	20.517	31	4	202	3	180	20.5	5.67	526.69	4			other molecular function	Pf00025	106878919	A0A0L8IB09; obi:106878919		0	0	7.243	0.0039513	0.0290959	39.19	9.53611e+06	1.37758e+06	19.96	16.52	High	High	High	High	High	High	High	High	High	Peak Found	High	High	High	High	High	High	High
High	Master Protein	A0A0L8I1Q9	Fibrinogen C-terminal domain-containing protein OS=Octopus bimaculoides OX=37653 GN=OCBIM_22038407mg PE=4 SV=1	0	FALSE	39.636	4	5	425	2	908	102.3	4.91	1397.21	5				Pf00147		A0A0L8I1Q9		0	2	6.331	0.00395451	0.0290977	8.39	2.49825e+08	3.94614e+07	28.54	53.63	High	High	High	Peak Found	Peak Found	Peak Found	Peak Found	Peak Found	Peak Found	High	Peak Found	High	Peak Found	High	High	Peak Found	Peak Found
High	Master Protein	A0A6P7TL78	c-Myc-binding protein OS=Octopus vulgaris OX=6645 GN=LOC115223864 PE=3 SV=1	0	FALSE	26.106	54	6	120	6	105	11.9	4.65	360.99	6	other biological processes	nucleus	other molecular function			A0A6P7TL78	LOC115223864	0	0	9.501	0.0039706	0.0290977	21.25	1.24548e+07	1.11341e+06	25.23	42.28	High	High	High	High	High	High	High	High	High	High	High	High	High	High	High	High	High
High	Master Protein	A0A6P7TNC7	uncharacterized protein LOC115226693 isoform X1 OS=Octopus vulgaris OX=6645 GN=LOC115226693 PE=4 SV=1	0	FALSE	17.541	17	4	151	4	181	19.5	5.26	338.83	4						A0A6P7TNC7	LOC115226693	0	0	4.05	0.00397635	0.0290977	53.59	3.33108e+07	9.37663e+06	17.98	46.65	High	High	High	High	High	High	High	High	High	High	High	High	High	High	High	High	High
High	Master Protein	A0A0L8FUQ8	U6 snRNA-associated Sm-like protein LSm1 OS=Octopus bimaculoides OX=37653 GN=LSM1 PE=3 SV=1	0	FALSE	6.756	11	2	35	2	179	20.4	5.12	72.5	2	RNA metabolism OR transcription;other metabolic processes	other cell component	nucleic acid binding activity	Pf01423	106881185	A0A0L8FUQ8; obi:106881185	LSM1	0	0	3.684	0.00397792	0.0290977	27.14	3.23663e+06	933430	25.38	41.41	High	High	High	High	High	High	High	High	High	High	High	High	High	High	Peak Found	High	High
High	Master Protein	A0A6P7SD83	Ubiquitin-fold modifier-conjugating enzyme 1 OS=Octopus vulgaris OX=6645 GN=LOC115211764 PE=3 SV=1	0	FALSE	19.841	23	4	127	4	167	19.2	7.37	244.07	4	protein metabolism;other metabolic processes		other molecular function	Pf08694		A0A6P7SD83	LOC115211764	0	0	7.16	0.00398206	0.0290977	20.7	1.7136e+07	1.90617e+06	22.44	27.29	High	High	High	High	High	High	High	High	High	High	High	High	High	High	High	High	High
High	Master Protein	A0A6P7SQF8	phosphatidylinositol 5-phosphate 4-kinase type-2 alpha isoform X2 OS=Octopus vulgaris OX=6645 GN=LOC115215507 PE=4 SV=1	0	FALSE	59.917	23	10	272	10	409	46.8	6.34	823.45	10	other metabolic processes		kinase activity;other molecular function	Pf01504		A0A6P7SQF8	LOC115215507	0	0	3.079	0.00401514	0.0291924	31.93	6.33766e+07	1.91734e+07	9.96	32.19	High	High	High	High	High	High	High	High	High	High	High	High	High	High	High	High	High
High	Master Protein	A0A6P7SQC2	G protein-coupled receptor kinase OS=Octopus vulgaris OX=6645 GN=LOC115215078 PE=3 SV=1	0	FALSE	43.521	17	10	71	10	582	66.8	8	178.05	10	protein metabolism;other metabolic processes;signal transduction		kinase activity;other molecular function	Pf00069, Pf00615		A0A6P7SQC2	LOC115215078	0	0	3.952	0.00403058	0.0292111	2.99	2.53817e+07	6.55964e+06	18.89	6.05	High	High	High	High	Peak Found	Peak Found	High	High	High	High	High	High	High	High	High	High	High
High	Master Protein	A0A0L8FK16	Uncharacterized protein OS=Octopus bimaculoides OX=37653 GN=OCBIM_22016831mg PE=4 SV=1	0	FALSE	32.873	39	3	127	3	145	16.4	5.64	553.5	3			other molecular function		106882853	A0A0L8FK16; obi:106882853		0	0	9.616	0.00405918	0.029384	30.9	7.71082e+06	954331	22.68	25.97	High	High	High	High	High	High	High	High	High	High	High	High	High	High	High	High	High
High	Master Protein	A0A6P7SBV3	ganglioside-induced differentiation-associated protein 1 OS=Octopus vulgaris OX=6645 GN=LOC115210974 PE=4 SV=1	0	FALSE	23.076	16	6	219	6	341	39.3	7.85	311.08	6	other metabolic processes			Pf13410, Pf13417		A0A6P7SBV3	LOC115210974	0	0	8.423	0.00406818	0.0294148	34.93	2.28604e+07	2.20933e+06	25.99	58.31	High	High	High	High	High	High	High	High	High	High	High	High	High	High	High	High	High
High	Master Protein	A0A6P7SXI6	uncharacterized protein LOC115217489 OS=Octopus vulgaris OX=6645 GN=LOC115217489 PE=4 SV=1	0	FALSE	13.739	15	3	48	3	233	26.8	9.58	52.86	3		cytoskeleton		Pf15748		A0A6P7SXI6	LOC115217489	0	0	4.112	0.00409656	0.0295192	29.12	5.39279e+06	1.39332e+06	25.9	38.75	High	High	High	High	High	High	High	High	High	High	High	High	High	Peak Found	High	High	High
High	Master Protein	A0A6P7U5V2	D-beta-hydroxybutyrate dehydrogenase, mitochondrial OS=Octopus vulgaris OX=6645 GN=LOC115230277 PE=3 SV=2	0	FALSE	9.405	11	3	21	2	299	33.9	8.95	36.2	3			other molecular function	Pf00106		A0A6P7U5V2	LOC115230277	0	1	4.487	0.00409814	0.0295192	26.58	5.17499e+06	1.05372e+06	26.19	47.6	Not Found	Not Found	High	Not Found	Not Found	Not Found	Not Found	High	Not Found	Not Found	High	High	Not Found	Not Found	Not Found	Not Found	High
High	Master Protein	A0A6P7SAB4	glutathione S-transferase A OS=Octopus vulgaris OX=6645 GN=LOC115210679 PE=4 SV=1	0	FALSE	8.474	7	2	83	2	243	27.9	7.33	157.27	2	other metabolic processes		other molecular function	Pf02798, Pf14497		A0A6P7SAB4	LOC115210679	0	0	5.455	0.00410038	0.0295192	10.22	2.39502e+07	4.39077e+06	28.96	47.43	High	High	High	High	High	High	High	High	High	High	High	High	High	High	High	High	High
High	Master Protein	A0A0L8GS78	Protein-synthesizing GTPase OS=Octopus bimaculoides OX=37653 GN=OCBIM_22029405mg PE=4 SV=1	0	FALSE	96.467	39	20	434	20	473	51.3	8.66	1165.97	20	protein metabolism;other metabolic processes		nucleic acid binding activity;other molecular function	Pf00009, Pf03144, Pf09173	106875238	A0A0L8GS78; obi:106875238		0	0	5.034	0.00418074	0.0297601	17.13	1.34584e+08	2.35196e+07	26.95	40.07	High	High	High	High	High	High	High	High	High	High	High	High	High	High	High	High	High
High	Master Protein	A0A6P7TVA5	moesin isoform X4 OS=Octopus vulgaris OX=6645 GN=LOC115225885 PE=4 SV=1	0	FALSE	92.317	23	17	788	17	583	68.8	5.96	1738.27	17		plasma membrane;other membranes;cytoskeleton;other cell component	cytoskeletal activity	Pf00373, Pf00769, Pf09379, Pf09380		A0A6P7TVA5	LOC115225885	0	0	2.977	0.00418672	0.0297601	6.89	2.73967e+08	9.01743e+07	22.82	19.13	High	High	High	High	High	High	High	High	High	High	High	High	High	High	High	High	High
High	Master Protein	A0A6P7SFU0	elongation factor 2 OS=Octopus vulgaris OX=6645 GN=LOC115212776 PE=3 SV=1	0	FALSE	167.415	28	25	1569	24	836	93.1	7.2	4451.44	25	protein metabolism;other metabolic processes		nucleic acid binding activity;other molecular function	Pf00009, Pf00679, Pf03144, Pf03764, Pf14492		A0A6P7SFU0	LOC115212776	0	1	2.53	0.00419614	0.0297601	9.81	6.28399e+08	2.36916e+08	32.81	44.63	High	High	High	High	High	High	High	High	High	High	High	High	High	High	High	High	High
High	Master Protein	A0A6P7SS39	xaa-Pro aminopeptidase 1 OS=Octopus vulgaris OX=6645 GN=LOC115215646 PE=3 SV=1	0	FALSE	39.675	9	6	245	6	698	79.3	8.37	736.77	6	protein metabolism		other molecular function	Pf00557, Pf01321, Pf16188, Pf16189		A0A6P7SS39	LOC115215646	0	0	2.243	0.00421001	0.0298037	10.49	3.51641e+07	1.57045e+07	16.65	10.6	High	High	High	High	High	High	High	High	High	High	High	High	High	High	High	High	High
High	Master Protein	A0A6P7T2I6	Phosphotransferase OS=Octopus vulgaris OX=6645 GN=LOC115218807 PE=3 SV=1	0	FALSE	71.216	29	12	470	12	473	53	7.31	1277.27	12	other metabolic processes;other biological processes		kinase activity;other molecular function	Pf00349, Pf03727		A0A6P7T2I6	LOC115218807	0	0	4.482	0.00427467	0.0298835	14.48	1.23996e+08	2.79539e+07	25.12	29.1	High	High	High	High	High	High	High	High	High	High	High	High	High	High	High	High	High
High	Master Protein	A0A0L8HBZ6	RRM domain-containing protein OS=Octopus bimaculoides OX=37653 GN=OCBIM_22018087mg PE=3 SV=1	0	FALSE	42.399	21	5	334	5	297	33.6	11.44	1107.78	5	other biological processes	nucleus	nucleic acid binding activity	Pf00076	106871612	A0A0L8HBZ6; obi:106871612		0	0	2.149	0.00429518	0.029947	2.66	8.02512e+07	3.2835e+07	14.58	16.15	High	High	High	High	High	High	High	High	High	High	High	High	High	High	High	High	High
High	Master Protein	A0A6P7U5S6	protein CutA homolog isoform X2 OS=Octopus vulgaris OX=6645 GN=LOC115230230 PE=3 SV=1	0	FALSE	28.847	28	3	140	3	151	16.7	6.3	422.65	3	other biological processes			Pf03091		A0A6P7U5S6	LOC115230230	0	0	4.602	0.00431093	0.029947	9.63	4.97388e+07	1.11237e+07	21.25	8.17	High	High	High	High	High	High	High	High	High	High	High	High	High	High	High	High	High
High	Master Protein	A0A0L8HVI9	Uncharacterized protein OS=Octopus bimaculoides OX=37653 GN=OCBIM_22004841mg PE=4 SV=1	0	FALSE	59.899	32	6	277	6	226	25.5	6.52	847.68	6					106868331	A0A0L8HVI9; obi:106868331		0	0	4.399	0.00437704	0.0302536	5.96	2.32743e+08	5.61084e+07	21.82	15.66	High	High	High	High	High	High	High	High	High	High	High	High	High	High	High	High	High
High	Master Protein	A0A6P7S5H1	Mannose-6-phosphate isomerase OS=Octopus vulgaris OX=6645 GN=LOC115209304 PE=3 SV=1	0	FALSE	80.74	32	13	675	2	424	47.6	6.07	1888.07	13	other metabolic processes		other molecular function	Pf20511, Pf20512		A0A6P7S5H1	LOC115209304	0	0	2.68	0.00438272	0.0302759	24.63	1.83163e+07	7.70268e+06	25.15	44.11	High	High	High	High	High	High	High	High	High	High	High	High	High	High	High	High	High
High	Master Protein	A0A7E6FIC8	Eukaryotic translation initiation factor 3 30 kDa subunit OS=Octopus vulgaris OX=6645 GN=LOC115229015 PE=4 SV=1	0	FALSE	53	22	8	247	8	198	23	4.61	856.03	8	protein metabolism;other metabolic processes	other cell component	nucleic acid binding activity	Pf08597		A0A7E6FIC8	LOC115229015	0	0	2.392	0.00444278	0.0306076	13.73	5.86829e+07	2.36461e+07	16.35	19.08	High	High	High	High	High	High	High	High	High	High	High	High	High	High	High	High	High
High	Master Protein	A0A0L8HF39	Signal sequence receptor subunit alpha OS=Octopus bimaculoides OX=37653 GN=OCBIM_22016882mg PE=3 SV=1	0	FALSE	12.702	10	3	183	3	305	34.2	4.63	457.38	3		other membranes;ER/Golgi		Pf03896	106871296	A0A0L8HF39; obi:106871296		0	0	3.028	0.00448682	0.0308285	19.42	4.61864e+07	1.58655e+07	27.1	41.22	High	High	High	High	High	High	High	High	High	High	High	High	High	High	High	High	High
High	Master Protein	A0A0L8FQ62	Peptidase_M1 domain-containing protein OS=Octopus bimaculoides OX=37653 GN=OCBIM_22012022mg PE=3 SV=1	0	FALSE	22.29	15	4	106	2	288	32.3	5.39	277.91	4	protein metabolism		other molecular function	Pf01433, Pf17900		A0A0L8FQ62		0	2	2.95	0.00451612	0.0309559	57.79	9.74994e+06	3.39705e+06	10.98	53.58	High	High	High	High	High	High	High	High	High	High	High	High	High	High	High	High	High
High	Master Protein	A0A6P7TDN9	phenylacetaldehyde reductase OS=Octopus vulgaris OX=6645 GN=LOC115222375 PE=4 SV=1	0	FALSE	285.985	60	37	2438	37	453	50.4	5.03	6493.45	37			other molecular function	Pf01370		A0A6P7TDN9	LOC115222375	0	0	2.019	0.00453155	0.0310274	11.48	2.09276e+09	1.08321e+09	16	7.58	High	High	High	High	High	High	High	High	High	High	High	High	High	High	High	High	High
High	Master Protein	A0A6P7TFF7	uncharacterized protein LOC115223512 OS=Octopus vulgaris OX=6645 GN=LOC115223512 PE=4 SV=1	0	FALSE	9.077	15	2	123	2	140	16.1	5.24	408.09	2						A0A6P7TFF7	LOC115223512	0	0	4.932	0.00455213	0.0311338	4.76	8.05259e+07	1.94461e+07	21.9	20.3	High	High	High	High	High	High	High	High	High	High	High	High	High	High	High	High	High
High	Master Protein	A0A6P7SZ10	Y-box factor homolog OS=Octopus vulgaris OX=6645 GN=LOC115217843 PE=4 SV=1	0	FALSE	122.493	31	11	489	11	323	36.2	10.3	1914.87	11			nucleic acid binding activity	Pf00313		A0A6P7SZ10	LOC115217843	0	0	2.956	0.00455658	0.0311456	4.04	1.05847e+08	3.29102e+07	25.93	27.78	High	High	High	High	High	High	High	High	High	High	High	High	High	High	High	High	High
High	Master Protein	A0A6P7SWR7	Ubiquitinyl hydrolase 1 OS=Octopus vulgaris OX=6645 GN=LOC115216984 PE=4 SV=2	0	FALSE	11.132	16	3	64	3	164	19.1	4.88	118	3	protein metabolism;other metabolic processes	other membranes	other molecular function	Pf10275		A0A6P7SWR7	LOC115216984	0	0	6.951	0.0045979	0.031266	48.06	1.62371e+07	2.33587e+06	15.88	41.8	High	High	High	High	Peak Found	High	High	High	High	High	High	High	High	High	High	High	High
High	Master Protein	A0A7S9VKW2	Voltage-gated sodium channel invertebrate type 1 OS=Abdopus aculeatus OX=515833 GN=NaV1 PE=2 SV=1	0	FALSE	31.917	5	7	52	7	1954	221.7	6	143.83	7				Pf00520, Pf06512, Pf11933		A0A7S9VKW2	NaV1	0	0	2.616	0.0046248	0.0313349	17.4	2.17717e+06	893971	24.6	37.3	Peak Found	Not Found	High	High	Peak Found	High	High	Peak Found	High	High	High	High	High	High	Peak Found	High	Peak Found
High	Master Protein	A0A6P7SFR0	uncharacterized protein LOC115212096 OS=Octopus vulgaris OX=6645 GN=LOC115212096 PE=4 SV=1	0	FALSE	23.258	18	6	60	6	405	44.2	5.39	110.18	6				Pf10157		A0A6P7SFR0	LOC115212096	0	0	2.435	0.0046269	0.0313349	6.97	3.51453e+07	1.53537e+07	18.88	10.76	High	High	High	High	High	High	High	High	High	High	High	High	High	High	High	High	High
High	Master Protein	A0A0L8IF56	ANK_REP_REGION domain-containing protein OS=Octopus bimaculoides OX=37653 GN=OCBIM_22014083mg PE=4 SV=1	0	FALSE	44.416	9	8	159	1	934	103.7	6.77	369.92	8			other molecular function	Pf12796, Pf15898		A0A0L8IF56		0	0	2.081	0.00462704	0.0313349	16.16	1.36392e+06	732441	19.33	28.84	Not Found	High	High	High	High	High	High	High	High	Not Found	High	Peak Found	Not Found	Not Found	Peak Found	High	Peak Found
High	Master Protein	A0A0L8FI18	Actin-related protein 2/3 complex subunit 4 OS=Octopus bimaculoides OX=37653 GN=OCBIM_22019751mg PE=3 SV=1	0	FALSE	40.205	52	9	475	9	168	19.7	8.73	1443.78	9	cell organization and biogenesis	cytoskeleton;other cell component	cytoskeletal activity	Pf05856	106883254	A0A0L8FI18; obi:106883254		0	0	2.773	0.00463716	0.0313692	12.88	1.42864e+08	5.83512e+07	22.45	20.81	High	High	High	High	High	High	High	High	High	High	High	High	High	High	High	High	High
High	Master Protein	A0A0L8HP74	Pyridine nucleotide-disulfide oxidoreductase domain-containing protein 1 OS=Octopus bimaculoides OX=37653 GN=OCBIM_22009889mg PE=3 SV=1	0	FALSE	8.583	5	2	16	2	488	54	4.89	38.23	2			other molecular function	Pf07992, Pf18267	106869433	A0A0L8HP74		0	0	13.593	0.00466359	0.0315064	10.12	1.04882e+07	680908	25.09	20.55	High	Peak Found	High	High	High	Peak Found	High	Peak Found	High	High	High	High	High	Peak Found	High	Peak Found	Peak Found
High	Master Protein	A0A6P7TWX6	26S proteasome non-ATPase regulatory subunit 8 OS=Octopus vulgaris OX=6645 GN=LOC115227857 PE=3 SV=1	0	FALSE	58.752	29	9	217	9	267	31.2	5.21	573.84	9	protein metabolism	other cell component		Pf10075		A0A6P7TWX6	LOC115227857	0	0	4.459	0.0046691	0.0315064	46.35	2.28395e+07	5.04973e+06	18.58	51.62	High	High	High	High	High	High	High	High	High	High	High	High	High	High	High	High	High
High	Master Protein	A0A6P7SJ25	protein phosphatase 1 regulatory subunit 14B OS=Octopus vulgaris OX=6645 GN=LOC115213544 PE=3 SV=1	0	FALSE	19.983	19	4	166	4	149	17	8.38	405.42	4	other biological processes	other cell component	enzyme regulator activity	Pf05361		A0A6P7SJ25	LOC115213544	0	0	5.143	0.00467716	0.0315064	25.32	5.61279e+07	1.14978e+07	20.06	14.81	High	High	High	High	High	High	High	High	High	High	High	High	High	High	High	High	High
High	Master Protein	A0A6P7TDN2	protein quaking-B isoform X15 OS=Octopus vulgaris OX=6645 GN=LOC115222370 PE=4 SV=1	0	FALSE	51.981	41	12	226	3	320	35.7	8.98	537.39	12	other biological processes		nucleic acid binding activity	Pf00013, Pf16544		A0A6P7TDN2	LOC115222370	0	9	2.722	0.00468287	0.0315064	11.29	3.84259e+07	1.2477e+07	27.47	33.49	High	High	High	High	High	High	Peak Found	Not Found	High	Peak Found	Not Found	High	High	High	Peak Found	Peak Found	Not Found
High	Master Protein	A0A6P7TG92	26S proteasome non-ATPase regulatory subunit 13 OS=Octopus vulgaris OX=6645 GN=LOC115223818 PE=3 SV=1	0	FALSE	54.333	27	8	316	2	378	43.2	5.43	1028.35	8		other cell component		Pf01399		A0A6P7TG92	LOC115223818	0	6	2.47	0.00472698	0.0316257	18.51	4.87933e+07	2.00671e+07	12.33	46.28	High	High	High	High	High	High	High	High	High	High	High	High	High	High	High	High	High
High	Master Protein	A0A6P7S9Y2	NEDD8-activating enzyme E1 catalytic subunit OS=Octopus vulgaris OX=6645 GN=LOC115210620 PE=3 SV=1	0	FALSE	19.305	10	4	92	4	438	49.3	5.9	231.29	4	protein metabolism;other metabolic processes		other molecular function	Pf00899, Pf08825		A0A6P7S9Y2	LOC115210620	0	0	6.623	0.00473897	0.0316263	1.54	2.88552e+07	3.83148e+06	26.57	30.64	High	High	High	High	High	High	High	High	High	High	High	High	High	High	High	High	High
High	Master Protein	A0A0L8GBZ2	Uncharacterized protein OS=Octopus bimaculoides OX=37653 GN=OCBIM_22036000mg PE=4 SV=1	0	FALSE	54.559	18	10	386	10	615	64.9	5.01	1135.38	10				Pf00240, Pf00627	106877833	A0A0L8GBZ2		0	0	2.899	0.00484848	0.0322702	21.97	1.11498e+08	3.54285e+07	19.51	13.59	High	High	High	High	High	High	High	High	High	High	High	High	High	High	High	High	High
High	Master Protein	A0A0L8HAH1	Clathrin light chain OS=Octopus bimaculoides OX=37653 GN=OCBIM_22019078mg PE=3 SV=1	0	FALSE	61.28	21	7	164	7	237	26.5	4.65	565.61	7	transport	plasma membrane;other membranes;ER/Golgi	other molecular function	Pf01086	106871868	A0A0L8HAH1; obi:106871868		0	0	2.915	0.00487055	0.032365	39.34	1.43693e+08	4.32531e+07	14.42	50.3	High	High	High	High	High	High	High	High	High	High	High	High	High	High	High	High	High
High	Master Protein	A0A6P7SVU7	caprin-1 isoform X3 OS=Octopus vulgaris OX=6645 GN=LOC115216996 PE=3 SV=1	0	FALSE	32.09	11	7	152	1	783	83.9	8.06	391.14	7				Pf18293		A0A6P7SVU7	LOC115216996	0	6	2.515	0.00500188	0.032609	20.9	4.94294e+07	1.99167e+07	5.61	28.02	High	High	High	High	High	High	Not Found	Peak Found	High	High	High	High	High	Not Found	Not Found	High	Peak Found
High	Master Protein	A0A6P7SGY9	Dihydrolipoyl dehydrogenase OS=Octopus vulgaris OX=6645 GN=LOC115212731 PE=3 SV=1	0	FALSE	59.442	14	7	233	7	507	53.9	7.23	805.84	7	other biological processes		other molecular function	Pf02852, Pf07992		A0A6P7SGY9	LOC115212731	0	0	5.078	0.00500773	0.032609	16.21	9.37645e+07	1.73766e+07	29.73	42.99	High	High	High	High	High	High	High	High	High	High	High	High	High	High	High	High	High
High	Master Protein	A0A6P7SB02	Pre-mRNA-splicing factor SPF27 OS=Octopus vulgaris OX=6645 GN=LOC115210861 PE=3 SV=1	0	FALSE	8.625	11	2	6	2	210	24.5	5.1	10.23	2	RNA metabolism OR transcription;other metabolic processes	nucleus		Pf05700		A0A6P7SB02	LOC115210861	0	0	4.179	0.00502214	0.032609	37.74	1.71118e+06	350970	16.37	59.42	Peak Found	Peak Found	High	High	Peak Found	Peak Found	Not Found	Not Found	Not Found	Peak Found	High	High	Not Found	Peak Found	Peak Found	Peak Found	Peak Found
High	Master Protein	A0A6P7TN89	rap1 GTPase-activating protein 1 isoform X1 OS=Octopus vulgaris OX=6645 GN=LOC115224716 PE=4 SV=1	0	FALSE	6.251	2	2	4	2	844	94.6	6.99	2.49	2	other biological processes		enzyme regulator activity	Pf02145, Pf02188		A0A6P7TN89	LOC115224716	0	0	89.817	0.0050283	0.032609	16.81	3.95146e+07	492307	30.85	39.96	Peak Found	Peak Found	High	High	Peak Found	Peak Found	Peak Found	Peak Found	High	Peak Found	Not Found	Peak Found	Peak Found	Peak Found	Not Found	Not Found	Not Found
High	Master Protein	A0A0L8H9S3	Uncharacterized protein OS=Octopus bimaculoides OX=37653 GN=OCBIM_22020214mg PE=4 SV=1	0	FALSE	25.094	19	4	218	2	281	31.7	8.07	712.49	4				Pf00581	106872215	A0A0L8H9S3; obi:106872215		0	2	6.324	0.0050496	0.0326958	21.03	1.74517e+08	2.5565e+07	24.38	19.69	High	High	High	High	High	High	High	High	High	High	High	High	High	High	High	High	High
High	Master Protein	A0A0L8GKT3	Hydroxymethylglutaryl-CoA lyase OS=Octopus bimaculoides OX=37653 GN=OCBIM_22032065mg PE=3 SV=1	0	FALSE	23.351	15	5	155	5	336	36	7.96	407.15	5			other molecular function	Pf00682	106876249	A0A0L8GKT3; obi:106876249		0	0	2.849	0.00506261	0.0327192	38.44	2.2068e+07	6.81419e+06	29.62	64.09	High	High	High	High	High	High	High	High	High	High	High	High	High	High	High	High	High
High	Master Protein	A0A6P7SUN7	hydroxyacylglutathione hydrolase, mitochondrial isoform X1 OS=Octopus vulgaris OX=6645 GN=LOC115216426 PE=3 SV=2	0.006	FALSE	4.938	3	1	41	1	321	35.6	7.46	128.08	1	other metabolic processes		other molecular function	Pf00753, Pf16123		A0A6P7SUN7	LOC115216426	0	0	3.661	0.00506907	0.0327192	24.37	5.54432e+06	1.72291e+06	21.99	21.43	High	High	High	High	High	High	High	High	High	High	High	High	High	High	High	High	High
High	Master Protein	A0A6P7TAB1	Superoxide dismutase OS=Octopus vulgaris OX=6645 GN=LOC115221991 PE=3 SV=1	0	FALSE	56.194	27	8	511	8	238	26.3	7.87	1519.49	8	other metabolic processes;stress response		other molecular function	Pf00081, Pf02777		A0A6P7TAB1	LOC115221991	0	0	3.392	0.0050863	0.0327529	4.95	2.43287e+08	7.42399e+07	24.47	19.3	High	High	High	High	High	High	High	High	High	High	High	High	High	High	High	High	High
High	Master Protein	A0A6P7SYX9	Beta-MPP OS=Octopus vulgaris OX=6645 GN=LOC115217440 PE=3 SV=1	0	FALSE	68.876	22	11	554	11	481	53.6	5.96	1590.35	11	cell organization and biogenesis;protein metabolism;other metabolic processes;transport	mitochondrion	other molecular function	Pf00675, Pf05193		A0A6P7SYX9	LOC115217440	0	0	2.513	0.00509419	0.0327619	9.68	2.84995e+08	1.13405e+08	21.88	14.01	High	High	High	High	High	High	High	High	High	High	High	High	High	High	High	High	High
High	Master Protein	A0A6P7SEH6	RuvB-like helicase OS=Octopus vulgaris OX=6645 GN=LOC115212068 PE=3 SV=1	0	FALSE	29.87	18	8	68	4	461	51.2	5.47	154.35	8	cell organization and biogenesis	nucleus;other cell component	other molecular function	Pf06068, Pf17856		A0A6P7SEH6	LOC115212068	0	4	8.726	0.00513635	0.0329818	15.45	7.70979e+06	731948	27.01	40.71	High	High	High	High	High	High	High	High	High	High	High	High	High	High	High	High	High
High	Master Protein	A0A6P7TT99	116 kDa U5 small nuclear ribonucleoprotein component OS=Octopus vulgaris OX=6645 GN=LOC115225762 PE=3 SV=1	0	FALSE	57.788	17	14	167	13	972	110.2	4.98	333.67	14	RNA metabolism OR transcription;other metabolic processes	nucleus	other molecular function	Pf00009, Pf00679, Pf03144, Pf03764, Pf14492, Pf16004		A0A6P7TT99	LOC115225762	0	0	2.949	0.0051875	0.0332103	11.04	6.12085e+07	2.10402e+07	27.29	33.99	High	High	High	High	High	High	Peak Found	High	High	High	High	High	High	High	High	High	High
High	Master Protein	A0A0L8HUW1	HP domain-containing protein OS=Octopus bimaculoides OX=37653 GN=OCBIM_22005385mg PE=3 SV=1	0	FALSE	92.095	8	21	305	3	2902	319.4	7.65	718.52	21	cell organization and biogenesis		cytoskeletal activity	Pf00626, Pf02209		A0A0L8HUW1		0	0	3.677	0.00519676	0.0332319	46.5	4.03395e+06	979780	21.11	48.9	High	High	High	High	High	High	High	High	Peak Found	High	High	High	High	High	High	Peak Found	High
High	Master Protein	A0A0L8GRC5	Cytochrome c oxidase subunit OS=Octopus bimaculoides OX=37653 GN=OCBIM_22029574mg PE=3 SV=1	0	FALSE	32.535	60	4	312	4	78	9.4	6.51	793.45	4		other membranes;mitochondrion		Pf02297	106875277	A0A0L8GRC5; obi:106875277		0	0	4.048	0.00522442	0.0333916	14.14	2.55322e+08	6.37397e+07	22.16	10.92	High	High	High	High	High	High	High	High	High	High	High	High	High	High	High	High	High
High	Master Protein	A0A0L8FTG4	Succinate dehydrogenase [ubiquinone] iron-sulfur subunit, mitochondrial OS=Octopus bimaculoides OX=37653 GN=OCBIM_22008560mg PE=3 SV=1	0	FALSE	54.88	36	10	362	10	290	32.8	8.34	934.09	10	other metabolic processes;other biological processes	other membranes;mitochondrion	other molecular function	Pf13085, Pf13534		A0A0L8FTG4		0	0	3.914	0.00524357	0.0333934	12.06	4.88209e+07	1.39068e+07	22.24	17.74	High	High	High	High	High	High	High	High	High	High	High	High	High	High	High	High	High
High	Master Protein	A0A6P7S6W9	uncharacterized protein LOC115209700 OS=Octopus vulgaris OX=6645 GN=LOC115209700 PE=4 SV=2	0	FALSE	52.712	22	4	623	4	130	15.1	5.21	1582.76	4			other molecular function	Pf13405		A0A6P7S6W9	LOC115209700	0	0	3.149	0.00529271	0.03362	9.73	1.62108e+09	6.17536e+08	22.4	23.42	High	High	High	High	High	High	High	High	High	High	High	High	High	High	High	High	High
High	Master Protein	A0A7E6FMF4	Succinyl-CoA:3-ketoacid-coenzyme A transferase OS=Octopus vulgaris OX=6645 GN=LOC115224055 PE=3 SV=1	0	FALSE	31.792	8	5	196	5	550	59.5	6.4	539.47	5	other metabolic processes	mitochondrion	other molecular function	Pf01144		A0A7E6FMF4	LOC115224055	0	0	2.76	0.00531301	0.0336511	8.83	5.83964e+07	1.75896e+07	29.82	42.38	High	High	High	High	High	High	High	High	High	High	High	High	High	High	High	High	High
High	Master Protein	A0A0L8GT27	WD_REPEATS_REGION domain-containing protein OS=Octopus bimaculoides OX=37653 GN=OCBIM_22028658mg PE=3 SV=1	0	FALSE	25.712	20	6	77	6	381	43.5	5.47	155.26	6				Pf00400	106874970	A0A0L8GT27; obi:106874970		0	0	13.343	0.00531399	0.0336511	63.94	7.14285e+06	802269	24.08	36.4	High	High	High	High	High	High	High	High	High	High	High	High	High	High	High	High	High
High	Master Protein	A0A0L8FY41	Uncharacterized protein OS=Octopus bimaculoides OX=37653 GN=OCBIM_22005310mg PE=4 SV=1	0	FALSE	10.845	7	3	23	3	481	55.2	7.94	48.11	3	other metabolic processes		other molecular function	Pf05292, Pf17408	106880595	A0A0L8FY41; obi:106880595		0	0	3.376	0.00532586	0.0336511	24.29	1.55862e+06	461610	15.72	12.98	Not Found	High	Peak Found	Peak Found	High	Peak Found	High	High	High	Peak Found	High	High	High	High	Peak Found	High	Peak Found
High	Master Protein	A0A7E6FRA3	ras-related protein Rab-37-like isoform X3 OS=Octopus vulgaris OX=6645 GN=LOC115225398 PE=4 SV=1	0	FALSE	47.022	40	9	307	7	231	25.8	5.95	810.47	9			other molecular function	Pf00071		A0A7E6FRA3	LOC115225398	0	0	3.931	0.00533563	0.0336511	9.2	9.54087e+07	2.42731e+07	35.78	75.17	High	High	High	High	High	High	High	High	High	High	High	High	High	High	High	High	High
High	Master Protein	A0A6P7SYP7	Protein disulfide-isomerase OS=Octopus vulgaris OX=6645 GN=LOC115217959 PE=3 SV=1	0	FALSE	23.22	6	4	321	1	499	56.1	6.4	876.04	4		ER/Golgi	other molecular function	Pf00085, Pf13848		A0A6P7SYP7	LOC115217959	0	3	2.116	0.00537896	0.0338727	15.29	3.0321e+07	1.36147e+07	25.9	30.46	High	High	High	High	Peak Found	Peak Found	High	High	High	High	High	High	Peak Found	High	High	High	High
High	Master Protein	A0A0L8GBM3	AAA domain-containing protein OS=Octopus bimaculoides OX=37653 GN=OCBIM_22037056mg PE=3 SV=1	0	FALSE	29.32	10	8	200	1	800	88.9	8.98	449.45	8	protein metabolism	other membranes	other molecular function	Pf00004, Pf01434, Pf06480, Pf17862	106878159	A0A0L8GBM3; obi:106878159		0	4	2.348	0.0054185	0.0339664	27.8	1.67039e+07	8.29735e+06	18.8	32.04	High	High	High	High	High	Peak Found	Peak Found	Peak Found	High	High	High	High	High	High	High	High	High
High	Master Protein	A0A6P7S4F2	Geranylgeranyl transferase type-2 subunit beta OS=Octopus vulgaris OX=6645 GN=LOC115209093 PE=3 SV=1	0	FALSE	16.632	15	4	68	4	332	37	5.68	163.23	4	protein metabolism;other metabolic processes	other cell component	other molecular function	Pf00432		A0A6P7S4F2	LOC115209093	0	0	2.974	0.00542768	0.0339816	25.8	6.1406e+06	2.04663e+06	21.08	50.52	High	High	High	High	High	High	High	High	High	High	High	High	High	High	High	High	High
High	Master Protein	A0A6P7SRL7	integrin alpha-8 OS=Octopus vulgaris OX=6645 GN=LOC115215786 PE=3 SV=1	0	FALSE	22.205	6	6	182	4	1009	113.3	8.57	340.54	6	cell adhesion;signal transduction	plasma membrane;other membranes		Pf01839, Pf08441		A0A6P7SRL7	LOC115215786	0	0	2.975	0.0054772	0.0341724	28	2.71062e+07	9.49405e+06	33.37	48.74	High	High	High	High	High	High	High	High	High	High	High	High	High	High	High	High	High
High	Master Protein	A0A6P7SMG7	Formylglycinamide ribonucleotide amidotransferase OS=Octopus vulgaris OX=6645 GN=LOC115214413 PE=3 SV=2	0	FALSE	13.203	3	4	14	4	1362	150.7	5.53	28.4	4	other metabolic processes		other molecular function	Pf02769, Pf13507, Pf18072, Pf18076		A0A6P7SMG7	LOC115214413	0	0	3.953	0.00551712	0.0342128	12.53	4.47958e+06	1.25651e+06	22.26	22.51	High	Peak Found	High	High	Peak Found	Peak Found	Peak Found	Peak Found	Peak Found	Peak Found	High	High	Peak Found	Peak Found	Peak Found	Peak Found	High
High	Master Protein	A0A0L8HDP4	Uncharacterized protein OS=Octopus bimaculoides OX=37653 GN=OCBIM_22016840mg PE=4 SV=1	0	FALSE	79.899	10	9	816	5	619	70.1	6.05	2611.47	9			cytoskeletal activity	Pf00626		A0A0L8HDP4		0	4	2.095	0.00552019	0.0342128	16.65	8.66796e+08	4.29935e+08	14.72	14.43	High	High	High	High	High	High	High	High	High	High	High	High	High	High	High	High	High
High	Master Protein	A0A6P7TP29	Poly(U)-specific endoribonuclease OS=Octopus vulgaris OX=6645 GN=LOC115227107 PE=3 SV=2	0	FALSE	47.936	9	3	134	3	231	26.8	5.27	600.26	3	RNA metabolism OR transcription;other metabolic processes		nucleic acid binding activity;other molecular function	Pf09412		A0A6P7TP29	LOC115227107	0	0	9.708	0.00552289	0.0342128	25.8	3.23953e+07	3.33692e+06	32.44	77.64	High	High	High	High	High	High	High	High	High	High	High	High	High	High	High	High	High
High	Master Protein	A0A6P7SNQ2	Ubiquitin carboxyl-terminal hydrolase OS=Octopus vulgaris OX=6645 GN=LOC115214967 PE=3 SV=1	0	FALSE	68.786	43	12	433	12	317	36.6	5.54	1149.83	12	protein metabolism;other metabolic processes		other molecular function	Pf01088, Pf18031		A0A6P7SNQ2	LOC115214967	0	0	3.148	0.00555953	0.034374	1.99	8.89633e+07	2.82638e+07	26.39	23.37	High	High	High	High	High	High	High	High	High	High	High	High	High	High	High	High	High
High	Master Protein	A0A0L8G4F8	Uncharacterized protein OS=Octopus bimaculoides OX=37653 GN=OCBIM_22000567mg PE=4 SV=1	0	FALSE	25.485	15	4	95	4	381	41.7	4.64	247.08	4				Pf07646, Pf13415, Pf13418	106879303	A0A0L8G4F8; obi:106879303		0	0	3.357	0.00557252	0.0344212	14.61	5.08634e+06	1.61317e+06	27.06	32.71	High	High	High	High	High	High	High	High	High	High	High	High	High	High	High	High	High
High	Master Protein	A0A6P7SVS2	UV excision repair protein RAD23 OS=Octopus vulgaris OX=6645 GN=LOC115216665 PE=3 SV=1	0	FALSE	44.347	16	7	452	7	458	47.5	4.54	1215.79	7	protein metabolism;DNA metabolism;other metabolic processes;stress response	cytosol;nucleus	nucleic acid binding activity;other molecular function	Pf00240, Pf00627, Pf09280		A0A6P7SVS2	LOC115216665	0	0	5.859	0.00558115	0.0344287	23.66	1.47396e+08	2.43323e+07	21.57	14.3	High	High	High	High	High	High	High	High	High	High	High	High	High	High	High	High	High
High	Master Protein	A0A0L8HJ75	Aldedh domain-containing protein OS=Octopus bimaculoides OX=37653 GN=OCBIM_22013584mg PE=3 SV=1	0	FALSE	76.119	15	8	329	3	496	53.8	6.11	1496.82	8			other molecular function	Pf00171	106870426	A0A0L8HJ75; obi:106870426		0	4	6.878	0.00561823	0.0346229	49.2	4.4087e+08	6.04484e+07	22.66	31.67	High	High	High	High	High	High	High	High	High	High	High	High	High	High	High	High	High
High	Master Protein	A0A0L8IFQ1	ADP-ribosylation factor 6 OS=Octopus bimaculoides OX=37653 GN=OCBIM_22005779mg PE=3 SV=1	0	FALSE	44.157	38	5	298	5	175	20.1	8.95	934.23	5			other molecular function	Pf00025	106868466	A0A0L8IFQ1; obi:106868466		0	0	2.338	0.00569269	0.0349428	18.93	3.64903e+07	1.73764e+07	20.32	27.18	High	High	High	High	High	High	High	High	High	High	High	High	High	High	High	High	High
High	Master Protein	A0A6P7S5S6	tumor necrosis factor ligand superfamily member 10 OS=Octopus vulgaris OX=6645 GN=LOC115209299 PE=3 SV=1	0	FALSE	18.59	15	4	91	4	329	37.4	8.05	327.76	4	other biological processes	other membranes	signal transduction activity or receptor binding	Pf00229		A0A6P7S5S6	LOC115209299	0	0	3.439	0.00570978	0.0349957	22.54	1.30952e+07	2.95664e+06	23	47.62	High	High	High	High	High	High	High	High	High	High	High	High	High	High	High	High	High
High	Master Protein	O76322	Synapsin s-syn-short (Fragment) OS=Doryteuthis pealeii OX=1051067 PE=2 SV=1	0	FALSE	53.514	18	10	303	1	466	52.1	8.43	702.14	10	cell-cell signaling;transport	ER/Golgi	other molecular function	Pf02078, Pf02750				0	0	4.008	0.00573695	0.0350579	30.68	3.44889e+07	8.69832e+06	22.39	32.13	High	High	High	High	High	High	High	High	High	High	High	High	High	High	High	High	High
High	Master Protein	A0A7E6FSI8	Glycylpeptide N-tetradecanoyltransferase OS=Octopus vulgaris OX=6645 GN=LOC115225909 PE=3 SV=1	0	FALSE	66.517	26	10	208	10	537	62	6.61	575.49	10	protein metabolism;other metabolic processes		other molecular function	Pf01233, Pf02799		A0A7E6FSI8	LOC115225909	0	0	4.98	0.00574641	0.0350579	11.59	2.46295e+07	5.8272e+06	20.2	23.87	High	High	High	High	High	High	High	High	High	High	High	High	High	High	High	High	High
High	Master Protein	A0A6P7TCE7	Succinate dehydrogenase cytochrome b560 subunit, mitochondrial OS=Octopus vulgaris OX=6645 GN=LOC115221676 PE=3 SV=1	0	FALSE	37.171	21	3	133	3	173	19.8	9.99	579.72	3	other metabolic processes	other membranes	other molecular function	Pf01127		A0A6P7TCE7	LOC115221676	0	0	7.484	0.00578129	0.0350698	58.13	2.4031e+07	3.2342e+06	28.33	68.76	High	High	High	High	High	High	High	High	High	High	High	High	High	High	High	High	High
High	Master Protein	A0A0L8G6T4	Peptidase_M3 domain-containing protein OS=Octopus bimaculoides OX=37653 GN=OCBIM_22039301mg PE=3 SV=1	0	FALSE	12.468	6	4	24	4	723	84.4	6.86	45.86	4	protein metabolism		other molecular function	Pf01432, Pf19310		A0A0L8G6T4		0	0	6.177	0.00581782	0.035188	51.69	2.5879e+07	4.18927e+06	14.18	50.45	Peak Found	Peak Found	High	High	Peak Found	Peak Found	Peak Found	Peak Found	Peak Found	High	High	High	Peak Found	Peak Found	Peak Found	Peak Found	High
High	Master Protein	A0A6P7SWB8	alpha-soluble NSF attachment protein OS=Octopus vulgaris OX=6645 GN=LOC115217103 PE=3 SV=1	0	FALSE	79.068	42	12	652	6	293	33	5.44	1911.64	12	transport	other membranes		Pf14938		A0A6P7SWB8	LOC115217103	0	6	3.188	0.00585841	0.0353735	9.7	9.31176e+07	3.05153e+07	25.07	26.76	High	High	High	High	High	High	High	High	High	High	High	High	High	High	High	High	High
High	Master Protein	A0A0L8HMW1	Uncharacterized protein (Fragment) OS=Octopus bimaculoides OX=37653 GN=OCBIM_22011046mg PE=4 SV=1	0	FALSE	22.396	22	5	39	5	370	42.4	6.96	70.2	5	transport		other molecular function	Pf13202, Pf13833		A0A0L8HMW1		0	0	6.839	0.00591434	0.0353735	17.36	8.24393e+06	1.55256e+06	33.24	25.85	High	High	High	High	High	High	High	High	High	High	High	High	High	High	High	Peak Found	Peak Found
High	Master Protein	A0A7E6ER38	PSME3-interacting protein isoform X1 OS=Octopus vulgaris OX=6645 GN=LOC115209785 PE=4 SV=1	0	FALSE	10.904	10	2	35	1	254	29.2	6.21	146.91	2		nucleus		Pf10187		A0A7E6ER38	LOC115209785	0	1	46.725	0.00592326	0.0353735	44.14	7.17363e+07	1.48338e+06	28.28	43.2	High	High	High	Peak Found	Peak Found	High	Peak Found	High	High	Peak Found	High	High	Peak Found	High	High	High	Not Found
High	Master Protein	A0A0L8FYU5	Coatomer subunit beta OS=Octopus bimaculoides OX=37653 GN=OCBIM_22004631mg PE=4 SV=1	0	FALSE	134.716	34	25	600	25	957	106.9	6.4	1428.81	25	transport	other membranes;ER/Golgi	other molecular function	Pf01602, Pf07718, Pf14806	106880484	A0A0L8FYU5; obi:106880484		0	0	5.59	0.0059257	0.0353735	38.27	5.02975e+07	8.99742e+06	36.96	76.92	High	High	High	High	High	High	High	High	High	High	High	High	High	High	High	High	High
High	Master Protein	A0A0L8IEX2	Isocitrate dehydrogenase [NAD] subunit, mitochondrial OS=Octopus bimaculoides OX=37653 GN=OCBIM_22009541mg PE=3 SV=1	0	FALSE	10.429	6	2	49	2	392	43.1	7.99	118.54	2	other metabolic processes	mitochondrion	other molecular function	Pf00180	106870446	A0A0L8IEX2		0	0	3.5	0.00594952	0.0353735	5.65	1.30366e+07	3.56073e+06	28.24	29.26	High	High	High	High	High	High	High	High	High	High	High	High	High	High	High	High	High
High	Master Protein	A0A7E6F373	dystrobrevin beta isoform X3 OS=Octopus vulgaris OX=6645 GN=LOC115215033 PE=4 SV=1	0	FALSE	7.63	3	2	6	2	817	91.8	5.64	11.67	2			other molecular function	Pf00569, Pf09068, Pf09069		A0A7E6F373	LOC115215033	0	0	5.08	0.0059731	0.0353735	43.41	8.27091e+06	1.34132e+06	21.45	60.01	Peak Found	Peak Found	High	Not Found	Not Found	Peak Found	Peak Found	Peak Found	Peak Found	Peak Found	Peak Found	High	Peak Found	Peak Found	Peak Found	Not Found	Peak Found
High	Master Protein	A0A6P7U387	casein kinase I isoform X4 OS=Octopus vulgaris OX=6645 GN=LOC115229044 PE=3 SV=1	0	FALSE	14.895	11	4	49	3	435	50.3	9.19	77.33	4	cell-cell signaling;protein metabolism;other metabolic processes;signal transduction		kinase activity;other molecular function	Pf00069		A0A6P7U387	LOC115229044	0	0	8.55	0.00597403	0.0353735	33.73	6.44455e+06	963666	15.46	38.17	High	Peak Found	High	High	High	Peak Found	Peak Found	Peak Found	Peak Found	High	High	High	Peak Found	Peak Found	Peak Found	Peak Found	Peak Found
High	Master Protein	A0A6P7SEZ6	Tetraspanin OS=Octopus vulgaris OX=6645 GN=LOC115211953 PE=3 SV=1	0	FALSE	9.733	8	2	77	2	284	31.8	8	239.45	2		other membranes		Pf00335		A0A6P7SEZ6	LOC115211953	0	0	2.889	0.00601968	0.03551	39.24	1.71624e+07	5.61747e+06	24.98	46.41	High	High	High	High	High	High	High	Peak Found	High	High	High	High	High	High	High	High	High
High	Master Protein	A0A7E6FDN6	Adenosine kinase OS=Octopus vulgaris OX=6645 GN=LOC115220501 PE=3 SV=1	0	FALSE	37.685	13	6	470	6	438	48.8	8.13	1298.06	6	other metabolic processes		kinase activity	Pf00294		A0A7E6FDN6	LOC115220501	0	0	3.035	0.00603775	0.0355467	11.93	2.68585e+08	8.26861e+07	25.87	23.35	High	High	High	High	High	High	High	High	High	High	High	High	High	High	High	High	High
High	Master Protein	A0A6P7S4I4	ADP-ribosylation factor-like protein 8B OS=Octopus vulgaris OX=6645 GN=LOC115209106 PE=3 SV=1	0	FALSE	35.445	40	5	179	5	188	21.6	7.78	467.68	5	transport	other membranes;other cytoplasmic organelle	other molecular function	Pf00025		A0A6P7S4I4	LOC115209106	0	0	8.862	0.00605856	0.0355994	68.02	2.41337e+07	2.30477e+06	21.23	135.44	High	High	High	High	High	High	High	High	High	High	High	High	High	High	High	High	High
High	Master Protein	A0A6P7SJD4	Ubiquitin carboxyl-terminal hydrolase OS=Octopus vulgaris OX=6645 GN=LOC115213807 PE=3 SV=1	0	FALSE	68.509	46	11	453	6	224	25.4	5.17	1027.85	11	protein metabolism;other metabolic processes		other molecular function	Pf01088		A0A6P7SJD4	LOC115213807	0	6	2.615	0.00606303	0.0355994	19.88	1.36533e+08	5.41929e+07	18.08	5.64	High	High	High	High	High	High	High	High	High	High	High	High	High	High	High	High	High
High	Master Protein	A0A6P7SIQ6	b(0,+)-type amino acid transporter 1 OS=Octopus vulgaris OX=6645 GN=LOC115213467 PE=4 SV=1	0	FALSE	5.948	3	2	12	2	489	53.5	7.83	18.61	2	transport	other membranes	transporter activity	Pf13520		A0A6P7SIQ6	LOC115213467	0	0	2.677	0.00606554	0.0355994	25.18	5.92199e+06	1.88849e+06	22.85	67.2	Peak Found	Peak Found	High	Peak Found	Peak Found	Peak Found	Peak Found	High	Peak Found	Peak Found	High	Peak Found	Peak Found	Peak Found	High	Peak Found	Peak Found
High	Master Protein	A0A6P7TTH5	Sepiapterin reductase OS=Octopus vulgaris OX=6645 GN=LOC115225812 PE=3 SV=1	0.006	FALSE	4.517	4	1	37	1	269	30	5.02	97.85	1	other metabolic processes		other molecular function	Pf00106		A0A6P7TTH5	LOC115225812	0	0	3.466	0.00606751	0.0355994	19.54	2.95152e+06	889467	26.16	28.98	High	High	High	High	High	High	Not Found	High	High	High	Peak Found	Peak Found	High	High	High	High	High
High	Master Protein	A0A6P7SU35	dual specificity protein phosphatase 19 isoform X2 OS=Octopus vulgaris OX=6645 GN=LOC115216351 PE=4 SV=1	0	FALSE	7.695	9	2	63	2	207	23.3	7.49	162.97	2	protein metabolism;other metabolic processes		other molecular function	Pf00782		A0A6P7SU35	LOC115216351	0	0	2.776	0.00607543	0.0355994	4.59	8.96306e+06	3.25579e+06	20.44	7.82	High	High	High	High	High	High	High	High	High	High	High	High	High	High	High	High	High
High	Master Protein	A0A0L8GV78	Uncharacterized protein OS=Octopus bimaculoides OX=37653 GN=OCBIM_22027385mg PE=4 SV=1	0	FALSE	45.761	43	10	319	10	204	22.8	6	774.11	10			other molecular function	Pf00071	106874542	A0A0L8GV78		0	0	3.384	0.00609884	0.0356849	20.07	9.62691e+07	2.68414e+07	22.92	13.25	High	High	High	High	High	High	High	High	High	High	High	High	High	High	High	High	High
High	Master Protein	A0A0L8FFM7	Usp domain-containing protein OS=Octopus bimaculoides OX=37653 GN=OCBIM_22023291mg PE=4 SV=1	0	FALSE	15.651	40	2	32	2	84	9.3	10.24	76.38	2				Pf00582		A0A0L8FFM7		0	0	2.241	0.00610318	0.0356849	30.89	3.21908e+07	1.25824e+07	35.91	63.42	High	High	High	High	High	High	High	High	High	High	High	High	High	High	High	Peak Found	High
High	Master Protein	A0A0L8HI08	Uncharacterized protein OS=Octopus bimaculoides OX=37653 GN=OCBIM_22014144mg PE=3 SV=1	0	FALSE	22.465	21	5	246	1	259	27	8.31	595.38	5			other molecular function	Pf00106	106870550	A0A0L8HI08; obi:106870550		0	0	3.408	0.00610441	0.0356849	2.79	3.61109e+07	1.05964e+07	24.9	16.93	Peak Found	Peak Found	Peak Found	High	Peak Found	Peak Found	High	High	Peak Found	High	High	High	Peak Found	Peak Found	High	High	High
High	Master Protein	A0A0L8G899	Uncharacterized protein (Fragment) OS=Octopus bimaculoides OX=37653 GN=OCBIM_22038962mg PE=3 SV=1	0	FALSE	156.636	14	36	277	3	2922	333.3	6.11	561.13	36				Pf06650, Pf12624, Pf16908, Pf16910		A0A0L8G899		0	27	3.351	0.0061186	0.0357005	7.78	1.01421e+08	3.59898e+07	23.44	24	High	High	High	High	High	High	High	High	High	High	High	High	High	Not Found	High	High	High
High	Master Protein	A0A6P7SZZ2	SUMO-activating enzyme subunit OS=Octopus vulgaris OX=6645 GN=LOC115218352 PE=3 SV=1	0	FALSE	26.163	12	5	42	5	640	70.4	5.21	106.23	5	protein metabolism;other metabolic processes	nucleus	other molecular function	Pf00899, Pf10585, Pf14732		A0A6P7SZZ2	LOC115218352	0	0	4.734	0.0061275	0.0357188	37.06	6.09012e+06	1.28634e+06	13.5	42.54	High	High	High	High	High	High	Peak Found	Peak Found	High	High	High	High	High	High	Peak Found	Peak Found	High
High	Master Protein	A0A6P7U5W2	Acetyltransferase component of pyruvate dehydrogenase complex OS=Octopus vulgaris OX=6645 GN=LOC115230911 PE=3 SV=1	0	FALSE	22.814	9	4	325	4	512	54.7	7.37	920.06	4	other metabolic processes	mitochondrion;other cell component	other molecular function	Pf00198, Pf00364, Pf02817		A0A6P7U5W2	LOC115230911	0	0	2.018	0.00613792	0.0357459	19.8	1.26685e+08	6.62138e+07	13.61	10.06	High	High	High	High	High	High	High	High	High	High	High	High	High	High	High	High	High
High	Master Protein	A0A0L8I314	Uncharacterized protein OS=Octopus bimaculoides OX=37653 GN=OCBIM_22036964mg PE=3 SV=1	0	FALSE	15.045	3	4	64	4	1187	129.5	7.43	146.3	4	transport	other membranes;ER/Golgi	other molecular function	Pf04810, Pf04811, Pf04815, Pf08033	106884425	A0A0L8I314		0	0	2.556	0.0062275	0.0361825	29.21	6.7805e+06	2.71098e+06	35.77	56.24	High	High	High	High	High	High	High	High	High	High	High	High	High	High	High	High	High
High	Master Protein	A0A0L8HUX1	Uncharacterized protein OS=Octopus bimaculoides OX=37653 GN=OCBIM_22005391mg PE=3 SV=1	0.007	FALSE	4.058	4	2	3	2	470	52.2	7.94	0	2	signal transduction;other biological processes	nucleus	nucleic acid binding activity;other molecular function	Pf00104, Pf00105	106868437	A0A0L8HUX1		0	0	75.871	0.00628944	0.036255	47.15	3.74249e+06	471760	108.71	35.56	Peak Found	Not Found	Not Found	Peak Found	Peak Found	Peak Found	Peak Found	Peak Found	Not Found	Not Found	Not Found	Not Found	Not Found	Not Found	Not Found	Not Found	Not Found
High	Master Protein	A0A7E6EN30	MAP kinase-activating death domain protein OS=Octopus vulgaris OX=6645 GN=LOC115209646 PE=3 SV=1	0	FALSE	55.839	11	13	87	10	1588	177.5	6.67	211.03	13	other metabolic processes;other biological processes	other membranes;other cell component	kinase activity	Pf02141, Pf03456		A0A7E6EN30	LOC115209646	0	2	6.409	0.00633491	0.0363356	22.3	3.32295e+07	5.40784e+06	28.46	45.64	High	High	High	High	High	High	High	Peak Found	High	High	High	High	High	High	High	High	High
High	Master Protein	A0A6P7SW60	secernin-1 isoform X2 OS=Octopus vulgaris OX=6645 GN=LOC115216745 PE=3 SV=1	0	FALSE	7.792	7	2	83	2	425	46.9	5.86	154.6	2	protein metabolism		other molecular function	Pf03577		A0A6P7SW60	LOC115216745	0	0	2.395	0.00635186	0.0363356	35.74	5.16808e+06	2.15265e+06	5.62	26.54	High	High	High	High	High	High	High	High	High	High	High	High	High	High	High	High	High
High	Master Protein	A0A0L8GA35	Alpha-L-fucosidase OS=Octopus bimaculoides OX=37653 GN=OCBIM_22037341mg PE=3 SV=1	0	FALSE	12.028	5	3	95	3	477	55.6	6.8	189.86	3	other metabolic processes		other molecular function	Pf01120, Pf16757		A0A0L8GA35		0	0	23.231	0.00637169	0.0363657	42.4	3.4095e+07	1.35549e+06	30.69	101.38	High	High	High	High	High	High	High	High	High	High	High	High	High	High	High	High	High
High	Master Protein	A0A6P7SQV7	Succinate dehydrogenase [ubiquinone] flavoprotein subunit, mitochondrial OS=Octopus vulgaris OX=6645 GN=LOC115215602 PE=3 SV=1	0	FALSE	107.861	29	16	605	13	674	74.2	6.49	1715.73	16	other metabolic processes	other membranes;mitochondrion	other molecular function	Pf00890, Pf02910		A0A6P7SQV7	LOC115215602	0	2	3.014	0.00637477	0.0363657	5.57	1.66144e+08	6.22022e+07	21.81	14.68	High	High	High	High	High	High	High	High	High	High	High	High	High	High	High	High	High
High	Master Protein	A0A0L8H1Z7	CN hydrolase domain-containing protein OS=Octopus bimaculoides OX=37653 GN=OCBIM_22024094mg PE=4 SV=1	0	FALSE	13.374	10	3	19	3	383	43.2	7.24	45.7	3	other metabolic processes			Pf00795	106873275	A0A0L8H1Z7; obi:106873275		0	0	7.779	0.00638812	0.0363657	45.73	9.19582e+06	880510	26.44	35.56	High	Peak Found	High	High	High	High	Peak Found	High	Peak Found	High	Peak Found	High	High	Peak Found	High	Peak Found	Peak Found
High	Master Protein	A0A0L8I692	Uncharacterized protein OS=Octopus bimaculoides OX=37653 GN=OCBIM_22034637mg PE=4 SV=1	0	FALSE	57.486	56	8	396	8	86	10.1	5.26	1423.46	8			other molecular function	Pf13499		A0A0L8I692		0	0	2.705	0.00639443	0.0363657	7.13	8.7725e+07	3.28498e+07	23.1	13.95	High	High	High	High	High	High	High	High	High	High	High	High	High	High	High	High	High
High	Master Protein	A0A6P7S9L8	ER membrane protein complex subunit 3 OS=Octopus vulgaris OX=6645 GN=LOC115210410 PE=3 SV=1	0	FALSE	23.608	17	5	80	5	255	29.2	8.1	144.8	5		other membranes		Pf01956		A0A6P7S9L8	LOC115210410	0	0	3.845	0.00639816	0.0363657	44.09	1.47083e+07	4.02386e+06	12.63	46.38	High	High	High	High	Peak Found	High	High	Peak Found	High	High	High	High	High	Peak Found	High	High	High
High	Master Protein	A0A6P7T0R7	Phosphoinositide phospholipase C OS=Octopus vulgaris OX=6645 GN=LOC115218529 PE=4 SV=1	0	FALSE	24.302	9	7	138	1	773	89.3	7.49	236.12	7	other metabolic processes;signal transduction;other biological processes	ER/Golgi;nucleus	other molecular function	Pf00168, Pf00387, Pf00388, Pf09279		A0A6P7T0R7	LOC115218529	0	6	4.83	0.00639987	0.0363657	74.34	1.95763e+07	3.32208e+06	23.55	62.75	Not Found	Not Found	Not Found	Not Found	Not Found	Not Found	Not Found	High	High	Not Found	Not Found	High	Not Found	Not Found	Not Found	Not Found	High
High	Master Protein	A0A7E6FER4	Phosphodiesterase OS=Octopus vulgaris OX=6645 GN=LOC115219746 PE=3 SV=1	0	FALSE	56.643	25	11	81	11	692	79	5.72	214.32	11	signal transduction		other molecular function	Pf00233, Pf18100		A0A7E6FER4	LOC115219746	0	0	5.835	0.00640573	0.0363823	14.8	9.14591e+06	1.74653e+06	21.42	0.27	High	High	High	High	High	High	Peak Found	High	High	High	High	High	High	High	High	High	High
High	Master Protein	A0A6P7S528	protein CROWDED NUCLEI 4 OS=Octopus vulgaris OX=6645 GN=LOC115209181 PE=4 SV=1	0	FALSE	87.191	18	22	353	4	1487	170.6	7.09	879.05	22						A0A6P7S528	LOC115209181	0	16	2.517	0.00642032	0.0363985	14.81	3.78316e+07	1.58767e+07	15.83	9.1	Peak Found	Peak Found	Not Found	High	High	Peak Found	High	Peak Found	Peak Found	Peak Found	Peak Found	High	High	High	Not Found	High	Peak Found
High	Master Protein	A0A0L8FZT7	Protein disulfide-isomerase OS=Octopus bimaculoides OX=37653 GN=OCBIM_22003356mg PE=3 SV=1	0	FALSE	204.875	32	22	1419	1	521	59	4.83	4347.76	22		ER/Golgi	other molecular function	Pf00085, Pf13848	106880130	A0A0L8FZT7; obi:106880130		0	0	5.888	0.00644786	0.0365379	10.81	2.07284e+07	4.28844e+06	24.51	30.84	High	High	High	High	High	High	High	High	High	High	High	High	High	High	High	High	High
High	Master Protein	A0A6P7T105	uncharacterized protein LOC115218431 OS=Octopus vulgaris OX=6645 GN=LOC115218431 PE=4 SV=1	0	FALSE	22.671	8	4	121	3	580	65.6	7.83	264.79	4						A0A6P7T105	LOC115218431	0	1	2.812	0.00646897	0.0365649	36.56	1.78747e+07	6.05466e+06	16.22	34.05	High	High	High	High	High	High	High	High	High	High	High	High	High	High	High	High	High
High	Master Protein	A0A0L8G5L1	Uncharacterized protein OS=Octopus bimaculoides OX=37653 GN=OCBIM_22039949mg PE=4 SV=1	0	FALSE	29.667	24	6	142	6	302	34.6	7.97	408.48	6					106879066	A0A0L8G5L1; obi:106879066		0	0	7.418	0.00646942	0.0365649	7.44	1.2358e+07	1.75288e+06	25.04	8.32	High	High	High	High	High	High	High	High	High	High	High	High	High	High	High	High	High
High	Master Protein	A0A6P7TD12	Staphylococcal nuclease domain-containing protein OS=Octopus vulgaris OX=6645 GN=LOC115221969 PE=4 SV=1	0	FALSE	185.739	37	28	1025	28	890	99.9	7.68	3114.74	28	RNA metabolism OR transcription;other metabolic processes;other biological processes	other cell component	other molecular function	Pf00565, Pf00567		A0A6P7TD12	LOC115221969	0	0	3.289	0.00648534	0.0365649	5.92	1.96079e+08	5.96139e+07	35.9	49.52	High	High	High	High	High	High	High	High	High	High	High	High	High	High	High	High	High
High	Master Protein	A0A0L8HQT0	Uncharacterized protein OS=Octopus bimaculoides OX=37653 GN=OCBIM_22008588mg PE=3 SV=1	0	FALSE	12.499	9	3	37	3	299	32.8	9.63	49.79	3		other membranes		Pf00153	106869187	A0A0L8HQT0; obi:106869187		0	0	3.351	0.00649082	0.0365649	42.56	4.27698e+06	1.18601e+06	9.82	53.88	High	Peak Found	Peak Found	High	Peak Found	Peak Found	High	High	Peak Found	High	High	High	High	High	Peak Found	Peak Found	High
High	Master Protein	A0A6P7S7Q9	la-related protein 4 isoform X1 OS=Octopus vulgaris OX=6645 GN=LOC115209905 PE=4 SV=1	0	FALSE	23.273	7	6	103	6	991	106.4	8.87	246.59	6			nucleic acid binding activity	Pf05383		A0A6P7S7Q9	LOC115209905	0	0	3.769	0.00649984	0.0365649	51.38	6.59007e+06	1.54476e+06	25.46	54.56	High	High	High	High	High	High	High	High	High	High	High	High	High	High	High	High	High
High	Master Protein	A0A0L8HTC6	Tyrosine--tRNA ligase OS=Octopus bimaculoides OX=37653 GN=OCBIM_22006393mg PE=3 SV=1	0	FALSE	55.164	16	9	327	2	522	58.8	7.05	841.46	9	protein metabolism;RNA metabolism OR transcription;other metabolic processes		nucleic acid binding activity;other molecular function	Pf00579, Pf01588	106868681	A0A0L8HTC6; obi:106868681		0	7	2.803	0.00653607	0.0365977	3.44	3.26971e+07	1.28424e+07	27.38	26.9	High	High	High	High	High	High	High	High	High	High	High	High	High	High	High	High	High
High	Master Protein	A0A0L8FM84	Uncharacterized protein OS=Octopus bimaculoides OX=37653 GN=OCBIM_22014462mg PE=4 SV=1	0	FALSE	346.628	27	29	5353	4	1044	114.5	6.62	16034.5	29	cell organization and biogenesis		cytoskeletal activity	Pf00630		A0A0L8FM84		0	0	2.88	0.00662852	0.036928	18.89	3.17362e+07	1.10204e+07	13.57	23	High	High	High	High	High	High	High	High	High	High	High	High	High	High	High	High	High
High	Master Protein	A0A0L8GZ96	Uncharacterized protein OS=Octopus bimaculoides OX=37653 GN=OCBIM_22025505mg PE=3 SV=1	0	FALSE	36.06	29	9	141	6	404	44	6.19	373.74	9			other molecular function	Pf00202	106873832	A0A0L8GZ96; obi:106873832		0	2	4.626	0.00663121	0.036928	40.7	2.05367e+07	4.39095e+06	23.22	27.75	High	High	High	High	High	High	High	High	High	High	High	Peak Found	High	High	High	High	High
High	Master Protein	A0A6P7T671	uncharacterized protein ZK1073.1 OS=Octopus vulgaris OX=6645 GN=LOC115219289 PE=3 SV=1	0	FALSE	101.209	49	7	995	7	162	17.9	6.92	4120.18	7				Pf03096		A0A6P7T671	LOC115219289	0	0	3.856	0.00664339	0.036928	3.11	5.05075e+08	1.33286e+08	28.84	26.79	High	High	High	High	High	High	High	High	High	High	High	High	High	High	High	High	High
High	Master Protein	A0A0L8GLL0	Thymidine phosphorylase OS=Octopus bimaculoides OX=37653 GN=OCBIM_22032061mg PE=3 SV=1	0	FALSE	23.479	11	4	256	4	413	45	6.27	570.02	4	other metabolic processes		other molecular function	Pf00591, Pf07831	106876243	A0A0L8GLL0; obi:106876243		0	0	2.227	0.00664477	0.036928	7.69	1.63836e+08	7.18918e+07	27.11	27.73	High	High	High	High	High	High	High	High	High	High	High	High	High	High	High	High	High
High	Master Protein	A0A7E6F448	TBC1 domain family member 13 isoform X1 OS=Octopus vulgaris OX=6645 GN=LOC115210883 PE=4 SV=1	0	FALSE	46.596	26	10	240	10	402	47.2	5.44	521.96	10				Pf00566		A0A7E6F448	LOC115210883	0	0	6.686	0.00665287	0.036928	27.86	2.37309e+07	3.42742e+06	25.28	13.49	High	High	High	High	High	High	High	High	High	High	High	High	High	High	High	High	High
High	Master Protein	A0A0L8I2W0	Guanine nucleotide-binding protein subunit gamma OS=Octopus bimaculoides OX=37653 GN=OCBIM_22037149mg PE=3 SV=1	0	FALSE	42.808	73	9	358	9	83	9.5	7.96	895.34	9	signal transduction	plasma membrane;other membranes	other molecular function	Pf00631	106884438	A0A0L8I2W0; obi:106884438		0	0	4.896	0.00669239	0.0370925	67.42	6.22715e+07	1.28954e+07	15.46	44.65	High	High	High	High	High	High	High	High	High	High	High	High	High	High	High	High	High
High	Master Protein	A0A0L8HYK6	40S ribosomal protein SA OS=Octopus bimaculoides OX=37653 GN=OCBIM_22002200mg PE=3 SV=1	0	FALSE	59.467	28	9	424	9	327	35.3	5.05	1308.37	9	cell organization and biogenesis;protein metabolism;other metabolic processes	cytosol;translational apparatus	other molecular function	Pf00318, Pf16122	106867792	A0A0L8HYK6; obi:106867792		0	0	2.587	0.00670451	0.0371264	16.04	2.65011e+08	1.02449e+08	38.81	52.78	High	High	High	High	High	High	High	High	High	High	High	High	High	High	High	High	High
High	Master Protein	A0A0L8GKN6	Uncharacterized protein OS=Octopus bimaculoides OX=37653 GN=OCBIM_22031961mg PE=3 SV=1	0	FALSE	97.829	28	10	394	10	268	29.9	5.44	1553.28	10	cell cycle OR cell proliferation;other biological processes	cytoskeleton;other cell component	cytoskeletal activity	Pf00307, Pf03271	106876197	A0A0L8GKN6; obi:106876197		0	0	2.04	0.00673439	0.0371558	6.03	9.67087e+07	5.34039e+07	22.27	18.68	High	High	High	High	High	High	High	High	High	High	High	High	High	High	High	High	High
High	Master Protein	A0A6P7SPD5	Guanylate cyclase OS=Octopus vulgaris OX=6645 GN=LOC115214978 PE=3 SV=1	0	FALSE	89.958	21	19	172	18	1080	122.3	6.84	429.95	19	protein metabolism;other metabolic processes;signal transduction	other membranes	kinase activity;other molecular function	Pf00211, Pf01094, Pf07714		A0A6P7SPD5	LOC115214978	0	1	5.584	0.00673679	0.0371558	21.96	3.42822e+07	5.15704e+06	30.18	48.09	High	High	High	High	High	High	High	High	High	High	High	High	High	High	High	High	High
High	Master Protein	A0A7E6ET70	tropomyosin Tod p 1.0102 isoform X27 OS=Octopus vulgaris OX=6645 GN=LOC115210626 PE=3 SV=1	0	FALSE	615.092	84	59	12402	0	284	32.9	4.74	37480.1	59				Pf00261		A0A7E6ET70	LOC115210626	0	1	2.677	0.00678526	0.0373898	20.4	6.65509e+07	2.35903e+07	21.27	14.77	Not Found	Not Found	Not Found	Not Found	Not Found	Not Found	Not Found	Not Found	Not Found	Not Found	Not Found	Not Found	Not Found	Not Found	Not Found	Not Found	Not Found
High	Master Protein	A0A7E6EZ99	TBC1 domain family member 9 isoform X2 OS=Octopus vulgaris OX=6645 GN=LOC115213782 PE=4 SV=1	0	FALSE	10.632	3	3	10	3	1242	141.4	5.43	18.79	3			enzyme regulator activity	Pf00566, Pf02893		A0A7E6EZ99	LOC115213782	0	0	2.538	0.0067946	0.037408	26.77	962106	448104	20.84	40.86	Not Found	Not Found	Peak Found	High	Not Found	Peak Found	High	Peak Found	High	Peak Found	High	High	Not Found	High	Peak Found	Not Found	High
High	Master Protein	A0A6P7T7A2	Glycerol-3-phosphate dehydrogenase [NAD(+)] OS=Octopus vulgaris OX=6645 GN=LOC115220788 PE=3 SV=2	0	FALSE	22.615	14	5	197	2	423	47	8.46	501.82	5	other metabolic processes	other cell component	other molecular function	Pf01210, Pf07479		A0A6P7T7A2	LOC115220788	0	3	8.595	0.00683551	0.0375832	73.54	3.57507e+07	3.93966e+06	21.73	55.58	High	High	High	High	High	High	High	High	High	High	High	High	High	High	High	High	High
High	Master Protein	A0A0L8G7K1	START domain-containing protein OS=Octopus bimaculoides OX=37653 GN=OCBIM_22038543mg PE=4 SV=1	0	FALSE	19.232	23	5	89	5	216	25.6	5.53	176.37	5			other molecular function	Pf01852	106878608	A0A0L8G7K1; obi:106878608		0	0	6.856	0.00685008	0.0376132	59.16	1.03568e+07	1.12042e+06	31.13	102.11	High	Peak Found	High	High	High	High	High	High	High	High	High	High	High	High	High	High	High
High	Master Protein	A0A0L8G234	Uncharacterized protein OS=Octopus bimaculoides OX=37653 GN=OCBIM_22001682mg PE=3 SV=1	0	FALSE	44.252	16	7	235	1	534	59.9	8.75	639.77	7			other molecular function	Pf00755		A0A0L8G234		0	0	2.403	0.00687361	0.037659	23.1	1.39353e+08	6.74946e+07	19.47	34.31	Peak Found	Peak Found	Peak Found	Peak Found	High	High	High	High	High	Peak Found	High	High	Peak Found	High	High	Peak Found	Peak Found
High	Master Protein	A0A0L8FVI8	Uncharacterized protein OS=Octopus bimaculoides OX=37653 GN=OCBIM_22007307mg PE=3 SV=1	0	FALSE	34.024	19	4	147	4	183	20.9	8.34	496.27	4		non-structural extracellular		Pf10208, Pf20145	106881004	A0A0L8FVI8; obi:106881004		0	0	2.761	0.00692671	0.0377493	42.68	2.93743e+07	1.00261e+07	17.14	36.31	High	High	High	High	High	High	High	High	High	High	High	High	High	High	High	High	High
High	Master Protein	A0A0L8FIR0	Uncharacterized protein (Fragment) OS=Octopus bimaculoides OX=37653 GN=OCBIM_22018398mg PE=3 SV=1	0	FALSE	18.229	9	4	84	2	483	55.3	9.42	164.24	4	other metabolic processes		other molecular function	Pf01074, Pf07748		A0A0L8FIR0		0	0	5.619	0.00696806	0.0377493	11.28	2.00515e+07	3.25663e+06	29.27	37.06	High	High	Peak Found	High	High	High	High	High	High	High	High	High	High	High	High	High	High
High	Master Protein	A0A6P7S5I6	enoyl-CoA hydratase, mitochondrial isoform X2 OS=Octopus vulgaris OX=6645 GN=LOC115209316 PE=3 SV=1	0	FALSE	43.789	28	8	252	1	299	32.4	8.21	655.47	8			other molecular function	Pf00378		A0A6P7S5I6	LOC115209316	0	0	3.519	0.0069924	0.0377493	10.73	8.71139e+06	2.73124e+06	26.94	21.35	High	High	High	High	High	High	High	High	High	High	High	High	High	High	High	Peak Found	High
High	Master Protein	A0A6P7U9Q9	calcyphosin-like protein OS=Octopus vulgaris OX=6645 GN=LOC115232383 PE=4 SV=1	0	FALSE	30.818	25	6	338	6	200	22.8	4.91	778.74	6			other molecular function			A0A6P7U9Q9	LOC115232383	0	0	2.545	0.00699365	0.0377493	9.42	1.08995e+08	4.00165e+07	17.75	11.47	High	High	High	High	High	High	High	High	High	High	High	High	High	High	High	High	High
High	Master Protein	A0A6P7SEC3	S-phase kinase-associated protein 1 OS=Octopus vulgaris OX=6645 GN=LOC115211812 PE=3 SV=1	0	FALSE	101.618	60	14	698	14	162	18.5	4.5	2259.51	14	protein metabolism;other metabolic processes		kinase activity	Pf01466, Pf03931		A0A6P7SEC3	LOC115211812	0	0	3.451	0.00702191	0.0378515	22.95	1.78233e+08	4.89033e+07	22.13	8.26	High	High	High	High	High	High	High	High	High	High	High	High	High	High	High	High	High
High	Master Protein	A0A0L8G0W0	Inositol-1-monophosphatase OS=Octopus bimaculoides OX=37653 GN=OCBIM_22002487mg PE=3 SV=1	0	FALSE	43.013	22	6	168	6	279	30.8	5.67	530.67	6	other metabolic processes		other molecular function	Pf00459	106879894	A0A0L8G0W0; obi:106879894		0	0	2.28	0.00702481	0.0378515	9.23	4.69014e+07	1.98317e+07	26.2	22.84	High	High	High	High	High	High	High	High	High	High	High	High	High	High	High	High	High
High	Master Protein	A0A0L8GYG8	Eukaryotic translation initiation factor 3 subunit E OS=Octopus bimaculoides OX=37653 GN=OCBIM_22026297mg PE=3 SV=1	0	FALSE	33.847	17	8	166	3	442	52.2	6.28	369.69	8	cell organization and biogenesis;protein metabolism;other metabolic processes	translational apparatus;other cell component	nucleic acid binding activity	Pf01399, Pf09440	106874153	A0A0L8GYG8; obi:106874153		0	0	4.699	0.00703146	0.0378544	29.78	5.19641e+06	948045	26.91	44.56	High	High	High	High	High	High	High	High	High	High	High	High	High	High	High	High	High
High	Master Protein	A0A0L8GX51	Uncharacterized protein (Fragment) OS=Octopus bimaculoides OX=37653 GN=OCBIM_22026389mg PE=3 SV=1	0	FALSE	10.381	11	2	35	2	280	32.2	8.85	105.57	2		other membranes		Pf02630		A0A0L8GX51		0	0	5.192	0.00709145	0.0381298	12.94	8.24493e+06	1.78817e+06	24.72	12.59	High	High	High	High	Peak Found	High	High	High	High	Peak Found	High	High	Peak Found	High	High	Peak Found	Peak Found
High	Master Protein	A0A0L8H169	Calcyclin-binding protein OS=Octopus bimaculoides OX=37653 GN=OCBIM_22024601mg PE=4 SV=1	0	FALSE	14.793	15	2	13	1	218	25.2	8.4	43.79	2		nucleus;other cell component	cytoskeletal activity;other molecular function	Pf04969, Pf09032	106873458	A0A0L8H169; obi:106873458		0	0	2.298	0.00709745	0.0381298	29.45	1.83755e+08	8.47703e+07	13.88	19.23	High	High	Peak Found	High	High	Peak Found	Peak Found	Peak Found	Peak Found	High	Peak Found	Peak Found	Peak Found	Peak Found	Peak Found	High	Peak Found
High	Master Protein	A0A7E6EUU7	uncharacterized protein LOC118763595 OS=Octopus vulgaris OX=6645 GN=LOC118763595 PE=4 SV=1	0	FALSE	13.804	13	2	180	2	96	10.7	4.91	537.1	2						A0A7E6EUU7	LOC118763595	0	0	5.502	0.00711499	0.0381298	9.21	4.5208e+08	8.17119e+07	28.34	20.49	High	High	High	High	High	High	High	High	High	High	High	High	High	High	High	High	High
High	Master Protein	A0A0L8I0K8	ADF-H domain-containing protein OS=Octopus bimaculoides OX=37653 GN=OCBIM_22039904mg PE=3 SV=1	0	FALSE	10.612	9	1	95	1	140	16.2	5.07	315.97	1	other biological processes		cytoskeletal activity;other molecular function	Pf00241	106867468	A0A0L8I0K8; obi:106867468		0	0	13.615	0.00711646	0.0381298	28.55	1.74448e+07	1.22515e+06	29.77	31.1	High	High	High	High	High	High	High	High	High	High	High	High	High	High	High	High	High
High	Master Protein	A0A0L8HJG7	Uncharacterized protein OS=Octopus bimaculoides OX=37653 GN=OCBIM_22013395mg PE=3 SV=1	0	FALSE	24.046	8	6	181	3	1046	119.4	5.54	439	6			other molecular function	Pf07731, Pf07732	106870385	A0A0L8HJG7; obi:106870385		0	3	3.388	0.00714703	0.0382605	33.93	4.63851e+07	1.37915e+07	12.84	57.51	High	Peak Found	High	High	High	High	High	High	High	High	High	High	High	High	High	High	High
High	Master Protein	A0A0L8H202	Uncharacterized protein OS=Octopus bimaculoides OX=37653 GN=OCBIM_22024143mg PE=3 SV=1	0	FALSE	22.969	14	5	188	1	380	43.2	6.68	397.49	5				Pf03690	106873298	A0A0L8H202; obi:106873298		0	4	3.193	0.00715633	0.0382772	52.01	3.8457e+07	1.23798e+07	11.22	36.6	Peak Found	Peak Found	High	High	High	High	High	High	High	High	High	High	High	High	High	High	High
High	Master Protein	A0A7E6EWJ0	uncharacterized protein LOC115212873 isoform X2 OS=Octopus vulgaris OX=6645 GN=LOC115212873 PE=3 SV=1	0.001	FALSE	5.701	12	1	3	1	154	18	6.84	14.89	1		other membranes		Pf03024		A0A7E6EWJ0	LOC115212873	0	0	34.74	0.00723526	0.0385497	54.52	2.2083e+06	60972.1	26.16	101.3	Not Found	Not Found	High	High	Peak Found	Not Found	Peak Found	Peak Found	Peak Found	Not Found	High	Peak Found	Peak Found	Not Found	Peak Found	Not Found	Not Found
High	Master Protein	A0A0L8H6Z3	Uncharacterized protein OS=Octopus bimaculoides OX=37653 GN=OCBIM_22021020mg PE=3 SV=1	0	FALSE	10.991	3	1	28	1	380	42.3	5.2	81.28	1	other metabolic processes			Pf00459	106872453	A0A0L8H6Z3; obi:106872453		0	0	8.25	0.00727038	0.0386011	36.62	6.33941e+06	778440	26.36	12.25	High	Peak Found	High	High	High	High	High	Peak Found	High	High	High	High	High	High	Peak Found	High	Peak Found
High	Master Protein	A0A0L8IG13	Inosine-5'-monophosphate dehydrogenase OS=Octopus bimaculoides OX=37653 GN=OCBIM_22009530mg PE=3 SV=1	0	FALSE	123.774	39	18	492	18	514	55.5	8.03	1423.55	18	other metabolic processes	other cell component	other molecular function	Pf00478, Pf00571		A0A0L8IG13		0	0	2.392	0.00727202	0.0386011	17.07	6.95734e+07	3.20417e+07	15.34	22.09	High	High	High	High	High	High	High	High	High	High	High	High	High	High	High	High	High
High	Master Protein	A0A0L8I3X6	Peptidylprolyl isomerase OS=Octopus bimaculoides OX=37653 GN=OCBIM_22037210mg PE=4 SV=1	0	FALSE	60.427	20	11	497	11	450	51.2	5.12	1103.51	11	protein metabolism;other metabolic processes		other molecular function	Pf00254, Pf13181	106884455	A0A0L8I3X6		0	0	9.454	0.00730869	0.0386911	6.47	3.55639e+08	3.22057e+07	30.33	31.97	High	High	High	High	High	High	High	High	High	High	High	High	High	High	High	High	High
High	Master Protein	A0A7E6FAF6	Ribonuclease H1 OS=Octopus vulgaris OX=6645 GN=LOC115219314 PE=3 SV=1	0	FALSE	16.232	11	3	72	1	351	38.6	6.76	285.69	3	RNA metabolism OR transcription;other metabolic processes		nucleic acid binding activity;other molecular function	Pf00075, Pf01693		A0A7E6FAF6	LOC115219314	0	2	11.658	0.00731125	0.0386911	31.15	1.96361e+07	1.78573e+06	29.13	22.43	High	High	High	Peak Found	High	Peak Found	High	High	Peak Found	Peak Found	Peak Found	High	Peak Found	Peak Found	Peak Found	Peak Found	Peak Found
High	Master Protein	A4D0I0	Beta actin OS=Doryteuthis pealeii OX=1051067 PE=2 SV=1	0	FALSE	502.029	78	44	25317	2	375	41.7	5.48	63299.7	44				Pf00022				0	4	2.993	0.00731176	0.0386911	13.82	4.80738e+07	1.55583e+07	30.39	50.46	High	High	High	High	High	High	High	High	High	High	High	High	High	High	High	High	Peak Found
High	Master Protein	A0A6P7SIW0	Prefoldin subunit 4 OS=Octopus vulgaris OX=6645 GN=LOC115213360 PE=3 SV=1	0	FALSE	38.848	30	4	92	4	133	15.2	4.68	232.75	4	other biological processes	other cell component	other molecular function	Pf01920		A0A6P7SIW0	LOC115213360	0	0	19.183	0.00731808	0.038708	23.39	1.75751e+07	793253	31.72	57.05	High	High	High	High	High	High	High	High	High	High	High	High	High	High	High	High	High
High	Master Protein	A0A0L8HI19	Actin-related protein 2/3 complex subunit OS=Octopus bimaculoides OX=37653 GN=OCBIM_22014290mg PE=3 SV=1	0	FALSE	93	47	14	416	14	372	41.3	7.8	1775.49	14	cell organization and biogenesis	cytoskeleton;nucleus;other cell component	cytoskeletal activity	Pf00400	106870614	A0A0L8HI19; obi:106870614		0	0	2.392	0.00734001	0.0387562	23.5	7.64092e+07	3.52244e+07	14.4	34.63	High	High	High	High	High	High	High	High	High	High	High	High	High	High	High	High	High
High	Master Protein	A0A7E6ET58	tropomyosin Tod p 1.0102 isoform X11 OS=Octopus vulgaris OX=6645 GN=LOC115210626 PE=3 SV=1	0	FALSE	606.329	92	60	11578	2	286	33.2	4.81	34587.2	60				Pf00261		A0A7E6ET58	LOC115210626	0	6	5.765	0.00734123	0.0387562	32.62	1.57038e+08	2.58876e+07	24.86	13.04	High	High	High	High	High	High	High	High	High	High	High	High	High	High	High	High	High
High	Master Protein	A0A6P7SV56	Ubiquitin carboxyl-terminal hydrolase MINDY OS=Octopus vulgaris OX=6645 GN=LOC115216738 PE=3 SV=1	0	FALSE	14.922	7	3	53	3	447	50.6	5.17	100.63	3	protein metabolism;other metabolic processes		other molecular function	Pf13898		A0A6P7SV56	LOC115216738	0	0	3.833	0.00738186	0.0387562	53.53	3.31664e+06	853990	17.39	79.57	High	High	High	High	High	High	High	High	High	High	High	High	High	High	High	High	Peak Found
High	Master Protein	A0A6P7TMF3	uncharacterized protein LOC115223663 OS=Octopus vulgaris OX=6645 GN=LOC115223663 PE=3 SV=1	0	FALSE	24.279	12	5	13	5	586	64.5	5.29	26.88	5				Pf00339, Pf02752		A0A6P7TMF3	LOC115223663	0	0	2.448	0.0073866	0.0387562	0.52	6.16838e+06	2.51946e+06	23.06	13.6	High	Peak Found	High	High	Peak Found	High	Peak Found	Peak Found	High	Peak Found	High	Peak Found	Peak Found	Peak Found	High	Peak Found	Peak Found
High	Master Protein	A0A7E6FPW4	uncharacterized protein LOC115224746 isoform X2 OS=Octopus vulgaris OX=6645 GN=LOC115224746 PE=4 SV=1	0	FALSE	20.952	6	4	23	4	1332	148.2	5.16	51.09	4			other molecular function	Pf00412		A0A7E6FPW4	LOC115224746	0	0	12.932	0.00739683	0.0387607	564.99	925776	638459	26.27	28.41	Peak Found	Peak Found	High	Peak Found	Not Found	Peak Found	High	Peak Found	High	Peak Found	High	High	Not Found	Peak Found	Not Found	Not Found	Peak Found
High	Master Protein	A0A0L8HQV6	E3 ubiquitin-protein ligase CBL OS=Octopus bimaculoides OX=37653 GN=OCBIM_22008623mg PE=4 SV=1	0	FALSE	19.255	11	6	17	6	706	80.5	6.95	26.82	6	protein metabolism;other metabolic processes;signal transduction;other biological processes	other cell component	other molecular function	Pf02262, Pf02761, Pf02762, Pf14447	106869207	A0A0L8HQV6		0	0	5.478	0.00741519	0.0387912	7.63	1.29058e+07	2.51741e+06	29.56	30.42	Peak Found	Peak Found	Peak Found	Peak Found	Peak Found	Peak Found	High	High	High	High	Peak Found	High	High	Peak Found	Peak Found	High	High
High	Master Protein	A0A6P7SWA9	V-type proton ATPase subunit D OS=Octopus vulgaris OX=6645 GN=LOC115217092 PE=3 SV=1	0	FALSE	19.9	24	5	86	5	247	28.4	9.55	222.05	5	transport		transporter activity	Pf01813		A0A6P7SWA9	LOC115217092	0	0	23.681	0.00747261	0.0389928	29.26	2.04961e+07	827525	31.93	55.92	High	High	High	High	High	High	High	High	High	High	High	High	High	High	High	High	High
High	Master Protein	A0A6P7TBK5	cadherin EGF LAG seven-pass G-type receptor 1 OS=Octopus vulgaris OX=6645 GN=LOC115222357 PE=4 SV=2	0	FALSE	12.884	9	3	54	3	443	50.7	5.26	161.43	3	cell adhesion	other membranes	other molecular function	Pf00028		A0A6P7TBK5	LOC115222357	0	0	3.59	0.00750737	0.0391216	49.36	3.51454e+06	889611	25.72	47.73	High	High	High	High	High	High	High	High	High	High	High	High	High	High	High	High	High
High	Master Protein	A0A0L8FIF5	Uncharacterized protein OS=Octopus bimaculoides OX=37653 GN=OCBIM_22018902mg PE=3 SV=1	0	FALSE	37.713	16	5	201	1	478	53.7	5.4	805.82	5	other metabolic processes		other molecular function	Pf04095, Pf18127	106883145	A0A0L8FIF5; obi:106883145		0	0	5.576	0.00751867	0.0391216	81.02	7.54358e+06	1.18974e+06	34.09	76.44	High	High	High	High	High	High	High	High	High	High	High	High	High	Peak Found	High	High	High
High	Master Protein	A0A7E6FSJ8	Integrin beta OS=Octopus vulgaris OX=6645 GN=LOC115225785 PE=3 SV=1	0	FALSE	32.963	9	5	105	5	790	87.8	7.17	350.54	5	cell adhesion;signal transduction	other membranes		Pf00362, Pf07974, Pf08725, Pf18372		A0A7E6FSJ8	LOC115225785	0	0	2.405	0.00752253	0.0391216	20.66	1.02804e+07	4.12064e+06	16.29	8.97	High	High	High	High	High	High	High	High	High	High	High	High	High	High	High	High	High
High	Master Protein	A0A6P7TFP1	diphosphoinositol polyphosphate phosphohydrolase 1-like OS=Octopus vulgaris OX=6645 GN=LOC115222221 PE=4 SV=1	0.007	FALSE	3.533	7	1	10	1	150	17.5	6.6	24.22	1			other molecular function	Pf00293		A0A6P7TFP1	LOC115222221	0	0	12.503	0.00757262	0.039349	583.88	1.65147e+06	1.07219e+06	61.93	7.68	Peak Found	High	High	High	Peak Found	High	High	Peak Found	High	Peak Found	Peak Found	High	High	High	Peak Found	High	Not Found
High	Master Protein	A0A0L8HN78	Angiotensin-converting enzyme OS=Octopus bimaculoides OX=37653 GN=OCBIM_22011562mg PE=3 SV=1	0	FALSE	33.658	7	4	207	4	623	71.7	7.77	610.32	4	protein metabolism	other membranes	other molecular function	Pf01401		A0A0L8HN78		0	0	3.569	0.00759313	0.0393896	8.77	2.67435e+07	5.87909e+06	22.9	55.24	High	High	High	High	High	High	High	High	High	High	High	High	High	High	High	High	High
High	Master Protein	A0A6P7SN91	Nucleoprotein TPR OS=Octopus vulgaris OX=6645 GN=LOC115214460 PE=3 SV=1	0	FALSE	13.224	3	4	32	1	1425	165.7	5.85	35.05	4	transport	nucleus		Pf07926		A0A6P7SN91	LOC115214460	0	0	2.988	0.00761477	0.0394688	9.12	1.41274e+07	4.45888e+06	28.99	26.48	Peak Found	Peak Found	Peak Found	Peak Found	Peak Found	Peak Found	Peak Found	Peak Found	Peak Found	Peak Found	High	Not Found	Peak Found	Peak Found	Not Found	Not Found	Not Found
High	Master Protein	A0A0L8FZ62	Ubiquitin-like modifier-activating enzyme ATG7 OS=Octopus bimaculoides OX=37653 GN=OCBIM_22003951mg PE=3 SV=1	0	FALSE	10.264	5	3	33	3	689	77	6.05	45.66	3	other metabolic processes;transport	other cell component	other molecular function	Pf00899, Pf16420	106880300	A0A0L8FZ62; obi:106880300		0	0	3.579	0.00773861	0.0399802	7.15	9.73694e+06	2.72032e+06	29.28	24.52	High	Peak Found	High	High	Peak Found	Peak Found	High	High	High	High	High	High	High	High	High	High	Peak Found
High	Master Protein	A0A0L8GJP0	GOLD domain-containing protein OS=Octopus bimaculoides OX=37653 GN=OCBIM_22032321mg PE=3 SV=1	0	FALSE	10.324	10	2	105	2	217	24.7	5.05	291.52	2		other membranes		Pf01105	106876388	A0A0L8GJP0; obi:106876388		0	0	4.56	0.00776734	0.0400752	16.87	5.85565e+06	1.24677e+06	36.95	56.08	High	High	High	High	High	High	High	High	High	High	High	High	High	High	High	High	High
High	Master Protein	A0A0L8GQP3	Uncharacterized protein OS=Octopus bimaculoides OX=37653 GN=OCBIM_22029673mg PE=3 SV=1	0.001	FALSE	5.333	6	1	31	1	207	23.1	6.7	87.1	1	protein metabolism;other metabolic processes	translational apparatus	other molecular function	Pf00542, Pf16320	106875334	A0A0L8GQP3; obi:106875334		0	0	2.971	0.00778508	0.0401235	17.13	8.19622e+06	2.95119e+06	39.38	60.59	Peak Found	High	Peak Found	High	High	High	High	High	High	Peak Found	Peak Found	Peak Found	High	High	High	High	High
High	Master Protein	A0A0L8H1C0	Uncharacterized protein OS=Octopus bimaculoides OX=37653 GN=OCBIM_22024672mg PE=4 SV=1	0	FALSE	25.287	25	5	155	5	185	20.8	9.07	376.81	5				Pf15766	106873486	A0A0L8H1C0; obi:106873486		0	0	2.009	0.00778965	0.0401235	9.7	3.12909e+07	1.6667e+07	20.36	12.69	High	High	High	High	High	High	High	High	High	High	High	High	High	High	High	High	High
High	Master Protein	A0A0L8FL44	ATP synthase subunit d, mitochondrial OS=Octopus bimaculoides OX=37653 GN=OCBIM_22015716mg PE=3 SV=1	0	FALSE	9.562	7	1	31	1	180	20.4	7.42	96.55	1	other metabolic processes;transport	other membranes;mitochondrion	transporter activity	Pf05873	106882660	A0A0L8FL44; obi:106882660		0	0	24.724	0.00779351	0.0401267	131.34	2.06278e+07	639295	27.45	167.92	High	Peak Found	High	High	High	High	High	High	High	High	High	High	High	High	High	High	High
High	Master Protein	A0A0L8HMS6	Uncharacterized protein OS=Octopus bimaculoides OX=37653 GN=OCBIM_22011048mg PE=4 SV=1	0	FALSE	92.299	28	15	637	15	434	47.2	8.44	1751.19	15			nucleic acid binding activity	Pf00076	106869689	A0A0L8HMS6; obi:106869689		0	0	2.375	0.00784854	0.0403567	18.78	1.45902e+08	6.54363e+07	24.44	20.69	High	High	High	High	High	High	High	High	High	High	High	High	High	High	High	High	High
High	Master Protein	F8V2U0	Sodium/potassium-transporting ATPase subunit alpha OS=Paroctopus digueti OX=518744 PE=2 SV=1	0	FALSE	472.155	47	49	3775	1	1029	113.5	5.55	12794.9	49	transport	other membranes	transporter activity;other molecular function	Pf00122, Pf00689, Pf00690, Pf00702, Pf13246				0	3	4.773	0.00787345	0.0403662	12.58	1.83856e+08	4.20399e+07	31.85	39.06	High	High	High	High	High	High	High	High	High	High	High	High	High	High	High	High	High
High	Master Protein	A0A6P7SAC6	inactive selenide, water dikinase-like protein OS=Octopus vulgaris OX=6645 GN=LOC115210685 PE=4 SV=1	0	FALSE	58.777	27	10	204	10	315	34.5	6.87	567.91	10	other metabolic processes		kinase activity;other molecular function	Pf00586, Pf02769		A0A6P7SAC6	LOC115210685	0	0	2.904	0.00788236	0.0403662	16.39	2.23853e+07	7.7097e+06	13.16	18.4	High	High	High	High	High	High	High	High	High	High	High	High	High	High	High	High	High
High	Master Protein	A0A0L8G3H7	Uncharacterized protein OS=Octopus bimaculoides OX=37653 GN=OCBIM_22001110mg PE=4 SV=1	0	FALSE	9.616	5	3	7	3	610	70.2	7.05	14.38	3	other metabolic processes	other membranes	other molecular function	Pf01734		A0A0L8G3H7		0	0	5.3	0.0079136	0.0403662	43.99	1.62641e+06	320865	21.64	63.82	Not Found	Not Found	High	Peak Found	Not Found	Not Found	Not Found	Peak Found	Peak Found	Peak Found	High	High	Not Found	Not Found	Peak Found	Peak Found	Not Found
High	Master Protein	A0A6P7SL27	protein arginine N-methyltransferase 1 isoform X2 OS=Octopus vulgaris OX=6645 GN=LOC115213886 PE=4 SV=1	0	FALSE	82.571	35	10	416	10	349	40.3	5.49	1315.95	10	protein metabolism;other metabolic processes		other molecular function	Pf13649		A0A6P7SL27	LOC115213886	0	0	3.898	0.0079311	0.0403662	18.93	6.91333e+07	1.72853e+07	28.34	32.2	High	High	High	High	High	High	High	High	High	High	High	High	High	High	High	High	High
High	Master Protein	A0A6P7U7P8	Vacuolar-sorting protein SNF8 OS=Octopus vulgaris OX=6645 GN=LOC115231090 PE=3 SV=1	0	FALSE	25.444	30	5	125	5	244	27.4	7.4	347	5	transport	other membranes;other cytoplasmic organelle		Pf04157		A0A6P7U7P8	LOC115231090	0	0	7.729	0.0079775	0.0403662	34.31	2.23045e+07	2.53579e+06	26.84	30.81	High	High	High	High	High	High	High	High	High	High	High	High	High	High	High	High	High
High	Master Protein	A0A0L8HEP1	Aspartate aminotransferase OS=Octopus bimaculoides OX=37653 GN=OCBIM_22016575mg PE=3 SV=1	0	FALSE	112.024	29	16	895	16	404	45	7.24	2224.27	16	other metabolic processes		other molecular function	Pf00155	106871193	A0A0L8HEP1; obi:106871193		0	0	5.087	0.00798889	0.0403662	6.24	1.07853e+09	2.05605e+08	30.05	23.99	High	High	High	High	High	High	High	High	High	High	High	High	High	High	High	High	High
High	Master Protein	A0A6P7TVY1	Sugar phosphate phosphatase OS=Octopus vulgaris OX=6645 GN=LOC115226071 PE=3 SV=1	0.006	FALSE	4.683	3	2	37	2	458	51.9	5.2	50.8	2	protein metabolism;other metabolic processes		other molecular function	Pf01937		A0A6P7TVY1	LOC115226071	0	0	3.019	0.00799346	0.0403662	19.68	6.9074e+06	2.27558e+06	24.55	11.96	High	High	High	High	High	High	High	High	High	High	High	High	High	High	High	High	Peak Found
High	Master Protein	A0A6P7TK85	Synaptotagmin OS=Octopus vulgaris OX=6645 GN=LOC115223188 PE=3 SV=1	0	FALSE	99.78	39	17	653	3	409	46.1	8.28	1823.26	17	cell-cell signaling;transport	other membranes;ER/Golgi	other molecular function	Pf00168		A0A6P7TK85	LOC115223188	0	13	3.017	0.00810261	0.0403662	44.17	1.88959e+08	5.78155e+07	9.86	45.12	High	High	High	High	High	High	High	High	High	High	High	High	High	High	High	High	High
High	Master Protein	A0A0L8I6X5	Uncharacterized protein OS=Octopus bimaculoides OX=37653 GN=OCBIM_22030797mg PE=4 SV=1	0	FALSE	113.36	29	10	564	3	455	48.5	6.98	2095.63	10			other molecular function	Pf00675, Pf05193	106883452	A0A0L8I6X5		0	8	2.71	0.00810323	0.0403662	8.33	2.11567e+08	7.81284e+07	23.66	11.27	High	High	High	High	High	High	High	High	High	High	High	High	High	High	High	High	High
High	Master Protein	A0A6P7SWP8	UBX domain-containing protein 1 OS=Octopus vulgaris OX=6645 GN=LOC115217191 PE=4 SV=2	0	FALSE	25.139	23	7	105	2	242	28	9.28	195.31	7				Pf00789		A0A6P7SWP8	LOC115217191	0	5	2.02	0.00811381	0.0403662	2.53	6.39066e+06	2.63696e+06	20.23	19.01	Peak Found	Not Found	High	High	High	High	High	High	Peak Found	Not Found	High	High	High	Not Found	Not Found	Peak Found	High
High	Master Protein	A0A6P7TFN2	Cytochrome b-c1 complex subunit 7 OS=Octopus vulgaris OX=6645 GN=LOC115223594 PE=3 SV=1	0	FALSE	13.696	24	4	294	4	111	13.7	9.66	621.07	4	other metabolic processes	other membranes;mitochondrion		Pf02271		A0A6P7TFN2	LOC115223594	0	0	3.054	0.00816037	0.0404688	5.66	1.26165e+08	4.13054e+07	28.01	20.03	High	High	High	High	High	High	High	High	High	High	High	High	High	High	High	High	High
High	Master Protein	A0A0L8IA38	ATP synthase subunit alpha OS=Octopus bimaculoides OX=37653 GN=OCBIM_22026574mg PE=3 SV=1	0	FALSE	172.236	42	27	1899	2	551	59.4	8.75	5242.65	27	other metabolic processes;transport	other membranes	transporter activity;other molecular function	Pf00006, Pf00306, Pf02874	106878498	A0A0L8IA38; obi:106878498		0	0	2.496	0.00819617	0.0405814	18.07	1.78997e+08	6.84178e+07	23.09	16.53	High	High	High	High	High	Peak Found	High	High	High	High	High	High	High	Peak Found	High	High	High
High	Master Protein	A0A6P7U6K2	protein transport protein Sec61 subunit beta OS=Octopus vulgaris OX=6645 GN=LOC115232326 PE=3 SV=2	0	FALSE	11.963	17	3	37	3	146	15.6	11.58	116.74	3	transport	other membranes;ER/Golgi		Pf03911		A0A6P7U6K2	LOC115232326	0	0	5.41	0.00822465	0.0406808	54.13	7.30791e+06	1.28732e+06	50.85	107.79	High	High	High	High	High	High	High	High	High	High	High	High	High	High	High	High	High
High	Master Protein	A0A0L8HJC7	Uncharacterized protein OS=Octopus bimaculoides OX=37653 GN=OCBIM_22013233mg PE=4 SV=1	0	FALSE	11.611	8	3	35	3	380	42.8	6.99	69.22	3	protein metabolism		other molecular function	Pf05577		A0A0L8HJC7		0	0	4.074	0.00823117	0.0406808	12.28	6.64729e+06	1.46511e+06	25.47	12.82	High	High	High	High	Peak Found	High	Peak Found	High	Peak Found	High	Peak Found	Peak Found	High	High	High	Peak Found	Peak Found
High	Master Protein	A0A0L8GQU2	Uncharacterized protein OS=Octopus bimaculoides OX=37653 GN=OCBIM_22029735mg PE=4 SV=1	0	FALSE	10.931	5	3	53	3	682	71.2	5.4	125.67	3		other membranes				A0A0L8GQU2		0	0	3.846	0.00826987	0.0407833	18.07	4.63894e+06	1.20623e+06	39.38	59.26	High	High	High	High	High	High	High	High	High	High	High	High	High	High	High	High	High
High	Master Protein	A0A0L8HQW0	Uncharacterized protein OS=Octopus bimaculoides OX=37653 GN=OCBIM_22008481mg PE=4 SV=1	0	FALSE	33.599	24	7	156	7	277	31.4	5.55	335.99	7				Pf00017, Pf00018, Pf07653	106869162	A0A0L8HQW0; obi:106869162		0	0	2.012	0.00827864	0.0407941	19.8	5.8692e+07	2.71925e+07	12.65	22.73	High	High	High	High	High	High	High	High	High	High	High	High	High	High	High	High	High
High	Master Protein	A0A0L8HK79	Uncharacterized protein OS=Octopus bimaculoides OX=37653 GN=OCBIM_22012844mg PE=3 SV=1	0	FALSE	33.275	17	7	155	7	523	61.2	7.88	239.24	7			other molecular function	Pf05761	106870214	A0A0L8HK79; obi:106870214		0	0	2.679	0.00831102	0.0409049	30.23	1.80269e+07	6.50577e+06	15.65	43.96	High	High	High	High	High	High	High	High	High	High	High	High	High	High	High	High	High
High	Master Protein	A0A0L8IHH3	Xylulose kinase (Fragment) OS=Octopus bimaculoides OX=37653 GN=OCBIM_22025739mg PE=3 SV=1	0	FALSE	51.351	20	8	216	1	482	52.6	6.38	623.22	8	other metabolic processes		kinase activity;other molecular function	Pf00370, Pf02782		A0A0L8IHH3		0	0	3.161	0.00832096	0.0409376	36.74	6.65572e+06	2.05134e+06	20.26	17.21	High	Peak Found	High	High	High	High	High	High	Peak Found	High	High	High	High	Peak Found	High	High	High
High	Master Protein	A0A6P7T7N8	dihydropteridine reductase OS=Octopus vulgaris OX=6645 GN=LOC115219744 PE=4 SV=1	0	FALSE	12.84	14	3	135	3	235	25	8.38	391.88	3			other molecular function	Pf13561		A0A6P7T7N8	LOC115219744	0	0	2.753	0.0083442	0.0409381	38.41	9.35144e+07	3.35015e+07	14.2	19.75	High	High	High	High	High	High	High	High	High	High	High	High	High	High	High	High	High
High	Master Protein	A0A0L8I1D3	Uncharacterized protein OS=Octopus bimaculoides OX=37653 GN=OCBIM_22039119mg PE=3 SV=1	0	FALSE	21.329	11	3	76	3	392	41.3	7.96	297.83	3			other molecular function	Pf00108, Pf02803	106867347	A0A0L8I1D3; obi:106867347		0	0	2.424	0.00839462	0.0411203	38.15	5.27524e+06	2.17626e+06	32.04	85.62	High	High	High	High	Peak Found	High	High	High	High	High	High	High	High	High	High	High	High
High	Master Protein	A0A4P2SHD8	Superoxide dismutase [Cu-Zn] OS=Callistoctopus minor OX=515824 GN=sod PE=2 SV=1	0	FALSE	91.253	31	4	199	4	154	16	6.06	1050.3	4	other metabolic processes;stress response		other molecular function	Pf00080		A0A4P2SHD8	sod	0	0	4.384	0.00841964	0.0411299	12.11	1.85411e+08	5.07658e+07	24.81	21.25	High	High	High	High	High	High	High	High	High	High	High	High	High	High	High	High	High
High	Master Protein	A0A6P7TNX8	Acetyl-CoA deacylase OS=Octopus vulgaris OX=6645 GN=LOC115226527 PE=3 SV=1	0	FALSE	179.33	34	18	1005	18	483	52.5	8.09	2999.96	18	other metabolic processes		other molecular function	Pf02550, Pf13336		A0A6P7TNX8	LOC115226527	0	0	4.354	0.00843151	0.0411355	3.8	8.59108e+08	1.96498e+08	29.71	21.98	High	High	High	High	High	High	High	High	High	High	High	High	High	High	High	High	High
High	Master Protein	A0A6P7SV95	chaoptin OS=Octopus vulgaris OX=6645 GN=LOC115216740 PE=4 SV=1	0	FALSE	11.017	5	2	66	1	537	61.1	8.48	252.01	2				Pf13306, Pf13855		A0A6P7SV95	LOC115216740	0	1	2.035	0.00843769	0.0411362	31.93	2.82893e+07	1.18302e+07	27.08	56.41	Peak Found	Peak Found	High	Peak Found	Peak Found	Peak Found	Peak Found	Peak Found	Peak Found	Peak Found	Peak Found	High	Peak Found	High	Peak Found	Peak Found	High
High	Master Protein	A0A0L8G3R4	Uncharacterized protein OS=Octopus bimaculoides OX=37653 GN=OCBIM_22000937mg PE=4 SV=1	0.007	FALSE	3.481	3	1	60	1	242	27.7	6.79	115.28	1			other molecular function	Pf13202	106879429	A0A0L8G3R4; obi:106879429		0	0	3.614	0.00848904	0.0413274	13.14	1.86379e+07	5.2957e+06	28.71	20.32	High	High	High	High	High	High	High	High	High	High	High	High	High	High	High	High	High
High	Master Protein	A0A0L8GAA7	Alpha-carbonic anhydrase domain-containing protein OS=Octopus bimaculoides OX=37653 GN=OCBIM_22037250mg PE=3 SV=1	0	FALSE	6.845	3	2	17	2	400	46.1	6.54	30.49	2		non-structural extracellular;other membranes	other molecular function	Pf00194		A0A0L8GAA7		0	0	2.885	0.00850985	0.0414066	24.07	5.71442e+06	1.9739e+06	32.79	49.78	Peak Found	Peak Found	Peak Found	High	Peak Found	High	High	High	High	High	High	High	Peak Found	Peak Found	High	Peak Found	High
High	Master Protein	A0A6P7TDN6	4a-hydroxytetrahydrobiopterin dehydratase OS=Octopus vulgaris OX=6645 GN=LOC115221645 PE=3 SV=1	0	FALSE	44.864	29	4	205	4	149	17.4	9.74	642.04	4	other metabolic processes		other molecular function	Pf01329		A0A6P7TDN6	LOC115221645	0	0	5.704	0.00855986	0.041552	23.08	5.42774e+07	9.37679e+06	26.39	5.99	High	High	High	High	High	High	High	High	High	High	High	High	High	High	High	High	High
High	Master Protein	A0A0L8GQ33	Hcy-binding domain-containing protein OS=Octopus bimaculoides OX=37653 GN=OCBIM_22030381mg PE=4 SV=1	0	FALSE	11.521	7	2	109	1	348	38.4	6.11	315.05	2	other metabolic processes		other molecular function	Pf02574	106875610	A0A0L8GQ33; obi:106875610		0	0	2.812	0.00856337	0.0415528	6.16	1.8875e+07	5.98681e+06	22.04	19.1	High	High	High	High	High	High	High	High	High	High	High	High	High	High	High	High	High
High	Master Protein	A0A6P7SPT8	Glycine cleavage system P protein OS=Octopus vulgaris OX=6645 GN=LOC115214945 PE=3 SV=2	0	FALSE	29.646	9	5	61	3	922	102.1	7.58	174.59	5	other metabolic processes	mitochondrion	other molecular function	Pf02347		A0A6P7SPT8	LOC115214945	0	1	2.553	0.00862572	0.0417151	16	5.86245e+06	2.11164e+06	21.85	11.31	Peak Found	Peak Found	High	High	Not Found	High	High	High	High	High	High	High	High	High	High	High	High
High	Master Protein	A0A0L8FXS9	Uncharacterized protein OS=Octopus bimaculoides OX=37653 GN=OCBIM_22004556mg PE=4 SV=1	0	FALSE	25.32	27	6	193	6	156	17.8	5.6	577.78	6	other biological processes	other cell component	other molecular function	Pf02996	106880473	A0A0L8FXS9; obi:106880473		0	0	3.982	0.00863021	0.0417151	20.22	4.1192e+07	1.09602e+07	29.97	43.56	High	High	High	High	High	High	High	High	High	High	High	High	High	High	High	High	High
High	Master Protein	A0A6P7SXT1	Arpin OS=Octopus vulgaris OX=6645 GN=LOC115217425 PE=3 SV=1	0	FALSE	23.23	25	5	118	5	234	26.1	5.08	316.74	5	other biological processes			Pf10574		A0A6P7SXT1	LOC115217425	0	0	3.915	0.00864086	0.0417151	8.46	3.06433e+07	9.44816e+06	22.33	22.33	High	High	High	High	High	High	High	High	High	High	High	High	High	High	High	High	High
High	Master Protein	W6CNR9	Hemocyanin subunit 3 OS=Sepia officinalis OX=6610 PE=2 SV=1	0	FALSE	73.816	4	9	482	2	3338	383.3	6.4	1342.5	9	transport		other molecular function	Pf00264, Pf14830				0	0	4.118	0.00865217	0.0417151	34.86	7.91005e+07	1.96261e+07	38.95	73.18	High	High	High	High	High	High	High	High	High	High	High	High	High	High	High	High	High
High	Master Protein	A0A0L8FTJ5	Uncharacterized protein OS=Octopus bimaculoides OX=37653 GN=OCBIM_22008309mg PE=4 SV=1	0.007	FALSE	4.1	11	1	27	1	103	11.7	9.66	64.23	1						A0A0L8FTJ5		0	0	4.181	0.00865385	0.0417151	15.17	3.02109e+06	713467	30.28	25.18	Peak Found	Not Found	Peak Found	High	Not Found	Not Found	Peak Found	High	High	High	High	High	High	High	High	High	High
High	Master Protein	A0A6P7SFR4	programmed cell death 6-interacting protein isoform X5 OS=Octopus vulgaris OX=6645 GN=LOC115212760 PE=4 SV=1	0	FALSE	174.112	30	29	1160	3	867	97.1	6.47	3033.31	29				Pf03097, Pf13949		A0A6P7SFR4	LOC115212760	0	24	3.303	0.00867425	0.0417151	15.86	1.59904e+08	5.09389e+07	25.28	10.05	High	High	High	High	High	High	High	High	Peak Found	High	High	High	High	High	High	High	High
High	Master Protein	A0A0L8FIV3	Uncharacterized protein OS=Octopus bimaculoides OX=37653 GN=OCBIM_22019329mg PE=3 SV=1	0	FALSE	9.161	13	2	82	2	220	25.8	7.2	142.6	2	other metabolic processes	other cell component	other molecular function	Pf13409, Pf13410	106883196	A0A0L8FIV3; obi:106883196		0	0	8.201	0.00870052	0.0417934	13.85	2.23484e+07	2.78268e+06	33.41	40.14	High	High	High	High	High	High	High	High	High	High	High	High	High	High	High	High	High
High	Master Protein	A0A0L8HGP5	Uncharacterized protein OS=Octopus bimaculoides OX=37653 GN=OCBIM_22014978mg PE=3 SV=1	0	FALSE	117.144	38	19	340	5	625	70.7	8.15	1017.44	19	other metabolic processes	other cell component	other molecular function	Pf01266, Pf13499, Pf16901	106870772	A0A0L8HGP5; obi:106870772		0	14	3.374	0.00872663	0.0418696	11.04	5.23901e+07	1.60808e+07	34.85	40.94	High	High	High	High	High	High	High	High	High	High	High	High	High	High	High	High	High
High	Master Protein	A0A6P7T9D8	GDP-D-mannose dehydratase OS=Octopus vulgaris OX=6645 GN=LOC115221408 PE=3 SV=1	0	FALSE	63.459	33	11	260	1	360	40.9	6.92	828.13	11	other metabolic processes		other molecular function	Pf16363		A0A6P7T9D8	LOC115221408	0	0	5.024	0.0087619	0.0419506	17.67	6.98263e+06	1.27403e+06	25.05	16.44	High	High	High	High	High	High	High	High	High	High	High	High	High	High	High	High	High
High	Master Protein	A0A6P7SXR2	heat shock 70 kDa protein 4 OS=Octopus vulgaris OX=6645 GN=LOC115217565 PE=3 SV=1	0	FALSE	109.652	23	18	294	18	862	98.3	5.5	880.26	18			other molecular function	Pf00012		A0A6P7SXR2	LOC115217565	0	0	3.231	0.0087792	0.0419756	18.27	2.96592e+07	9.82048e+06	33.01	38.87	High	High	High	High	High	High	High	High	High	High	High	High	High	High	High	High	High
High	Master Protein	A0A0L8FT45	Parathion hydrolase-related protein OS=Octopus bimaculoides OX=37653 GN=OCBIM_22008764mg PE=3 SV=1	0	FALSE	11.457	5	2	107	1	350	39.1	6.52	233.41	2	other metabolic processes		other molecular function	Pf02126	106881320	A0A0L8FT45; obi:106881320		0	0	2.102	0.00879878	0.0420309	29.34	1.37067e+07	6.46608e+06	8.07	25.63	High	High	High	High	High	High	High	Peak Found	High	High	High	High	High	High	High	High	High
High	Master Protein	A0A0L8FGF7	Uncharacterized protein (Fragment) OS=Octopus bimaculoides OX=37653 GN=OCBIM_22022037mg PE=4 SV=1	0	FALSE	18.775	34	3	132	3	120	13.1	4.97	525.71	3			other molecular function			A0A0L8FGF7		0	0	3.838	0.00881528	0.0420551	9.49	2.13873e+08	5.3352e+07	27.68	14.8	High	High	High	High	High	High	High	High	High	High	High	High	High	High	Peak Found	High	High
High	Master Protein	A0A7E6FID9	methylmalonyl-CoA epimerase, mitochondrial isoform X2 OS=Octopus vulgaris OX=6645 GN=LOC115232475 PE=3 SV=1	0.008	FALSE	3.962	7	1	45	1	137	15.2	8.27	105.62	1				Pf13669		A0A7E6FID9	LOC115232475	0	0	3.461	0.00882298	0.0420551	24.6	3.48788e+06	1.02594e+06	11.46	18.53	High	High	High	High	High	High	High	High	High	High	High	High	High	High	High	High	High
High	Master Protein	A0A6P7SR90	tubulin polymerization-promoting protein family member 3 isoform X3 OS=Octopus vulgaris OX=6645 GN=LOC115215589 PE=3 SV=1	0	FALSE	15.527	15	3	106	3	178	19.7	9.04	231.03	3				Pf05517		A0A6P7SR90	LOC115215589	0	0	2.796	0.00883242	0.0420677	3.4	6.725e+07	2.1746e+07	23.12	14.77	High	High	High	High	High	High	High	High	High	High	High	High	High	High	High	High	High
High	Master Protein	A0A0L8IF37	CS domain-containing protein OS=Octopus bimaculoides OX=37653 GN=OCBIM_22008444mg PE=4 SV=1	0	FALSE	8.289	6	1	87	1	154	17.9	4.78	239.14	1				Pf04969	106869621	A0A0L8IF37; obi:106869621		0	0	4.474	0.00884013	0.0420705	19.05	8.65394e+07	1.78989e+07	26	8.22	High	High	High	High	High	High	High	High	High	High	High	High	High	High	High	High	High
High	Master Protein	A0A6P7TQL0	Alpha-dystroglycan OS=Octopus vulgaris OX=6645 GN=LOC115225365 PE=4 SV=1	0	FALSE	23.381	3	4	236	4	1082	117.5	8.88	696.67	4		non-structural extracellular;plasma membrane;other membranes;cytoskeleton;nucleus;other cell component	other molecular function	Pf05345, Pf05454, Pf18424		A0A6P7TQL0	LOC115225365	0	0	2.385	0.00884319	0.0420705	18.42	1.62772e+07	7.41554e+06	16.47	13.17	High	High	High	High	High	High	High	High	High	High	High	High	High	High	High	High	High
High	Master Protein	A0A0L8H1B3	Uncharacterized protein OS=Octopus bimaculoides OX=37653 GN=OCBIM_22024662mg PE=3 SV=1	0.008	FALSE	3.903	2	1	24	1	485	55.5	8.69	53.19	1		other membranes		Pf10268	106873477	A0A0L8H1B3; obi:106873477		0	0	3.022	0.00885112	0.0420759	37.71	1.21001e+06	401580	8.13	38.2	High	High	High	High	High	High	High	High	High	Peak Found	High	High	High	High	High	High	High
High	Master Protein	A0A6P7SA56	cathepsin B OS=Octopus vulgaris OX=6645 GN=LOC115210644 PE=3 SV=1	0	FALSE	25.523	10	2	82	2	343	38	6.32	252.95	2	protein metabolism;other biological processes		other molecular function	Pf00112, Pf08127		A0A6P7SA56	LOC115210644	0	0	2.486	0.00895334	0.0424967	33.91	3.12244e+07	1.25587e+07	41.79	63.99	High	High	High	Peak Found	High	High	High	High	High	High	High	High	High	High	High	High	High
High	Master Protein	A0A0L8GBI5	Uncharacterized protein OS=Octopus bimaculoides OX=37653 GN=OCBIM_22036313mg PE=4 SV=1	0	FALSE	63.258	12	11	334	1	807	92.8	6.54	966.43	11	protein metabolism	plasma membrane;other membranes	other molecular function	Pf00326, Pf00930	106877900	A0A0L8GBI5		0	0	2.321	0.00896406	0.0425302	17.64	5.82612e+06	2.38841e+06	10.49	42.53	High	High	High	High	High	High	High	High	High	High	High	High	High	High	High	High	High
High	Master Protein	A0A0L8HXR5	Uncharacterized protein OS=Octopus bimaculoides OX=37653 GN=OCBIM_22003018mg PE=3 SV=1	0.007	FALSE	3.738	4	1	7	1	240	27.3	9.7	18.95	1					106867960	A0A0L8HXR5; obi:106867960		0	0	2.383	0.00896743	0.0425302	28	411741	219376	11.37	26.71	Peak Found	High	High	High	Peak Found	Peak Found	Not Found	Peak Found	High	Not Found	Peak Found	High	Peak Found	Peak Found	Peak Found	Peak Found	High
High	Master Protein	A0A0L8IFP8	Superoxide dismutase [Cu-Zn] OS=Octopus bimaculoides OX=37653 GN=OCBIM_22005110mg PE=3 SV=1	0	FALSE	41.851	13	2	211	2	155	16.1	6.51	979.09	2	other metabolic processes;stress response		other molecular function	Pf00080	106868255	A0A0L8IFP8; obi:106868255		0	0	10.461	0.00897071	0.0425302	20.52	2.82586e+08	2.51911e+07	31.56	21.66	High	High	High	High	High	High	High	High	High	High	High	High	High	High	High	High	High
High	Master Protein	A0A6P7U1W8	acetylcholine receptor subunit beta-like OS=Octopus vulgaris OX=6645 GN=LOC115232226 PE=4 SV=2	0.001	FALSE	5.554	10	2	66	2	171	20	6.18	93.3	2	transport	other membranes	transporter activity	Pf02931		A0A6P7U1W8	LOC115232226	0	0	3.191	0.00898176	0.042566	21.53	2.00529e+07	6.33648e+06	26.15	24.95	High	High	High	High	High	High	Peak Found	High	High	High	High	High	High	High	High	High	High
High	Master Protein	A0A6P7SAW7	transketolase OS=Octopus vulgaris OX=6645 GN=LOC115210747 PE=4 SV=1	0	FALSE	143.651	20	14	751	4	627	67.9	6.89	2523.71	14			other molecular function	Pf00456, Pf02779, Pf02780		A0A6P7SAW7	LOC115210747	0	7	2.711	0.00898512	0.042566	9.47	2.36294e+08	9.18929e+07	28.07	20.46	High	High	High	High	High	High	High	High	High	High	High	High	High	High	High	High	High
High	Master Protein	A0A0L8I854	Uncharacterized protein OS=Octopus bimaculoides OX=37653 GN=OCBIM_22030856mg PE=3 SV=1	0	FALSE	55.087	19	13	226	3	657	72.5	7.02	462.93	13			other molecular function	Pf00441, Pf02770, Pf02771	106883527	A0A0L8I854; obi:106883527		0	10	3.721	0.00902746	0.0427176	30.34	6.26677e+07	1.68419e+07	20.04	18.5	High	High	Peak Found	Peak Found	High	High	Peak Found	High	High	High	High	High	High	High	High	High	High
High	Master Protein	A0A0L8H8T4	Peroxiredoxin-5 OS=Octopus bimaculoides OX=37653 GN=OCBIM_22020790mg PE=3 SV=1	0	FALSE	33.007	25	3	215	1	189	20.3	8.95	893.79	3	other biological processes	other cytoplasmic organelle	other molecular function	Pf08534	106872366	A0A0L8H8T4; obi:106872366		0	3	2.687	0.00906243	0.0428013	13.03	2.44189e+08	8.74178e+07	22.59	12.09	High	High	High	High	High	High	High	High	High	High	High	High	High	High	High	High	High
High	Master Protein	A0A6P7SPP8	ubiquitin-conjugating enzyme E2 G2 OS=Octopus vulgaris OX=6645 GN=LOC115215205 PE=3 SV=1	0	FALSE	19.461	28	3	98	3	165	18.4	5.05	342.38	3			other molecular function	Pf00179		A0A6P7SPP8	LOC115215205	0	0	2.936	0.00916495	0.0431647	41.59	2.58501e+07	1.04321e+07	17.82	37.55	High	High	High	High	High	High	High	High	High	High	High	High	High	High	High	High	High
High	Master Protein	A0A6P7TW54	neuronal acetylcholine receptor subunit alpha-5 OS=Octopus vulgaris OX=6645 GN=LOC115230643 PE=3 SV=1	0.007	FALSE	3.562	2	1	52	1	460	52.4	6.46	113.52	1	transport	other membranes	transporter activity;other molecular function	Pf02931, Pf02932		A0A6P7TW54	LOC115230643	0	0	2.166	0.00917071	0.0431647	28.61	1.29319e+07	5.98498e+06	36.64	52.08	High	High	High	High	High	High	High	Peak Found	Peak Found	High	High	High	High	Peak Found	Peak Found	High	High
High	Master Protein	A0A6P7SKF2	Hsp90 chaperone protein kinase-targeting subunit OS=Octopus vulgaris OX=6645 GN=LOC115214042 PE=3 SV=1	0	FALSE	60.966	23	8	195	8	368	43.5	5.2	595.43	8		other cell component	other molecular function	Pf03234, Pf08564, Pf08565		A0A6P7SKF2	LOC115214042	0	0	2.712	0.0092278	0.0432771	10.52	1.87759e+07	7.75511e+06	29.38	25.6	High	High	High	High	High	High	High	High	High	High	High	High	High	High	High	High	High
High	Master Protein	A0A0L8GBU3	Uncharacterized protein OS=Octopus bimaculoides OX=37653 GN=OCBIM_22036445mg PE=4 SV=1	0	FALSE	77.891	17	5	222	5	205	23.7	7.49	1053.99	5		other membranes			106877942	A0A0L8GBU3; obi:106877942		0	0	4.432	0.00922952	0.0432771	38.21	5.43029e+07	1.19231e+07	24.17	43.07	High	High	High	High	High	High	High	High	High	High	High	High	High	High	High	High	High
High	Master Protein	A0A0L8H882	Gal_mutarotas_2 domain-containing protein OS=Octopus bimaculoides OX=37653 GN=OCBIM_22020195mg PE=3 SV=1	0	FALSE	73.459	16	15	381	15	939	108.3	6.27	987.82	15	other metabolic processes		other molecular function	Pf01055, Pf13802	106872213	A0A0L8H882; obi:106872213		0	0	10.83	0.0093601	0.0436089	46.98	5.19747e+07	4.3899e+06	34.93	65.98	High	High	High	High	High	High	High	High	High	High	High	High	High	High	High	High	High
High	Master Protein	A0A6P7T7J4	alanine aminotransferase 1 OS=Octopus vulgaris OX=6645 GN=LOC115220843 PE=4 SV=1	0	FALSE	55.447	18	9	351	9	520	57.9	7.72	814.03	9	other metabolic processes		other molecular function	Pf00155		A0A6P7T7J4	LOC115220843	0	0	2.551	0.00938934	0.0436871	25.39	4.58221e+07	2.22973e+07	24.51	27.76	High	High	High	High	High	High	High	High	High	High	High	High	High	High	High	High	High
High	Master Protein	A0A0L8H0L0	Complex I-B17 OS=Octopus bimaculoides OX=37653 GN=OCBIM_22024849mg PE=3 SV=1	0	FALSE	53.543	25	6	338	6	198	23.1	9.66	1192.3	6	other metabolic processes	other membranes;mitochondrion		Pf09782	106873565	A0A0L8H0L0; obi:106873565		0	0	5.355	0.00943025	0.0436871	61.5	7.08492e+07	1.43487e+07	23.34	35.04	High	High	High	High	High	High	High	High	High	High	High	High	High	High	High	High	High
High	Master Protein	A0A0L8H937	Ig-like domain-containing protein OS=Octopus bimaculoides OX=37653 GN=OCBIM_22019705mg PE=4 SV=1	0	FALSE	57.347	15	6	225	6	362	40.8	7.08	799.88	6				Pf00047, Pf08205	106872046	A0A0L8H937; obi:106872046		0	0	2.327	0.00943113	0.0436871	31.62	6.57469e+07	2.74649e+07	13.74	45.07	High	High	High	High	High	High	High	High	High	High	High	High	High	High	High	High	High
High	Master Protein	A0A0L8IBZ1	Uncharacterized protein OS=Octopus bimaculoides OX=37653 GN=OCBIM_22021187mg PE=3 SV=1	0	FALSE	47.654	32	8	129	8	349	39.1	8.03	355.01	8	other metabolic processes	other membranes		Pf00459	106874979	A0A0L8IBZ1; obi:106874979		0	0	4.175	0.00945533	0.0436912	39	1.08902e+07	2.60816e+06	17.52	36.56	High	High	High	High	High	High	High	High	High	High	High	High	High	High	High	High	High
High	Master Protein	A0A0L8I9X0	Uncharacterized protein OS=Octopus bimaculoides OX=37653 GN=OCBIM_22026730mg PE=4 SV=1	0	FALSE	62.001	10	9	396	4	424	48.5	7.81	1058.32	9	protein metabolism;other metabolic processes		nucleic acid binding activity	Pf00043, Pf00647, Pf02798	106878862	A0A0L8I9X0; obi:106878862		0	5	2.116	0.00947683	0.0437133	16.47	8.3927e+07	3.30525e+07	28.21	55.37	High	High	High	High	High	High	High	High	High	High	High	High	High	High	High	High	High
High	Master Protein	A0A6P7SRT8	ATP synthase subunit beta OS=Octopus vulgaris OX=6645 GN=LOC115215584 PE=3 SV=1	0	FALSE	207.42	47	17	2473	9	523	56.6	5.33	8062.58	17	other metabolic processes;transport	other membranes	transporter activity;other molecular function	Pf00006, Pf02874		A0A6P7SRT8	LOC115215584	0	9	2.79	0.00947818	0.0437133	11.78	2.64986e+09	9.18281e+08	25.98	14.19	High	High	High	High	High	High	High	High	High	High	High	High	High	High	High	High	High
High	Master Protein	A0A6P7S8M5	cyclin-dependent kinase 14 isoform X1 OS=Octopus vulgaris OX=6645 GN=LOC115210248 PE=4 SV=1	0	FALSE	12.899	9	4	90	3	513	57.6	8.75	218.48	4	protein metabolism;other metabolic processes		kinase activity;other molecular function	Pf00069		A0A6P7S8M5	LOC115210248	0	0	6.412	0.0094848	0.0437133	40	3.15442e+07	5.26098e+06	27.94	10.13	Peak Found	Peak Found	High	High	Peak Found	Peak Found	Peak Found	Peak Found	Peak Found	High	Not Found	Not Found	Peak Found	High	Not Found	Not Found	High
High	Master Protein	A0A6P7T0X6	ankyrin repeat domain-containing protein 10 isoform X2 OS=Octopus vulgaris OX=6645 GN=LOC115218044 PE=4 SV=1	0	FALSE	23.185	19	4	78	4	322	36.3	6.14	115.28	4				Pf12796		A0A6P7T0X6	LOC115218044	0	0	2.865	0.00951105	0.0437855	18.17	4.26534e+06	1.34387e+06	27.61	21.82	High	High	High	High	High	Peak Found	High	High	High	High	High	High	High	High	High	High	High
High	Master Protein	A0A6P7S7A8	serine-rich adhesin for platelets-like OS=Octopus vulgaris OX=6645 GN=LOC115209651 PE=4 SV=2	0.007	FALSE	4.155	1	1	70	1	1755	196.7	7.84	197.22	1						A0A6P7S7A8	LOC115209651	0	0	15.52	0.00952422	0.0438298	35.24	1.31169e+08	8.49012e+06	33.25	57.86	High	High	High	High	High	High	High	High	High	High	High	Peak Found	Peak Found	High	High	High	Not Found
High	Master Protein	A0A6P7TM05	endoplasmic reticulum resident protein 44 OS=Octopus vulgaris OX=6645 GN=LOC115225775 PE=4 SV=1	0	FALSE	68.821	25	11	253	11	414	47.4	6.25	795.71	11				Pf00085, Pf13848		A0A6P7TM05	LOC115225775	0	0	3.746	0.00953099	0.0438324	10.38	4.32079e+07	1.23331e+07	29.58	20.17	High	High	High	High	High	High	High	High	High	High	High	High	High	High	High	High	High
High	Master Protein	A0A0L8GXI5	DUF3456 domain-containing protein OS=Octopus bimaculoides OX=37653 GN=OCBIM_22026211mg PE=3 SV=1	0	FALSE	39.167	26	7	155	7	240	27.5	4.83	414.19	7				Pf11938	106874104	A0A0L8GXI5		0	0	2.373	0.00953186	0.0438324	24.57	1.57322e+07	7.88973e+06	26.66	40.71	High	High	High	High	High	High	High	High	High	High	High	High	High	High	High	High	High
High	Master Protein	A0A6P7TA43	C2 domain-containing protein 2 isoform X4 OS=Octopus vulgaris OX=6645 GN=LOC115221198 PE=4 SV=1	0	FALSE	47.12	14	12	181	12	775	85.7	8.35	454.08	12		other membranes		Pf00168, Pf18696		A0A6P7TA43	LOC115221198	0	0	2.088	0.00967362	0.0440406	29.9	8.99202e+06	4.95221e+06	16.47	29.17	High	High	High	High	High	High	High	High	High	High	High	High	High	High	High	High	High
High	Master Protein	A0A6P7TBJ4	leukocyte elastase inhibitor-like OS=Octopus vulgaris OX=6645 GN=LOC115222366 PE=3 SV=1	0	FALSE	23.285	12	4	123	2	387	43.4	6.71	317.38	4	other biological processes	non-structural extracellular	enzyme regulator activity	Pf00079		A0A6P7TAE7; A0A6P7TBJ4	LOC115222366	0	2	10.31	0.00970077	0.0440406	37.12	1.28491e+07	1.4896e+06	31.34	35.24	High	High	High	High	High	High	High	High	High	High	High	High	High	High	High	High	High
High	Master Protein	A0A6P7SD63	actin-like protein 6B OS=Octopus vulgaris OX=6645 GN=LOC115211790 PE=3 SV=1	0	FALSE	11.411	8	3	40	3	425	47.4	5.24	84.18	3				Pf00022		A0A6P7SD63	LOC115211790	0	0	2.698	0.00970459	0.0440406	12.15	6.66655e+06	2.37431e+06	28.33	21.62	Peak Found	High	High	High	Peak Found	High	High	Peak Found	High	Peak Found	High	High	Peak Found	High	High	High	Peak Found
High	Master Protein	A0A6P7SB98	Phosphate carrier protein, mitochondrial OS=Octopus vulgaris OX=6645 GN=LOC115210714 PE=3 SV=1	0	FALSE	32.102	15	7	230	7	351	38.5	8.88	539.46	7	transport	other membranes	transporter activity	Pf00153		A0A6P7SB98	LOC115210714	0	0	12.277	0.00974519	0.0442065	27.91	7.93623e+07	6.21988e+06	30.54	38.31	High	High	High	High	High	High	High	High	High	High	High	High	High	High	High	High	High
High	Master Protein	A0A6P7TSX5	glutaredoxin-3 OS=Octopus vulgaris OX=6645 GN=LOC115229085 PE=4 SV=1	0	FALSE	29.527	17	5	294	5	326	36.8	5.31	818.12	5			other molecular function	Pf00085, Pf00462		A0A6P7TSX5	LOC115229085	0	0	2.611	0.00977126	0.0442923	19.62	3.39512e+07	1.15678e+07	21.18	29.94	High	High	High	High	High	High	High	High	High	High	High	High	High	High	High	High	High
High	Master Protein	A0A6P7S5W5	putative universal stress protein SAUSA300_1656 OS=Octopus vulgaris OX=6645 GN=LOC115209343 PE=4 SV=1	0.001	FALSE	5.696	7	1	55	1	166	18.6	6.92	172.84	1				Pf00582		A0A6P7S5W5	LOC115209343	0	0	3.898	0.00987073	0.0447105	25.11	1.27395e+07	2.8893e+06	33.34	49.21	High	High	High	High	High	High	High	High	High	High	High	High	High	High	High	Peak Found	High
High	Master Protein	A0A6P7TVC0	Glutamate--cysteine ligase OS=Octopus vulgaris OX=6645 GN=LOC115225899 PE=3 SV=2	0.008	FALSE	3.832	1	1	72	1	606	70.1	5.95	138.93	1	other metabolic processes		other molecular function	Pf03074		A0A6P7TVC0	LOC115225899	0	0	2.56	0.00988738	0.0447304	55.4	5.70052e+06	2.1187e+06	45.69	78.43	High	High	High	High	High	High	High	High	High	High	High	High	High	High	High	High	High
High	Master Protein	A0A0L8GKB6	Uncharacterized protein OS=Octopus bimaculoides OX=37653 GN=OCBIM_22032260mg PE=3 SV=1	0	FALSE	44.373	57	4	335	4	90	10.2	5.45	1154.11	4				Pf01722	106876353	A0A0L8GKB6; obi:106876353		0	0	3.245	0.00993303	0.0447304	20.41	7.55262e+07	2.20568e+07	23.23	17.38	High	High	High	High	High	High	High	High	High	High	High	High	High	High	High	High	High
High	Master Protein	A0A6P7SIY7	Glutathione S-transferase kappa OS=Octopus vulgaris OX=6645 GN=LOC115213158 PE=3 SV=1	0.001	FALSE	5.309	9	2	54	2	229	26	8.62	94.54	2			other molecular function	Pf01323		A0A6P7SIY7	LOC115213158	0	0	4.42	0.00997344	0.0447304	19.72	6.75799e+06	1.29603e+06	32.58	40.59	High	High	High	High	High	High	High	High	High	High	High	High	High	High	High	High	High
High	Master Protein	A0A6P7T086	CREB-regulated transcription coactivator 1 isoform X6 OS=Octopus vulgaris OX=6645 GN=LOC115217859 PE=3 SV=1	0	FALSE	23.045	11	5	107	2	598	66.2	5.87	212.18	5	cell organization and biogenesis;other biological processes	nucleus;other cell component	other molecular function	Pf12884, Pf12885, Pf12886		A0A6P7T086	LOC115217859	0	3	3.848	0.0100219	0.0447304	26.42	8.92414e+06	2.18034e+06	24.84	23.56	High	High	High	High	High	High	High	High	High	High	High	High	High	High	High	Not Found	High
High	Master Protein	A0A7E6FKW5	uncharacterized protein LOC115222492 OS=Octopus vulgaris OX=6645 GN=LOC115222492 PE=4 SV=1	0.001	FALSE	5.349	2	2	5	2	1171	132.2	9.33	8.46	2				Pf00144		A0A7E6FKW5	LOC115222492	0	0	10.296	0.0100628	0.0447304	53.39	3.0775e+06	389039	31.42	71.8	Not Found	Not Found	High	High	Peak Found	Peak Found	Not Found	Not Found	Not Found	Not Found	High	High	Not Found	Not Found	Not Found	Peak Found	Peak Found
High	Master Protein	A0A6P7TPJ5	ras-related protein Rab-10 OS=Octopus vulgaris OX=6645 GN=LOC115226748 PE=4 SV=2	0	FALSE	49.665	55	9	357	2	119	13.8	7.43	940.5	9			other molecular function	Pf00071		A0A6P7TPJ5	LOC115226748	0	5	4.34	0.0100795	0.0447304	42.37	4.30207e+07	9.91271e+06	16.4	45.74	High	High	High	High	High	High	High	High	High	High	Peak Found	High	High	High	High	High	Peak Found
High	Master Protein	A0A7E6EX38	amyloid-beta A4 precursor protein-binding family A member 1 isoform X9 OS=Octopus vulgaris OX=6645 GN=LOC115212775 PE=4 SV=1	0	FALSE	8.727	2	2	6	2	1292	142.7	4.97	7.97	2				Pf00595, Pf00640		A0A7E6EX38	LOC115212775	0	0	3.793	0.0101048	0.0447304	41.61	4.28908e+06	1.26296e+06	19.93	25.29	Peak Found	Peak Found	High	High	Not Found	Not Found	High	Peak Found	Peak Found	Peak Found	Peak Found	Peak Found	Peak Found	Not Found	Peak Found	Peak Found	Peak Found
High	Master Protein	A0A7E6FNC6	Nicotinate phosphoribosyltransferase OS=Octopus vulgaris OX=6645 GN=LOC115223842 PE=3 SV=1	0	FALSE	84.514	27	15	542	5	562	63.5	7.49	1574.24	15	other metabolic processes		other molecular function	Pf04095, Pf17767, Pf17956		A0A7E6FNC6	LOC115223842	0	10	3.988	0.0102354	0.045222	5.98	9.05279e+07	2.18217e+07	30.67	22.84	High	High	High	High	High	High	High	High	High	High	High	High	High	High	High	High	High
High	Master Protein	A0A6P7SRS2	60S ribosomal protein L30 OS=Octopus vulgaris OX=6645 GN=LOC115215779 PE=3 SV=1	0	FALSE	62.244	59	8	439	8	116	12.8	9.77	1256.63	8		cytosol;translational apparatus	nucleic acid binding activity;other molecular function	Pf01248		A0A6P7SRS2	LOC115215779	0	0	2.025	0.0102521	0.0452795	6.92	7.05629e+07	3.30065e+07	38.83	43.71	High	High	High	High	High	High	High	High	High	High	High	High	High	High	High	High	High
High	Master Protein	A0A6P7T6M2	signal recognition particle 19 kDa protein OS=Octopus vulgaris OX=6645 GN=LOC115219891 PE=3 SV=1	0	FALSE	7.935	12	2	45	2	162	18.1	10.15	111.81	2	transport	translational apparatus	nucleic acid binding activity	Pf01922		A0A6P7T6M2	LOC115219891	0	0	4.324	0.0102706	0.0453287	60.77	4.66549e+06	1.2523e+06	38.55	66.78	High	High	High	High	High	High	High	Peak Found	High	Peak Found	High	High	High	High	High	High	Peak Found
High	Master Protein	A0A0L8FGK3	MHD1 domain-containing protein OS=Octopus bimaculoides OX=37653 GN=OCBIM_22022855mg PE=4 SV=1	0	FALSE	110.816	47	17	648	1	366	42.1	5.27	1707.87	17	cell-cell signaling;transport	other cell component		Pf06292	106883624	A0A0L8FGK3		0	0	19.167	0.0104176	0.0457983	376.02	5.29739e+06	1.75169e+06	8.96	30.73	High	High	High	High	High	High	High	Peak Found	Peak Found	High	High	High	High	High	High	High	High
High	Master Protein	A0A6P7TFS0	protein DEK-like OS=Octopus vulgaris OX=6645 GN=LOC115223629 PE=4 SV=1	0	FALSE	79.874	22	11	406	2	405	46.1	8.59	1084.27	11	cell organization and biogenesis		nucleic acid binding activity	Pf08766		A0A6P7TFS0	LOC115223629	0	10	2.335	0.0104487	0.0458235	16.35	6.50852e+07	2.73626e+07	24.81	13.52	High	High	High	High	High	High	High	High	High	High	High	Not Found	Not Found	Not Found	High	High	High
High	Master Protein	A0A6P7TMV9	ubiquitin-conjugating enzyme E2-17 kDa OS=Octopus vulgaris OX=6645 GN=LOC115224213 PE=3 SV=1	0	FALSE	17.815	27	3	170	3	147	16.6	7.3	566.49	3			other molecular function	Pf00179		A0A6P7TMV9	LOC115224213	0	0	3.341	0.0104621	0.0458235	9.75	1.15252e+08	3.53248e+07	26.78	16.64	High	High	High	High	High	High	High	High	High	High	High	High	High	High	High	High	High
High	Master Protein	A0A6P7S7W3	Cytochrome b-c1 complex subunit Rieske, mitochondrial OS=Octopus vulgaris OX=6645 GN=LOC115209855 PE=3 SV=1	0	FALSE	23.226	10	2	176	2	269	29.2	8.48	454.92	2	other metabolic processes;transport	other membranes;mitochondrion	transporter activity;other molecular function	Pf00355, Pf02921		A0A6P7S7W3	LOC115209855	0	0	2.535	0.0104742	0.0458472	16.11	3.82668e+07	1.5279e+07	24.1	15.45	High	High	High	High	High	High	High	High	High	High	High	High	High	High	High	High	High
High	Master Protein	A0A0L8HAQ1	Uncharacterized protein OS=Octopus bimaculoides OX=37653 GN=OCBIM_22018760mg PE=4 SV=1	0	FALSE	13.13	7	3	36	3	361	38.3	6.93	76.55	3			other molecular function	Pf02615	106871780	A0A0L8HAQ1; obi:106871780		0	0	3.977	0.0105225	0.045902	28.2	5.07065e+06	1.23408e+06	26.69	22.72	High	High	High	High	Peak Found	High	Peak Found	High	High	High	High	High	High	High	High	Peak Found	Peak Found
High	Master Protein	A0A6P7T804	dephospho-CoA kinase domain-containing protein OS=Octopus vulgaris OX=6645 GN=LOC115219811 PE=3 SV=1	0	FALSE	17.648	11	2	72	2	229	26.3	9.52	227.37	2	other metabolic processes	other membranes	kinase activity;other molecular function	Pf01121		A0A6P7T804	LOC115219811	0	0	2.799	0.0105487	0.0459832	22.25	5.20958e+06	1.73456e+06	36.91	48.94	High	High	High	High	Peak Found	High	High	High	High	High	High	High	High	High	High	High	High
High	Master Protein	A0A6P7TE90	Prefoldin subunit 3 OS=Octopus vulgaris OX=6645 GN=LOC115223191 PE=3 SV=1	0	FALSE	57.042	49	12	341	12	186	21.6	5.35	864.16	12	other biological processes	other cell component		Pf02996		A0A6P7TE90	LOC115223191	0	0	4.47	0.0106017	0.0460478	34.73	1.01855e+08	1.90343e+07	27.68	26.75	High	High	High	High	High	High	High	High	High	High	High	High	High	High	High	High	High
High	Master Protein	A0A0L8GDL9	Uncharacterized protein (Fragment) OS=Octopus bimaculoides OX=37653 GN=OCBIM_22035240mg PE=3 SV=1	0	FALSE	171.468	64	23	1250	2	243	27.3	7.99	3947.01	23						A0A0L8GDL9		0	0	5.367	0.0106172	0.0460478	5.88	4.53212e+07	9.85092e+06	33.88	38.39	High	High	High	High	High	High	High	High	High	High	High	High	High	High	High	High	High
High	Master Protein	A0A0L8HW75	Transket_pyr domain-containing protein (Fragment) OS=Octopus bimaculoides OX=37653 GN=OCBIM_22004337mg PE=4 SV=1	0	FALSE	151.78	26	13	756	3	498	54.4	7.11	2677.84	13			other molecular function	Pf00456, Pf02779		A0A0L8HW75		0	0	2.022	0.0106291	0.0460478	15.44	3.64523e+07	1.78424e+07	21.54	10.39	High	High	High	High	High	High	High	High	High	High	High	High	High	High	High	High	High
High	Master Protein	A0A0L8HY34	Uncharacterized protein OS=Octopus bimaculoides OX=37653 GN=OCBIM_22002750mg PE=4 SV=1	0	FALSE	14.611	19	3	71	3	183	20	8.06	175.21	3					106867899	A0A0L8HY34; obi:106867899		0	0	7.787	0.0106329	0.0460478	35.1	1.89086e+07	2.98997e+06	33.33	34.55	High	High	High	Peak Found	High	Peak Found	High	High	High	High	High	High	High	High	High	High	High
High	Master Protein	A0A7E6ERT7	putative FERM domain-containing protein FRMD8P1 OS=Octopus vulgaris OX=6645 GN=LOC115210346 PE=4 SV=1	0	FALSE	13.315	7	4	30	1	493	56.9	5.9	63.16	4		cytoskeleton		Pf00373		A0A7E6ERT7	LOC115210346	0	2	2.919	0.010633	0.0460478	12.19	3.94038e+06	1.4736e+06	36.73	46.34	Not Found	Not Found	Not Found	High	Not Found	Not Found	Not Found	Not Found	Not Found	Not Found	Not Found	High	Not Found	Not Found	Not Found	Not Found	Not Found
High	Master Protein	A0A6P7TUK7	uncharacterized protein LOC115226158 OS=Octopus vulgaris OX=6645 GN=LOC115226158 PE=4 SV=1	0.001	FALSE	5.323	8	1	34	1	136	15.5	5.58	78.62	1			other molecular function			A0A6P7TUK7	LOC115226158	0	0	2.675	0.0106831	0.0460988	24.26	1.94983e+06	741857	18.25	18.03	High	High	High	High	High	High	High	High	High	High	High	High	High	High	High	High	High
High	Master Protein	A0A0L8GBB1	Ubiquitinyl hydrolase 1 OS=Octopus bimaculoides OX=37653 GN=OCBIM_22037254mg PE=4 SV=1	0	FALSE	49.13	57	6	387	1	112	12.7	5.15	1088.2	6	protein metabolism;other metabolic processes		other molecular function	Pf01088		A0A0L8GBB1		0	0	2.716	0.0106924	0.0461228	12.46	8.08047e+07	3.04307e+07	19.34	6.01	High	High	High	High	High	High	High	High	High	High	High	High	High	High	High	High	High
High	Master Protein	A0A7E6EIS2	cAMP-dependent protein kinase catalytic subunit 1 OS=Octopus vulgaris OX=6645 GN=LOC115229611 PE=3 SV=1	0	FALSE	137.044	26	19	833	19	408	47.7	9.11	2351.97	19	protein metabolism;other metabolic processes		kinase activity;other molecular function	Pf00069		A0A7E6EIS2	LOC115229611	0	0	2.44	0.0107282	0.0462451	39.44	2.15713e+08	7.9409e+07	14.54	28.66	High	High	High	High	High	High	High	High	High	High	High	High	High	High	High	High	High
High	Master Protein	A0A7E6FDU1	Glucose-6-phosphate 1-dehydrogenase OS=Octopus vulgaris OX=6645 GN=LOC115220357 PE=3 SV=1	0	FALSE	34.656	13	7	234	7	518	59.4	5.62	590.68	7	other metabolic processes		other molecular function	Pf00479, Pf02781		A0A7E6FDU1	LOC115220357	0	0	5.143	0.010856	0.0466985	12.18	9.31778e+07	1.84675e+07	30.68	10.94	High	High	High	High	High	High	High	High	High	High	High	High	High	High	High	High	High
High	Master Protein	A0A6P7TC02	gamma-aminobutyric acid receptor-associated protein OS=Octopus vulgaris OX=6645 GN=LOC115222479 PE=3 SV=1	0	FALSE	25.548	12	3	79	3	117	14	8.79	153.31	3	other metabolic processes	other membranes		Pf02991		A0A6P7TC02	LOC115222479	0	0	11.252	0.0109065	0.0468455	2.76	1.31021e+07	1.1867e+06	35.42	36.6	High	High	High	High	High	High	High	High	High	High	High	High	High	High	High	High	High
High	Master Protein	A0A0L8HKB6	Uncharacterized protein OS=Octopus bimaculoides OX=37653 GN=OCBIM_22012672mg PE=4 SV=1	0	FALSE	15.638	33	3	58	3	86	9.5	9.79	144.89	3		mitochondrion		Pf10937	106870152	A0A0L8HKB6; obi:106870152		0	0	7.807	0.0109129	0.0468455	34.14	1.87773e+07	2.35013e+06	31.83	13.78	High	High	High	High	High	High	High	High	High	High	High	High	High	High	High	Peak Found	High
High	Master Protein	A0A6P7TXI4	golgin subfamily A member 2 isoform X2 OS=Octopus vulgaris OX=6645 GN=LOC115228102 PE=4 SV=1	0	FALSE	13.045	4	3	15	3	962	110.4	5.26	33.02	3		ER/Golgi		Pf15070		A0A6P7TXI4	LOC115228102	0	0	36.031	0.0109833	0.0470283	49.69	9.65895e+06	327953	49.83	32.87	Peak Found	High	Peak Found	High	High	High	Peak Found	Not Found	High	Peak Found	High	Not Found	High	High	Not Found	Not Found	Not Found
High	Master Protein	A0A0L8II95	Amino_oxidase domain-containing protein OS=Octopus bimaculoides OX=37653 GN=OCBIM_22031180mg PE=4 SV=1	0	FALSE	8.357	13	3	4	3	298	32.3	6.95	10.22	3			other molecular function	Pf01593, Pf13450		A0A0L8II95		0	0	5.446	0.0109858	0.0470283	49.04	4.47134e+06	618511	29.55	78.25	Peak Found	Peak Found	Peak Found	Peak Found	Peak Found	Peak Found	Peak Found	Peak Found	High	High	Peak Found	High	Peak Found	Peak Found	Not Found	Not Found	Not Found
High	Master Protein	A0A6P7TM75	FAS-associated factor 2 isoform X2 OS=Octopus vulgaris OX=6645 GN=LOC115223606 PE=4 SV=1	0	FALSE	48.632	28	11	174	11	450	52.4	5.9	420.21	11				Pf00789		A0A6P7TM75	LOC115223606	0	0	4.914	0.0109973	0.0470449	5.06	9.52904e+06	1.91457e+06	34.11	81.35	High	High	High	High	High	High	High	High	High	High	High	High	High	High	High	High	High
High	Master Protein	A0A6P7TFD9	Clustered mitochondria protein homolog OS=Octopus vulgaris OX=6645 GN=LOC115222523 PE=3 SV=1	0	FALSE	22.767	6	6	45	6	1351	152.8	6.18	97.49	6	cell organization and biogenesis	other cell component	nucleic acid binding activity	Pf05303, Pf12807, Pf13236, Pf13424, Pf15044		A0A6P7TFD9	LOC115222523	0	0	3.043	0.0110194	0.047092	26.39	7.49931e+06	2.36319e+06	16.57	45.79	High	High	High	High	High	Peak Found	High	Peak Found	High	High	High	High	High	High	High	High	High
High	Master Protein	A0A6P7TUX5	RGM domain family member B OS=Octopus vulgaris OX=6645 GN=LOC115230021 PE=3 SV=1	0.006	FALSE	4.844	2	2	5	2	760	83.4	8.44	7.17	2		plasma membrane;other membranes		Pf06534, Pf06535		A0A6P7TUX5	LOC115230021	0	0	3.734	0.0110461	0.0471239	13.17	2.44428e+06	545828	28.28	23.65	Peak Found	Peak Found	High	High	Peak Found	Peak Found	Peak Found	Peak Found	High	High	Peak Found	Peak Found	Peak Found	Peak Found	Peak Found	Peak Found	Not Found
High	Master Protein	A0A0L8HQ33	Uncharacterized protein OS=Octopus bimaculoides OX=37653 GN=OCBIM_22009006mg PE=3 SV=1	0	FALSE	12.622	6	2	89	2	283	32.8	7.49	208.93	2	protein metabolism		other molecular function	Pf00656		A0A0L8HQ33		0	0	2.655	0.0112122	0.0475541	5.28	2.54141e+07	9.33491e+06	35.41	35.31	High	High	High	High	High	High	High	High	High	High	High	High	High	High	High	High	High
High	Master Protein	A0A0L8I5M6	Uncharacterized protein OS=Octopus bimaculoides OX=37653 GN=OCBIM_22035595mg PE=3 SV=1	0	FALSE	90.049	20	7	357	7	443	48.6	7.49	1708.98	7			other molecular function	Pf00441, Pf02770, Pf02771	106884200	A0A0L8I5M6; obi:106884200		0	0	4.87	0.0112432	0.047669	21.26	7.95515e+07	1.47166e+07	34.55	34.82	High	High	High	High	High	High	High	High	High	High	High	High	High	High	High	High	High
High	Master Protein	A0A6P7SKA9	exosome RNA helicase MTR4 OS=Octopus vulgaris OX=6645 GN=LOC115214013 PE=4 SV=1	0	FALSE	30.211	9	9	78	9	1024	116.8	6.55	114.29	9	RNA metabolism OR transcription;other metabolic processes		nucleic acid binding activity;other molecular function	Pf00270, Pf00271, Pf08148, Pf13234		A0A6P7SKA9	LOC115214013	0	0	4.089	0.011363	0.0479586	11.44	7.74322e+06	1.82124e+06	37.35	44.07	High	High	High	High	High	High	High	High	High	High	High	High	Peak Found	High	High	High	Peak Found
High	Master Protein	A0A7E6ES97	deaminated glutathione amidase isoform X2 OS=Octopus vulgaris OX=6645 GN=LOC115211131 PE=3 SV=1	0	FALSE	17.487	11	4	114	4	466	52.3	7.59	290.36	4	other metabolic processes		other molecular function	Pf00795, Pf01230		A0A7E6ES97	LOC115211131	0	0	15.396	0.0114158	0.0479586	53.73	1.82203e+07	1.52623e+06	34.38	46.39	High	High	High	High	High	High	High	High	High	High	High	High	High	High	High	High	High
High	Master Protein	A0A7E6EQJ4	COP9 signalosome complex subunit 6 OS=Octopus vulgaris OX=6645 GN=LOC115209309 PE=3 SV=1	0	FALSE	23.173	20	7	149	1	354	39.9	6.79	280.5	7	protein metabolism;other metabolic processes	nucleus;other cell component	other molecular function	Pf01398, Pf13012		A0A7E6EQJ4	LOC115209309	0	6	3.109	0.0114215	0.0479586	32.45	3.04808e+07	1.00227e+07	32.79	47.71	Not Found	High	High	Peak Found	Not Found	Peak Found	Not Found	Peak Found	Not Found	Peak Found	Not Found	Not Found	Peak Found	Peak Found	Not Found	Not Found	Not Found
High	Master Protein	A0A0L8H1Y4	BRO1 domain-containing protein (Fragment) OS=Octopus bimaculoides OX=37653 GN=OCBIM_22024818mg PE=4 SV=1	0	FALSE	168.198	39	28	1114	2	610	68.3	6.32	3043	28				Pf03097, Pf13949		A0A0L8H1Y4		0	0	2.498	0.0114317	0.0479586	6.64	3.78656e+06	1.54761e+06	29.59	20.88	High	High	High	High	High	Peak Found	Peak Found	High	High	High	High	High	High	High	High	High	High
High	Master Protein	A0A6P7TAT8	Malic enzyme OS=Octopus vulgaris OX=6645 GN=LOC115222102 PE=3 SV=1	0	FALSE	83.692	23	12	536	12	600	66.9	6.99	1667.82	12			other molecular function	Pf00390, Pf03949		A0A6P7TAT8	LOC115222102	0	0	2.905	0.0114723	0.0479586	12.58	2.30207e+08	7.2705e+07	32.96	33.2	High	High	High	High	High	High	High	High	High	High	High	High	High	High	High	High	High
High	Master Protein	A0A6P7THL4	T-complex protein 11 X-linked protein 1 isoform X1 OS=Octopus vulgaris OX=6645 GN=LOC115223298 PE=3 SV=1	0	FALSE	19.992	10	5	127	5	519	60.1	6	268.39	5				Pf05794		A0A6P7THL4	LOC115223298	0	0	9.526	0.011487	0.0479586	66.57	2.27327e+07	2.38649e+06	23.41	55.84	High	High	High	High	High	High	High	High	High	High	High	High	High	High	High	High	High
High	Master Protein	A0A7E6F5U5	SRSF protein kinase 3 isoform X5 OS=Octopus vulgaris OX=6645 GN=LOC115216993 PE=4 SV=1	0	FALSE	30.91	10	5	79	5	669	75.8	5.72	168.41	5	protein metabolism;other metabolic processes		kinase activity;other molecular function	Pf00069		A0A7E6F5U5	LOC115216993	0	0	2.913	0.0115088	0.0479586	35.85	4.11085e+06	1.514e+06	30.69	44.41	High	High	High	High	High	High	High	High	High	High	High	High	High	High	High	Peak Found	High
High	Master Protein	A0A6P7SAF9	Proteasome subunit alpha type OS=Octopus vulgaris OX=6645 GN=LOC115210708 PE=3 SV=1	0	FALSE	69.173	44	8	369	8	246	27.2	4.92	1233.61	8	protein metabolism;other metabolic processes	nucleus;other cell component		Pf00227, Pf10584		A0A6P7SAF9	LOC115210708	0	0	2.437	0.0115563	0.0481194	6.55	5.53919e+07	2.29735e+07	27.41	17.2	High	High	High	High	High	High	High	High	High	High	High	High	High	High	High	High	High
High	Master Protein	A0A6P7S5E0	regulating synaptic membrane exocytosis protein 2 isoform X6 OS=Octopus vulgaris OX=6645 GN=LOC115209232 PE=4 SV=2	0	FALSE	39.354	7	9	44	9	1598	180.4	9.52	70.38	9	transport	other membranes	other molecular function	Pf00168, Pf00595		A0A6P7S5E0	LOC115209232	0	0	6.833	0.0115629	0.0481194	79.22	2.87779e+06	520988	23.75	53.66	Peak Found	Peak Found	High	High	Peak Found	Peak Found	Peak Found	High	High	High	High	High	Not Found	High	High	High	High
High	Master Protein	A0A6P7SRK6	DNA-(apurinic or apyrimidinic site) endonuclease OS=Octopus vulgaris OX=6645 GN=LOC115215723 PE=3 SV=1	0	FALSE	28.113	23	8	52	8	314	36.4	8.53	102.86	8	DNA metabolism;other metabolic processes;stress response		nucleic acid binding activity;other molecular function	Pf03372		A0A6P7SRK6	LOC115215723	0	0	4.316	0.0116737	0.0485315	47.65	1.23225e+07	3.45279e+06	27.64	35.82	Peak Found	High	High	High	High	High	High	High	High	High	High	High	High	Peak Found	High	Peak Found	High
High	Master Protein	A0A6P7TPR6	Peroxiredoxin-like 2 activated in M-CSF stimulated monocytes OS=Octopus vulgaris OX=6645 GN=LOC115225102 PE=3 SV=1	0	FALSE	92.541	27	16	937	6	799	82.5	5.49	2595.55	16	other biological processes	other cell component	other molecular function	Pf13911		A0A6P7TPR6	LOC115225102	0	10	2.155	0.0117026	0.0486353	12.07	3.08173e+08	1.48235e+08	25.21	12.42	High	High	High	High	High	High	High	High	High	High	High	High	High	High	High	High	High
High	Master Protein	A0A6P7SXF4	Complex I-ESSS OS=Octopus vulgaris OX=6645 GN=LOC115217080 PE=3 SV=1	0	FALSE	14.122	13	2	42	2	164	19	5.07	102.1	2		other membranes		Pf10183		A0A6P7SXF4	LOC115217080	0	0	17.893	0.011718	0.0486497	85.52	3.59738e+07	2.01045e+06	31.83	60.7	High	Peak Found	High	High	High	Peak Found	Peak Found	High	High	Peak Found	High	High	High	High	High	High	High
High	Master Protein	A0A6P7SR66	myophilin OS=Octopus vulgaris OX=6645 GN=LOC115215572 PE=3 SV=1	0	FALSE	107.436	60	9	800	8	172	19.2	8.68	3005.56	9				Pf00307, Pf00402		A0A6P7SR66	LOC115215572	0	2	2.454	0.0117684	0.0486497	13.82	1.57087e+09	6.49843e+08	27.09	13.88	High	High	High	High	High	High	High	High	High	High	High	High	High	High	High	High	High
High	Master Protein	A0A7E6F8B3	coiled-coil domain-containing protein 6 isoform X3 OS=Octopus vulgaris OX=6645 GN=LOC115218200 PE=4 SV=1	0	FALSE	108.709	57	19	381	19	373	43.3	5.72	1120.17	19				Pf09755		A0A7E6F8B3	LOC115218200	0	0	5.22	0.0117721	0.0486497	39.66	2.75126e+07	5.87675e+06	31.28	28.04	High	High	High	High	High	High	High	High	High	High	High	High	High	High	High	High	High
High	Master Protein	A0A7E6FJH9	Protein-serine/threonine phosphatase OS=Octopus vulgaris OX=6645 GN=LOC115222912 PE=4 SV=1	0	FALSE	17.989	13	5	130	5	293	33	5.86	239.81	5	protein metabolism;other metabolic processes		other molecular function	Pf03031		A0A7E6FJH9	LOC115222912	0	0	6.864	0.011775	0.0486497	38.44	8.45842e+06	1.2323e+06	27.86	18.43	High	High	High	High	High	High	High	High	High	High	High	High	High	High	High	High	High
High	Master Protein	A0A0L8H0E1	Sorting nexin OS=Octopus bimaculoides OX=37653 GN=OCBIM_22024936mg PE=3 SV=1	0	FALSE	95.565	37	16	340	16	429	49.7	7.23	957.52	16	transport		other molecular function	Pf00787, Pf09325		A0A0L8H0E1		0	0	2.896	0.0117789	0.0486497	45.43	6.72407e+07	2.1111e+07	16.41	38.47	High	High	High	High	High	High	High	High	High	High	High	High	High	High	High	High	High
High	Master Protein	A0A0L8GB02	CCR4-NOT transcription complex subunit 7 OS=Octopus bimaculoides OX=37653 GN=OCBIM_22036582mg PE=3 SV=1	0	FALSE	7.716	7	2	4	2	369	41.1	4.74	9.45	2	RNA metabolism OR transcription;other metabolic processes;other biological processes	nucleus;other cell component	nucleic acid binding activity;other molecular function	Pf04857	106878009	A0A0L8GB02; obi:106878009		0	0	57.355	0.0118114	0.0486497	110.24	3.58893e+06	71587.2	18.44	175.51	Peak Found	Not Found	Peak Found	High	Not Found	Not Found	Peak Found	Peak Found	Peak Found	Not Found	Peak Found	High	Peak Found	Peak Found	Peak Found	High	Not Found
High	Master Protein	A0A6P7SA85	40S ribosomal protein S12 OS=Octopus vulgaris OX=6645 GN=LOC115210704 PE=3 SV=1	0	FALSE	49.074	51	9	443	9	136	15	6.76	1581.23	9	protein metabolism;other metabolic processes	translational apparatus	other molecular function	Pf01248		A0A6P7SA85	LOC115210704	0	0	2.446	0.0118233	0.0486497	9.11	1.3705e+08	5.77073e+07	39.35	45.62	High	High	High	High	High	High	High	High	High	High	High	High	High	High	High	High	High
High	Master Protein	A0A6P7TJ74	HCLS1-binding protein 3 OS=Octopus vulgaris OX=6645 GN=LOC115223598 PE=4 SV=1	0	FALSE	21.741	15	5	29	5	323	36.6	5.14	75.35	5			other molecular function	Pf00787		A0A6P7TJ74	LOC115223598	0	0	2.559	0.0119204	0.0486497	12.57	2.61769e+06	982623	40.62	73.63	Peak Found	High	High	High	High	High	High	High	High	High	High	High	High	High	High	High	High
High	Master Protein	A0A6P7SI47	putative ATP synthase subunit f, mitochondrial OS=Octopus vulgaris OX=6645 GN=LOC115213085 PE=3 SV=1	0	FALSE	9.258	9	2	95	2	108	12.3	9.88	227.38	2	other metabolic processes;transport	other membranes;mitochondrion		Pf10206		A0A6P7SI47	LOC115213085	0	0	2.542	0.0119211	0.0486497	31.51	6.41736e+07	2.60761e+07	27.13	39.06	High	High	High	High	High	High	High	High	High	High	High	High	High	High	High	High	High
High	Master Protein	A0A6P7SP63	serine/arginine-rich splicing factor 11 isoform X2 OS=Octopus vulgaris OX=6645 GN=LOC115215069 PE=4 SV=1	0	FALSE	32.779	18	8	51	8	669	76.7	11.24	119.58	8	RNA metabolism OR transcription;other metabolic processes		nucleic acid binding activity	Pf00076		A0A6P7SP63	LOC115215069	0	0	3.958	0.0119701	0.0486497	18.47	3.73547e+06	1.04129e+06	26.56	16.52	High	High	High	High	High	High	High	Peak Found	High	Peak Found	High	High	High	High	High	Peak Found	High
High	Master Protein	A0A6P7TN79	sodium/calcium exchanger regulatory protein 1 isoform X1 OS=Octopus vulgaris OX=6645 GN=LOC115226234 PE=3 SV=1	0	FALSE	16.854	13	2	70	2	132	14.8	5.36	256.03	2			other molecular function	Pf00061		A0A6P7TN79	LOC115226234	0	0	5.684	0.0119769	0.0486497	37.78	1.75476e+07	3.42766e+06	21.42	47.13	High	High	High	High	High	High	High	High	High	High	High	High	High	High	High	High	High
High	Master Protein	A0A6P7T323	fucose mutarotase OS=Octopus vulgaris OX=6645 GN=LOC115219155 PE=4 SV=1	0	FALSE	19.801	21	4	127	3	146	16.4	6.52	356.3	4	other metabolic processes		other molecular function	Pf05025		A0A6P7T323	LOC115219155	0	0	5.229	0.0120143	0.0486634	9.82	2.41463e+07	4.61819e+06	34.77	27.31	High	High	High	High	High	High	High	High	High	High	High	High	High	High	High	High	High
High	Master Protein	A0A6P7SU25	Glucose-6-phosphate isomerase OS=Octopus vulgaris OX=6645 GN=LOC115216343 PE=3 SV=1	0	FALSE	96.18	20	15	1058	10	574	65.2	7.65	2466.2	15	other metabolic processes		other molecular function	Pf00342		A0A6P7SU25	LOC115216343	0	5	2.471	0.0120202	0.0486634	31.01	5.58247e+08	2.11108e+08	17.61	22.5	High	High	High	High	High	High	High	High	High	High	High	High	High	High	High	High	High
High	Master Protein	A0A0L8GWS5	RIIa domain-containing protein (Fragment) OS=Octopus bimaculoides OX=37653 GN=OCBIM_22026765mg PE=4 SV=1	0	FALSE	30.647	100	6	300	6	55	6.5	5.01	869.58	6				Pf02197		A0A0L8GWS5		0	0	2.636	0.0121486	0.0488153	27.48	7.50026e+07	2.87421e+07	23.17	16.22	High	High	High	High	High	High	High	High	High	High	High	High	High	High	High	High	High
High	Master Protein	A0A0L8GGX9	Uncharacterized protein (Fragment) OS=Octopus bimaculoides OX=37653 GN=OCBIM_22033634mg PE=4 SV=1	0	FALSE	89.354	5	16	141	1	3200	348.2	4.56	438.69	16						A0A0L8GGX9		0	0	100	0.0122112	0.0488153	0	5.25108e+07	27533.6	19.3	11.32	Not Found	Not Found	Not Found	Not Found	Not Found	Not Found	Not Found	Not Found	Not Found	Not Found	High	Peak Found	Not Found	Not Found	Peak Found	Peak Found	Peak Found
High	Master Protein	A0A6P7TFE8	sodium/potassium-transporting ATPase subunit beta-1 OS=Octopus vulgaris OX=6645 GN=LOC115222187 PE=3 SV=1	0	FALSE	28.074	18	6	353	1	300	34.2	5.99	742.02	6	transport	plasma membrane;other membranes		Pf00287		A0A6P7TFE8	LOC115222187	0	0	2.922	0.0122432	0.0488153	29.49	3.90718e+06	1.3307e+06	17.37	18.74	Not Found	Not Found	Not Found	High	Not Found	Not Found	Not Found	Not Found	Not Found	Not Found	High	High	Not Found	Not Found	Peak Found	High	High
High	Master Protein	A0A0L8IAK0	Complex I-B8 OS=Octopus bimaculoides OX=37653 GN=OCBIM_22025050mg PE=3 SV=1	0	FALSE	8.816	12	1	76	1	94	10.5	9.07	220.26	1		other membranes;mitochondrion		Pf05047		A0A0L8IAK0		0	0	2.375	0.0123506	0.0491347	27.69	1.93062e+07	7.74864e+06	23.64	16.84	High	High	High	High	High	High	High	High	High	High	High	High	High	High	High	High	High
High	Master Protein	A0A6P7STG1	DnaJ homolog subfamily C member 10 OS=Octopus vulgaris OX=6645 GN=LOC115216368 PE=4 SV=1	0	FALSE	19.601	7	4	22	4	780	89.9	6.42	57.88	4			other molecular function	Pf00085, Pf00226		A0A6P7STG1	LOC115216368	0	0	2.213	0.0123739	0.049182	13.1	2.1636e+06	1.01081e+06	26.92	23.35	High	High	High	High	High	Not Found	High	Peak Found	High	Not Found	Not Found	Peak Found	High	High	Not Found	Peak Found	High
High	Master Protein	A0A0L8H011	Uncharacterized protein (Fragment) OS=Octopus bimaculoides OX=37653 GN=OCBIM_22025259mg PE=4 SV=1	0	FALSE	32.718	46	6	234	1	118	13.4	5.87	601.76	6			other molecular function	Pf00071		A0A0L8H011		0	0	2.932	0.0124915	0.0495065	5.27	1.69314e+07	5.31682e+06	33.08	27	High	High	Peak Found	High	High	High	High	High	High	High	Peak Found	High	High	High	High	High	High
High	Master Protein	A0A6P7SKW9	ATP-binding cassette sub-family E member 1-like OS=Octopus vulgaris OX=6645 GN=LOC115213844 PE=4 SV=1	0	FALSE	53.6	24	11	151	11	608	68.8	8.12	454.8	11	other biological processes		other molecular function	Pf00005, Pf00037, Pf04068		A0A6P7SKW9	LOC115213844	0	0	13.563	0.0125524	0.0497162	29.27	2.85203e+07	2.00836e+06	33.97	16.49	High	High	High	High	High	High	High	High	High	High	High	High	High	High	High	High	High
High	Master Protein	A0A0L8FYC7	WD_REPEATS_REGION domain-containing protein OS=Octopus bimaculoides OX=37653 GN=OCBIM_22004174mg PE=3 SV=1	0	FALSE	33.103	23	8	131	8	369	41.1	7.87	261.92	8	other metabolic processes;transport			Pf00400	106880383	A0A0L8FYC7; obi:106880383		0	0	4.255	0.0125994	0.0498702	34.93	1.90522e+07	4.18012e+06	23.22	56.44	High	High	High	High	High	High	High	High	High	High	High	High	High	High	High	High	High
High	Master Protein	A0A6P7TYP5	caspase-7-like OS=Octopus vulgaris OX=6645 GN=LOC115227791 PE=3 SV=2	0.008	FALSE	3.404	3	1	58	1	298	33.9	8.32	124.35	1	protein metabolism		other molecular function	Pf00656		A0A6P7TYP5	LOC115227791	0	0	2.369	0.0126458	0.0499743	17.14	1.95174e+07	8.3326e+06	12.81	16.51	High	Peak Found	High	High	High	High	High	High	High	High	Peak Found	Peak Found	High	High	High	High	High
High	Master Protein	A0A0L8FYA4	Uncharacterized protein OS=Octopus bimaculoides OX=37653 GN=OCBIM_22004172mg PE=3 SV=1	0	FALSE	10.568	11	3	16	3	291	32.9	6.25	51.87	3			other molecular function	Pf01026	106880384	A0A0L8FYA4		0	0	7.787	0.0127301	0.0501795	46.97	8.94869e+06	1.08714e+06	37.07	83.34	High	Peak Found	High	High	Peak Found	Peak Found	Peak Found	Peak Found	High	High	Peak Found	High	Peak Found	Peak Found	High	Peak Found	Peak Found
High	Master Protein	A0A0L8GI64	Ubiquitin-activating enzyme E1 OS=Octopus bimaculoides OX=37653 GN=OCBIM_22033176mg PE=3 SV=1	0	FALSE	193.589	34	33	1464	5	1002	112.4	5.44	3890.62	33	protein metabolism;other metabolic processes		other molecular function	Pf00899, Pf09358, Pf10585, Pf16190, Pf16191		A0A0L8GI64		0	0	3.352	0.0128049	0.0503463	6.04	2.44082e+07	7.38293e+06	32.41	20.68	High	High	High	High	High	High	High	High	High	High	High	High	High	High	High	High	High
High	Master Protein	A0A0L8FQE9	Nudix hydrolase domain-containing protein OS=Octopus bimaculoides OX=37653 GN=OCBIM_22011022mg PE=4 SV=1	0	FALSE	19.503	18	4	60	4	210	23.5	6.09	137.07	4			other molecular function	Pf00293	106881854	A0A0L8FQE9; obi:106881854		0	0	9.114	0.0128229	0.0503774	14.93	5.50295e+06	602062	34.4	20.63	High	High	High	High	High	High	High	High	High	High	High	High	High	High	High	High	High
High	Master Protein	A0A6P7TVW9	LOW QUALITY PROTEIN: aquaporin-5-like OS=Octopus vulgaris OX=6645 GN=LOC115227335 PE=3 SV=2	0.006	FALSE	4.788	4	1	24	1	248	27.7	9.16	60.45	1	transport	other membranes	transporter activity	Pf00230		A0A6P7TVW9	LOC115227335	0	0	2.043	0.012825	0.0503774	26.12	8.17458e+06	4.53948e+06	9.07	20.75	Peak Found	Peak Found	High	High	Peak Found	Not Found	High	High	Peak Found	Peak Found	High	Peak Found	Peak Found	Peak Found	Peak Found	Peak Found	Peak Found
High	Master Protein	A0A0L8IF50	NADH-ubiquinone oxidoreductase 75 kDa subunit, mitochondrial OS=Octopus bimaculoides OX=37653 GN=OCBIM_22008459mg PE=3 SV=1	0	FALSE	100.32	27	18	716	3	723	79.1	6.33	2156.49	18	other metabolic processes;transport	other membranes	transporter activity;other molecular function	Pf00384, Pf09326, Pf10588, Pf13510	106869655	A0A0L8IF50; obi:106869655		0	16	2.538	0.0128658	0.050453	25.25	1.49995e+08	5.96622e+07	26.73	25.96	High	High	High	High	Peak Found	Peak Found	Peak Found	High	High	High	High	High	Peak Found	High	High	High	High
High	Master Protein	A0A0L8IHK8	Tim44 domain-containing protein OS=Octopus bimaculoides OX=37653 GN=OCBIM_22002125mg PE=3 SV=1	0	FALSE	23.908	11	5	53	5	510	58.6	8.78	80.77	5		other membranes;mitochondrion		Pf04280	106884504	A0A0L8IHK8; obi:106884504		0	0	6.484	0.0129106	0.0504669	50.03	3.8421e+06	737763	34.94	57.5	High	High	High	High	High	High	High	High	Peak Found	Peak Found	High	High	High	High	High	High	High
High	Master Protein	A0A7E6EMW2	calcium-dependent secretion activator 1 isoform X13 OS=Octopus vulgaris OX=6645 GN=LOC115209943 PE=4 SV=1	0	FALSE	212.755	39	38	1106	22	1063	122	6.3	2945.16	38	cell-cell signaling;transport	other cell component	other molecular function	Pf00169, Pf06292		A0A7E6EMW2	LOC115209943	0	15	2.015	0.012982	0.0504669	5.45	4.64456e+08	2.07897e+08	20.17	13.13	High	High	High	High	High	High	High	High	High	High	High	High	High	High	High	High	High
High	Master Protein	A0A6P7TGP4	Transaldolase OS=Octopus vulgaris OX=6645 GN=LOC115223981 PE=3 SV=1	0	FALSE	88.839	44	14	530	14	329	37	6.71	1507.09	14	other metabolic processes	other cell component	other molecular function	Pf00923		A0A6P7TGP4	LOC115223981	0	0	2.815	0.0129851	0.0504669	13.84	2.27577e+08	8.08567e+07	28.03	11.78	High	High	High	High	High	High	High	High	High	High	High	High	High	High	High	High	High
High	Master Protein	A0A0L8I525	Cytochrome b5 heme-binding domain-containing protein OS=Octopus bimaculoides OX=37653 GN=OCBIM_22036246mg PE=4 SV=1	0	FALSE	15.723	17	3	79	3	212	23.9	4.77	121.48	3		other membranes		Pf00173	106884289	A0A0L8I525; obi:106884289		0	0	3.33	0.0129904	0.0504669	37.36	4.97474e+06	1.44153e+06	16.8	44.28	High	High	High	High	High	High	High	High	High	High	High	High	High	High	High	High	High
High	Master Protein	A0A6P7TQP4	cytochrome P450 3A8 OS=Octopus vulgaris OX=6645 GN=LOC115224863 PE=3 SV=1	0.006	FALSE	5.088	3	2	29	1	519	59.4	8.75	51.87	2		other membranes	other molecular function	Pf00067		A0A6P7TQP4	LOC115224863	0	1	4.212	0.0130626	0.0506681	25.36	4.72189e+06	880699	34.62	47.4	Not Found	Peak Found	High	High	Not Found	Not Found	Not Found	Not Found	Not Found	Not Found	Peak Found	Not Found	Not Found	Not Found	Not Found	Not Found	Not Found
High	Master Protein	Q9NC28	Actin (Fragment) OS=Chtenopteryx sicula OX=61699 PE=3 SV=1	0	FALSE	111.902	33	11	7030	2	261	29.1	5.15	19762.7	11				Pf00022				0	0	91.694	0.0131251	0.0508059	13.43	1.98962e+09	1.84076e+07	37.8	64.87	High	High	High	High	High	High	High	High	High	High	High	High	High	High	High	High	High
High	Master Protein	A0A6P7S9W6	complex I assembly factor ACAD9, mitochondrial isoform X1 OS=Octopus vulgaris OX=6645 GN=LOC115210417 PE=3 SV=1	0	FALSE	53.469	15	11	237	1	657	72.6	6.99	486.07	11			other molecular function	Pf00441, Pf02770, Pf02771		A0A6P7S9W6	LOC115210417	0	0	3.629	0.0131453	0.0508456	6.49	8.47179e+06	1.66553e+06	32.23	41.37	Peak Found	High	High	High	High	High	High	High	High	High	High	High	High	High	High	High	High
High	Master Protein	A0A0L8H936	Uncharacterized protein OS=Octopus bimaculoides OX=37653 GN=OCBIM_22019906mg PE=4 SV=1	0.01	FALSE	3.281	13	1	52	1	60	6.6	10.08	103.68	1		other membranes;mitochondrion		Pf14960		A0A0L8H936		0	0	4.246	0.0132306	0.0511118	36.63	2.05265e+07	5.9571e+06	30.73	26.21	High	High	High	High	High	Peak Found	High	High	High	High	High	High	High	High	High	High	High
High	Master Protein	A0A7E6FFZ8	N-alpha-acetyltransferase 50 OS=Octopus vulgaris OX=6645 GN=LOC115221214 PE=4 SV=1	0	FALSE	12.912	20	3	49	3	168	19.6	9.11	111.52	3			other molecular function	Pf00583		A0A7E6FFZ8	LOC115221214	0	0	5.468	0.0132507	0.0511577	41.99	1.3373e+07	1.57964e+06	35.58	68.73	High	High	High	High	High	High	High	High	High	High	High	High	High	High	High	High	High
High	Master Protein	A0A0L8IEV4	Amine oxidase OS=Octopus bimaculoides OX=37653 GN=OCBIM_22009147mg PE=3 SV=1	0.007	FALSE	3.822	3	1	6	1	525	58.6	7.85	14.85	1			other molecular function	Pf01593	106869901	A0A0L8IEV4; obi:106869901		0	0	3.268	0.0133431	0.0513515	13.09	1.27228e+08	3.72721e+07	31.16	25.88	Peak Found	Peak Found	Peak Found	Peak Found	High	Peak Found	Peak Found	High	High	Peak Found	Peak Found	Peak Found	Peak Found	Peak Found	Peak Found	Peak Found	Peak Found
High	Master Protein	A0A0L8FT60	DUF2012 domain-containing protein OS=Octopus bimaculoides OX=37653 GN=OCBIM_22008755mg PE=3 SV=1	0	FALSE	21.979	22	5	168	5	237	26.5	9.23	406.68	5		other membranes;ER/Golgi	other molecular function	Pf09430	106881317	A0A0L8FT60; obi:106881317		0	0	3.562	0.0133947	0.0514411	72.81	1.82602e+07	4.56458e+06	34.87	69.19	High	High	High	High	High	High	High	High	High	High	High	High	High	High	High	High	High
High	Master Protein	A0A6P7TQC3	COP9 signalosome complex subunit 4 OS=Octopus vulgaris OX=6645 GN=LOC115225309 PE=3 SV=1	0	FALSE	84.891	50	17	341	17	401	46.1	6.4	831.7	17		nucleus;other cell component		Pf01399, Pf18420		A0A6P7TQC3	LOC115225309	0	0	3.4	0.0134381	0.0515919	15.51	1.88493e+08	5.65654e+07	38.28	41.3	High	High	High	High	High	High	High	High	High	High	High	High	High	High	High	High	High
High	Master Protein	A0A6P7SB75	tetratricopeptide repeat protein 7B OS=Octopus vulgaris OX=6645 GN=LOC115210728 PE=4 SV=1	0	FALSE	27.427	12	8	22	8	829	94.2	6.73	48.18	8				Pf13181, Pf19440		A0A6P7SB75	LOC115210728	0	0	2.022	0.0134614	0.0516469	10.44	2.24075e+06	1.03613e+06	29.95	57.27	Peak Found	Peak Found	Peak Found	High	Not Found	Peak Found	Peak Found	Peak Found	Peak Found	High	High	High	Peak Found	Peak Found	Peak Found	Peak Found	Peak Found
High	Master Protein	A0A0L8FLG9	Nicotinate phosphoribosyltransferase OS=Octopus bimaculoides OX=37653 GN=OCBIM_22015353mg PE=3 SV=1	0	FALSE	71.489	35	11	463	1	483	54.2	6.4	1478.66	11	other metabolic processes		other molecular function	Pf04095, Pf17767, Pf17956		A0A0L8FLG9		0	0	3.583	0.0135401	0.0518711	27.55	8.7466e+06	2.28541e+06	33.85	36.44	High	Peak Found	Peak Found	High	High	High	High	High	High	High	High	High	High	High	Not Found	Peak Found	High
High	Master Protein	A0A6P7SVA0	NADH-specific methylglyoxal reductase OS=Octopus vulgaris OX=6645 GN=LOC115216743 PE=4 SV=1	0	FALSE	32.474	13	6	389	6	336	37.5	6.87	1177.31	6			other molecular function	Pf00248		A0A6P7SVA0	LOC115216743	0	0	2.769	0.0136683	0.0522753	1.1	1.1406e+08	4.62719e+07	23.55	11.39	High	High	High	High	High	High	High	High	High	High	High	High	High	High	High	High	High
High	Master Protein	A0A6P7TY93	Actin-related protein 2/3 complex subunit 3 OS=Octopus vulgaris OX=6645 GN=LOC115230746 PE=3 SV=1	0	FALSE	21.04	31	4	106	4	178	20.4	8.56	264.96	4	cell organization and biogenesis	cytoskeleton;other cell component	cytoskeletal activity	Pf04062		A0A6P7TY93	LOC115230746	0	0	7.243	0.0137403	0.0523691	22.63	1.37134e+07	1.46392e+06	33.43	31.49	High	High	High	High	High	High	High	High	High	High	High	High	High	High	High	High	High
High	Master Protein	A0A6P7TDJ7	uncharacterized protein LOC115222346 OS=Octopus vulgaris OX=6645 GN=LOC115222346 PE=4 SV=2	0	FALSE	12.197	8	2	11	2	401	45.2	7.3	40.19	2		other membranes				A0A6P7TDJ7	LOC115222346	0	0	9.084	0.0137495	0.0523691	38.92	7.08216e+06	748206	33.7	12.46	Peak Found	Peak Found	High	High	Peak Found	High	Peak Found	Peak Found	High	Not Found	High	High	Peak Found	High	Not Found	Not Found	Not Found
High	Master Protein	A0A0L8GAQ2	NADH dehydrogenase [ubiquinone] 1 alpha subcomplex subunit 12 OS=Octopus bimaculoides OX=37653 GN=OCBIM_22037082mg PE=3 SV=1	0	FALSE	7.029	11	2	43	2	136	16	9.35	54.43	2	cell organization and biogenesis	other membranes;mitochondrion		Pf05071	106878167	A0A0L8GAQ2; obi:106878167		0	0	2.222	0.0137589	0.0523691	28.96	1.57981e+06	840513	23.75	40.88	Not Found	High	High	High	High	Peak Found	High	High	High	High	High	High	High	High	High	High	High
High	Master Protein	A0A6P7STK1	guanine nucleotide-binding protein G(O) subunit alpha isoform X1 OS=Octopus vulgaris OX=6645 GN=LOC115216411 PE=4 SV=1	0	FALSE	126.698	43	17	893	15	358	40.8	5.22	2318.88	17	signal transduction		other molecular function	Pf00503		A0A6P7STK1	LOC115216411	0	2	3.462	0.0138529	0.0526517	31.33	5.5531e+08	1.59772e+08	31.2	43.76	High	High	High	High	High	High	High	High	High	High	High	High	High	High	High	High	High
High	Master Protein	A0A6P7SDX6	F-actin-capping protein subunit alpha OS=Octopus vulgaris OX=6645 GN=LOC115211802 PE=3 SV=2	0	FALSE	42.839	22	6	315	1	311	35.5	6.37	799.91	6	cell organization and biogenesis	cytoskeleton	cytoskeletal activity	Pf01267		A0A6P7SDX6	LOC115211802	0	5	2.49	0.0138986	0.0527711	32.97	5.78031e+07	2.32132e+07	16.35	15.43	Not Found	Not Found	High	High	High	Peak Found	High	High	High	High	High	Peak Found	High	Not Found	High	High	High
High	Master Protein	A0A0L8GUX9	Uncharacterized protein (Fragment) OS=Octopus bimaculoides OX=37653 GN=OCBIM_22027298mg PE=4 SV=1	0	FALSE	170.054	15	30	1145	5	1978	221.1	6.05	3296.53	30				Pf16908, Pf16910		A0A0L8GUX9		0	0	4.684	0.0141079	0.0533546	26.73	1.39291e+07	3.72408e+06	36.79	42.68	High	High	High	High	High	High	High	High	High	High	High	High	High	High	High	High	High
High	Master Protein	A0A0L8HKW2	Prohibitin OS=Octopus bimaculoides OX=37653 GN=OCBIM_22012471mg PE=3 SV=1	0	FALSE	30.453	21	7	328	7	296	33.1	9.96	797.85	7		other membranes;mitochondrion		Pf01145	106870041	A0A0L8HKW2; obi:106870041		0	0	2.775	0.0141408	0.0533546	22.42	6.42381e+07	2.79581e+07	25.32	30.4	High	High	High	High	High	High	High	High	High	High	High	High	High	High	High	High	High
High	Master Protein	A0A0L8HRA0	Uncharacterized protein OS=Octopus bimaculoides OX=37653 GN=OCBIM_22008272mg PE=4 SV=1	0	FALSE	18.017	10	2	74	2	252	28.4	5.83	220.87	2			other molecular function	Pf07847	106869111	A0A0L8HRA0; obi:106869111		0	0	3.847	0.0141642	0.0533546	25.92	6.16815e+06	1.59705e+06	28.12	1.84	High	High	High	High	High	High	High	High	High	High	High	High	High	High	High	High	High
High	Master Protein	A0A6P7TYN8	Protein disulfide-isomerase OS=Octopus vulgaris OX=6645 GN=LOC115231769 PE=3 SV=1	0	FALSE	243.309	41	27	1543	6	521	58.9	4.83	4813.64	27		ER/Golgi	other molecular function	Pf00085, Pf13848		A0A6P7TYN8	LOC115231769	0	25	3.932	0.0142292	0.0535504	9.09	8.01607e+08	2.27369e+08	34.62	29.64	High	High	High	High	High	High	High	High	High	High	High	High	High	High	High	High	High
High	Master Protein	A0A6P7TUW3	acyl-CoA dehydrogenase family member 10 OS=Octopus vulgaris OX=6645 GN=LOC115226243 PE=3 SV=1	0	FALSE	18.246	4	4	47	4	1068	118.9	8.28	102.93	4			other molecular function	Pf00441, Pf01636, Pf02770, Pf02771, Pf13419		A0A6P7TUW3	LOC115226243	0	0	22.721	0.0142602	0.0536022	65.83	1.89407e+07	723926	37	40.57	High	High	High	High	High	Peak Found	High	Peak Found	High	High	High	High	Peak Found	High	High	High	High
High	Master Protein	A0A7E6FIS3	Oxysterol-binding protein OS=Octopus vulgaris OX=6645 GN=LOC115222696 PE=3 SV=1	0	FALSE	109.574	27	17	416	2	812	92.8	7.3	1247.35	17	transport		other molecular function	Pf01237		A0A7E6FIS3	LOC115222696	0	15	2.903	0.0142704	0.0536082	19.96	2.62093e+07	1.0053e+07	26.12	11.43	High	High	High	High	High	High	High	High	High	High	High	High	High	High	High	High	High
High	Master Protein	A0A6P7SX48	Dihydrolipoyllysine-residue succinyltransferase component of 2-oxoglutarate dehydrogenase complex, mitochondrial OS=Octopus vulgaris OX=6645 GN=LOC115217349 PE=3 SV=1	0	FALSE	9.995	6	3	132	3	468	50.7	8.34	267.25	3	other metabolic processes	other cell component	other molecular function	Pf00198, Pf00364		A0A6P7SX48	LOC115217349	0	0	2.003	0.0143306	0.0538179	1.95	4.32145e+07	2.18375e+07	31.85	24.21	High	High	High	High	High	High	High	High	High	High	High	High	High	High	High	High	High
High	Master Protein	A0A0L8G425	Adenosylhomocysteinase OS=Octopus bimaculoides OX=37653 GN=OCBIM_22000532mg PE=3 SV=1	0	FALSE	80.353	30	14	575	14	368	40.6	5.5	1416.34	14	other metabolic processes		other molecular function	Pf00670, Pf05221	106879278	A0A0L8G425; obi:106879278		0	0	3.224	0.0143949	0.0539919	19.26	1.97259e+08	5.63466e+07	32.03	19.49	High	High	High	High	High	High	High	High	High	High	High	High	High	High	High	High	High
High	Master Protein	A0A0L8HEA3	Uncharacterized protein OS=Octopus bimaculoides OX=37653 GN=OCBIM_22016842mg PE=3 SV=1	0	FALSE	59.767	25	9	156	9	421	47.7	9.63	460.39	9				Pf09532, Pf12701	106871278	A0A0L8HEA3		0	0	6.29	0.0144161	0.0539919	57.15	1.1837e+07	1.82103e+06	29.99	26.64	High	High	High	High	High	High	High	High	High	High	High	High	High	High	High	High	High
High	Master Protein	A0A0L8G8J8	Mitochondrial import inner membrane translocase subunit OS=Octopus bimaculoides OX=37653 GN=OCBIM_22038089mg PE=3 SV=1	0.001	FALSE	5.331	13	1	40	1	87	10.1	4.7	118.34	1	transport	other membranes;mitochondrion	other molecular function	Pf02953		A0A0L8G8J8		0	0	2.718	0.0144749	0.0541628	39.87	8.63722e+06	3.68043e+06	34.12	59.74	Not Found	High	High	High	High	High	High	Peak Found	High	High	High	High	High	High	High	High	High
High	Master Protein	A0A0L8GY90	Proteasome subunit beta OS=Octopus bimaculoides OX=37653 GN=OCBIM_22026005mg PE=3 SV=1	0	FALSE	62.083	31	7	271	3	282	31.4	7.01	902.38	7	protein metabolism;other metabolic processes	nucleus;other cell component	other molecular function	Pf00227	106874018	A0A0L8GY90; obi:106874018		0	4	2.854	0.0144949	0.0541822	35.54	9.49679e+07	3.02223e+07	23.74	14.16	High	High	High	High	High	High	High	High	High	High	High	High	High	High	High	High	High
High	Master Protein	A0A7E6F0K1	protein NDRG3 isoform X3 OS=Octopus vulgaris OX=6645 GN=LOC115209509 PE=3 SV=1	0	FALSE	58.133	22	8	201	8	406	45.8	5.55	640.28	8				Pf03096		A0A7E6F0K1	LOC115209509	0	0	2.792	0.0145582	0.0541822	41.48	1.8429e+07	7.61416e+06	22.91	19.82	High	High	High	High	High	High	High	High	High	High	High	High	High	High	High	High	High
High	Master Protein	A0A6P7SZH0	opioid-binding protein/cell adhesion molecule homolog OS=Octopus vulgaris OX=6645 GN=LOC115217964 PE=4 SV=1	0	FALSE	33.893	20	6	143	6	412	46.1	8.28	399.9	6				Pf07679, Pf13927		A0A6P7SZH0	LOC115217964	0	0	2.066	0.0145612	0.0541822	5.98	4.51021e+07	1.86008e+07	27.37	23.93	High	High	High	High	High	High	High	High	High	High	High	High	High	High	High	High	High
High	Master Protein	A0A6P7SS03	Peptidyl-prolyl cis-trans isomerase OS=Octopus vulgaris OX=6645 GN=LOC115215859 PE=4 SV=1	0	FALSE	17.763	36	4	122	4	154	17.5	6.34	261.34	4	protein metabolism;other metabolic processes		other molecular function	Pf00397, Pf00639		A0A6P7SS03	LOC115215859	0	0	2.161	0.0146067	0.054279	23.45	1.49328e+07	7.0639e+06	10.82	21.41	High	High	High	High	High	High	High	High	High	High	High	High	High	High	High	High	High
High	Master Protein	A0A0L8GWR1	Uncharacterized protein OS=Octopus bimaculoides OX=37653 GN=OCBIM_22026645mg PE=3 SV=1	0	FALSE	26.139	19	6	186	6	304	33.2	8.97	433.14	6			other molecular function	Pf00378	106874290	A0A0L8GWR1; obi:106874290		0	0	3.782	0.0146911	0.0544622	5.6	2.93973e+07	7.71759e+06	32.93	16.52	High	High	High	High	High	High	High	High	High	High	High	High	High	High	High	High	High
High	Master Protein	A0A6P7TA68	hypoxia up-regulated protein 1 OS=Octopus vulgaris OX=6645 GN=LOC115221816 PE=3 SV=1	0	FALSE	20.936	6	5	167	1	969	110.1	6.77	454.76	5			other molecular function	Pf00012		A0A6P7TA68	LOC115221816	0	0	2.333	0.0147898	0.054732	29.39	5.1942e+06	2.05706e+06	24.41	23.74	High	High	High	High	High	High	High	High	High	High	High	High	High	High	High	High	High
High	Master Protein	A0A0L8G2H5	Ubiquitin carboxyl-terminal hydrolase OS=Octopus bimaculoides OX=37653 GN=OCBIM_22001732mg PE=3 SV=1	0	FALSE	44.516	19	8	292	8	486	55.2	5.57	836.09	8	protein metabolism;other metabolic processes		other molecular function	Pf00443	106879652	A0A0L8G2H5; obi:106879652		0	0	4.215	0.0148557	0.0548918	56.48	5.98227e+07	1.41932e+07	22.14	34.83	High	High	High	High	High	High	High	High	High	High	High	High	High	High	High	High	High
[truncated: 30 more columns]
