# Supplementary material for: Better late than never: Optimising the proteomic analysis of field-collected octopus
Source: PLoS One. 2023 Jul 12;18(7):e0288084. doi: 10.1371/journal.pone.0288084 (PMC10337964; doi:10.1371/journal.pone.0288084)
Supplement: S4 Table — Adjusted p-values can be found in column AB. (XLSX) [file pone.0288084.s004.xlsx]

## Sheet: Proteins
S4 Table. List of proteins that were statistically significantly higher in abundance in samples homogenised with LN2 compared to homogenisation using metal beads. Adjusted p-values can be found in column AB.
Protein FDR Confidence: Combined	Master	Accession	Description	Exp. q-value: Combined	Contaminant	Sum PEP Score	Coverage [%]	# Peptides	# PSMs	# Unique Peptides	# AAs	MW [kDa]	calc. pI	Score Sequest HT: Sequest HT	# Peptides (by Search Engine): Sequest HT	Biological Process	Cellular Component	Molecular Function	Pfam IDs	Entrez Gene ID	Gene ID	Gene Symbol	# Protein Pathway Groups	# Razor Peptides	Fold Change (Abundance Ratio): (Beads) / (Nitro)	Abundance Ratio P-Value: (Beads) / (Nitro)	Abundance Ratio Adj. P-Value: (Beads) / (Nitro)	Abundance Ratio Variability [%]: (Beads) / (Nitro)	Abundances (Grouped): Beads	Abundances (Grouped): Nitro	Abundances (Grouped) CV [%]: Beads	Abundances (Grouped) CV [%]: Nitro	Found in Sample: [S1] F1: Sample, Oct1, Male, Beads	Found in Sample: [S2] F2: Sample, Oct1, Male, Beads	Found in Sample: [S3] F3: Sample, Oct1, Male, Beads	Found in Sample: [S4] F4: Sample, Oct1, Male, Beads	Found in Sample: [S5] F5: Sample, Oct1, Male, Beads	Found in Sample: [S6] F6: Sample, Oct1, Male, Beads	Found in Sample: [S7] F7: Sample, Oct2, Male, Beads	Found in Sample: [S8] F8: Sample, Oct2, Male, Beads	Found in Sample: [S9] F9: Sample, Oct2, Male, Beads	Found in Sample: [S10] F10: Sample, Oct2, Male, Beads	Found in Sample: [S11] F11: Sample, Oct2, Male, Beads	Found in Sample: [S12] F12: Sample, Oct2, Male, Beads	Found in Sample: [S13] F13: Sample, Oct3, Female, Beads	Found in Sample: [S14] F14: Sample, Oct3, Female, Beads	Found in Sample: [S15] F15: Sample, Oct3, Female, Beads	Found in Sample: [S16] F16: Sample, Oct3, Female, Beads	Found in Sample: [S17] F17: Sample, Oct3, Female, Beads
High	Master Protein	A0A6P7U196	uncharacterized protein LOC115231982 OS=Octopus vulgaris OX=6645 GN=LOC115231982 PE=4 SV=1	0	FALSE	9.95	14	3	35	3	221	25.1	8.87	56.27	3		other membranes				A0A6P7U196	LOC115231982	0	0	0.053	9.77889e-06	0.0140159	4.62	4.4145e+06	8.26948e+07	10.16	3.39	Peak Found	High	High	High	High	High	High	High	High	High	High	High	Peak Found	Peak Found	High	High	High
High	Master Protein	A0A0L8HBH6	HSac2 domain-containing protein OS=Octopus bimaculoides OX=37653 GN=OCBIM_22019214mg PE=3 SV=1	0.001	FALSE	5.205	3	1	5	1	327	37.4	6.19	7.23	1				Pf12456	106871911	A0A0L8HBH6; obi:106871911		0	0	0.098	4.08154e-05	0.0140159	27.16	578059	6.19802e+06	72.11	12.6	Peak Found	Peak Found	High	Peak Found	Not Found	Peak Found	Peak Found	Peak Found	Not Found	Not Found	Peak Found	High	High	Peak Found	Peak Found	Peak Found	Not Found
High	Master Protein	A0A0L8FJE0	Transgelin OS=Octopus bimaculoides OX=37653 GN=OCBIM_22017692mg PE=3 SV=1	0	FALSE	80.207	33	8	1321	4	318	34.7	7.94	4286.57	8				Pf00307, Pf00402	106882982	A0A0L8FJE0		0	0	0.42	5.602e-05	0.0140159	6.71	1.07191e+08	2.5537e+08	35.58	18.73	High	High	High	High	High	High	High	High	High	High	High	High	High	High	High	High	High
High	Master Protein	F1ADJ4	Myosin heavy chain OS=Todarodes pacificus OX=6637 PE=2 SV=1	0	FALSE	1113.08	35	108	20662	3	1939	222.3	5.6	60761.5	108		cytoskeleton	cytoskeletal activity;other molecular function	Pf00063, Pf00612, Pf01576, Pf02736				0	0	0.027	6.16499e-05	0.0140159	43.33	2.55864e+06	9.98111e+07	44.01	6.13	High	High	High	High	High	High	High	High	High	High	High	High	High	High	High	High	High
High	Master Protein	A0A6P7S7N3	dual specificity mitogen-activated protein kinase kinase 4 isoform X2 OS=Octopus vulgaris OX=6645 GN=LOC115209743 PE=3 SV=1	0	FALSE	8.901	8	3	24	3	371	42.6	8.54	31.76	3	protein metabolism;other metabolic processes		kinase activity;other molecular function	Pf00069		A0A6P7S7N3	LOC115209743	0	0	0.339	8.08923e-05	0.0140159	18.2	3.63928e+06	1.03687e+07	21.58	5.98	Peak Found	Peak Found	Peak Found	Peak Found	Peak Found	Peak Found	High	High	High	High	High	High	High	Peak Found	High	High	Peak Found
High	Master Protein	A0A0L8GT57	26S proteasome non-ATPase regulatory subunit 1 OS=Octopus bimaculoides OX=37653 GN=OCBIM_22028339mg PE=3 SV=1	0	FALSE	158.504	32	28	666	3	996	111.6	5.64	1868.34	28	other biological processes	other cell component	enzyme regulator activity	Pf01851, Pf13646, Pf18004		A0A0L8GT57		0	24	0.166	9.98831e-05	0.0140159	50.14	2.39358e+08	1.49681e+09	51.16	12.35	High	High	High	High	High	High	High	High	High	High	High	High	High	High	High	High	High
High	Master Protein	A0A6P7T871	dual specificity mitogen-activated protein kinase kinase 1 isoform X3 OS=Octopus vulgaris OX=6645 GN=LOC115220569 PE=4 SV=1	0	FALSE	27.105	14	4	101	4	368	41.3	5.87	270.96	4	protein metabolism;other metabolic processes		kinase activity;other molecular function	Pf00069		A0A6P7T871	LOC115220569	0	0	0.367	0.000105351	0.0140159	19.38	5.92535e+06	1.61713e+07	36.72	12.9	High	High	High	High	Peak Found	High	Peak Found	High	High	High	High	High	High	High	High	High	High
High	Master Protein	A0A6P7SVJ4	Proteasome subunit beta OS=Octopus vulgaris OX=6645 GN=LOC115216808 PE=3 SV=1	0	FALSE	25.508	23	4	156	4	201	22.8	5.85	493.07	4	protein metabolism;other metabolic processes	nucleus;other cell component	other molecular function	Pf00227		A0A6P7SVJ4	LOC115216808	0	0	0.22	0.000122745	0.0140159	5.86	4.34578e+07	1.91869e+08	7.99	4.75	High	High	High	High	High	High	High	High	High	High	High	High	High	High	High	High	Peak Found
High	Master Protein	A0A7E6EKR5	E3 ubiquitin-protein ligase OS=Octopus vulgaris OX=6645 GN=LOC115222300 PE=4 SV=1	0	FALSE	76.534	26	20	292	20	870	100.3	6.16	563.26	20	protein metabolism;other metabolic processes		other molecular function	Pf00168, Pf00397, Pf00632		A0A7E6EKR5	LOC115222300	0	0	0.46	0.000125161	0.0140159	10.85	3.86174e+07	8.71804e+07	15.88	7.66	High	High	High	High	High	High	High	High	High	High	High	High	High	High	High	High	High
High	Master Protein	A0A6P7TJ77	rab GTPase-binding effector protein 1 isoform X2 OS=Octopus vulgaris OX=6645 GN=LOC115224754 PE=3 SV=1	0	FALSE	83.699	26	20	177	19	968	111.7	5.21	370.07	20	transport;signal transduction	other cytoplasmic organelle	signal transduction activity or receptor binding;enzyme regulator activity;other molecular function	Pf01363, Pf03528, Pf09311		A0A6P7TJ77	LOC115224754	0	0	0.157	0.000151483	0.0140159	67.38	2.00651e+07	1.27755e+08	54.51	6.37	High	Peak Found	High	High	High	High	High	High	High	High	High	High	High	High	High	High	High
High	Master Protein	A0A7E6EKX6	ubiquitin carboxyl-terminal hydrolase 47 isoform X2 OS=Octopus vulgaris OX=6645 GN=LOC115217393 PE=4 SV=1	0	FALSE	53.304	10	13	129	13	1481	168.6	5.25	370.34	13	protein metabolism;other metabolic processes		other molecular function	Pf00443, Pf19718		A0A7E6EKX6	LOC115217393	0	0	0.231	0.000191396	0.0140159	15.89	1.91953e+07	8.34138e+07	41.68	16.91	High	High	High	High	High	High	High	High	High	High	High	High	High	High	High	High	High
High	Master Protein	A0A0L8H6I8	Uncharacterized protein OS=Octopus bimaculoides OX=37653 GN=OCBIM_22021307mg PE=4 SV=1	0.006	FALSE	4.477	10	2	12	2	209	24.4	4.79	6.16	2						A0A0L8H6I8		0	0	0.067	0.000212032	0.0140159	11.48	1.01392e+06	1.48817e+07	14.6	7.7	Not Found	Peak Found	Not Found	Peak Found	Peak Found	Peak Found	Not Found	Not Found	Peak Found	Peak Found	Not Found	Not Found	Peak Found	Peak Found	Not Found	Not Found	Not Found
High	Master Protein	A0A7E6F215	tensin-1 isoform X7 OS=Octopus vulgaris OX=6645 GN=LOC115214900 PE=3 SV=1	0	FALSE	225.287	16	34	1961	4	1929	212.4	6.37	5870.76	34	protein metabolism;other metabolic processes;signal transduction		other molecular function	Pf00017, Pf00130, Pf08416, Pf10409		A0A7E6F215	LOC115214900	0	29	0.387	0.000228843	0.0140159	1.72	2.83429e+08	7.23057e+08	6.68	8.31	High	High	High	High	High	High	High	High	High	High	High	High	High	High	High	High	High
High	Master Protein	A0A6P7T736	la-related protein 6-like OS=Octopus vulgaris OX=6645 GN=LOC115220256 PE=4 SV=1	0	FALSE	12.684	7	4	27	4	678	75.1	5.9	44.33	4	RNA metabolism OR transcription;other metabolic processes	nucleus;other cell component	nucleic acid binding activity	Pf05383		A0A6P7T736	LOC115220256	0	0	0.174	0.000234147	0.0140159	8.14	3.59743e+06	1.96519e+07	22.36	8.44	High	High	High	High	High	High	High	High	High	Peak Found	High	High	Peak Found	High	Peak Found	High	Peak Found
High	Master Protein	A0A6P7TDC8	probable E3 ubiquitin-protein ligase HERC1 isoform X2 OS=Octopus vulgaris OX=6645 GN=LOC115222889 PE=4 SV=1	0.007	FALSE	3.578	0	1	1	1	4828	532.2	6.3	0	1	protein metabolism;other metabolic processes		other molecular function	Pf00400, Pf00415, Pf00622, Pf00632		A0A6P7TDC8	LOC115222889	0	0	0.123	0.000242086	0.0140159	7.05	462158	3.63152e+06	9.69	7.96	Not Found	Not Found	High	Not Found	Not Found	Not Found	Peak Found	Peak Found	Not Found	Not Found	Not Found	Not Found	Not Found	Not Found	Not Found	Peak Found	Not Found
High	Master Protein	A0A0L8GTK1	Uncharacterized protein OS=Octopus bimaculoides OX=37653 GN=OCBIM_22028341mg PE=3 SV=1	0	FALSE	6.084	5	1	12	1	316	33.4	5.57	29.32	1	protein metabolism		other molecular function	Pf01112	106874877	A0A0L8GTK1; obi:106874877		0	0	0.151	0.00024769	0.0140159	17.15	609528	4.09823e+06	15.83	11.01	Not Found	Not Found	High	Not Found	Not Found	Not Found	Peak Found	Peak Found	Peak Found	Not Found	High	Peak Found	High	High	High	High	High
High	Master Protein	A0A6P7T9X9	dnaJ homolog subfamily C member 5 isoform X4 OS=Octopus vulgaris OX=6645 GN=LOC115220536 PE=4 SV=1	0	FALSE	10.567	8	1	15	1	213	23.4	5.3	34.72	1				Pf00226		A0A6P7T9X9	LOC115220536	0	0	0.01	0.000264749	0.0140159	0	670657	8.0181e+08	118.84	9.89	Peak Found	High	High	High	Not Found	Not Found	Not Found	High	Not Found	Not Found	High	High	Not Found	Not Found	Not Found	High	High
High	Master Protein	A0A7E6FF44	Signal transducer and activator of transcription OS=Octopus vulgaris OX=6645 GN=LOC115220884 PE=3 SV=1	0	FALSE	37.542	10	7	96	7	777	90	5.5	192.54	7	signal transduction;other biological processes	nucleus;other cell component	nucleic acid binding activity;other molecular function	Pf00017, Pf01017, Pf02864, Pf02865		A0A7E6FF44	LOC115220884	0	0	0.246	0.000292848	0.0142821	8.55	8.13556e+06	3.47246e+07	30.3	11.21	High	High	High	High	High	High	High	High	High	High	High	High	High	High	High	High	High
High	Master Protein	A0A0L8G1H6	Uncharacterized protein OS=Octopus bimaculoides OX=37653 GN=OCBIM_22002056mg PE=4 SV=1	0	FALSE	109.666	21	24	542	1	1460	162.4	6.24	1407.4	24	other metabolic processes		other molecular function	Pf00117, Pf00988, Pf02142, Pf02786, Pf02787		A0A0L8G1H6		0	0	0.038	0.00033245	0.0142821	41.78	6.2031e+06	1.64233e+08	60.37	10.77	High	Peak Found	High	Peak Found	High	High	High	High	High	High	Peak Found	High	High	High	High	High	High
High	Master Protein	A0A6P7TRC4	myosin heavy chain, striated muscle OS=Octopus vulgaris OX=6645 GN=LOC115225111 PE=3 SV=2	0	FALSE	3049.22	69	250	54163	33	1875	215.4	5.85	168574	250		cytoskeleton	cytoskeletal activity;other molecular function	Pf00063, Pf00612, Pf01576		A0A6P7TRC4	LOC115225111	0	242	0.185	0.000340585	0.0142821	21.27	2.8185e+10	1.47674e+11	17.09	7.02	High	High	High	High	High	High	High	High	High	High	High	High	High	High	High	High	High
High	Master Protein	A0A6P7STF5	uncharacterized protein LOC115216396 OS=Octopus vulgaris OX=6645 GN=LOC115216396 PE=4 SV=1	0.008	FALSE	3.329	2	1	2	1	953	107.9	7.53	2.89	1						A0A6P7STF5	LOC115216396	0	0	0.08	0.000340616	0.0142821	24.22	4.92211e+06	5.61013e+07	46.02	10.98	Not Found	Not Found	Not Found	Not Found	Not Found	Peak Found	Not Found	Not Found	Not Found	Not Found	Peak Found	Not Found	Peak Found	Peak Found	Not Found	Not Found	Peak Found
High	Master Protein	A0A6P7S5T2	Non-specific serine/threonine protein kinase OS=Octopus vulgaris OX=6645 GN=LOC115209306 PE=3 SV=1	0	FALSE	42.566	24	10	164	10	526	59.7	5.64	380.39	10	cell organization and biogenesis;protein metabolism;other metabolic processes;signal transduction		kinase activity;other molecular function	Pf00069, Pf11629		A0A6P7S5T2	LOC115209306	0	0	0.027	0.000354681	0.0142821	45.09	6.45667e+06	2.30163e+08	32.06	10.21	High	High	High	High	High	High	High	High	High	High	High	High	High	High	High	High	High
High	Master Protein	G4V4Y6	Myosin heavy chain isoform A OS=Doryteuthis pealeii OX=1051067 GN=MYH PE=2 SV=1	0	FALSE	1132.41	37	112	21363	1	1936	221.8	5.62	63136.8	112		cytoskeleton	cytoskeletal activity;other molecular function	Pf00063, Pf00612, Pf01576, Pf02736		G4V4Y6	MYH	0	6	0.049	0.000418947	0.0142821	45.45	1.27313e+08	2.33549e+09	40.22	10.95	High	High	High	High	High	High	High	High	Peak Found	Peak Found	High	High	High	High	High	High	High
High	Master Protein	A0A7E6FC08	uncharacterized protein LOC115218954 OS=Octopus vulgaris OX=6645 GN=LOC115218954 PE=4 SV=1	0	FALSE	9.622	2	3	11	2	5410	601.1	6.93	9.08	3	cell adhesion	plasma membrane;other membranes	other molecular function	Pf00028, Pf08266		A0A7E6FC08	LOC115218954	0	0	0.258	0.000441492	0.0142821	28.72	547351	2.1256e+06	23.05	4.91	Peak Found	Not Found	High	High	Not Found	Not Found	High	Peak Found	Peak Found	Peak Found	High	High	High	Peak Found	Not Found	High	Not Found
High	Master Protein	A0A6P7TG64	prickle planar cell polarity protein 3-B OS=Octopus vulgaris OX=6645 GN=LOC115222962 PE=4 SV=1	0	FALSE	182.328	28	20	1247	20	559	64.5	7.11	3641.43	20			other molecular function	Pf00412, Pf06297		A0A6P7TG64	LOC115222962	0	0	0.272	0.000493399	0.0142821	8.87	5.64208e+08	2.07581e+09	24.85	15.24	High	High	High	High	High	High	High	High	High	High	High	High	High	High	High	High	High
High	Master Protein	A0A0L8H2E5	Uncharacterized protein OS=Octopus bimaculoides OX=37653 GN=OCBIM_22023885mg PE=3 SV=1	0	FALSE	11.563	6	3	6	1	808	92.7	8.57	15.35	3	RNA metabolism OR transcription;other metabolic processes	nucleus		Pf11831, Pf13921	106873214	A0A0L8H2E5; obi:106873214		0	2	0.107	0.000493708	0.0142821	64.22	2.18018e+06	1.95391e+07	74.13	6.71	Not Found	Not Found	Not Found	High	Not Found	Not Found	Not Found	Not Found	Not Found	Not Found	Not Found	Not Found	Not Found	Not Found	Not Found	Not Found	Not Found
High	Master Protein	A0A0L8GNM3	INCENP_ARK-bind domain-containing protein OS=Octopus bimaculoides OX=37653 GN=OCBIM_22030558mg PE=3 SV=1	0.007	FALSE	4.171	2	1	15	1	409	49.8	9.44	60.45	1	cell cycle OR cell proliferation;cell organization and biogenesis;other biological processes	cytoskeleton;nucleus;other cell component		Pf03941		A0A0L8GNM3		0	0	0.041	0.000547643	0.0142821	76.03	494251	1.22004e+07	68.6	13.42	Peak Found	Peak Found	Peak Found	Not Found	Peak Found	High	Not Found	Peak Found	Peak Found	Peak Found	Peak Found	Not Found	Peak Found	Peak Found	Not Found	Not Found	Not Found
High	Master Protein	A0A0L8FT07	HTH La-type RNA-binding domain-containing protein OS=Octopus bimaculoides OX=37653 GN=OCBIM_22008876mg PE=4 SV=1	0	FALSE	34.839	11	8	49	8	1035	116.6	8.29	130.92	8			nucleic acid binding activity	Pf05383	106881367	A0A0L8FT07		0	0	0.077	0.000561689	0.0142821	23.36	2.07105e+06	2.75382e+07	41.15	9.51	High	High	High	High	High	High	Peak Found	Peak Found	High	Peak Found	High	High	Peak Found	High	Peak Found	High	Peak Found
High	Master Protein	A0A6P7SEK2	NEDD8-activating enzyme E1 regulatory subunit OS=Octopus vulgaris OX=6645 GN=LOC115212080 PE=3 SV=1	0	FALSE	31.326	16	8	120	8	542	61.6	5.34	272.28	8	protein metabolism;other metabolic processes		other molecular function	Pf00899		A0A6P7SEK2	LOC115212080	0	0	0.024	0.000570526	0.0142821	89.86	8.19135e+07	3.40949e+09	74.21	14.54	High	High	High	High	High	High	High	High	High	High	High	High	High	High	High	High	High
High	Master Protein	A0A0L8FYD0	Uncharacterized protein OS=Octopus bimaculoides OX=37653 GN=OCBIM_22004279mg PE=3 SV=1	0	FALSE	6.634	12	1	17	1	126	14	9.6	62.14	1	cell organization and biogenesis;transport	other membranes;mitochondrion		Pf03656	106880413	A0A0L8FYD0; obi:106880413		0	0	0.01	0.00063208	0.0144527	0	1.80358e+06	1.86642e+09	14.73	13.24	High	Peak Found	High	Peak Found	High	Not Found	High	Not Found	High	Peak Found	High	Peak Found	High	High	High	High	High
High	Master Protein	A0A7E6F5C4	plectin OS=Octopus vulgaris OX=6645 GN=LOC115216635 PE=4 SV=1	0	FALSE	24.47	7	5	148	2	812	92.2	6.16	329.74	5	cell organization and biogenesis			Pf17902		A0A7E6F5C4	LOC115216635	0	2	0.172	0.00069273	0.0154901	22.88	2.25398e+07	1.30907e+08	32.71	15.89	High	High	High	Peak Found	Peak Found	Peak Found	High	High	High	Peak Found	High	High	High	High	High	Peak Found	High
High	Master Protein	A0A0L8HYP5	Uncharacterized protein OS=Octopus bimaculoides OX=37653 GN=OCBIM_22002209mg PE=3 SV=1	0	FALSE	31.212	32	9	202	9	211	24.7	11.41	397.12	9	protein metabolism;other metabolic processes	translational apparatus	other molecular function	Pf01294	106867793	A0A0L8HYP5; obi:106867793		0	0	0.28	0.000700953	0.0154901	29.24	2.57171e+07	9.22996e+07	37.94	6.76	High	High	High	High	High	High	High	High	High	High	High	High	High	High	High	High	High
High	Master Protein	A0A7E6FMX2	WD repeat-containing protein 91 OS=Octopus vulgaris OX=6645 GN=LOC115223166 PE=3 SV=1	0.007	FALSE	3.555	2	1	3	1	852	94.8	8.32	2.14	1	transport;other biological processes	other membranes;cytosol;other cytoplasmic organelle		Pf00400, Pf12894		A0A7E6FMX2	LOC115223166	0	0	0.014	0.000748053	0.0157729	52.68	8.75738e+06	7.19553e+08	65.03	14.47	Peak Found	Peak Found	Peak Found	Peak Found	Peak Found	Peak Found	Peak Found	Peak Found	Not Found	Peak Found	High	High	Peak Found	Peak Found	Not Found	Not Found	Peak Found
High	Master Protein	A0A6P7T5V2	heat shock protein 70 B2-like OS=Octopus vulgaris OX=6645 GN=LOC115220015 PE=3 SV=2	0	FALSE	57.271	24	12	319	9	623	68.5	5.88	751.01	12			other molecular function	Pf00012		A0A6P7T5V2	LOC115220015	0	0	0.126	0.000755153	0.0158169	14.75	1.67219e+07	1.36291e+08	27.42	9.9	Peak Found	High	High	High	High	High	High	High	Peak Found	Peak Found	Peak Found	Peak Found	Peak Found	Peak Found	Peak Found	Peak Found	Peak Found
High	Master Protein	A0A0L8FQW7	Uncharacterized protein OS=Octopus bimaculoides OX=37653 GN=OCBIM_22010657mg PE=4 SV=1	0	FALSE	271.32	28	45	1401	5	1729	196.6	5.54	3947.23	45	transport;signal transduction	other membranes;cytosol;ER/Golgi	transporter activity	Pf00622, Pf01365, Pf02026, Pf02815, Pf08709, Pf17906		A0A0L8FQW7		0	0	0.364	0.000795118	0.0161805	23.04	1.37496e+07	3.52183e+07	24.86	7.38	High	High	High	High	High	High	High	High	High	High	High	High	High	High	High	High	High
High	Master Protein	A0A0L8IGY0	Elongation factor Ts, mitochondrial OS=Octopus bimaculoides OX=37653 GN=OCBIM_22036321mg PE=3 SV=1	0	FALSE	17.897	11	5	88	5	325	35.8	5.74	226.32	5	protein metabolism;other metabolic processes	mitochondrion	nucleic acid binding activity	Pf00889	106883783	A0A0L8IGY0		0	0	0.095	0.000861731	0.0169515	23.81	7.56158e+06	7.14746e+07	43.15	16	High	High	High	High	High	High	High	High	High	High	High	High	High	High	High	High	High
High	Master Protein	A0A0L8I0L2	Uncharacterized protein OS=Octopus bimaculoides OX=37653 GN=OCBIM_22001453mg PE=3 SV=1	0	FALSE	44.528	33	9	248	9	321	36.3	5.5	663.17	9	transport			Pf14938	106867665	A0A0L8I0L2; obi:106867665		0	0	0.012	0.000911977	0.0171077	30.86	2.99345e+07	3.77757e+09	79.17	15.54	High	High	High	High	High	High	High	High	High	High	High	High	High	High	High	High	High
High	Master Protein	A0A0L8HI76	3-hydroxy-3-methylglutaryl coenzyme A synthase OS=Octopus bimaculoides OX=37653 GN=OCBIM_22014212mg PE=3 SV=1	0	FALSE	7.136	4	2	16	2	424	47.3	7.05	38.94	2	other metabolic processes		other molecular function	Pf01154, Pf08540		A0A0L8HI76		0	0	0.026	0.000916694	0.0171077	17.08	1.81191e+06	6.95597e+07	24.43	15.17	High	High	High	High	Peak Found	Not Found	High	High	Peak Found	High	High	Peak Found	High	High	High	Peak Found	High
High	Master Protein	A0A6P7SXS0	cell surface glycoprotein 1 isoform X2 OS=Octopus vulgaris OX=6645 GN=LOC115217577 PE=4 SV=1	0	FALSE	171.139	21	28	1055	24	959	106.2	4.74	3390.72	28			other molecular function	Pf00412		A0A6P7SXS0	LOC115217577	0	4	0.159	0.00091829	0.0171077	76.08	8.86341e+08	5.77892e+09	55.15	4.62	High	High	High	High	High	High	High	High	High	High	High	High	High	High	High	High	High
High	Master Protein	A0A0L8H7J6	Uncharacterized protein OS=Octopus bimaculoides OX=37653 GN=OCBIM_22020759mg PE=3 SV=1	0	FALSE	1129.15	53	101	19729	12	1062	122.1	5.85	57814.9	101		cytoskeleton	cytoskeletal activity;other molecular function	Pf00063, Pf00612, Pf01576, Pf02736		A0A0L8H7J6		0	0	0.128	0.000924631	0.0171077	7.94	9.68901e+07	7.5488e+08	26.25	16.43	High	High	High	High	High	High	High	High	High	High	High	High	High	High	High	High	High
High	Master Protein	A0A0L8HJ58	Serine/threonine-protein kinase TOR OS=Octopus bimaculoides OX=37653 GN=OCBIM_22013564mg PE=3 SV=1	0	FALSE	43.927	7	12	108	12	2476	281.5	7.3	254.26	12	protein metabolism;other metabolic processes		kinase activity;other molecular function	Pf00454, Pf02259, Pf02260, Pf08771, Pf11865	106870424	A0A0L8HJ58		0	0	0.116	0.00102155	0.0180858	66.99	7.05598e+06	6.2461e+07	46.4	8.32	High	High	High	High	High	High	High	High	High	High	High	High	High	Peak Found	Peak Found	Peak Found	High
High	Master Protein	A0A0L8IDQ0	Uncharacterized protein OS=Octopus bimaculoides OX=37653 GN=OCBIM_22014520mg PE=4 SV=1	0	FALSE	36.139	12	9	163	3	774	88.9	5.58	357.8	9			other molecular function	Pf00536, Pf13855, Pf13920	106871984	A0A0L8IDQ0; obi:106871984		0	6	0.081	0.00103009	0.0181334	66.83	4.06816e+07	4.98533e+08	62.76	19.78	Peak Found	High	High	High	High	High	High	High	High	High	High	High	High	High	High	Peak Found	High
High	Master Protein	A0A6P7SQY9	Diacylglycerol kinase OS=Octopus vulgaris OX=6645 GN=LOC115215592 PE=3 SV=1	0	FALSE	94.411	24	19	180	19	967	109.1	7.09	388.16	19	signal transduction		kinase activity;other molecular function	Pf00130, Pf00609, Pf00781, Pf00788		A0A6P7SQY9	LOC115215592	0	0	0.051	0.00106509	0.0184868	81.93	1.92959e+07	3.65002e+08	55.8	13.62	High	High	High	High	High	High	High	High	High	High	High	High	High	High	High	High	High
High	Master Protein	A0A0L8GSW9	Tubulin beta chain OS=Octopus bimaculoides OX=37653 GN=OCBIM_22029114mg PE=3 SV=1	0	FALSE	40.521	11	7	1066	1	439	49.1	5.24	2703.62	7	cell organization and biogenesis;other biological processes	cytoskeleton	cytoskeletal activity;other molecular function	Pf00091, Pf03953	106875116	A0A0L8GSW9; obi:106875116		0	0	0.125	0.00106952	0.0185378	21.06	3.25967e+06	2.97723e+07	48.31	17.81	Not Found	Not Found	Not Found	Peak Found	Peak Found	Peak Found	Peak Found	Peak Found	Peak Found	Peak Found	Not Found	Not Found	Peak Found	Peak Found	Not Found	Not Found	Not Found
High	Master Protein	A0A6P7U4F5	dynactin subunit 2 OS=Octopus vulgaris OX=6645 GN=LOC115229613 PE=3 SV=1	0	FALSE	119.266	33	18	574	18	410	46.5	5.33	1637.65	18	other biological processes	cytoskeleton;other cell component		Pf04912		A0A6P7U4F5	LOC115229613	0	0	0.027	0.00112222	0.0186976	51.18	9.46797e+07	3.43843e+09	29.24	14.81	High	High	High	High	High	High	High	High	High	High	High	High	High	High	High	High	High
High	Master Protein	A0A6P7SLJ1	40S ribosomal protein S10 OS=Octopus vulgaris OX=6645 GN=LOC115213993 PE=3 SV=1	0	FALSE	60.467	38	8	218	8	156	17.8	9.86	758.06	8		translational apparatus		Pf03501		A0A6P7SLJ1	LOC115213993	0	0	0.155	0.00112585	0.0186976	33.04	4.46052e+07	3.03018e+08	30.38	12.09	High	High	High	High	High	High	High	High	High	High	High	High	High	High	High	High	High
High	Master Protein	A0A7E6FHV3	Gluconolactonase OS=Octopus vulgaris OX=6645 GN=LOC115222047 PE=3 SV=1	0	FALSE	11.252	18	3	136	1	140	15.8	4.83	319.11	3	other biological processes		enzyme regulator activity;other molecular function	Pf08450		A0A7E6FHV3	LOC115222047	0	0	0.195	0.00114353	0.0187456	9.61	1.66647e+06	8.30563e+06	10.52	13.5	Peak Found	High	High	Peak Found	Not Found	High	High	High	Peak Found	High	High	High	High	Not Found	Peak Found	Peak Found	High
High	Master Protein	A0A7E6EW98	10-formyltetrahydrofolate dehydrogenase OS=Octopus vulgaris OX=6645 GN=LOC115216749 PE=3 SV=1	0	FALSE	103.833	19	17	523	2	900	99.5	6.09	1439.58	17	other metabolic processes	other cell component	other molecular function	Pf00171, Pf00550, Pf00551, Pf02911		A0A7E6EW98	LOC115216749	0	15	0.171	0.00116286	0.0188384	29.32	7.49473e+07	4.56967e+08	15.71	12.46	High	High	Peak Found	Peak Found	Peak Found	High	High	High	High	Peak Found	High	High	High	High	Peak Found	High	High
High	Master Protein	B2ZTQ6	Muscle myosin heavy chain OS=Sepia esculenta OX=31210 PE=2 SV=1	0	FALSE	1064.34	32	101	21607	3	1936	222.1	5.62	64343.6	101		cytoskeleton	cytoskeletal activity;other molecular function	Pf00063, Pf01576, Pf02736				0	2	0.221	0.00119274	0.0192469	27.29	5.34164e+08	2.3365e+09	19.31	10.27	High	High	High	High	High	High	High	High	High	High	High	High	High	High	High	High	High
High	Master Protein	A0A6P7THB3	Density-regulated protein OS=Octopus vulgaris OX=6645 GN=LOC115224250 PE=3 SV=1	0	FALSE	37.88	38	7	84	7	186	21.2	5.9	208.36	7	protein metabolism;other metabolic processes		nucleic acid binding activity	Pf01253		A0A6P7THB3	LOC115224250	0	0	0.028	0.00120061	0.0193236	24.31	2.41073e+06	8.33875e+07	14.59	15.86	High	High	High	High	High	High	High	High	High	High	High	High	High	High	High	High	High
High	Master Protein	A0A7E6EHT3	hemicentin-1-like isoform X1 OS=Octopus vulgaris OX=6645 GN=LOC115225415 PE=4 SV=1	0	FALSE	95.856	5	19	472	11	4161	463.1	7.06	1221.05	19		non-structural extracellular	other molecular function	Pf00090, Pf07474, Pf07645, Pf07679, Pf12662, Pf13927		A0A7E6EHT3	LOC115225415	0	8	0.273	0.00135839	0.0209854	20.68	2.36345e+07	9.453e+07	30.29	16.15	High	Peak Found	High	High	Peak Found	Peak Found	Peak Found	Peak Found	Peak Found	Peak Found	Peak Found	Peak Found	Peak Found	High	High	High	High
High	Master Protein	A0A0L8H5D5	Poly [ADP-ribose] polymerase OS=Octopus bimaculoides OX=37653 GN=OCBIM_22022907mg PE=4 SV=1	0	FALSE	146.721	13	29	553	4	2434	272.7	6.95	1339.18	29	protein metabolism;other metabolic processes	nucleus	other molecular function	Pf00644, Pf02877, Pf12796		A0A0L8H5D5		0	23	0.276	0.0014064	0.0210714	26.32	2.8535e+07	9.74651e+07	26.34	15.34	High	Peak Found	High	High	High	High	High	High	High	High	High	High	High	High	High	High	Peak Found
High	Master Protein	A0A6P7U1G2	laminin subunit alpha OS=Octopus vulgaris OX=6645 GN=LOC115229089 PE=4 SV=1	0	FALSE	181.388	11	26	1092	21	2880	318.9	6.48	2898.03	26	cell adhesion			Pf00052, Pf00053, Pf00054, Pf02210, Pf06009		A0A6P7U1G2	LOC115229089	0	5	0.21	0.00141158	0.0210714	6.44	8.3278e+07	4.11506e+08	22.14	18.1	High	High	High	High	High	High	High	High	High	High	High	High	High	High	High	High	High
High	Master Protein	A0A6P7TWK1	uncharacterized peptidase C1-like protein F26E4.3 isoform X1 OS=Octopus vulgaris OX=6645 GN=LOC115230018 PE=3 SV=2	0	FALSE	34.693	14	4	233	4	392	45	8.24	691.89	4	protein metabolism		other molecular function	Pf00112		A0A6P7TWK1	LOC115230018	0	0	0.152	0.00141802	0.0210714	43.99	4.10955e+07	2.70687e+08	29.92	11.67	High	High	High	High	High	High	High	High	High	High	High	High	High	High	High	High	High
High	Master Protein	A0A6P7T5E3	drebrin-like protein A OS=Octopus vulgaris OX=6645 GN=LOC115219908 PE=3 SV=2	0	FALSE	42.397	14	6	145	2	546	62.8	5.06	422.32	6			cytoskeletal activity	Pf00241, Pf14604		A0A6P7T5E3	LOC115219908	0	0	0.153	0.00145643	0.0211187	4.3	358384	2.40131e+06	13.51	16.71	High	Peak Found	Peak Found	High	Peak Found	Peak Found	High	Peak Found	Peak Found	Not Found	High	Peak Found	Peak Found	Not Found	Peak Found	Peak Found	Peak Found
High	Master Protein	A0A0L8H055	Uncharacterized protein (Fragment) OS=Octopus bimaculoides OX=37653 GN=OCBIM_22025117mg PE=4 SV=1	0.01	FALSE	3.225	3	1	8	1	338	36.7	7.85	15.21	1						A0A0L8H055		0	0	0.02	0.00149095	0.0211187	42.58	1.37542e+06	5.98039e+07	48.37	17.39	Peak Found	Peak Found	High	Peak Found	Peak Found	Peak Found	Peak Found	Not Found	High	Peak Found	High	High	Peak Found	Peak Found	Peak Found	Peak Found	High
High	Master Protein	A0A6P7STJ1	bcl-2-like protein 1 isoform X2 OS=Octopus vulgaris OX=6645 GN=LOC115216413 PE=3 SV=1	0	FALSE	10.116	18	3	33	3	197	22.7	5.17	73.39	3	other biological processes	other membranes		Pf00452, Pf02180		A0A6P7STJ1	LOC115216413	0	0	0.115	0.00155262	0.0211679	16.2	3.05199e+06	2.73617e+07	6.49	15.94	High	High	High	High	High	High	High	Peak Found	Peak Found	High	High	High	High	High	High	High	High
High	Master Protein	A0A6P7TNH0	Tryptophanyl-tRNA synthetase OS=Octopus vulgaris OX=6645 GN=LOC115224311 PE=3 SV=1	0	FALSE	29.651	17	8	152	8	412	47.1	6.04	327.76	8	protein metabolism;RNA metabolism OR transcription;other metabolic processes		other molecular function	Pf00579		A0A6P7TNH0	LOC115224311	0	0	0.034	0.00157907	0.0213485	13.71	3.43911e+07	1.11446e+09	15.79	17.74	High	High	High	High	High	High	High	High	High	High	High	High	High	High	High	High	High
High	Master Protein	A0A7E6FQ99	basement membrane-specific heparan sulfate proteoglycan core protein isoform X2 OS=Octopus vulgaris OX=6645 GN=LOC115224757 PE=4 SV=1	0	FALSE	658.076	18	83	4663	25	4946	542.3	5.59	13568.6	83			other molecular function	Pf00008, Pf00047, Pf00052, Pf00053, Pf00054, Pf00057, Pf07679, Pf13927		A0A7E6FQ99	LOC115224757	0	62	0.137	0.00163306	0.0216919	48.28	5.49958e+08	4.42771e+09	68.11	19.98	High	High	High	High	High	High	High	High	High	High	High	High	High	High	High	High	High
High	Master Protein	A0A6P7ST49	syntenin-1 OS=Octopus vulgaris OX=6645 GN=LOC115216315 PE=4 SV=1	0	FALSE	48.237	24	5	274	5	285	31.1	7.64	1240.95	5				Pf00595, Pf02163		A0A6P7ST49	LOC115216315	0	0	0.165	0.00166465	0.0219742	103.58	1.87655e+08	1.13934e+09	77.78	15.73	High	High	High	High	High	High	High	High	High	High	High	High	High	High	High	High	High
High	Master Protein	A0A0L8GH17	tRNA-binding domain-containing protein OS=Octopus bimaculoides OX=37653 GN=OCBIM_22033572mg PE=4 SV=1	0	FALSE	12.347	12	3	20	3	285	31.4	8.84	34.1	3			nucleic acid binding activity	Pf01588	106876903	A0A0L8GH17; obi:106876903		0	0	0.222	0.00170855	0.0222734	20.51	2.32829e+06	1.02206e+07	45.79	18.31	Peak Found	High	High	High	High	High	Peak Found	Peak Found	Peak Found	Peak Found	Peak Found	Peak Found	Peak Found	Peak Found	High	Peak Found	Peak Found
High	Master Protein	A0A0L8G4M6	Uncharacterized protein OS=Octopus bimaculoides OX=37653 GN=OCBIM_22000216mg PE=4 SV=1	0	FALSE	511.84	15	64	3830	6	4786	524.8	5.67	10910.4	64			other molecular function	Pf00008, Pf00047, Pf00052, Pf00053, Pf00054, Pf00057, Pf07679, Pf13927		A0A0L8G4M6		0	0	0.066	0.00173076	0.0222734	68.19	9.92267e+06	1.52665e+08	38.9	14.9	High	High	Peak Found	High	High	Peak Found	High	Peak Found	High	High	Peak Found	High	High	High	High	High	High
High	Master Protein	A0A0L8H7B9	Uncharacterized protein OS=Octopus bimaculoides OX=37653 GN=OCBIM_22020761mg PE=4 SV=1	0	FALSE	1462.26	72	113	28307	9	826	94.8	5.45	90899.8	113		cytoskeleton		Pf01576		A0A0L8H7B9		0	0	0.221	0.00182181	0.0230685	6.69	3.35534e+08	1.51689e+09	8.48	16.54	High	High	High	High	High	High	High	High	High	High	High	High	High	High	High	High	High
High	Master Protein	A0A0L8FN81	Uncharacterized protein OS=Octopus bimaculoides OX=37653 GN=OCBIM_22013356mg PE=4 SV=1	0	FALSE	11.913	6	2	86	2	451	49.4	5.35	265.65	2						A0A0L8FN81		0	0	0.121	0.00182538	0.0230685	13.07	9.02125e+06	7.47101e+07	30.84	20.27	High	High	High	High	High	High	High	High	High	High	High	High	High	High	High	High	High
High	Master Protein	A0A6P7SVL2	60S ribosomal protein L8 OS=Octopus vulgaris OX=6645 GN=LOC115216619 PE=4 SV=1	0	FALSE	30.482	28	7	285	1	259	28.3	10.96	886.12	7	protein metabolism;other metabolic processes	translational apparatus	other molecular function	Pf00181, Pf03947		A0A6P7SVL2	LOC115216619	0	6	0.339	0.00198455	0.0243751	15.95	3.75078e+07	1.28948e+08	25.5	17.29	Peak Found	High	Peak Found	Peak Found	High	High	High	Peak Found	Peak Found	High	High	High	High	Peak Found	High	High	Peak Found
High	Master Protein	A0A7E6FN85	Paxillin OS=Octopus vulgaris OX=6645 GN=LOC115224206 PE=4 SV=1	0	FALSE	87.211	19	14	321	5	791	86.6	7.15	971.16	14	cell adhesion	cytoskeleton;other cell component	other molecular function	Pf00412		A0A7E6FN85	LOC115224206	0	8	0.368	0.00212484	0.0244829	56.25	1.32366e+07	3.59767e+07	52.24	16.72	Peak Found	High	Peak Found	Peak Found	Peak Found	High	High	Peak Found	Peak Found	High	High	Not Found	Not Found	High	High	High	Peak Found
High	Master Protein	Q9BJ58	Hemocyanin G-type (Fragment) OS=Enteroctopus dofleini OX=267067 PE=4 SV=2	0	FALSE	500.4	17	47	4267	1	2924	334.7	6.01	12580.8	47	transport		other molecular function	Pf00264, Pf14830				0	1	0.153	0.00213634	0.0244829	66.77	2.75204e+06	1.70594e+07	57.15	9.68	Not Found	Not Found	Not Found	Peak Found	Peak Found	High	Peak Found	Peak Found	Peak Found	Peak Found	Not Found	Not Found	Peak Found	Peak Found	Not Found	Not Found	Not Found
High	Master Protein	A0A6P7SZE4	activated Cdc42 kinase-like isoform X1 OS=Octopus vulgaris OX=6645 GN=LOC115217963 PE=4 SV=1	0	FALSE	153.966	26	29	559	3	1323	148	6.33	1627.26	29	protein metabolism;other metabolic processes		kinase activity;other molecular function	Pf07714		A0A6P7SZE4	LOC115217963	0	22	0.476	0.00216948	0.0245167	13.3	2.67421e+08	5.13401e+08	20.51	13.22	High	High	High	High	High	High	High	High	High	High	High	High	High	High	Peak Found	High	High
High	Master Protein	A0A6P7T2F6	C-terminal-binding protein 1 isoform X2 OS=Octopus vulgaris OX=6645 GN=LOC115218976 PE=3 SV=1	0	FALSE	57.977	29	13	202	1	488	53.2	7.12	554.43	13	other biological processes		other molecular function	Pf00389, Pf02826		A0A6P7T2F6	LOC115218976	0	11	0.029	0.0021761	0.0245167	56.11	3.69179e+07	1.27311e+09	27.55	18.68	Peak Found	Peak Found	High	Peak Found	High	Peak Found	Peak Found	Peak Found	High	Not Found	Peak Found	High	High	Peak Found	Peak Found	Peak Found	Peak Found
High	Master Protein	A0A0L8GRP6	TOG domain-containing protein OS=Octopus bimaculoides OX=37653 GN=OCBIM_22029080mg PE=3 SV=1	0	FALSE	35.865	9	9	58	9	1357	150.6	7.11	111.6	9	cell organization and biogenesis;RNA metabolism OR transcription;other metabolic processes	nucleus	nucleic acid binding activity	Pf08920	106875096	A0A0L8GRP6; obi:106875096		0	0	0.02	0.00221339	0.0246234	128.29	1.50919e+06	1.51248e+08	116.67	21.83	High	High	High	High	High	High	Peak Found	Peak Found	High	Peak Found	High	High	High	Peak Found	High	Not Found	High
High	Master Protein	A0A6P7SFA1	rap1 GTPase-GDP dissociation stimulator 1-B OS=Octopus vulgaris OX=6645 GN=LOC115212319 PE=4 SV=1	0	FALSE	37.241	15	9	208	9	638	70.1	4.89	525.2	9	other biological processes	cytosol;mitochondrion;ER/Golgi	enzyme regulator activity			A0A6P7SFA1	LOC115212319	0	0	0.43	0.0023366	0.0250814	21.59	1.9359e+07	4.30465e+07	22.27	5.98	High	High	High	High	High	High	High	High	High	High	High	High	High	High	High	High	High
High	Master Protein	A0A0L8HME8	Uncharacterized protein OS=Octopus bimaculoides OX=37653 GN=OCBIM_22011255mg PE=3 SV=1	0	FALSE	103.476	35	14	853	6	209	24.9	4.65	2416.32	14				Pf12718	106869741	A0A0L8HME8; obi:106869741		0	9	0.245	0.00240352	0.0250814	25.91	3.90868e+08	1.59851e+09	16.77	11.91	High	High	High	High	High	High	High	High	High	High	High	High	High	High	High	High	High
High	Master Protein	A0A6P7TNC6	Septin OS=Octopus vulgaris OX=6645 GN=LOC115224737 PE=3 SV=2	0	FALSE	35.484	15	7	140	7	440	50.5	8.5	298.43	7			other molecular function	Pf00735		A0A6P7TNC6	LOC115224737	0	0	0.41	0.00241822	0.0250814	38.45	9.27131e+06	2.02543e+07	42.25	18.61	High	High	High	High	High	High	High	High	High	High	High	High	High	High	High	High	High
High	Master Protein	A0A0L8HI23	Uncharacterized protein (Fragment) OS=Octopus bimaculoides OX=37653 GN=OCBIM_22014068mg PE=4 SV=1	0	FALSE	139.835	26	27	938	3	625	70.9	5.77	2351.67	27		cytoskeleton		Pf00038, Pf00932		A0A0L8HI23		0	23	0.277	0.00247323	0.0253344	16.31	1.13646e+08	4.04447e+08	3.77	14.46	Peak Found	High	High	High	High	High	High	High	High	High	High	High	High	High	High	High	High
High	Master Protein	A0A7E6F4D0	protein lev-9-like isoform X5 OS=Octopus vulgaris OX=6645 GN=LOC115215824 PE=4 SV=1	0	FALSE	21.896	11	5	61	5	682	76.2	8.4	108.12	5				Pf00084		A0A7E6F4D0	LOC115215824	0	0	0.21	0.00254494	0.0254967	24.58	2.28787e+06	1.18265e+07	31.99	16.04	High	Peak Found	High	High	Peak Found	Peak Found	Not Found	High	Peak Found	High	High	High	Peak Found	Peak Found	High	Peak Found	High
High	Master Protein	A0A7E6FL50	pumilio homolog 2 isoform X3 OS=Octopus vulgaris OX=6645 GN=LOC115223619 PE=4 SV=1	0	FALSE	31.507	10	8	80	8	1174	128.5	7.18	190.7	8			nucleic acid binding activity	Pf00806		A0A7E6FL50	LOC115223619	0	0	0.248	0.00258019	0.0257251	46.36	4.73561e+06	2.08207e+07	48.65	21.39	High	High	High	High	High	High	High	High	High	High	High	High	High	High	High	Peak Found	High
High	Master Protein	A0A0L8GGI8	Importin N-terminal domain-containing protein OS=Octopus bimaculoides OX=37653 GN=OCBIM_22033914mg PE=4 SV=1	0.006	FALSE	4.595	2	1	20	1	668	74.2	5.16	51.14	1	transport		other molecular function	Pf03810		A0A0L8GGI8		0	0	0.011	0.00259381	0.0258046	20.47	1.05975e+06	1.19994e+08	29.46	21.28	High	High	High	Peak Found	High	Not Found	Peak Found	Not Found	Not Found	Not Found	High	High	Peak Found	High	High	High	High
High	Master Protein	A0A6P7U3L2	guanine nucleotide-binding protein subunit beta-5 OS=Octopus vulgaris OX=6645 GN=LOC115232637 PE=3 SV=1	0	FALSE	25.241	17	5	85	5	353	38.4	5.34	172.63	5	signal transduction			Pf00400		A0A6P7U3L2	LOC115232637	0	0	0.125	0.00264864	0.0259689	19.02	1.15643e+07	9.25227e+07	51.76	24.1	High	High	High	High	High	High	High	High	High	High	High	High	High	High	High	High	High
High	Master Protein	A0A6P7TL50	fibulin-1 isoform X2 OS=Octopus vulgaris OX=6645 GN=LOC115223843 PE=3 SV=1	0	FALSE	69.137	10	10	302	10	809	90.5	7.24	766.53	10		non-structural extracellular	other molecular function	Pf07645, Pf12662		A0A6P7TL50	LOC115223843	0	0	0.331	0.00267143	0.0260891	17.92	1.94105e+07	6.69159e+07	46.18	25.44	High	High	High	High	High	High	High	High	High	High	High	High	High	High	High	High	High
High	Master Protein	A0A0L8H2W5	Fibronectin type-III domain-containing protein OS=Octopus bimaculoides OX=37653 GN=OCBIM_22023454mg PE=4 SV=1	0.001	FALSE	5.409	25	2	36	1	106	12	6.55	47.65	2				Pf00041		A0A0L8H2W5		0	0	0.138	0.00271178	0.0263171	42.75	1.47956e+06	1.04319e+07	43.27	14.36	Peak Found	Not Found	Peak Found	Not Found	High	Peak Found	High	High	High	High	Peak Found	Peak Found	High	Peak Found	High	Peak Found	Peak Found
High	Master Protein	A0A6P7TYN2	Eukaryotic translation initiation factor 3 subunit G OS=Octopus vulgaris OX=6645 GN=LOC115231752 PE=3 SV=1	0	FALSE	24.124	14	4	153	4	287	32.2	8.1	310.8	4	cell organization and biogenesis;protein metabolism;other metabolic processes	translational apparatus;other cell component	nucleic acid binding activity	Pf00076, Pf12353		A0A6P7TYN2	LOC115231752	0	0	0.176	0.00271601	0.0263171	27.4	1.11455e+07	7.43003e+07	59.16	20.16	High	High	High	High	High	High	High	High	High	High	High	High	High	High	High	High	High
High	Master Protein	A0A0L8FMI3	Uncharacterized protein OS=Octopus bimaculoides OX=37653 GN=OCBIM_22014812mg PE=4 SV=1	0	FALSE	6.995	4	2	4	2	449	51.2	6.49	5.95	2				Pf06818		A0A0L8FMI3		0	0	0.04	0.00274428	0.0264823	127.33	1.98685e+06	4.80762e+07	79.14	20.49	Not Found	Not Found	Peak Found	Peak Found	Not Found	Peak Found	Peak Found	Peak Found	Peak Found	Peak Found	Not Found	Not Found	Peak Found	Peak Found	Not Found	Not Found	Not Found
High	Master Protein	A0A7E6FHN8	Non-specific serine/threonine protein kinase OS=Octopus vulgaris OX=6645 GN=LOC115222097 PE=3 SV=1	0	FALSE	93.789	44	18	293	18	500	56	6.49	925.85	18	protein metabolism;other metabolic processes		kinase activity;other molecular function	Pf00069, Pf00786		A0A7E6FHN8	LOC115222097	0	0	0.116	0.00305613	0.0268969	15.83	5.30117e+07	4.61045e+08	29.69	22.6	High	High	High	High	High	High	High	High	High	High	High	High	High	High	High	High	High
High	Master Protein	A0A0L8I422	Nucleoprotein TPR OS=Octopus bimaculoides OX=37653 GN=OCBIM_22036305mg PE=3 SV=1	0	FALSE	16.48	2	5	32	2	2145	240.7	5.48	51.61	5	transport	nucleus		Pf07926		A0A0L8I422		0	2	0.087	0.00306817	0.0268969	49.61	836519	8.79765e+06	70.82	23.37	Not Found	Not Found	Peak Found	Peak Found	Peak Found	Peak Found	Peak Found	Peak Found	Peak Found	Peak Found	Peak Found	Not Found	Peak Found	Peak Found	Not Found	Not Found	Not Found
High	Master Protein	A0A6P7SRD0	ras-related protein R-Ras2 OS=Octopus vulgaris OX=6645 GN=LOC115215617 PE=4 SV=1	0	FALSE	32.926	41	9	188	9	198	22.7	5.57	427.28	9	signal transduction	other membranes	other molecular function	Pf00071		A0A6P7SRD0	LOC115215617	0	0	0.462	0.00309272	0.0268969	35.89	3.75208e+07	8.47252e+07	34.91	6.06	High	High	High	High	High	High	High	High	High	High	High	High	High	High	High	High	High
High	Master Protein	A0A6P7SZY0	tumor suppressor candidate 3 isoform X2 OS=Octopus vulgaris OX=6645 GN=LOC115218365 PE=3 SV=1	0	FALSE	36.931	18	6	155	6	339	38.6	9.7	418.64	6		other membranes;ER/Golgi		Pf04756		A0A6P7SZY0	LOC115218365	0	0	0.188	0.00314377	0.0269966	49.5	4.01257e+07	2.12985e+08	31.48	12.16	High	High	High	High	High	High	High	High	High	High	High	High	High	High	High	High	High
High	Master Protein	A0A0L8FJG6	Uncharacterized protein OS=Octopus bimaculoides OX=37653 GN=OCBIM_22017473mg PE=3 SV=1	0	FALSE	14.167	10	4	62	4	388	44	5.81	137.25	4		cytoskeleton;other cell component		Pf00022	106882940	A0A0L8FJG6; obi:106882940		0	0	0.483	0.00317605	0.0271453	27.61	1.83858e+06	3.80585e+06	34.26	18.24	High	High	High	High	High	High	High	High	High	High	High	High	High	High	High	High	High
High	Master Protein	A0A6P7TYA2	BK channel OS=Octopus vulgaris OX=6645 GN=LOC115228444 PE=4 SV=1	0	FALSE	102.102	19	21	521	5	1178	131.3	5.99	1357.98	21	transport	other membranes	transporter activity	Pf00520, Pf03493		A0A6P7TYA2	LOC115228444	0	15	0.357	0.00332983	0.0277515	27.57	1.26429e+08	3.09585e+08	24.53	14.63	High	High	High	High	High	High	Peak Found	High	High	High	High	High	Peak Found	High	High	High	High
High	Master Protein	A0A0L8G330	WD_REPEATS_REGION domain-containing protein OS=Octopus bimaculoides OX=37653 GN=OCBIM_22001076mg PE=4 SV=1	0	FALSE	80.845	30	16	290	15	678	75.6	6.8	670.59	16				Pf08953, Pf12894, Pf16300		A0A0L8G330		0	1	0.261	0.00334483	0.0277645	13.53	1.02535e+08	3.87379e+08	9.01	14.64	High	High	High	High	High	High	High	High	High	High	High	High	High	High	High	High	High
High	Master Protein	A0A6P7TKN1	fibrillin-2 OS=Octopus vulgaris OX=6645 GN=LOC115223986 PE=4 SV=2	0	FALSE	207.185	16	20	486	16	1518	168	5.26	1763.3	20			other molecular function	Pf00683, Pf07645, Pf12661, Pf12662, Pf12947		A0A6P7TKN1	LOC115223986	0	0	0.05	0.00343171	0.0282106	1.2	5.00176e+06	9.87477e+07	22.53	23.5	Peak Found	Peak Found	Peak Found	Peak Found	Peak Found	Peak Found	Peak Found	Peak Found	Peak Found	High	Peak Found	Peak Found	Peak Found	Peak Found	Peak Found	Peak Found	High
High	Master Protein	A0A0L8GFS3	Uncharacterized protein OS=Octopus bimaculoides OX=37653 GN=OCBIM_22034378mg PE=4 SV=1	0	FALSE	232.038	25	34	1130	8	1535	170.7	6.86	3142.45	34				Pf00053		A0A0L8GFS3		0	22	0.318	0.00349706	0.028421	30.96	7.48136e+07	2.34418e+08	36.48	19.39	High	High	High	Peak Found	High	High	High	High	High	High	High	High	High	High	High	High	High
High	Master Protein	A0A6P7T7T7	metaxin-2 isoform X2 OS=Octopus vulgaris OX=6645 GN=LOC115220817 PE=3 SV=1	0	FALSE	19.186	24	5	41	5	256	29.3	5.08	74.79	5	transport	other membranes;mitochondrion		Pf10568, Pf17171		A0A6P7T7T7	LOC115220817	0	0	0.011	0.00353542	0.028421	20.58	614117	6.96763e+07	74	23.56	High	High	High	High	High	High	High	High	High	High	High	High	High	Peak Found	Not Found	High	Not Found
High	Master Protein	A0A0L8FQW4	Uncharacterized protein OS=Octopus bimaculoides OX=37653 GN=OCBIM_22010659mg PE=4 SV=1	0	FALSE	536.448	25	88	2688	21	3703	419	5.81	7119.33	88	transport;signal transduction	other membranes;cytosol;ER/Golgi	transporter activity;other molecular function	Pf00520, Pf00622, Pf01365, Pf02026, Pf06459, Pf08454, Pf13499		A0A0L8FQW4		0	0	0.222	0.00353622	0.028421	12.75	2.63373e+07	1.2272e+08	17.13	20.51	High	High	High	High	High	High	High	High	High	High	High	High	High	High	High	High	High
High	Master Protein	A0A0L8G3A2	WD_REPEATS_REGION domain-containing protein OS=Octopus bimaculoides OX=37653 GN=OCBIM_22001216mg PE=4 SV=1	0	FALSE	109.69	57	17	670	17	334	37	5.92	1796.68	17				Pf00400	106879517	A0A0L8G3A2; obi:106879517		0	0	0.291	0.00355354	0.028421	24.48	1.19471e+08	4.11137e+08	17.86	11.72	High	High	High	High	High	High	High	High	High	High	High	High	High	High	High	High	High
High	Master Protein	A0A7E6FJ67	ensconsin isoform X3 OS=Octopus vulgaris OX=6645 GN=LOC115222779 PE=3 SV=1	0	FALSE	26.025	9	7	147	4	774	87.8	9.51	345.06	7	cell organization and biogenesis	cytoskeleton		Pf05672		A0A7E6FJ67	LOC115222779	0	3	0.304	0.00358886	0.028421	20.78	8.26752e+06	2.65898e+07	24.15	19.15	Peak Found	Peak Found	High	High	High	High	High	High	High	High	High	High	High	High	High	High	High
High	Master Protein	A0A7E6FBL2	probable JmjC domain-containing histone demethylation protein 2C isoform X2 OS=Octopus vulgaris OX=6645 GN=LOC115219521 PE=4 SV=1	0	FALSE	49.49	5	11	181	11	2782	310.8	8.87	413.43	11				Pf02373		A0A7E6FBL2	LOC115219521	0	0	0.376	0.00365934	0.028421	15.06	7.40267e+06	1.89539e+07	13.59	15.85	High	High	High	High	High	High	High	High	High	High	High	High	High	High	High	High	High
High	Master Protein	A0A6P7TUY9	Tubulin alpha chain OS=Octopus vulgaris OX=6645 GN=LOC115226892 PE=3 SV=2	0	FALSE	68.711	33	13	483	3	451	50.4	4.97	1128.87	13	cell organization and biogenesis;other biological processes	cytoskeleton	cytoskeletal activity;other molecular function	Pf00091, Pf03953		A0A6P7TUY9	LOC115226892	0	1	0.108	0.00376995	0.0285756	89.45	1.00115e+07	1.07542e+08	83.67	22.31	High	Peak Found	High	High	High	Peak Found	High	Peak Found	Peak Found	Peak Found	Peak Found	Peak Found	Peak Found	Peak Found	High	High	Peak Found
High	Master Protein	A0A7E6F875	glyoxylate reductase/hydroxypyruvate reductase-like isoform X2 OS=Octopus vulgaris OX=6645 GN=LOC115217818 PE=3 SV=1	0.007	FALSE	3.737	3	1	26	1	319	35.4	7.56	48.83	1			other molecular function	Pf00389, Pf02826		A0A7E6F875	LOC115217818	0	0	0.031	0.00383046	0.0287006	30.18	1.13121e+06	3.51675e+07	95.17	19.82	High	High	High	Peak Found	Peak Found	Not Found	Not Found	Peak Found	Not Found	Not Found	Peak Found	Not Found	Not Found	High	Peak Found	Not Found	Peak Found
High	Master Protein	A0A0L8HL37	CTP:phosphoethanolamine cytidylyltransferase OS=Octopus bimaculoides OX=37653 GN=OCBIM_22012232mg PE=3 SV=1	0	FALSE	59.623	31	7	231	7	334	37.6	6.43	871.41	7	other metabolic processes		other molecular function	Pf01467	106869982	A0A0L8HL37; obi:106869982		0	0	0.01	0.00396431	0.0290977	0	1.79522e+07	3.37614e+09	14.53	24.61	High	High	High	High	High	High	High	High	High	High	High	High	High	High	High	High	High
High	Master Protein	A0A6P7TU96	RNA-binding protein 39 isoform X3 OS=Octopus vulgaris OX=6645 GN=LOC115226098 PE=4 SV=1	0	FALSE	40.34	19	9	103	9	636	69	10.14	299.74	9	RNA metabolism OR transcription;other metabolic processes	nucleus	nucleic acid binding activity	Pf00076, Pf15519		A0A6P7TU96	LOC115226098	0	0	0.096	0.00397876	0.0290977	78.67	8.72085e+06	9.91873e+07	46.2	18.74	High	High	High	High	High	High	High	High	High	High	High	High	High	High	High	High	High
High	Master Protein	A0A0L8H287	CTP synthase OS=Octopus bimaculoides OX=37653 GN=OCBIM_22024695mg PE=3 SV=1	0	FALSE	19.11	8	6	22	6	753	84.6	7.75	51.83	6	other metabolic processes		other molecular function	Pf00117, Pf06418		A0A0L8H287		0	0	0.015	0.00402093	0.0291924	38.97	1.95974e+06	1.63351e+08	66.05	25.26	Peak Found	High	High	High	Peak Found	High	Peak Found	Peak Found	Peak Found	Not Found	High	Peak Found	Peak Found	Peak Found	Peak Found	Peak Found	Peak Found
High	Master Protein	A0A6P7SK65	unconventional myosin-Ic isoform X1 OS=Octopus vulgaris OX=6645 GN=LOC115213502 PE=3 SV=1	0	FALSE	50.748	14	11	105	11	1040	119.9	8.82	274.64	11		cytoskeleton	cytoskeletal activity;other molecular function	Pf00063, Pf06017		A0A6P7SK65	LOC115213502	0	0	0.01	0.00415127	0.0296995	0	9.94884e+06	8.89154e+08	22.03	25.01	High	Peak Found	High	High	High	High	High	High	High	High	High	High	High	High	High	High	High
High	Master Protein	A0A6P7UBG4	uncharacterized protein LOC115232499 OS=Octopus vulgaris OX=6645 GN=LOC115232499 PE=4 SV=1	0.007	FALSE	3.533	2	1	3	1	379	40.7	6.89	5.06	1		other membranes		Pf00431		A0A6P7UBG4	LOC115232499	0	0	0.026	0.00417887	0.0297601	87.32	449447	1.90755e+07	61.91	23.25	Peak Found	Peak Found	High	High	Not Found	Not Found	Peak Found	Not Found	Peak Found	Peak Found	Peak Found	High	Peak Found	Peak Found	Not Found	Peak Found	Peak Found
High	Master Protein	A0A0L8IF57	Uncharacterized protein OS=Octopus bimaculoides OX=37653 GN=OCBIM_22008004mg PE=3 SV=1	0	FALSE	17.685	11	5	70	5	399	45.4	5.47	106.85	5			other molecular function	Pf16543, Pf18345	106869416	A0A0L8IF57; obi:106869416		0	0	0.248	0.00424361	0.0298835	14.52	3.98546e+06	1.66727e+07	14.84	18.18	High	High	High	High	High	High	High	High	High	High	High	High	High	High	High	High	High
High	Master Protein	A0A0L8G2Z3	Uncharacterized protein (Fragment) OS=Octopus bimaculoides OX=37653 GN=OCBIM_22001914mg PE=3 SV=1	0	FALSE	178.061	17	25	671	8	1508	165	5	1932.05	25		extracellular matrix	extracellular structural activity;other molecular function	Pf00683, Pf07645, Pf12947, Pf14670		A0A0L8G2Z3		0	16	0.052	0.00431963	0.0299905	41.82	1.02106e+07	1.63234e+08	29.55	24.34	Peak Found	Peak Found	Peak Found	Not Found	Not Found	Peak Found	High	Peak Found	High	High	Not Found	Not Found	High	High	High	High	Not Found
High	Master Protein	A0A6P7SDW4	tropomyosin Tod p 1.0102 OS=Octopus vulgaris OX=6645 GN=LOC115211717 PE=3 SV=1	0	FALSE	303	66	21	6821	3	174	20.6	4.73	18569.5	21				Pf12718		A0A6P7SDW4	LOC115211717	0	0	0.351	0.00448781	0.0308285	85.32	1.06839e+09	3.04255e+09	74.31	20.61	High	High	High	High	High	High	High	High	High	High	High	High	High	High	High	High	High
High	Master Protein	A0A6P7SEY9	laminin subunit gamma-1 OS=Octopus vulgaris OX=6645 GN=LOC115212053 PE=4 SV=1	0	FALSE	178.678	13	27	654	27	1790	198.3	6.9	1983.03	27				Pf00052, Pf00053, Pf00055		A0A6P7SEY9	LOC115212053	0	0	0.247	0.00455888	0.0311456	24.79	3.44216e+07	1.25427e+08	44.94	20.75	High	High	High	High	High	High	High	High	High	High	High	High	High	High	High	High	High
High	Master Protein	A0A6P7TL86	actin, cytoplasmic-like OS=Octopus vulgaris OX=6645 GN=LOC115225825 PE=3 SV=2	0	FALSE	8.383	3	2	34	1	743	83.6	4.88	82.77	2				Pf00022		A0A6P7TL86	LOC115225825	0	0	0.305	0.00470141	0.031614	52.23	2.21467e+07	6.52799e+07	71.81	11.74	Peak Found	Peak Found	Peak Found	Peak Found	Peak Found	Peak Found	Peak Found	Peak Found	High	Peak Found	Not Found	Not Found	Peak Found	Peak Found	Peak Found	Not Found	Not Found
High	Master Protein	A0A6P7SBJ8	GLIPR1-like protein 1 isoform X1 OS=Octopus vulgaris OX=6645 GN=LOC115210809 PE=4 SV=1	0	FALSE	8.289	6	3	116	3	373	42.5	8.05	227.19	3				Pf00188		A0A6P7SBJ8	LOC115210809	0	0	0.235	0.00491209	0.0324871	31.68	1.04546e+08	4.45014e+08	42.95	11.33	High	High	High	High	High	High	High	High	High	High	High	High	High	High	High	High	High
High	Master Protein	A0A6P7U5C8	poly(U)-binding-splicing factor PUF60-B isoform X2 OS=Octopus vulgaris OX=6645 GN=LOC115230727 PE=3 SV=1	0	FALSE	39.958	17	8	116	8	626	67	5.12	334.02	8	RNA metabolism OR transcription;other metabolic processes;other biological processes	nucleus	nucleic acid binding activity	Pf00076		A0A6P7U5C8	LOC115230727	0	0	0.147	0.00500447	0.032609	56.84	4.26118e+06	3.55215e+07	68.48	19.76	High	High	High	High	High	High	High	High	High	High	High	High	High	High	High	High	High
High	Master Protein	A0A7E6FUU3	titin isoform X1 OS=Octopus vulgaris OX=6645 GN=LOC115225262 PE=4 SV=1	0	FALSE	2156.86	24	344	10506	147	18301	2035.1	6.21	30958.1	344				Pf00041, Pf07679		A0A7E6FUU3	LOC115225262	0	179	0.402	0.00507769	0.0327238	17.13	1.37071e+09	3.48506e+09	18.47	20.6	High	High	High	High	High	High	High	High	High	High	High	High	High	High	High	High	High
High	Master Protein	A0A6P7THS7	AP-3 complex subunit beta OS=Octopus vulgaris OX=6645 GN=LOC115224385 PE=3 SV=1	0	FALSE	28.598	7	7	74	7	1088	121.2	5.48	148.16	7	transport	other membranes		Pf01602, Pf14796		A0A6P7THS7	LOC115224385	0	0	0.29	0.00523877	0.0333934	43.41	3.24238e+06	1.03857e+07	35.26	19.28	High	High	High	High	High	High	High	High	High	High	High	High	High	High	High	High	High
High	Master Protein	A0A0L8HBK4	Uncharacterized protein OS=Octopus bimaculoides OX=37653 GN=OCBIM_22018098mg PE=4 SV=1	0	FALSE	105.745	34	18	779	2	536	60.8	6.54	2239.76	18			other molecular function	Pf00643, Pf13445		A0A0L8HBK4		0	0	0.316	0.00525518	0.0334502	13.72	2.90547e+06	9.20502e+06	8.81	16.19	High	High	High	High	High	High	High	High	High	High	High	High	High	High	High	High	High
High	Master Protein	A0A7E6FHE3	collagen alpha-2(IV) chain OS=Octopus vulgaris OX=6645 GN=LOC115221996 PE=4 SV=1	0	FALSE	48.227	5	6	418	6	1668	161.4	9.38	1097.6	6		extracellular matrix;other membranes;other cell component	extracellular structural activity	Pf01391, Pf01413		A0A7E6FHE3	LOC115221996	0	0	0.071	0.00531692	0.0336511	32.64	1.99508e+07	2.79784e+08	32.51	23.77	High	High	High	High	High	High	High	High	High	High	High	High	High	High	High	High	High
High	Master Protein	A0A0L8FQB2	Uncharacterized protein OS=Octopus bimaculoides OX=37653 GN=OCBIM_22011064mg PE=3 SV=1	0.006	FALSE	5.09	10	1	19	1	112	12.4	8.82	43.2	1				Pf01187	106881859	A0A0L8FQB2; obi:106881859		0	0	0.036	0.00537629	0.0338727	106.96	1.30153e+06	2.25813e+07	58.39	11.01	Not Found	Not Found	Not Found	Not Found	Not Found	Not Found	Not Found	Not Found	Not Found	Not Found	Peak Found	Peak Found	High	High	High	High	Peak Found
High	Master Protein	A0A6P7SUP0	Carboxylic ester hydrolase OS=Octopus vulgaris OX=6645 GN=LOC115216429 PE=3 SV=1	0	FALSE	9.21	2	2	29	2	590	66.3	7.62	69.5	2			other molecular function	Pf00135		A0A6P7SUP0	LOC115216429	0	0	0.01	0.00541117	0.0339417	2.81	3.93645e+06	4.44586e+08	150.27	16.81	Peak Found	Peak Found	High	High	High	High	Peak Found	High	High	High	High	High	High	High	High	High	High
High	Master Protein	A0A6P7SWK9	Signal recognition particle 9 kDa protein OS=Octopus vulgaris OX=6645 GN=LOC115217165 PE=3 SV=1	0	FALSE	13.005	48	4	54	4	79	9.4	8.88	129.54	4	transport;other biological processes	translational apparatus	nucleic acid binding activity	Pf05486		A0A6P7SWK9	LOC115217165	0	0	0.316	0.00542916	0.0339816	43.71	1.53034e+07	5.38392e+07	47.5	21.06	High	High	High	High	High	High	High	High	High	High	High	Peak Found	High	High	Peak Found	High	High
High	Master Protein	A0A0L8GP87	APS kinase (Fragment) OS=Octopus bimaculoides OX=37653 GN=OCBIM_22030481mg PE=4 SV=1	0	FALSE	21.912	11	4	78	4	450	51.1	6.99	214.97	4	other metabolic processes		other molecular function	Pf01583, Pf01747, Pf14306		A0A0L8GP87		0	0	0.113	0.00547362	0.0341724	16.13	3.91083e+06	3.606e+07	21.54	26.7	High	High	High	High	High	High	High	High	High	High	High	High	High	High	High	High	High
High	Master Protein	A0A0L8H0G9	Uncharacterized protein OS=Octopus bimaculoides OX=37653 GN=OCBIM_22024804mg PE=4 SV=1	0	FALSE	201.677	53	31	1155	29	321	32.9	8.63	3675.67	31			nucleic acid binding activity	Pf00076		A0A0L8H0G9		0	2	0.288	0.00547975	0.0341724	7.66	3.11642e+08	9.58055e+08	30.09	24.12	High	High	High	High	High	High	High	High	High	High	High	High	High	High	High	High	High
High	Master Protein	A0A6P7TAJ4	collagen alpha-1(IV) chain OS=Octopus vulgaris OX=6645 GN=LOC115221997 PE=4 SV=1	0	FALSE	98.548	6	10	491	10	1618	159.8	5.76	1492.98	10		extracellular matrix;other membranes;other cell component	extracellular structural activity	Pf01391, Pf01413		A0A6P7TAJ4	LOC115221997	0	0	0.07	0.00549857	0.0342128	27.69	2.26487e+07	2.53845e+08	26.3	26.64	High	High	High	High	High	High	High	High	High	High	High	High	High	High	High	High	High
High	Master Protein	A0A6P7SKS7	protein lin-7 homolog C isoform X2 OS=Octopus vulgaris OX=6645 GN=LOC115214016 PE=3 SV=1	0	FALSE	25.681	41	6	37	6	172	18.8	7.64	70.67	6	transport	plasma membrane;other membranes;other cell component		Pf00595, Pf02828		A0A6P7SKS7	LOC115214016	0	0	0.149	0.00552406	0.0342128	83.1	5.6798e+06	3.60509e+07	57.48	18.23	Peak Found	High	High	High	High	High	High	Peak Found	High	High	High	High	High	High	High	Peak Found	Not Found
High	Master Protein	A0A7E6EWN9	uncharacterized protein LOC115212971 isoform X1 OS=Octopus vulgaris OX=6645 GN=LOC115212971 PE=4 SV=1	0	FALSE	33.89	21	5	34	5	384	42.6	9.14	72.69	5		other membranes	nucleic acid binding activity	Pf00076		A0A7E6EWN9	LOC115212971	0	0	0.244	0.00567327	0.0348581	48	2.53756e+06	1.32824e+07	103.38	37.17	High	Peak Found	High	High	High	High	Not Found	Not Found	High	Peak Found	High	High	Peak Found	High	Peak Found	High	High
High	Master Protein	A0A7E6FPV5	segment polarity protein dishevelled homolog DVL-3 isoform X4 OS=Octopus vulgaris OX=6645 GN=LOC115224765 PE=3 SV=1	0	FALSE	16.339	10	5	24	5	702	75.9	5.96	28.09	5	cell-cell signaling;signal transduction			Pf00595, Pf00610, Pf00778, Pf02377, Pf12316		A0A7E6FPV5	LOC115224765	0	0	0.137	0.00577367	0.0350579	230.38	3.69637e+06	2.62536e+07	102.11	13.72	Peak Found	High	High	High	High	Peak Found	High	Peak Found	Peak Found	High	High	High	Peak Found	Peak Found	High	Peak Found	Peak Found
High	Master Protein	A0A6P7SN30	Alpha-1,3-glucosyltransferase OS=Octopus vulgaris OX=6645 GN=LOC115214276 PE=3 SV=1	0	FALSE	9.71	4	2	28	2	523	59.7	9.14	51.89	2	protein metabolism;other metabolic processes	other membranes;ER/Golgi	other molecular function	Pf03155		A0A6P7SN30	LOC115214276	0	0	0.172	0.00613566	0.0357459	98.43	4.62721e+06	2.31584e+07	74.47	16.38	High	High	High	High	High	High	Peak Found	High	Peak Found	Peak Found	High	High	Peak Found	Peak Found	High	High	High
High	Master Protein	A0A6P7TZV0	hephaestin-like protein OS=Octopus vulgaris OX=6645 GN=LOC115231407 PE=3 SV=1	0	FALSE	25.76	5	4	128	1	1045	118.9	5.74	339.45	4			other molecular function	Pf07731, Pf07732		A0A6P7TZV0	LOC115231407	0	0	0.275	0.00617598	0.0359507	48.54	5.22481e+07	1.89916e+08	59.79	7.23	Peak Found	Peak Found	Peak Found	Peak Found	Peak Found	Peak Found	High	High	High	High	High	High	High	High	High	High	High
High	Master Protein	A0A7E6FPD3	5'-nucleotidase OS=Octopus vulgaris OX=6645 GN=LOC115229806 PE=3 SV=1	0	FALSE	10.181	9	3	13	3	290	33.1	6.54	29.47	3	other metabolic processes	other cell component	other molecular function	Pf05822		A0A7E6FPD3	LOC115229806	0	0	0.42	0.00628094	0.036255	34.67	4.35336e+06	1.16558e+07	43.38	19.85	High	Peak Found	High	High	Peak Found	Peak Found	Peak Found	Peak Found	Peak Found	Peak Found	High	Peak Found	High	Peak Found	Peak Found	Not Found	Peak Found
High	Master Protein	A0A0L8HDM0	Acetyl-coenzyme A synthetase OS=Octopus bimaculoides OX=37653 GN=OCBIM_22017857mg PE=3 SV=1	0	FALSE	54.196	11	8	209	3	685	77.1	6.87	575.23	8	other metabolic processes		other molecular function	Pf00501, Pf13193, Pf16177	106871585	A0A0L8HDM0; obi:106871585		0	5	0.21	0.00637031	0.0363657	39.9	3.38224e+07	1.60686e+08	36.96	14.04	High	High	High	High	High	High	High	High	High	High	High	High	High	High	High	High	High
High	Master Protein	A0A7E6FBE1	synaptobrevin homolog YKT6 isoform X1 OS=Octopus vulgaris OX=6645 GN=LOC115219253 PE=3 SV=1	0	FALSE	59.522	40	12	238	12	267	30.2	8.68	575.16	12	transport	other membranes		Pf00957, Pf13774		A0A7E6FBE1	LOC115219253	0	0	0.5	0.00641706	0.0363966	10.26	3.16037e+07	5.8828e+07	20.16	21.42	High	High	High	High	High	High	High	High	High	High	High	High	High	High	High	High	High
High	Master Protein	A0A6P7SUF0	dnaJ homolog subfamily B member 6 isoform X2 OS=Octopus vulgaris OX=6645 GN=LOC115216544 PE=4 SV=1	0	FALSE	35.731	19	6	134	6	260	29.5	8.27	482.28	6				Pf00226		A0A6P7SUF0	LOC115216544	0	0	0.142	0.00651002	0.0365724	55.84	5.97902e+06	4.19392e+07	33.19	21.45	High	Peak Found	High	High	High	Peak Found	High	High	Peak Found	Peak Found	High	High	Peak Found	Peak Found	Peak Found	High	High
High	Master Protein	A0A0L8HTW6	KOW domain-containing protein OS=Octopus bimaculoides OX=37653 GN=OCBIM_22006142mg PE=3 SV=1	0	FALSE	25.155	29	7	230	7	143	16.8	11.03	506.39	7	protein metabolism;other metabolic processes	translational apparatus	nucleic acid binding activity;other molecular function	Pf00467, Pf16906	106868602	A0A0L8HTW6; obi:106868602		0	0	0.488	0.00671219	0.0371317	41.75	5.69673e+07	1.18057e+08	52	23.34	High	High	High	High	High	High	High	High	High	High	High	High	High	High	High	High	High
High	Master Protein	A0A0L8IBQ3	Uncharacterized protein (Fragment) OS=Octopus bimaculoides OX=37653 GN=OCBIM_22025078mg PE=4 SV=1	0	FALSE	79.236	15	13	573	3	939	106.3	6.55	1795.99	13				Pf07679		A0A0L8IBQ3		0	0	0.45	0.00680666	0.0374412	17.37	4.23197e+06	9.55074e+06	18.34	11.01	High	High	High	Peak Found	High	High	High	High	High	Peak Found	Peak Found	High	High	Peak Found	High	High	High
High	Master Protein	A0A0L8H9H0	Uncharacterized protein OS=Octopus bimaculoides OX=37653 GN=OCBIM_22020355mg PE=4 SV=1	0.006	FALSE	4.898	17	2	27	2	134	15.5	8.73	48.68	2		other membranes		Pf00335		A0A0L8H9H0		0	0	0.252	0.00723356	0.0385497	22	7.87922e+06	3.76137e+07	51.97	20.06	High	High	High	High	High	High	High	High	High	Peak Found	High	High	High	High	Peak Found	High	Not Found
High	Master Protein	A0A7E6F9J2	cubilin isoform X1 OS=Octopus vulgaris OX=6645 GN=LOC115218654 PE=4 SV=1	0	FALSE	70.084	17	18	255	18	1094	123.5	7.49	497.38	18		other membranes		Pf00431		A0A7E6F9J2	LOC115218654	0	0	0.019	0.00728228	0.0386011	35.58	2.01317e+07	1.12838e+09	11.05	30.11	High	High	High	High	High	High	High	High	High	High	High	High	High	High	High	High	High
High	Master Protein	A0A0L8GA18	Uncharacterized protein OS=Octopus bimaculoides OX=37653 GN=OCBIM_22037168mg PE=4 SV=1	0.006	FALSE	4.515	5	1	10	1	236	26.6	6.09	25.01	1		other membranes		Pf00018, Pf12796		A0A0L8GA18		0	0	0.11	0.00735215	0.0387562	24.41	989419	9.69664e+06	14.12	24.64	High	High	High	Not Found	High	Not Found	Not Found	Not Found	High	Peak Found	Not Found	High	Peak Found	Not Found	High	Not Found	Not Found
High	Master Protein	A0A0L8IAE3	Uncharacterized protein (Fragment) OS=Octopus bimaculoides OX=37653 GN=OCBIM_22025084mg PE=4 SV=1	0	FALSE	28.726	16	3	98	2	359	39.9	7.31	490.31	3		plasma membrane;other membranes		Pf00041		A0A0L8IAE3		0	0	0.308	0.00745342	0.0389419	35.89	2.13979e+06	6.63232e+06	32.83	21.57	Not Found	Not Found	Peak Found	Peak Found	High	High	High	High	High	High	Peak Found	Peak Found	Not Found	High	Peak Found	High	High
High	Master Protein	A0A6P7SVT9	Degenerative spermatocyte homolog 1 OS=Octopus vulgaris OX=6645 GN=LOC115216999 PE=3 SV=1	0	FALSE	9.218	7	2	9	2	323	37.6	8.81	24.33	2	other metabolic processes	other membranes;ER/Golgi	other molecular function	Pf00487, Pf08557		A0A6P7SVT9	LOC115216999	0	0	0.096	0.00758738	0.0393762	47.93	135781	1.592e+06	102.14	24.23	Peak Found	Peak Found	High	Peak Found	Peak Found	Peak Found	Not Found	Peak Found	High	Peak Found	Peak Found	Peak Found	Peak Found	Peak Found	Peak Found	Peak Found	Peak Found
High	Master Protein	A0A6P7THF8	protein limb expression 1 homolog OS=Octopus vulgaris OX=6645 GN=LOC115224196 PE=3 SV=1	0	FALSE	10.26	10	3	29	3	326	36.3	8.4	47.14	3				Pf14954		A0A6P7THF8	LOC115224196	0	0	0.161	0.00764248	0.0395793	88.82	3.89715e+06	2.57724e+07	63.76	20.31	High	High	High	High	High	High	Peak Found	High	Peak Found	High	High	High	High	High	High	High	High
High	Master Protein	A0A0L8HVD6	Reticulon-like protein OS=Octopus bimaculoides OX=37653 GN=OCBIM_22004980mg PE=4 SV=1	0	FALSE	100.584	32	9	572	9	193	22.2	9.55	1844.24	9		other membranes;ER/Golgi		Pf02453		A0A0L8HVD6		0	0	0.306	0.00766477	0.0396521	35.79	4.31205e+08	1.40962e+09	23.2	15.62	High	High	High	High	High	High	High	High	High	High	High	High	High	High	High	High	High
High	Master Protein	A0A0L8FS53	TPR_REGION domain-containing protein OS=Octopus bimaculoides OX=37653 GN=OCBIM_22009573mg PE=4 SV=1	0	FALSE	7.314	7	2	4	1	305	34.6	4.82	7.58	2				Pf13181	106881529	A0A0L8FS53; obi:106881529		0	0	0.339	0.00799415	0.0403662	29.66	4.19744e+06	1.18362e+07	75.25	40.15	Peak Found	Peak Found	High	High	Peak Found	Peak Found	Peak Found	Peak Found	Peak Found	Not Found	Peak Found	High	Peak Found	Peak Found	Peak Found	Not Found	Not Found
High	Master Protein	A0A0L8GSW6	60S ribosomal protein L9 OS=Octopus bimaculoides OX=37653 GN=OCBIM_22028338mg PE=3 SV=1	0	FALSE	45.995	37	7	277	7	187	21.2	9.92	826.09	7	protein metabolism;other metabolic processes	translational apparatus	nucleic acid binding activity;other molecular function	Pf00347	106874890	A0A0L8GSW6; obi:106874890		0	0	0.338	0.0080982	0.0403662	18.37	2.09857e+07	7.02645e+07	56.29	38.92	High	High	High	High	High	High	High	High	High	High	High	High	High	High	High	High	High
High	Master Protein	A0A6P7TEU3	kazrin OS=Octopus vulgaris OX=6645 GN=LOC115222077 PE=4 SV=1	0	FALSE	12.782	7	4	18	4	706	80.7	8.44	32.59	4				Pf00536, Pf07647		A0A6P7TEU3	LOC115222077	0	0	0.177	0.00843423	0.0411355	37.63	1.52534e+06	7.85736e+06	72.63	22.98	Not Found	Not Found	Not Found	Not Found	Peak Found	High	Not Found	High	Peak Found	High	Peak Found	Not Found	Peak Found	Not Found	Peak Found	Peak Found	High
High	Master Protein	A0A6P7TL08	ubiquitin domain-containing protein UBFD1 OS=Octopus vulgaris OX=6645 GN=LOC115223816 PE=4 SV=1	0	FALSE	32.165	33	7	120	7	284	31.8	5.38	308.5	7				Pf00240		A0A6P7TL08	LOC115223816	0	0	0.163	0.00849019	0.0413274	39.02	7.77639e+06	4.7589e+07	17.93	23.66	Peak Found	High	High	High	High	High	Peak Found	High	High	High	High	High	High	High	High	High	High
High	Master Protein	A0A6P7SHH3	SH3 and PX domain-containing protein 2B OS=Octopus vulgaris OX=6645 GN=LOC115213077 PE=4 SV=1	0	FALSE	8.368	13	2	20	2	160	18.8	5.27	37.24	2			other molecular function	Pf00787		A0A6P7SHH3	LOC115213077	0	0	0.421	0.00855939	0.041552	39.22	2.46225e+06	5.52903e+06	44.35	9.49	Peak Found	High	High	High	High	Peak Found	High	High	Peak Found	High	Peak Found	Peak Found	High	High	Peak Found	Peak Found	Peak Found
High	Master Protein	A0A6P7SQ98	uncharacterized protein LOC115215064 isoform X2 OS=Octopus vulgaris OX=6645 GN=LOC115215064 PE=4 SV=1	0	FALSE	140.506	7	20	697	14	3258	359.9	7.59	2076.53	20				Pf00400, Pf02210		A0A6P7SQ98	LOC115215064	0	6	0.417	0.00871781	0.0418435	18.37	7.10251e+07	1.59634e+08	15.7	21.95	High	High	High	High	High	High	High	High	High	High	High	High	High	High	High	High	High
High	Master Protein	A0A6P7U5U3	LOW QUALITY PROTEIN: spliceosome-associated protein CWC27 homolog OS=Octopus vulgaris OX=6645 GN=LOC115231966 PE=4 SV=1	0.007	FALSE	4.113	2	1	2	1	502	56.9	5.52	5.99	1	protein metabolism;other metabolic processes;other biological processes		other molecular function	Pf00160		A0A6P7U5U3	LOC115231966	0	0	0.122	0.00874641	0.041932	38.35	2.53373e+06	1.88783e+07	45.4	18.21	Peak Found	Not Found	High	High	Not Found	Peak Found	Not Found	Not Found	Not Found	Not Found	Not Found	Not Found	Not Found	Peak Found	Peak Found	Not Found	Not Found
High	Master Protein	A0A6P7SQ89	collagen alpha-1(I) chain OS=Octopus vulgaris OX=6645 GN=LOC115215509 PE=4 SV=1	0	FALSE	43.803	5	7	385	6	1694	170.3	7.05	965.65	7		other membranes;other cell component	extracellular structural activity	Pf01391, Pf01410		A0A6P7SQ89	LOC115215509	0	0	0.138	0.00879639	0.0420309	88.27	3.96966e+07	2.87832e+08	73.09	15.82	High	High	High	High	High	High	High	High	High	High	Peak Found	High	High	High	High	High	High
High	Master Protein	A0A6P7U1J1	Ferrochelatase OS=Octopus vulgaris OX=6645 GN=LOC115230020 PE=3 SV=1	0	FALSE	11.327	7	3	29	3	416	47.1	7.42	74.98	3	other metabolic processes	other membranes;mitochondrion	other molecular function	Pf00762		A0A6P7U1J1	LOC115230020	0	0	0.209	0.00890593	0.042304	14.59	6.27047e+06	2.80509e+07	22.24	20.93	Peak Found	High	High	High	High	High	High	High	High	High	High	High	High	High	High	High	High
High	Master Protein	A0A0L8IAC6	Uncharacterized protein (Fragment) OS=Octopus bimaculoides OX=37653 GN=OCBIM_22025081mg PE=4 SV=1	0	FALSE	10.406	14	3	85	1	201	22.3	5.02	225.81	3				Pf00041		A0A0L8IAC6		0	0	0.243	0.00939898	0.0436871	26.58	5.01638e+06	2.13718e+07	12.53	25.97	Not Found	High	Peak Found	Peak Found	High	Peak Found	Not Found	Peak Found	High	High	Peak Found	Not Found	High	Not Found	High	Peak Found	Peak Found
High	Master Protein	A0A6P7U7U8	bromodomain-containing protein 3 isoform X3 OS=Octopus vulgaris OX=6645 GN=LOC115232611 PE=4 SV=1	0	FALSE	57.477	16	14	97	14	1250	138.5	9.45	215.58	14				Pf00439, Pf17035, Pf17105		A0A6P7U7U8	LOC115232611	0	0	0.491	0.00942231	0.0436871	30.05	7.529e+06	1.52651e+07	15.71	8.75	High	Peak Found	High	High	High	High	High	High	High	High	High	High	High	High	High	High	High
High	Master Protein	A0A6P7TPL1	laminin subunit alpha OS=Octopus vulgaris OX=6645 GN=LOC115226763 PE=4 SV=1	0	FALSE	30.788	10	6	228	2	639	71.2	6.38	528.27	6				Pf00053, Pf00055		A0A6P7TPL1	LOC115226763	0	4	0.116	0.00943658	0.0436871	81.41	7.00621e+06	6.04908e+07	52.6	23.94	Peak Found	High	High	Peak Found	Peak Found	High	High	Peak Found	High	High	Peak Found	Peak Found	High	High	High	High	High
High	Master Protein	A0A6P7SGM7	laminin subunit beta-1 OS=Octopus vulgaris OX=6645 GN=LOC115212908 PE=4 SV=2	0	FALSE	206.128	21	28	1064	2	1634	181.5	6.52	3013.4	28				Pf00053		A0A6P7SGM7	LOC115212908	0	0	0.023	0.00959285	0.0440406	32.04	1.08969e+06	7.0511e+07	65.57	33.94	High	High	High	High	High	High	High	High	High	High	High	High	High	High	High	High	High
High	Master Protein	A0A6P7TEE9	Electron transfer flavoprotein-ubiquinone oxidoreductase OS=Octopus vulgaris OX=6645 GN=LOC115222554 PE=4 SV=1	0	FALSE	24.111	11	5	82	5	607	67.7	6.38	194.87	5	other metabolic processes;other biological processes	other membranes;mitochondrion	other molecular function	Pf05187, Pf13450		A0A6P7TEE9	LOC115222554	0	0	0.282	0.00965569	0.0440406	52.12	4.43127e+06	1.40483e+07	55.54	33.58	Peak Found	High	High	High	High	High	High	High	High	High	High	High	High	High	High	High	High
High	Master Protein	A0A6P7TBA2	neuroligin-4, X-linked-like isoform X2 OS=Octopus vulgaris OX=6645 GN=LOC115222245 PE=3 SV=1	0	FALSE	45.67	12	8	128	8	888	98.2	8.54	359.5	8	cell adhesion	plasma membrane;other membranes;other cell component	signal transduction activity or receptor binding	Pf00135		A0A6P7TBA2	LOC115222245	0	0	0.14	0.00999601	0.0447304	50.73	1.37625e+07	9.84759e+07	21.81	26.56	High	High	High	High	High	High	High	High	High	High	High	High	High	High	High	High	High
High	Master Protein	A0A0L8G4U3	Uncharacterized protein (Fragment) OS=Octopus bimaculoides OX=37653 GN=OCBIM_22000378mg PE=4 SV=1	0	FALSE	43.615	21	7	236	2	420	47	8.05	729.75	7	cell adhesion;cell organization and biogenesis;developmental processes	plasma membrane;other membranes		Pf07679		A0A0L8G4U3		0	0	0.246	0.0100293	0.0447304	34.53	1.70379e+06	7.2483e+06	34.21	23.11	High	High	High	High	Peak Found	Peak Found	High	High	High	Peak Found	Peak Found	Peak Found	High	High	High	High	High
High	Master Protein	A0A0L8FZA7	Protein disulfide-isomerase OS=Octopus bimaculoides OX=37653 GN=OCBIM_22003507mg PE=3 SV=1	0	FALSE	24.416	6	4	275	1	499	56.2	6.49	793.56	4		ER/Golgi	other molecular function	Pf00085, Pf13848	106880182	A0A0L8FZA7; obi:106880182		0	0	0.18	0.0101947	0.0450741	46.31	970745	5.40073e+06	16.56	25.47	High	Peak Found	High	High	Not Found	High	Not Found	Peak Found	Not Found	Not Found	High	High	Not Found	Peak Found	Not Found	Not Found	Not Found
High	Master Protein	A0A6P7TAA0	protein unc-87-like OS=Octopus vulgaris OX=6645 GN=LOC115221262 PE=3 SV=1	0	FALSE	49.623	30	6	468	3	280	31.1	8.79	1117.89	6				Pf00402		A0A6P7TAA0	LOC115221262	0	0	0.413	0.0104275	0.0458231	25.92	1.42516e+07	4.72276e+07	65.86	37.64	High	High	High	High	High	High	High	High	High	High	High	High	High	High	High	High	High
High	Master Protein	A0A6P7TMZ7	ARF GTPase-activating protein GIT1 isoform X2 OS=Octopus vulgaris OX=6645 GN=LOC115224238 PE=4 SV=1	0	FALSE	56.239	19	9	77	9	824	90.4	7.12	222.38	9			enzyme regulator activity;other molecular function	Pf01412, Pf08518, Pf12205, Pf12796, Pf16559		A0A6P7TMZ7	LOC115224238	0	0	0.047	0.010638	0.0460478	17.76	8.0388e+06	1.73883e+08	25.02	34.49	Peak Found	High	High	High	High	High	High	High	High	High	High	High	High	High	High	High	High
High	Master Protein	A0A7E6FV79	zinc finger protein 208-like OS=Octopus vulgaris OX=6645 GN=LOC115226766 PE=4 SV=1	0	FALSE	6.275	2	1	6	1	975	110.8	8.98	23.71	1				Pf00096, Pf13912		A0A7E6FV79	LOC115226766	0	0	0.393	0.0108932	0.0468097	15.24	2.29697e+06	5.82676e+06	23.45	28.73	Peak Found	Peak Found	Peak Found	Peak Found	Peak Found	Not Found	Peak Found	Peak Found	Peak Found	Not Found	Not Found	Not Found	Peak Found	Peak Found	Not Found	Not Found	Not Found
High	Master Protein	A0A7E6FV29	papilin isoform X2 OS=Octopus vulgaris OX=6645 GN=LOC115226219 PE=4 SV=1	0	FALSE	9.527	2	3	108	3	1134	125.6	7.25	223.44	3	other biological processes	non-structural extracellular	enzyme regulator activity	Pf00014, Pf05986, Pf19030		A0A7E6FV29	LOC115226219	0	0	0.272	0.0111455	0.0473686	28.81	4.50691e+06	1.31264e+07	40.03	25.71	High	High	Peak Found	Peak Found	High	Peak Found	High	High	High	High	Peak Found	Peak Found	High	High	High	High	Peak Found
High	Master Protein	A0A0L8IG11	Uncharacterized protein OS=Octopus bimaculoides OX=37653 GN=OCBIM_22004528mg PE=4 SV=1	0	FALSE	108.947	46	13	824	13	320	36.2	5.3	2378.41	13	signal transduction		other molecular function	Pf00071		A0A0L8IG11		0	0	0.189	0.0113421	0.0479082	76.99	4.19049e+08	2.15344e+09	44.17	19.24	High	High	High	High	High	High	High	High	High	High	High	High	High	High	High	High	High
High	Master Protein	A0A6P7T9H0	Hepatocyte growth factor-regulated tyrosine kinase substrate OS=Octopus vulgaris OX=6645 GN=LOC115220828 PE=4 SV=2	0	FALSE	20.261	7	6	92	6	804	90.2	6.65	180.38	6	other metabolic processes		kinase activity;other molecular function	Pf00790, Pf01363, Pf12210		A0A6P7T9H0	LOC115220828	0	0	0.363	0.011425	0.0479586	63.91	1.44589e+07	3.97856e+07	66.74	9.86	Peak Found	Peak Found	Peak Found	Peak Found	Peak Found	High	Peak Found	High	High	High	High	High	High	High	High	High	High
High	Master Protein	A0A6P7SRP8	mitochondrial glutamate carrier 1-like OS=Octopus vulgaris OX=6645 GN=LOC115215554 PE=3 SV=1	0	FALSE	22.228	20	6	218	6	304	33	9.45	534.08	6	transport	other membranes		Pf00153		A0A6P7SRP8	LOC115215554	0	0	0.242	0.0115157	0.047971	66.08	3.20722e+07	1.31279e+08	40.6	17.3	High	High	High	High	High	High	High	High	High	High	High	High	High	High	High	High	High
High	Master Protein	A0A0L8FPP9	B30.2/SPRY domain-containing protein (Fragment) OS=Octopus bimaculoides OX=37653 GN=OCBIM_22011732mg PE=4 SV=1	0	FALSE	54.616	9	9	183	9	1591	174.2	8.95	407.91	9				Pf13671		A0A0L8FPP9		0	0	0.389	0.0117128	0.0486497	30.56	5.35661e+06	1.10711e+07	28.75	25.53	Peak Found	High	High	High	Peak Found	High	High	High	High	High	High	High	High	High	High	High	High
High	Master Protein	A0A6P7SX58	uncharacterized protein LOC115217295 isoform X1 OS=Octopus vulgaris OX=6645 GN=LOC115217295 PE=4 SV=1	0	FALSE	36.087	8	7	142	2	1057	122.2	9.5	330.56	7						A0A6P7SX58	LOC115217295	0	4	0.151	0.0117499	0.0486497	40.58	1.06169e+06	8.25633e+06	63.47	33.18	Not Found	Not Found	High	High	Peak Found	Not Found	Not Found	Not Found	Not Found	Not Found	Peak Found	High	Not Found	Not Found	High	Not Found	Not Found
High	Master Protein	A0A7E6F2U2	uncharacterized protein LOC115215841 isoform X32 OS=Octopus vulgaris OX=6645 GN=LOC115215841 PE=4 SV=1	0.006	FALSE	4.507	0	1	3	1	2482	274.4	8.22	6.43	1	transport		other molecular function	Pf02318		A0A7E6F2U2	LOC115215841	0	0	0.01	0.0119733	0.0486497	4.39	779098	1.04741e+08	44.08	23.98	Peak Found	Not Found	Peak Found	High	Not Found	Not Found	Not Found	Not Found	Not Found	Not Found	High	High	Not Found	Peak Found	Peak Found	Peak Found	Peak Found
High	Master Protein	A0A0L8GKQ0	Uncharacterized protein (Fragment) OS=Octopus bimaculoides OX=37653 GN=OCBIM_22031938mg PE=4 SV=1	0.01	FALSE	3.239	1	1	9	1	1279	144.2	6.06	15.28	1	RNA metabolism OR transcription;other metabolic processes	other cell component		Pf13181, Pf13432		A0A0L8GKQ0		0	0	0.019	0.0122619	0.0488153	30.21	1.0284e+06	6.57095e+07	30.16	36.1	Peak Found	Not Found	Not Found	Not Found	Not Found	Not Found	Not Found	Not Found	Peak Found	Not Found	Peak Found	Peak Found	Not Found	Not Found	Not Found	Peak Found	Peak Found
High	Master Protein	A0A7E6FCD3	phospholipase DDHD2 isoform X6 OS=Octopus vulgaris OX=6645 GN=LOC115219711 PE=4 SV=1	0	FALSE	7.28	2	2	58	1	1186	130.2	6.06	122.16	2			other molecular function	Pf00536, Pf02862		A0A7E6FCD3	LOC115219711	0	1	0.439	0.0127987	0.0503378	32.13	1.23575e+07	2.43293e+07	15.59	20.21	High	High	High	High	Peak Found	Peak Found	Peak Found	High	Peak Found	High	High	Peak Found	High	Peak Found	High	Peak Found	Peak Found
High	Master Protein	A0A7E6F1J1	collagen alpha-1(XXII) chain OS=Octopus vulgaris OX=6645 GN=LOC115214859 PE=4 SV=1	0	FALSE	15.543	4	4	69	4	1011	102.6	8.85	156.22	4		other cell component		Pf01391		A0A7E6F1J1	LOC115214859	0	0	0.264	0.0131163	0.0508059	77.1	2.58251e+06	9.1886e+06	63.64	13.05	Not Found	Not Found	Not Found	Not Found	Peak Found	Not Found	Not Found	Not Found	Peak Found	Peak Found	Peak Found	Peak Found	Not Found	Peak Found	Peak Found	Peak Found	Peak Found
High	Master Protein	A0A6P7T940	nucleoporin SEH1 OS=Octopus vulgaris OX=6645 GN=LOC115221416 PE=3 SV=2	0	FALSE	24.876	20	6	61	2	411	45.9	7.68	135.08	6	transport;other biological processes	other cytoplasmic organelle	other molecular function	Pf00400		A0A6P7T940	LOC115221416	0	3	0.023	0.0131203	0.0508059	80.1	6.78207e+06	2.98239e+08	105.04	40.1	Peak Found	High	High	High	Not Found	Not Found	Not Found	Not Found	Not Found	Not Found	High	Peak Found	Not Found	Not Found	High	Not Found	Peak Found
High	Master Protein	A0A0L8FRL5	Uncharacterized protein OS=Octopus bimaculoides OX=37653 GN=OCBIM_22010017mg PE=4 SV=1	0	FALSE	12.838	5	4	37	1	817	90.3	5.71	65.86	4				Pf00651, Pf12796, Pf13637		A0A0L8FRL5		0	1	0.16	0.01334	0.0513515	77.71	4.23489e+06	2.07903e+07	86.18	34.23	Peak Found	Peak Found	Not Found	Peak Found	Peak Found	Peak Found	Peak Found	High	Peak Found	High	Peak Found	Not Found	High	High	Peak Found	Peak Found	High
High	Master Protein	A0A0L8GKS1	DZF domain-containing protein OS=Octopus bimaculoides OX=37653 GN=OCBIM_22032461mg PE=4 SV=1	0	FALSE	113.867	39	16	474	1	401	44.4	6.34	1495.28	16				Pf07528	106876443	A0A0L8GKS1		0	14	0.185	0.0136664	0.0522753	80.93	9.64372e+07	4.94897e+08	74.99	9.52	High	High	High	High	High	High	High	High	High	High	High	High	Peak Found	High	High	High	High
High	Master Protein	A0A7E6EMW4	papilin OS=Octopus vulgaris OX=6645 GN=LOC115232125 PE=4 SV=1	0	FALSE	53.521	12	8	282	8	1203	136	8.4	961.39	8	other biological processes		enzyme regulator activity	Pf00014, Pf13927		A0A7E6EMW4	LOC115232125	0	0	0.358	0.0138396	0.0526438	7.44	8.30302e+06	2.63055e+07	73.17	46.72	High	High	High	High	High	High	High	High	High	High	High	High	High	High	High	High	High
High	Master Protein	A0A0L8G7X1	Uncharacterized protein OS=Octopus bimaculoides OX=37653 GN=OCBIM_22038393mg PE=4 SV=1	0	FALSE	635.666	54	78	19121	1	776	90.3	5.57	59006.5	78		cytoskeleton		Pf01576		A0A0L8G7X1		0	5	0.43	0.0140995	0.0533546	18.33	1.48415e+08	3.24608e+08	13.96	26.2	High	High	High	High	High	High	High	High	High	High	High	High	High	High	High	High	High
High	Master Protein	A0A7E6FMZ0	WD repeat-containing protein 34 isoform X2 OS=Octopus vulgaris OX=6645 GN=LOC115224356 PE=4 SV=1	0	FALSE	7.909	5	2	27	2	454	49.7	6.47	45.25	2				Pf00400		A0A7E6FMZ0	LOC115224356	0	0	0.192	0.0141211	0.0533546	28.05	4.01772e+06	1.94292e+07	14.44	33.25	High	High	High	High	High	High	High	High	High	Peak Found	High	High	Peak Found	High	High	High	Peak Found
High	Master Protein	A0A0L8FIV5	S-adenosylmethionine synthase OS=Octopus bimaculoides OX=37653 GN=OCBIM_22018394mg PE=3 SV=1	0	FALSE	46.926	25	8	132	8	402	44.5	7.03	388.39	8	other metabolic processes		other molecular function	Pf00438, Pf02772, Pf02773	106883082	A0A0L8FIV5; obi:106883082		0	0	0.181	0.0146816	0.0544622	49.64	1.21073e+07	7.56317e+07	74.99	31.91	High	High	High	High	High	High	High	High	High	High	High	High	High	High	High	High	High
[truncated: 30 more columns]
