# Supplementary material for: Better late than never: Optimising the proteomic analysis of field-collected octopus
Source: PLoS One. 2023 Jul 12;18(7):e0288084. doi: 10.1371/journal.pone.0288084 (PMC10337964; doi:10.1371/journal.pone.0288084)
Supplement: S5 Table — Adjusted p-values can be found in column AB. (XLSX) [file pone.0288084.s005.xlsx]

## Sheet: Proteins
S5 Table. Complete list of proteins identified from samples homogenised with metal beads or LN2. Adjusted p-values can be found in column AB.
Protein FDR Confidence: Combined	Master	Accession	Description	Exp. q-value: Combined	Contaminant	Sum PEP Score	Coverage [%]	# Peptides	# PSMs	# Unique Peptides	# AAs	MW [kDa]	calc. pI	Score Sequest HT: Sequest HT	# Peptides (by Search Engine): Sequest HT	Biological Process	Cellular Component	Molecular Function	Pfam IDs	Entrez Gene ID	Gene ID	Gene Symbol	# Protein Pathway Groups	# Razor Peptides	Fold Change (Abundance Ratio): (Beads) / (Nitro)	Abundance Ratio P-Value: (Beads) / (Nitro)	Abundance Ratio Adj. P-Value: (Beads) / (Nitro)	Abundance Ratio Variability [%]: (Beads) / (Nitro)	Abundances (Grouped): Beads	Abundances (Grouped): Nitro	Abundances (Grouped) CV [%]: Beads	Abundances (Grouped) CV [%]: Nitro	Found in Sample: [S1] F1: Sample, Oct1, Male, Beads	Found in Sample: [S2] F2: Sample, Oct1, Male, Beads	Found in Sample: [S3] F3: Sample, Oct1, Male, Beads	Found in Sample: [S4] F4: Sample, Oct1, Male, Beads	Found in Sample: [S5] F5: Sample, Oct1, Male, Beads	Found in Sample: [S6] F6: Sample, Oct1, Male, Beads	Found in Sample: [S7] F7: Sample, Oct2, Male, Beads	Found in Sample: [S8] F8: Sample, Oct2, Male, Beads	Found in Sample: [S9] F9: Sample, Oct2, Male, Beads	Found in Sample: [S10] F10: Sample, Oct2, Male, Beads	Found in Sample: [S11] F11: Sample, Oct2, Male, Beads	Found in Sample: [S12] F12: Sample, Oct2, Male, Beads	Found in Sample: [S13] F13: Sample, Oct3, Female, Beads	Found in Sample: [S14] F14: Sample, Oct3, Female, Beads	Found in Sample: [S15] F15: Sample, Oct3, Female, Beads	Found in Sample: [S16] F16: Sample, Oct3, Female, Beads	Found in Sample: [S17] F17: Sample, Oct3, Female, Beads
High	Master Protein	A0A0L8HXW5	ZnMc domain-containing protein OS=Octopus bimaculoides OX=37653 GN=OCBIM_22002829mg PE=3 SV=1	0	FALSE	8.795	2	3	6	3	1637	183	6.84	13.57	3	protein metabolism	extracellular matrix;other membranes	other molecular function	Pf00045, Pf00413, Pf01471	106867930	A0A0L8HXW5; obi:106867930		0	0	1.243	0.352218	0.425111	258.83	3.55829e+07	3.232e+07	118.15	26.36	Peak Found	Peak Found	Peak Found	Peak Found	Peak Found	Peak Found	Peak Found	Peak Found	High	Peak Found	Peak Found	Peak Found	Peak Found	Peak Found	Peak Found	High	Peak Found
High	Master Protein	A0A0L8G5D9	ZnF_CDGSH domain-containing protein OS=Octopus bimaculoides OX=37653 GN=OCBIM_22000447mg PE=4 SV=1	0	FALSE	7.158	25	2	46	2	101	11.6	8.35	152.52	2		other cell component	other molecular function	Pf09360	106879260	A0A0L8G5D9; obi:106879260		0	0	9.215	0.0400825	0.098929	69.55	4.25224e+07	4.82576e+06	56.14	66.64	High	High	High	High	High	High	High	High	High	High	High	High	High	High	High	High	High
High	Master Protein	A0A0L8GTF2	ZM domain-containing protein OS=Octopus bimaculoides OX=37653 GN=OCBIM_22028019mg PE=4 SV=1	0	FALSE	69.951	26	12	515	3	477	52.6	7.27	1444.63	12				Pf15936		A0A0L8GTF2		0	0	0.932	0.656747	0.700617	103.4	4.35277e+06	4.49301e+06	66	51.58	High	High	Peak Found	High	Peak Found	High	High	High	High	High	Peak Found	Peak Found	High	Peak Found	High	High	High
High	Master Protein	A0A7E6EPC9	zinc phosphodiesterase ELAC protein 1 isoform X1 OS=Octopus vulgaris OX=6645 GN=LOC115209722 PE=3 SV=1	0.006	FALSE	4.717	4	1	6	1	373	41	6.65	17.5	1	RNA metabolism OR transcription;other metabolic processes		other molecular function	Pf00753		A0A7E6EPC9	LOC115209722	0	0	31.975	0.0359132	0.091524	72.54	2.95368e+07	1.68222e+06	50.49	36.28	Peak Found	Peak Found	High	Peak Found	High	Peak Found	Peak Found	Peak Found	Peak Found	Peak Found	High	High	Peak Found	Peak Found	Peak Found	Peak Found	Peak Found
High	Master Protein	A0A7E6F0E4	zinc finger RNA-binding protein-like OS=Octopus vulgaris OX=6645 GN=LOC115214951 PE=4 SV=1	0	FALSE	20.938	9	5	31	5	493	54.7	5.27	65.93	5				Pf07528		A0A7E6F0E4	LOC115214951	0	0	7.54	0.145603	0.225981	209.02	1.62934e+07	1.95736e+06	94.17	21	High	Peak Found	High	High	Peak Found	Peak Found	Peak Found	Peak Found	Peak Found	Peak Found	High	High	High	Peak Found	High	Peak Found	Peak Found
High	Master Protein	A0A6P7SYZ8	zinc finger RNA-binding protein OS=Octopus vulgaris OX=6645 GN=LOC115217836 PE=4 SV=1	0	FALSE	128.928	31	22	352	22	968	106.3	8.88	1100.22	22			nucleic acid binding activity;other molecular function	Pf07528, Pf12874		A0A6P7SYZ8	LOC115217836	0	0	0.193	0.0654442	0.133837	78.35	3.80773e+07	2.03536e+08	10.24	58.6	High	High	High	High	High	High	High	High	High	High	High	High	High	High	High	High	High
High	Master Protein	A0A6P7SZD9	zinc finger RNA-binding protein isoform X4 OS=Octopus vulgaris OX=6645 GN=LOC115217960 PE=4 SV=1	0	FALSE	117.861	41	17	772	17	405	44.9	8.95	2143.46	17				Pf07528		A0A6P7SZD9	LOC115217960	0	0	1.045	0.570814	0.629817	23.49	1.75047e+08	1.81615e+08	28.6	8.93	High	High	High	High	High	High	High	High	High	High	High	High	High	High	High	High	High
High	Master Protein	A0A6P7SDH0	zinc finger protein ZPR1 OS=Octopus vulgaris OX=6645 GN=LOC115211862 PE=3 SV=1	0	FALSE	8.816	6	2	65	2	441	49.1	4.86	92.36	2			other molecular function	Pf03367		A0A6P7SDH0	LOC115211862	0	0	1.275	0.261349	0.338585	43.74	1.11802e+07	8.71142e+06	21.11	27.04	High	High	High	High	High	High	High	High	High	High	High	High	High	High	High	High	High
High	Master Protein	A0A7E6FQW3	zinc finger protein OZF-like isoform X2 OS=Octopus vulgaris OX=6645 GN=LOC115225160 PE=4 SV=1	0	FALSE	7.939	21	2	10	1	520	60.5	9.1	7.28	2				Pf00096, Pf12874		A0A7E6FQW3	LOC115225160	0	0	3.924	0.240854	0.317831	78.22	1.32298e+06	341249	23.85	78.31	Not Found	High	High	High	High	Peak Found	Not Found	Peak Found	Peak Found	Peak Found	Peak Found	High	Not Found	Peak Found	Not Found	High	Peak Found
High	Master Protein	A0A6P7SBQ7	zinc finger protein 706 OS=Octopus vulgaris OX=6645 GN=LOC115211067 PE=4 SV=1	0	FALSE	9.832	42	3	7	3	74	8.5	9.82	12.39	3				Pf04419		A0A6P7SBQ7	LOC115211067	0	0	4.559	0.0177899	0.0613489	39.27	3.66178e+06	747786	16.96	27.7	Peak Found	Peak Found	High	High	High	High	Peak Found	Peak Found	Peak Found	Peak Found	High	High	Peak Found	Peak Found	Peak Found	Peak Found	Peak Found
High	Master Protein	A0A7E6ESA8	zinc finger protein 385B isoform X3 OS=Octopus vulgaris OX=6645 GN=LOC115210281 PE=4 SV=1	0	FALSE	66.656	57	9	289	2	204	22.8	7.11	1049.8	9			nucleic acid binding activity;other molecular function	Pf12874		A0A7E6ESA8	LOC115210281	0	7	0.997	0.96303	0.967715	14.2	4.097e+07	3.84705e+07	8.21	14.66	High	High	High	High	Peak Found	High	Not Found	Peak Found	High	Not Found	High	Not Found	Not Found	High	Not Found	Not Found	Not Found
High	Master Protein	A0A7E6FV79	zinc finger protein 208-like OS=Octopus vulgaris OX=6645 GN=LOC115226766 PE=4 SV=1	0	FALSE	6.275	2	1	6	1	975	110.8	8.98	23.71	1				Pf00096, Pf13912		A0A7E6FV79	LOC115226766	0	0	0.393	0.0108932	0.0468097	15.24	2.29697e+06	5.82676e+06	23.45	28.73	Peak Found	Peak Found	Peak Found	Peak Found	Peak Found	Not Found	Peak Found	Peak Found	Peak Found	Not Found	Not Found	Not Found	Peak Found	Peak Found	Not Found	Not Found	Not Found
High	Master Protein	A0A6P7S5F9	zinc finger protein 112-like isoform X3 OS=Octopus vulgaris OX=6645 GN=LOC115209249 PE=4 SV=1	0.008	FALSE	3.846	2	1	1	1	490	57.4	7.25	2.33	1	DNA metabolism;other metabolic processes;stress response	nucleus		Pf00096, Pf09302		A0A6P7S5F9	LOC115209249	0	0									Not Found	Not Found	High	Not Found	Not Found	Not Found	Not Found	Not Found	Not Found	Not Found	Not Found	Not Found	Not Found	Not Found	Not Found	Not Found	Not Found
High	Master Protein	A0A6P7T065	zinc finger matrin-type protein 2 OS=Octopus vulgaris OX=6645 GN=LOC115218413 PE=4 SV=1	0.01	FALSE	3.176	5	1	25	1	197	23.2	9.28	32.29	1	RNA metabolism OR transcription;other metabolic processes	nucleus	nucleic acid binding activity;other molecular function	Pf12171		A0A6P7T065	LOC115218413	0	0	0.49	0.18341	0.259416	80.91	4.02504e+06	7.83858e+06	62.09	18	Peak Found	Peak Found	High	Peak Found	High	High	Peak Found	High	High	Peak Found	High	High	Peak Found	Peak Found	Peak Found	High	Peak Found
High	Master Protein	A0A6P7TU68	zinc finger FYVE domain-containing protein 21 isoform X1 OS=Octopus vulgaris OX=6645 GN=LOC115229021 PE=4 SV=1	0	FALSE	7.392	12	2	6	2	234	27.2	7.74	13.26	2			other molecular function	Pf01363, Pf16696		A0A6P7TU68	LOC115229021	0	0	2.247	0.233238	0.309909	51.81	2.5784e+06	1.37211e+06	61.97	19.83	Peak Found	Peak Found	Peak Found	Peak Found	Peak Found	High	Peak Found	High	High	Peak Found	High	Peak Found	Peak Found	Peak Found	High	Not Found	Peak Found
High	Master Protein	A0A0L8G6B0	zf-Tim10_DDP domain-containing protein OS=Octopus bimaculoides OX=37653 GN=OCBIM_22039266mg PE=4 SV=1	0	FALSE	30.323	52	5	127	5	94	10.7	7.77	317.91	5	cell organization and biogenesis;transport	mitochondrion		Pf02953	106878841	A0A0L8G6B0; obi:106878841		0	0	2.506	0.0324216	0.0858733	18.87	7.8753e+06	2.83779e+06	33.96	31.53	High	High	High	High	High	High	High	High	High	High	High	High	High	High	High	High	High
High	Master Protein	A0A0L8G4G8	zf-Tim10_DDP domain-containing protein OS=Octopus bimaculoides OX=37653 GN=OCBIM_22001025mg PE=4 SV=1	0	FALSE	6.487	20	2	36	2	97	11.1	6.54	56.9	2				Pf02953		A0A0L8G4G8		0	0	6.718	0.311099	0.387453	170.42	7.19255e+06	2.32815e+06	80.79	45.8	High	High	High	Peak Found	High	High	High	High	High	High	High	High	High	High	High	High	High
High	Master Protein	A0A6P7T0N5	zeta-sarcoglycan OS=Octopus vulgaris OX=6645 GN=LOC115218534 PE=3 SV=1	0	FALSE	7.167	7	1	56	1	282	31.4	9.6	266	1		plasma membrane;other membranes;cytoskeleton		Pf04790		A0A6P7T0N5	LOC115218534	0	0	100			0	5.00453e+06		16.23		High	High	High	High	High	High	High	High	High	High	High	High	Peak Found	High	High	High	High
High	Master Protein	A0A6P7SQY2	YTH domain-containing protein 1 isoform X6 OS=Octopus vulgaris OX=6645 GN=LOC115215619 PE=4 SV=1	0	FALSE	14.342	8	4	21	3	639	72.8	9.42	47.4	4			nucleic acid binding activity	Pf04146		A0A6P7SQY2	LOC115215619	0	0									Not Found	Not Found	High	High	High	Not Found	Not Found	Not Found	Not Found	Not Found	High	High	High	Not Found	Not Found	Not Found	Not Found
High	Master Protein	A0A7E6ETL2	YTH domain-containing family protein 1 isoform X1 OS=Octopus vulgaris OX=6645 GN=LOC115210278 PE=4 SV=1	0	FALSE	20.243	8	4	29	4	556	61.3	8.87	64.96	4			nucleic acid binding activity	Pf04146		A0A7E6ETL2	LOC115210278	0	0	100			0	1.33899e+06		89.98		High	High	High	High	High	Peak Found	High	High	High	Peak Found	High	High	High	High	High	Peak Found	High
High	Master Protein	A0A0L8IEL5	YjeF N-terminal domain-containing protein (Fragment) OS=Octopus bimaculoides OX=37653 GN=OCBIM_22009493mg PE=4 SV=1	0	FALSE	8.21	10	2	35	2	194	21.8	7.87	66.19	2				Pf03853		A0A0L8IEL5		0	0	1.296	0.822388	0.847485	94.37	1.86414e+06	1.43833e+06	65.88	65.11	High	Peak Found	High	High	High	Peak Found	Peak Found	High	High	High	High	High	High	High	High	High	High
High	Master Protein	A0A6P7SZ10	Y-box factor homolog OS=Octopus vulgaris OX=6645 GN=LOC115217843 PE=4 SV=1	0	FALSE	122.493	31	11	489	11	323	36.2	10.3	1914.87	11			nucleic acid binding activity	Pf00313		A0A6P7SZ10	LOC115217843	0	0	2.956	0.00455658	0.0311456	4.04	1.05847e+08	3.29102e+07	25.93	27.78	High	High	High	High	High	High	High	High	High	High	High	High	High	High	High	High	High
High	Master Protein	A0A6P7S9H2	Xylulose kinase OS=Octopus vulgaris OX=6645 GN=LOC115210325 PE=3 SV=1	0	FALSE	49.125	18	8	185	1	531	58.2	5.81	467.62	8	other metabolic processes		kinase activity;other molecular function	Pf00370, Pf02782		A0A6P7S9H2	LOC115210325	0	7	2.278	0.729305	0.76602	260.9	8.46922e+07	2.42262e+07	110.46	131.04	Not Found	Not Found	Not Found	Not Found	Not Found	Not Found	Not Found	Not Found	Not Found	Not Found	Not Found	Not Found	Not Found	Not Found	Not Found	Not Found	Not Found
High	Master Protein	A0A0L8IHH3	Xylulose kinase (Fragment) OS=Octopus bimaculoides OX=37653 GN=OCBIM_22025739mg PE=3 SV=1	0	FALSE	51.351	20	8	216	1	482	52.6	6.38	623.22	8	other metabolic processes		kinase activity;other molecular function	Pf00370, Pf02782		A0A0L8IHH3		0	0	3.161	0.00832096	0.0409376	36.74	6.65572e+06	2.05134e+06	20.26	17.21	High	Peak Found	High	High	High	High	High	High	Peak Found	High	High	High	High	Peak Found	High	High	High
High	Master Protein	A0A0L8H1I1	Xylose isomerase OS=Octopus bimaculoides OX=37653 GN=OCBIM_22024348mg PE=3 SV=1	0	FALSE	32.208	15	7	301	7	463	51.9	6.61	665.31	7	other metabolic processes		other molecular function		106873385	A0A0L8H1I1; obi:106873385		0	0	3.616	0.0164277	0.0584016	26.23	6.33868e+07	1.84036e+07	27.93	11.3	High	High	High	High	High	High	High	High	High	High	High	High	High	High	High	High	High
High	Master Protein	A0A0L8HPQ8	Xpo1 domain-containing protein OS=Octopus bimaculoides OX=37653 GN=OCBIM_22009766mg PE=4 SV=1	0	FALSE	55.456	19	13	176	13	927	103.5	5.54	393.79	13				Pf08389	106869380	A0A0L8HPQ8; obi:106869380		0	0	1.882	0.0568558	0.123012	6.94	1.39594e+07	8.20401e+06	17.46	23.05	High	High	High	High	High	High	High	High	High	High	High	High	High	High	High	High	High
High	Master Protein	A0A6P7T8J5	xaa-Pro dipeptidase isoform X3 OS=Octopus vulgaris OX=6645 GN=LOC115220699 PE=4 SV=1	0	FALSE	7.756	4	2	61	2	499	56.2	5.91	137.37	2	protein metabolism		other molecular function	Pf00557, Pf05195		A0A6P7T8J5	LOC115220699	0	0	2.214	0.235574	0.31251	5.54	8.63118e+06	4.10185e+06	8.14	63.17	High	High	High	High	High	High	High	High	High	High	High	High	High	High	Peak Found	High	High
High	Master Protein	A0A6P7SS39	xaa-Pro aminopeptidase 1 OS=Octopus vulgaris OX=6645 GN=LOC115215646 PE=3 SV=1	0	FALSE	39.675	9	6	245	6	698	79.3	8.37	736.77	6	protein metabolism		other molecular function	Pf00557, Pf01321, Pf16188, Pf16189		A0A6P7SS39	LOC115215646	0	0	2.243	0.00421001	0.0298037	10.49	3.51641e+07	1.57045e+07	16.65	10.6	High	High	High	High	High	High	High	High	High	High	High	High	High	High	High	High	High
High	Master Protein	A0A6P7S7E1	X-ray repair cross-complementing protein 5 OS=Octopus vulgaris OX=6645 GN=LOC115209677 PE=3 SV=1	0	FALSE	10.046	5	3	41	3	590	66.9	5.17	73.99	3	cell organization and biogenesis;DNA metabolism;other metabolic processes;stress response	nucleus	nucleic acid binding activity;other molecular function	Pf02735, Pf03731		A0A6P7S7E1	LOC115209677	0	0	0.01	0.030932	0.0836159	0	1.28791e+06	1.93315e+08	26.78	26.09	High	Not Found	High	High	High	High	High	High	High	High	High	High	High	High	High	High	High
High	Master Protein	A0A6P7TM83	wolframin OS=Octopus vulgaris OX=6645 GN=LOC115225876 PE=4 SV=1	0	FALSE	36.507	10	8	203	1	786	89.7	7.11	668.48	8		other membranes		Pf19913, Pf20023, Pf20053		A0A6P7TM83	LOC115225876	0	0									Not Found	Not Found	Not Found	Not Found	Not Found	Not Found	Not Found	Not Found	Not Found	Not Found	Not Found	Not Found	Not Found	Not Found	Not Found	Not Found	Not Found
High	Master Protein	A0A7E6FF83	Wiskott-Aldrich syndrome protein family member OS=Octopus vulgaris OX=6645 GN=LOC115219831 PE=3 SV=1	0	FALSE	123.454	32	16	663	1	665	73.9	7.43	2187.66	16	cell organization and biogenesis	cytoskeleton;other cell component	cytoskeletal activity			A0A7E6FF83	LOC115219831	0	0									Not Found	Not Found	Not Found	High	Not Found	Not Found	Not Found	High	Not Found	Not Found	High	High	Not Found	Not Found	Not Found	Not Found	High
High	Master Protein	A0A7E6FCS1	Wiskott-Aldrich syndrome protein family member OS=Octopus vulgaris OX=6645 GN=LOC115219831 PE=3 SV=1	0	FALSE	133.186	34	17	725	2	643	71.1	7.15	2529.47	17	cell organization and biogenesis	cytoskeleton;other cell component	cytoskeletal activity			A0A7E6FCS1	LOC115219831	0	16	3.125	0.0565106	0.122501	56.79	2.26643e+08	7.32695e+07	47.7	7.06	High	High	High	High	High	High	High	High	High	High	High	High	High	High	High	High	High
High	Master Protein	A0A7E6ETE3	Wilms tumor protein 1-interacting protein homolog isoform X2 OS=Octopus vulgaris OX=6645 GN=LOC115212134 PE=4 SV=1	0.008	FALSE	3.852	1	1	2	1	802	87.1	7.28	2.29	1			other molecular function	Pf00412		A0A7E6ETE3	LOC115212134	0	0	7.326			1006.47	212104	350020	17.09		Not Found	Not Found	Not Found	Not Found	Not Found	Not Found	Not Found	Not Found	Not Found	Peak Found	Not Found	Not Found	Peak Found	Not Found	Not Found	Not Found	Not Found
High	Master Protein	A0A0L8HGJ2	WH1 domain-containing protein OS=Octopus bimaculoides OX=37653 GN=OCBIM_22015063mg PE=3 SV=1	0	FALSE	7.935	7	2	4	2	384	43.5	8.28	5.24	2		other cell component	signal transduction activity or receptor binding	Pf00568		A0A0L8HGJ2		0	0	52.226	0.0671995	0.136391	52.63	2.43879e+07	466971	67.04	60.97	Peak Found	Peak Found	Peak Found	Peak Found	Peak Found	Peak Found	Peak Found	Peak Found	High	Peak Found	High	Not Found	Peak Found	Peak Found	Not Found	Not Found	Not Found
High	Master Protein	A0A0L8GM42	WD_REPEATS_REGION domain-containing protein OS=Octopus bimaculoides OX=37653 GN=OCBIM_22031505mg PE=4 SV=1	0	FALSE	30.667	27	6	93	6	332	36.3	7.61	266.64	6					106876007	A0A0L8GM42; obi:106876007		0	0	3.602	0.0665823	0.135605	30.56	3.1952e+07	1.01704e+07	60.02	38.61	High	High	High	High	High	High	Peak Found	High	High	High	High	High	High	High	High	High	High
High	Master Protein	A0A0L8GQE9	WD_REPEATS_REGION domain-containing protein OS=Octopus bimaculoides OX=37653 GN=OCBIM_22029961mg PE=3 SV=1	0	FALSE	27.226	22	5	74	1	326	36.6	5.88	206.27	5	transport;other biological processes	other cytoplasmic organelle	other molecular function	Pf00400		A0A0L8GQE9		0	0									High	High	High	High	Not Found	Not Found	High	High	Not Found	High	High	Not Found	Not Found	High	Not Found	High	High
High	Master Protein	A0A0L8GS03	WD_REPEATS_REGION domain-containing protein OS=Octopus bimaculoides OX=37653 GN=OCBIM_22029534mg PE=4 SV=1	0	FALSE	15.412	21	5	15	5	307	33.2	8.85	30.02	5				Pf00400		A0A0L8GS03		0	0	100			0	8.07155e+06	1.69077e+06	28.2		High	Peak Found	High	High	High	Peak Found	Peak Found	Not Found	Peak Found	Not Found	High	High	Peak Found	Peak Found	Peak Found	Peak Found	High
High	Master Protein	A0A0L8GT27	WD_REPEATS_REGION domain-containing protein OS=Octopus bimaculoides OX=37653 GN=OCBIM_22028658mg PE=3 SV=1	0	FALSE	25.712	20	6	77	6	381	43.5	5.47	155.26	6				Pf00400	106874970	A0A0L8GT27; obi:106874970		0	0	13.343	0.00531399	0.0336511	63.94	7.14285e+06	802269	24.08	36.4	High	High	High	High	High	High	High	High	High	High	High	High	High	High	High	High	High
High	Master Protein	A0A0L8FJK9	WD_REPEATS_REGION domain-containing protein OS=Octopus bimaculoides OX=37653 GN=OCBIM_22017480mg PE=4 SV=1	0.001	FALSE	5.784	9	2	4	2	329	36.8	5.55	2.94	2	other metabolic processes;transport			Pf00400, Pf08662, Pf12894		A0A0L8FJK9		0	0	100			0	327006	218765	22.84		Peak Found	Peak Found	Not Found	High	Not Found	High	High	Not Found	High	Not Found	Not Found	Not Found	Peak Found	Peak Found	Not Found	Not Found	Not Found
High	Master Protein	A0A0L8HFP9	WD_REPEATS_REGION domain-containing protein OS=Octopus bimaculoides OX=37653 GN=OCBIM_22015625mg PE=4 SV=1	0	FALSE	6.508	3	2	21	2	592	67	4.88	44.39	2				Pf00400	106870948	A0A0L8HFP9; obi:106870948		0	0	100			0	6.13981e+06	465577	36.73		High	High	High	High	High	High	Peak Found	High	High	High	High	High	High	High	High	High	Not Found
High	Master Protein	A0A0L8FLL0	WD_REPEATS_REGION domain-containing protein OS=Octopus bimaculoides OX=37653 GN=OCBIM_22015215mg PE=4 SV=1	0	FALSE	36.454	29	9	74	9	327	36.7	7.62	183.21	9				Pf00400	106882570	A0A0L8FLL0; obi:106882570		0	0	7.505	0.13993	0.219763	189.15	1.39153e+07	2.3266e+06	84.48	40.15	High	High	High	High	High	High	High	High	High	High	High	High	High	High	High	Peak Found	High
High	Master Protein	A0A0L8FS36	WD_REPEATS_REGION domain-containing protein OS=Octopus bimaculoides OX=37653 GN=OCBIM_22010170mg PE=3 SV=1	0.006	FALSE	4.475	4	1	1	1	356	39.4	7.5	2.93	1	RNA metabolism OR transcription;other metabolic processes		nucleic acid binding activity	Pf00400	106881676	A0A0L8FS36; obi:106881676		0	0									Not Found	Not Found	Not Found	Not Found	Not Found	Not Found	Not Found	Not Found	Not Found	Not Found	High	Not Found	Not Found	Not Found	Not Found	Not Found	Not Found
High	Master Protein	A0A0L8HRY2	WD_REPEATS_REGION domain-containing protein OS=Octopus bimaculoides OX=37653 GN=OCBIM_22007718mg PE=4 SV=1	0	FALSE	13.284	13	2	5	2	322	35.8	6.3	22.17	2				Pf00400	106868990	A0A0L8HRY2; obi:106868990		0	0	0.692	0.307393	0.385775	74.33	2.07138e+06	1.33889e+06	48.81	102.49	Not Found	Not Found	High	High	Not Found	Not Found	Not Found	Not Found	Not Found	Not Found	Not Found	High	Peak Found	Not Found	Not Found	Not Found	Not Found
High	Master Protein	A0A0L8HRS5	WD_REPEATS_REGION domain-containing protein OS=Octopus bimaculoides OX=37653 GN=OCBIM_22007618mg PE=4 SV=1	0.001	FALSE	5.88	4	2	8	2	476	53.4	8.6	6.14	2				Pf00400	106868965	A0A0L8HRS5; obi:106868965		0	0	11.867	0.632266	0.6838	618.87	675351	623120	20.88	13.64	Peak Found	Peak Found	Peak Found	High	Peak Found	Peak Found	Peak Found	Peak Found	High	High	Peak Found	Not Found	Peak Found	Peak Found	Peak Found	Peak Found	Peak Found
High	Master Protein	A0A0L8FWN3	WD_REPEATS_REGION domain-containing protein OS=Octopus bimaculoides OX=37653 GN=OCBIM_22005635mg PE=4 SV=1	0	FALSE	14.626	9	5	62	5	448	50.5	9.38	85.65	5		other membranes		Pf00400	106880686	A0A0L8FWN3; obi:106880686		0	0	1.42	0.281594	0.359107	34.5	1.29321e+07	9.49985e+06	92.36	19.28	High	High	High	High	High	High	Peak Found	High	High	High	Peak Found	High	Peak Found	High	High	High	High
High	Master Protein	A0A0L8FYC7	WD_REPEATS_REGION domain-containing protein OS=Octopus bimaculoides OX=37653 GN=OCBIM_22004174mg PE=3 SV=1	0	FALSE	33.103	23	8	131	8	369	41.1	7.87	261.92	8	other metabolic processes;transport			Pf00400	106880383	A0A0L8FYC7; obi:106880383		0	0	4.255	0.0125994	0.0498702	34.93	1.90522e+07	4.18012e+06	23.22	56.44	High	High	High	High	High	High	High	High	High	High	High	High	High	High	High	High	High
High	Master Protein	A0A0L8G0E7	WD_REPEATS_REGION domain-containing protein OS=Octopus bimaculoides OX=37653 GN=OCBIM_22002947mg PE=4 SV=1	0.008	FALSE	3.869	3	1	5	1	345	38.6	7.97	8.94	1				Pf00400	106880024	A0A0L8G0E7; obi:106880024		0	0									Not Found	Not Found	High	High	Not Found	Not Found	Not Found	Not Found	Not Found	Not Found	Not Found	Not Found	Not Found	Not Found	Not Found	Not Found	Not Found
High	Master Protein	A0A0L8G0I8	WD_REPEATS_REGION domain-containing protein OS=Octopus bimaculoides OX=37653 GN=OCBIM_22002683mg PE=4 SV=1	0	FALSE	11.39	9	3	22	3	355	39.8	7.83	44.81	3				Pf00400	106879941	A0A0L8G0I8; obi:106879941		0	0	0.579	0.87401	0.891196	148.56	2.7473e+06	4.88533e+06	102.87	15.73	High	Peak Found	Peak Found	High	High	High	Peak Found	High	High	Peak Found	High	Peak Found	High	High	High	High	Not Found
High	Master Protein	A0A0L8G3A2	WD_REPEATS_REGION domain-containing protein OS=Octopus bimaculoides OX=37653 GN=OCBIM_22001216mg PE=4 SV=1	0	FALSE	109.69	57	17	670	17	334	37	5.92	1796.68	17				Pf00400	106879517	A0A0L8G3A2; obi:106879517		0	0	0.291	0.00355354	0.028421	24.48	1.19471e+08	4.11137e+08	17.86	11.72	High	High	High	High	High	High	High	High	High	High	High	High	High	High	High	High	High
High	Master Protein	A0A0L8G330	WD_REPEATS_REGION domain-containing protein OS=Octopus bimaculoides OX=37653 GN=OCBIM_22001076mg PE=4 SV=1	0	FALSE	80.845	30	16	290	15	678	75.6	6.8	670.59	16				Pf08953, Pf12894, Pf16300		A0A0L8G330		0	1	0.261	0.00334483	0.0277645	13.53	1.02535e+08	3.87379e+08	9.01	14.64	High	High	High	High	High	High	High	High	High	High	High	High	High	High	High	High	High
High	Master Protein	A0A6P7T2J7	WD40 repeat-containing protein SMU1 OS=Octopus vulgaris OX=6645 GN=LOC115219021 PE=4 SV=1	0	FALSE	54.588	33	13	104	13	513	57.6	7.15	274.58	13				Pf00400, Pf17814		A0A6P7T2J7	LOC115219021	0	0	0.983	0.550557	0.611111	13.87	6.13545e+06	5.93719e+06	23.37	21.64	High	High	High	High	High	High	High	High	High	High	High	High	High	High	High	High	High
High	Master Protein	A0A7E6FMX2	WD repeat-containing protein 91 OS=Octopus vulgaris OX=6645 GN=LOC115223166 PE=3 SV=1	0.007	FALSE	3.555	2	1	3	1	852	94.8	8.32	2.14	1	transport;other biological processes	other membranes;cytosol;other cytoplasmic organelle		Pf00400, Pf12894		A0A7E6FMX2	LOC115223166	0	0	0.014	0.000748053	0.0157729	52.68	8.75738e+06	7.19553e+08	65.03	14.47	Peak Found	Peak Found	Peak Found	Peak Found	Peak Found	Peak Found	Peak Found	Peak Found	Not Found	Peak Found	High	High	Peak Found	Peak Found	Not Found	Not Found	Peak Found
High	Master Protein	A0A6P7SF54	WD repeat-containing protein 89 OS=Octopus vulgaris OX=6645 GN=LOC115211959 PE=4 SV=1	0	FALSE	8.038	7	2	10	2	372	41.9	5.21	21.34	2				Pf00400		A0A6P7SF54	LOC115211959	0	0	0.768	0.364665	0.437962	51.13	957082	1.42824e+06	62.6	34.35	Not Found	Not Found	High	High	High	High	High	Peak Found	Peak Found	Not Found	Not Found	Not Found	Not Found	High	Peak Found	Peak Found	Not Found
High	Master Protein	A0A6P7S7F9	WD repeat-containing protein 82 OS=Octopus vulgaris OX=6645 GN=LOC115209759 PE=4 SV=1	0	FALSE	46.139	28	7	154	7	313	35.1	7.4	392.74	7		nucleus		Pf00400		A0A6P7S7F9	LOC115209759	0	0	6.395	0.00206946	0.0244829	26.76	1.71853e+07	2.56899e+06	27.5	63.64	High	High	High	High	High	High	High	High	High	High	High	High	High	High	High	High	High
High	Master Protein	A0A6P7SIR2	WD repeat-containing protein 7-like isoform X1 OS=Octopus vulgaris OX=6645 GN=LOC115213026 PE=4 SV=1	0	FALSE	36.987	8	10	43	10	1527	169.9	7.03	111.36	10				Pf00400		A0A6P7SIR2	LOC115213026	0	0	1.755	0.157148	0.234982	27.87	2.23427e+06	1.29381e+06	69.64	25.56	High	Peak Found	High	High	High	Peak Found	Peak Found	High	High	High	High	High	High	High	Peak Found	High	Peak Found
High	Master Protein	A0A6P7TXA1	WD repeat-containing protein 61 isoform X3 OS=Octopus vulgaris OX=6645 GN=LOC115226558 PE=4 SV=1	0	FALSE	48.86	28	6	130	6	302	33	5.57	432.84	6				Pf00400		A0A6P7TXA1	LOC115226558	0	0	4.77	0.0394719	0.0980654	42.15	6.23164e+07	1.22269e+07	49.45	28.85	High	High	High	High	High	High	High	High	High	High	High	High	High	High	High	High	High
High	Master Protein	A0A6P7T139	WD repeat-containing protein 55 OS=Octopus vulgaris OX=6645 GN=LOC115218416 PE=4 SV=1	0.006	FALSE	4.516	3	1	7	1	450	49.2	4.58	14.08	1				Pf00400		A0A6P7T139	LOC115218416	0	0	1.673	0.218716	0.295556	124.81	777650	314176	47.77	21.64	High	High	Peak Found	High	Not Found	High	High	Peak Found	Peak Found	Not Found	Not Found	Not Found	Not Found	Not Found	High	High	Not Found
High	Master Protein	A0A7E6F298	WD repeat-containing protein 48-like isoform X1 OS=Octopus vulgaris OX=6645 GN=LOC115215739 PE=3 SV=1	0	FALSE	13.085	7	4	9	4	686	77.1	7.05	18.27	4				Pf00400, Pf11816		A0A7E6F298	LOC115215739	0	0	28.759	0.370797	0.443903	250.81	2.64607e+07	559953	104.42	106.84	Peak Found	Peak Found	Peak Found	High	Not Found	Not Found	High	Not Found	Peak Found	Peak Found	High	High	Peak Found	High	Peak Found	Peak Found	Peak Found
High	Master Protein	A0A7E6F283	WD repeat-containing protein 47 isoform X5 OS=Octopus vulgaris OX=6645 GN=LOC115215510 PE=4 SV=1	0.006	FALSE	4.791	2	2	58	2	1009	111.5	7.06	126.12	2				Pf00400		A0A7E6F283	LOC115215510	0	0	1.93	0.014158	0.0533546	1.73	2.15088e+07	1.12217e+07	38.08	37.52	High	High	High	High	High	High	Peak Found	High	Peak Found	High	High	High	High	High	High	High	High
High	Master Protein	A0A0L8HVF4	WD repeat-containing protein 44 OS=Octopus bimaculoides OX=37653 GN=OCBIM_22004944mg PE=4 SV=1	0.001	FALSE	5.222	2	2	6	2	941	105.3	6.27	11.25	2				Pf00400	106868358	A0A0L8HVF4; obi:106868358		0	0	0.918	0.682216	0.722995	108.84	125972	169284	92.81	29.04	Peak Found	High	High	High	Not Found	Not Found	Not Found	Peak Found	Not Found	Not Found	High	Not Found	High	High	Peak Found	Not Found	Not Found
High	Master Protein	A0A6P7SFZ4	WD repeat-containing protein 37 isoform X1 OS=Octopus vulgaris OX=6645 GN=LOC115212801 PE=4 SV=1	0	FALSE	40.009	17	7	159	7	502	56	6.83	524.92	7				Pf00400		A0A6P7SFZ4	LOC115212801	0	0	16.402	0.0581328	0.124616	116.03	1.90377e+08	1.17312e+07	61.64	25.4	High	High	High	High	High	High	High	High	High	High	High	High	High	High	High	High	High
High	Master Protein	A0A7E6FMZ0	WD repeat-containing protein 34 isoform X2 OS=Octopus vulgaris OX=6645 GN=LOC115224356 PE=4 SV=1	0	FALSE	7.909	5	2	27	2	454	49.7	6.47	45.25	2				Pf00400		A0A7E6FMZ0	LOC115224356	0	0	0.192	0.0141211	0.0533546	28.05	4.01772e+06	1.94292e+07	14.44	33.25	High	High	High	High	High	High	High	High	High	Peak Found	High	High	Peak Found	High	High	High	Peak Found
High	Master Protein	A0A6P7SWN9	WD repeat-containing protein 26 isoform X1 OS=Octopus vulgaris OX=6645 GN=LOC115217187 PE=4 SV=1	0	FALSE	50.024	28	11	115	11	571	64.8	5.6	312.92	11				Pf00400, Pf17814		A0A6P7SWN9	LOC115217187	0	0	0.829	0.758911	0.792082	96.22	3.31559e+07	4.09508e+07	75.53	19.79	High	High	High	High	High	High	High	High	High	High	High	High	High	High	High	High	High
High	Master Protein	A0A6P7TCH6	WD repeat-containing protein 20 isoform X1 OS=Octopus vulgaris OX=6645 GN=LOC115222615 PE=4 SV=1	0	FALSE	7.801	5	2	4	2	574	64.2	7.97	10.95	2				Pf00400		A0A6P7TCH6	LOC115222615	0	0	2.005			147.52	1.7565e+06	1.54108e+06	71.92	0.59	Not Found	Not Found	High	Not Found	Not Found	Not Found	Not Found	Not Found	Not Found	Not Found	Peak Found	High	Not Found	Not Found	Not Found	Not Found	Not Found
High	Master Protein	A0A6P7THF0	WD repeat-containing protein 18 OS=Octopus vulgaris OX=6645 GN=LOC115224133 PE=4 SV=1	0	FALSE	12.1	7	3	8	3	447	49.6	6.6	18.81	3				Pf00400		A0A6P7THF0	LOC115224133	0	0	1.033	0.352541	0.425377	59.53	1.00549e+06	2.23703e+06	44.92	56.91	Peak Found	High	Peak Found	Peak Found	High	High	Peak Found	Not Found	Peak Found	High	High	Peak Found	Peak Found	Peak Found	Not Found	Not Found	Not Found
High	Master Protein	A0A6P7TE87	WD repeat-containing protein 11 isoform X2 OS=Octopus vulgaris OX=6645 GN=LOC115223184 PE=4 SV=1	0.006	FALSE	5.048	2	2	5	2	1299	146.4	7.09	10.55	2						A0A6P7TE87	LOC115223184	0	0	100			0	3.14986e+06	372931	31.01		Not Found	Peak Found	High	High	Peak Found	Not Found	Peak Found	Not Found	Peak Found	Not Found	Not Found	Not Found	Not Found	Not Found	Not Found	Peak Found	Not Found
High	Master Protein	A0A6P7SJI4	WD repeat domain phosphoinositide-interacting protein 2 isoform X1 OS=Octopus vulgaris OX=6645 GN=LOC115213829 PE=4 SV=1	0.008	FALSE	3.394	2	1	16	1	517	56.7	5.86	37.06	1	cell organization and biogenesis;other metabolic processes	other cell component	other molecular function			A0A6P7SJI4	LOC115213829	0	0	5.215	0.15613	0.233911	206.08	1.05869e+07	1.588e+06	91.16	38.62	High	High	High	High	Not Found	Peak Found	Peak Found	Peak Found	Peak Found	High	High	Peak Found	Peak Found	Peak Found	High	High	High
High	Master Protein	A0A6P7TZV8	WD and tetratricopeptide repeats protein 1 isoform X2 OS=Octopus vulgaris OX=6645 GN=LOC115228329 PE=4 SV=1	0	FALSE	7.888	3	2	10	2	719	81.2	7.66	6.78	2				Pf00400		A0A6P7TZV8	LOC115228329	0	0	0.139	0.017232	0.0599876	1028.76	2.85381e+06	1.27152e+06	4.22	9.4	Not Found	Not Found	Not Found	Not Found	High	Not Found	Not Found	Not Found	Not Found	Not Found	Not Found	Not Found	Peak Found	Not Found	Not Found	Not Found	High
High	Master Protein	A0A6P7SQM3	WASH complex subunit 5 OS=Octopus vulgaris OX=6645 GN=LOC115215174 PE=3 SV=1	0	FALSE	20.553	6	5	14	5	1166	134.8	7.55	33	5		other cell component		Pf10266		A0A6P7SQM3	LOC115215174	0	0	41.433	0.553869	0.613962	178.56	377493	68450.7	96.34	37.21	Peak Found	Peak Found	High	High	Not Found	Not Found	Not Found	Peak Found	Not Found	Peak Found	High	High	Peak Found	Not Found	Peak Found	Not Found	Peak Found
High	Master Protein	A0A6P7THX8	WASH complex subunit 2 isoform X1 OS=Octopus vulgaris OX=6645 GN=LOC115223378 PE=4 SV=1	0	FALSE	27.009	6	5	56	5	1334	144.9	4.7	160.81	5				Pf15255		A0A6P7THX8	LOC115223378	0	0	0.548	0.131465	0.210442	15.85	7.54182e+06	1.36003e+07	48.48	7.42	Peak Found	Peak Found	High	High	Peak Found	High	High	High	High	High	High	High	High	Peak Found	Peak Found	High	High
High	Master Protein	A0A0L8GAM2	VWFA domain-containing protein OS=Octopus bimaculoides OX=37653 GN=OCBIM_22037104mg PE=4 SV=1	0	FALSE	46.473	11	10	50	2	1142	129.7	7.69	139.11	10		other membranes		Pf13519		A0A0L8GAM2		0	5	5.542	0.123541	0.202573	104.58	3.40236e+06	1.01733e+06	69.34	63.5	Peak Found	Not Found	Peak Found	High	Not Found	Peak Found	Not Found	Not Found	Not Found	Not Found	High	High	Not Found	Not Found	Not Found	Not Found	Not Found
High	Master Protein	A0A0L8FI25	VWFA domain-containing protein OS=Octopus bimaculoides OX=37653 GN=OCBIM_22019448mg PE=4 SV=1	0.006	FALSE	4.522	4	1	49	1	275	29.4	4.81	136.83	1				Pf00092		A0A0L8FI25		0	0	0.42	0.130735	0.209843	71.77	3.63879e+06	7.08743e+06	68.92	37.02	High	High	High	High	High	High	High	High	Not Found	High	Peak Found	Peak Found	High	High	High	High	High
High	Master Protein	A0A0L8H9R5	VWFA domain-containing protein OS=Octopus bimaculoides OX=37653 GN=OCBIM_22019314mg PE=4 SV=1	0.001	FALSE	5.614	3	2	7	2	742	82.8	9.45	17.35	2				Pf00092	106871951	A0A0L8H9R5; obi:106871951		0	0	1.249	0.395314	0.468278	47.72	1.35346e+07	1.1e+07	80.52	49.46	High	Peak Found	High	High	Peak Found	Peak Found	Not Found	Not Found	Not Found	High	Not Found	Not Found	Peak Found	Peak Found	Not Found	Not Found	Not Found
High	Master Protein	A0A0L8HA05	VWFA domain-containing protein OS=Octopus bimaculoides OX=37653 GN=OCBIM_22019313mg PE=4 SV=1	0	FALSE	20.752	11	5	28	5	522	58	7.02	61.96	5				Pf00092	106871944	A0A0L8HA05; obi:106871944		0	0	1.092	0.289572	0.366789	6.38	2.0287e+06	1.85744e+06	55.39	31.84	Peak Found	Peak Found	High	High	Not Found	Peak Found	Peak Found	High	High	High	High	High	High	High	Peak Found	Not Found	Peak Found
High	Master Protein	A0A0L8HJQ0	VWFA domain-containing protein OS=Octopus bimaculoides OX=37653 GN=OCBIM_22013060mg PE=4 SV=1	0.001	FALSE	5.746	2	1	97	1	358	39.3	6.04	171.01	1				Pf00092		A0A0L8HJQ0		0	0	1.313	0.254123	0.331338	14.56	1.14394e+07	8.71536e+06	79.59	37.93	High	High	High	High	High	High	High	High	High	High	High	High	High	High	High	High	High
High	Master Protein	A0A0L8HMF0	VWFA domain-containing protein OS=Octopus bimaculoides OX=37653 GN=OCBIM_22011287mg PE=4 SV=1	0.001	FALSE	5.293	4	1	3	1	338	38.6	9.32	9.16	1				Pf00092		A0A0L8HMF0		0	0									Not Found	Not Found	Not Found	Not Found	Not Found	Not Found	Not Found	Not Found	Not Found	Not Found	Not Found	Not Found	Not Found	Not Found	Not Found	Not Found	Not Found
High	Master Protein	A0A0L8HIQ9	VWFA domain-containing protein (Fragment) OS=Octopus bimaculoides OX=37653 GN=OCBIM_22014598mg PE=4 SV=1	0	FALSE	17.21	13	5	191	1	382	42.8	7.83	375.02	5				Pf00092		A0A0L8HIQ9		0	3	5.31	0.020902	0.066866	52.4	3.33616e+07	5.82142e+06	43.31	78.31	Peak Found	High	Peak Found	Peak Found	Peak Found	Peak Found	High	High	High	High	Peak Found	Peak Found	High	High	High	High	High
High	Master Protein	A0A0L8G2B8	VWFA domain-containing protein (Fragment) OS=Octopus bimaculoides OX=37653 GN=OCBIM_22001742mg PE=4 SV=1	0	FALSE	21.748	11	6	200	3	369	41.8	4.73	424.75	6				Pf00092		A0A0L8G2B8		0	1	1.925	0.117603	0.198043	44.74	9.76168e+07	4.21464e+07	47.67	29.33	High	High	High	High	High	High	High	High	High	High	High	High	High	High	High	High	High
High	Master Protein	A0A7E6FHM4	VWFA and cache domain-containing protein 1 OS=Octopus vulgaris OX=6645 GN=LOC115222032 PE=4 SV=1	0	FALSE	39.307	11	9	47	1	1011	114.7	7.68	129.87	9				Pf13519		A0A7E6FHM4	LOC115222032	0	0									Not Found	Not Found	Not Found	Not Found	Not Found	Not Found	Not Found	Not Found	Not Found	Not Found	Not Found	High	Not Found	Not Found	Not Found	Not Found	Not Found
High	Master Protein	A0A3G3CBB9	VTG1 OS=Sepioteuthis lessoniana OX=34570 GN=vtg1 PE=2 SV=1	0.007	FALSE	4.063	1	1	29	1	1874	212.3	9.28	82.49	1	transport		transporter activity	Pf01347		A0A3G3CBB9	vtg1	0	0	19.99	0.362626	0.435847	363.61	2.83368e+07	8.54094e+06	40.84	25.76	High	High	High	High	High	High	High	High	High	High	High	High	Peak Found	High	High	High	Not Found
High	Master Protein	A0A0L8HAL2	VPS37 C-terminal domain-containing protein OS=Octopus bimaculoides OX=37653 GN=OCBIM_22019717mg PE=3 SV=1	0	FALSE	7.64	6	2	4	2	371	42.2	6.25	9.08	2	transport	other membranes;other cytoplasmic organelle		Pf07200	106872047	A0A0L8HAL2; obi:106872047		0	0	100			0	615117		22.05		Not Found	Not Found	Peak Found	Not Found	Not Found	Peak Found	Not Found	Not Found	Not Found	Not Found	High	Not Found	Peak Found	Not Found	Not Found	Not Found	High
High	Master Protein	A0A6P7T6Z2	VPS35 endosomal protein sorting factor-like OS=Octopus vulgaris OX=6645 GN=LOC115219870 PE=3 SV=1	0	FALSE	8.455	2	2	14	2	976	110.5	7.17	26.58	2	transport	other cytoplasmic organelle				A0A6P7T6Z2	LOC115219870	0	0	27.236	0.223901	0.300699	261.55	2.28569e+06	471885	40.3	1.62	Not Found	Not Found	Peak Found	High	Not Found	Peak Found	High	Not Found	High	High	High	High	Peak Found	Peak Found	Peak Found	Peak Found	Peak Found
High	Master Protein	A0A6P7SVK0	von Willebrand factor A domain-containing protein 7 isoform X1 OS=Octopus vulgaris OX=6645 GN=LOC115216967 PE=4 SV=1	0	FALSE	44.219	11	10	285	7	829	94.3	8.5	706.12	10				Pf13519		A0A6P7SVK0	LOC115216967	0	2	30.513	0.00261715	0.0258853	23.87	4.67971e+08	1.53367e+07	22.69	58.1	High	High	High	High	High	High	High	High	High	High	High	High	High	High	High	High	High
High	Master Protein	A0A7E6FE78	von Willebrand factor A domain-containing protein 5A-like OS=Octopus vulgaris OX=6645 GN=LOC115220333 PE=4 SV=1	0	FALSE	32.34	10	6	134	6	758	85.5	5.4	382.37	6				Pf08487, Pf13768		A0A7E6FE78	LOC115220333	0	0	1.985	0.1012	0.18017	43.35	8.59764e+06	4.46106e+06	35.83	17.14	High	High	High	High	High	High	High	High	High	High	High	High	High	High	High	High	High
High	Master Protein	A0A7S9VKW2	Voltage-gated sodium channel invertebrate type 1 OS=Abdopus aculeatus OX=515833 GN=NaV1 PE=2 SV=1	0	FALSE	31.917	5	7	52	7	1954	221.7	6	143.83	7				Pf00520, Pf06512, Pf11933		A0A7S9VKW2	NaV1	0	0	2.616	0.0046248	0.0313349	17.4	2.17717e+06	893971	24.6	37.3	Peak Found	Not Found	High	High	Peak Found	High	High	Peak Found	High	High	High	High	High	High	Peak Found	High	Peak Found
High	Master Protein	A0A6P7U0U8	voltage-dependent L-type calcium channel subunit beta-2 isoform X15 OS=Octopus vulgaris OX=6645 GN=LOC115228020 PE=4 SV=1	0	FALSE	90.162	42	18	577	18	532	60.1	8.78	1510.72	18	transport	plasma membrane;other membranes	transporter activity	Pf00625, Pf12052		A0A6P7U0U8	LOC115228020	0	0	1.626	0.0232751	0.0712922	21.95	1.09512e+08	6.69692e+07	20.37	4.05	High	High	High	High	High	High	High	High	High	High	High	High	High	High	High	High	High
High	Master Protein	A0A7E6EPP7	Voltage-dependent L-type calcium channel subunit alpha OS=Octopus vulgaris OX=6645 GN=LOC115209959 PE=3 SV=1	0	FALSE	138.817	14	31	665	26	2200	249.7	6.93	1627.19	31	transport;other biological processes	plasma membrane;other membranes	transporter activity;other molecular function	Pf00520, Pf08763, Pf16905		A0A7E6EPP7	LOC115209959	0	5	0.185	0.0333864	0.0877791	31.64	7.66166e+07	4.0877e+08	8.52	44.39	High	High	High	High	High	High	High	High	High	High	High	High	High	High	High	High	High
High	Master Protein	A0A7E6EN04	voltage-dependent calcium channel subunit alpha-2/delta-3-like isoform X2 OS=Octopus vulgaris OX=6645 GN=LOC115209156 PE=4 SV=1	0.001	FALSE	5.316	2	2	6	2	1020	116.8	7.15	7.38	2	transport;other biological processes	other membranes	transporter activity	Pf00092, Pf08399, Pf08473		A0A7E6EN04	LOC115209156	0	0	100	0.479648	0.548012	0	4.91754e+06	94249.7	63.77	135.37	Peak Found	Peak Found	Peak Found	High	Not Found	Not Found	Not Found	Peak Found	Not Found	Peak Found	High	High	Not Found	Peak Found	Peak Found	Peak Found	Peak Found
High	Master Protein	A0A7E6EQ68	voltage-dependent calcium channel subunit alpha-2/delta-2 OS=Octopus vulgaris OX=6645 GN=LOC115215018 PE=4 SV=1	0	FALSE	36.437	8	3	174	3	540	62.7	5.22	757.4	3				Pf08473		A0A7E6EQ68	LOC115215018	0	0	3.389	0.00185002	0.0232528	28.36	3.32906e+07	8.8828e+06	9.69	42.42	High	High	High	High	High	High	High	High	High	High	High	High	High	High	High	High	High
High	Master Protein	A0A7E6ENX2	voltage-dependent calcium channel subunit alpha-2/delta-2 OS=Octopus vulgaris OX=6645 GN=LOC115214936 PE=4 SV=1	0	FALSE	43.476	11	7	385	7	564	63.7	6.33	1082.48	7	transport	other membranes		Pf00092, Pf08399		A0A7E6ENX2	LOC115214936	0	0	2.497	0.000370054	0.0142821	14.08	6.89923e+07	2.69019e+07	5.33	22.57	High	High	High	High	High	High	High	High	High	High	High	High	High	High	High	High	High
High	Master Protein	A0A0L8GUI0	Vitellogenin domain-containing protein OS=Octopus bimaculoides OX=37653 GN=OCBIM_22027552mg PE=4 SV=1	0	FALSE	7.815	2	3	22	3	1887	217.1	8.95	38.41	3	transport		transporter activity		106874592	A0A0L8GUI0; obi:106874592		0	0	15.703	0.171248	0.248365	323.02	3.03331e+07	1.80478e+06	108.33	55.29	Peak Found	Peak Found	Peak Found	Peak Found	Peak Found	Not Found	High	High	Peak Found	High	Peak Found	Peak Found	High	High	High	High	High
High	Master Protein	A0A0L8H7W1	Vitellogenin domain-containing protein OS=Octopus bimaculoides OX=37653 GN=OCBIM_22020506mg PE=4 SV=1	0	FALSE	39.817	9	10	191	1	923	103.8	7.56	377.05	10	transport		transporter activity	Pf01347, Pf06448, Pf09172	106872268	A0A0L8H7W1; obi:106872268		0	0	100			0	719530		70.79		Peak Found	High	Not Found	Not Found	Peak Found	Peak Found	High	High	High	High	High	Peak Found	High	Peak Found	Peak Found	Peak Found	Not Found
High	Master Protein	A0A0L8GES4	Vitellogenin domain-containing protein (Fragment) OS=Octopus bimaculoides OX=37653 GN=OCBIM_22034760mg PE=4 SV=1	0	FALSE	21.131	6	4	180	1	484	55.8	7.17	416.88	4	transport		transporter activity	Pf01347		A0A0L8GES4		0	0	0.288	0.049439	0.112732	40.97	5.63926e+06	2.49703e+07	69.92	61.15	High	High	High	High	High	High	Peak Found	High	High	Peak Found	Peak Found	High	Peak Found	Peak Found	Peak Found	Peak Found	High
High	Master Protein	A0A0L8FI06	Vitellogenin domain-containing protein (Fragment) OS=Octopus bimaculoides OX=37653 GN=OCBIM_22019658mg PE=4 SV=1	0	FALSE	6.819	1	3	30	2	3120	356	9.31	42.1	3	transport		transporter activity	Pf01347, Pf06448, Pf09172		A0A0L8FI06		0	0	0.809	0.655979	0.700293	119.89	2.31864e+06	2.49324e+06	65.04	88.96	Not Found	Not Found	Not Found	Not Found	Peak Found	Not Found	Peak Found	Peak Found	Peak Found	Peak Found	Peak Found	Peak Found	Peak Found	Not Found	Peak Found	Peak Found	Peak Found
High	Master Protein	A0A0L8HC42	Vitellogenin domain-containing protein (Fragment) OS=Octopus bimaculoides OX=37653 GN=OCBIM_22017880mg PE=4 SV=1	0	FALSE	11.701	4	3	36	3	852	95.5	8.54	94.47	3	transport	ER/Golgi	transporter activity	Pf01347, Pf19444		A0A0L8HC42		0	0	5.09	0.000981993	0.0177145	19.7	3.76517e+06	704323	10.62	30.54	Peak Found	High	High	High	High	High	High	High	High	High	High	Peak Found	Peak Found	High	High	Peak Found	High
High	Master Protein	A0A7E6FL57	vitamin K epoxide reductase complex subunit 1 isoform X1 OS=Octopus vulgaris OX=6645 GN=LOC115222593 PE=4 SV=1	0.001	FALSE	5.636	7	1	21	1	186	21.4	8.12	59.61	1	other metabolic processes	other membranes	other molecular function	Pf07884		A0A7E6FL57	LOC115222593	0	0	1.43	0.0661766	0.134978	25.37	1.49681e+06	831456	23.98	28.9	High	High	Peak Found	High	Not Found	High	Peak Found	Peak Found	High	High	High	High	Peak Found	High	Not Found	Not Found	Not Found
High	Master Protein	Q201Z3	Visual iGq-alpha protein (Fragment) OS=Sepia officinalis OX=6610 PE=2 SV=1	0	FALSE	17.826	13	5	228	1	284	33.1	5.01	443.94	5	signal transduction		signal transduction activity or receptor binding;other molecular function	Pf00503				0	0	1.619	0.19966	0.274992	43.29	5.48028e+06	3.91247e+06	41.26	25.7	High	High	High	Not Found	High	High	High	High	High	High	High	High	High	High	High	High	High
High	Master Protein	A0A7E6EZS9	Vinculin OS=Octopus vulgaris OX=6645 GN=LOC115214348 PE=3 SV=1	0	FALSE	348.424	50	54	2449	5	1111	122.2	5.86	7609.31	54	cell adhesion	plasma membrane;other membranes;cytoskeleton;other cell component	cytoskeletal activity;other molecular function	Pf01044		A0A7E6EZS9	LOC115214348	0	46	1.105	0.41912	0.491918	18.38	5.59582e+08	4.7445e+08	12.77	17.62	High	High	High	High	High	High	High	High	High	High	High	High	Peak Found	High	High	High	High
High	Master Protein	A0A7E6F1H8	Vinculin OS=Octopus vulgaris OX=6645 GN=LOC115214348 PE=3 SV=1	0	FALSE	324.315	52	50	2323	1	1044	115	5.6	7226.92	50	cell adhesion	plasma membrane;other membranes;cytoskeleton;other cell component	cytoskeletal activity;other molecular function	Pf01044		A0A7E6F1H8	LOC115214348	0	0									High	Not Found	Not Found	Not Found	Not Found	Not Found	Not Found	Not Found	Not Found	Not Found	Not Found	Not Found	Not Found	Not Found	Not Found	Not Found	Not Found
High	Master Protein	A0A0L8FYB6	Vinculin OS=Octopus bimaculoides OX=37653 GN=OCBIM_22005155mg PE=3 SV=1	0	FALSE	206.019	37	33	1511	2	821	89.8	6.68	4569.12	33	cell adhesion	plasma membrane;other membranes;cytoskeleton;other cell component	cytoskeletal activity;other molecular function	Pf01044		A0A0L8FYB6		0	0	1.102	0.283373	0.360596	16.65	3.18285e+07	2.80195e+07	13.39	23.2	High	High	High	High	High	High	High	High	High	High	High	High	High	High	High	High	High
High	Master Protein	A0A6P7TS32	vigilin OS=Octopus vulgaris OX=6645 GN=LOC115224901 PE=4 SV=1	0	FALSE	232.884	41	42	848	5	1249	140.3	6.93	2549.23	42			nucleic acid binding activity	Pf00013		A0A6P7TS32	LOC115224901	0	32	1.371	0.042818	0.102441	21.06	8.44013e+07	5.18438e+07	27.4	42.54	High	High	High	High	High	High	High	High	High	High	High	High	High	High	High	High	High
High	Master Protein	A0A7E6FC00	vesicular integral-membrane protein VIP36 isoform X2 OS=Octopus vulgaris OX=6645 GN=LOC115218888 PE=4 SV=1	0	FALSE	11.764	7	2	91	2	285	32.3	6.58	250.72	2		other membranes		Pf03388		A0A7E6FC00	LOC115218888	0	0	1.272	0.132658	0.211886	25.61	1.51208e+07	1.15051e+07	44.61	36.79	High	High	High	High	High	High	High	High	High	High	High	High	High	High	High	High	High
High	Master Protein	A0A6P7SCX2	vesicle-trafficking protein SEC22b OS=Octopus vulgaris OX=6645 GN=LOC115211677 PE=3 SV=1	0	FALSE	42.619	40	8	317	8	217	25.1	9.09	951.21	8	cell organization and biogenesis;transport	other membranes;ER/Golgi;other cell component	other molecular function	Pf00957, Pf13774		A0A6P7SCX2	LOC115211677	0	0	3.713	0.108202	0.187587	53.99	5.10342e+07	2.08534e+07	71.44	40.41	High	High	High	High	High	High	High	High	High	High	High	High	High	High	High	High	High
High	Master Protein	A0A6P7T991	Vesicle-fusing ATPase OS=Octopus vulgaris OX=6645 GN=LOC115221374 PE=3 SV=2	0	FALSE	136.188	25	24	839	1	786	87.7	7.53	2249.54	24	cell organization and biogenesis;transport	other cell component	other molecular function	Pf00004, Pf17862		A0A6P7T991	LOC115221374	0	23	0.474	0.393349	0.466351	67.74	1.62492e+08	2.84486e+08	60.94	39.98	High	High	High	High	High	High	High	High	High	High	High	High	High	High	High	High	High
High	Master Protein	A0A6P7SKR8	Vesicle-fusing ATPase OS=Octopus vulgaris OX=6645 GN=LOC115213827 PE=4 SV=1	0	FALSE	268.424	43	37	1668	37	803	89	5.43	5242.09	37			other molecular function	Pf00004, Pf02359, Pf02933, Pf09336, Pf17862		A0A6P7SKR8	LOC115213827	0	0	3.095	0.0231866	0.0712922	48.59	6.62535e+08	2.15612e+08	30	8.05	High	High	High	High	High	High	High	High	High	High	High	High	High	High	High	High	High
High	Master Protein	A0A0L8GCM1	Vesicle-fusing ATPase OS=Octopus bimaculoides OX=37653 GN=OCBIM_22036500mg PE=3 SV=1	0	FALSE	128.147	25	24	776	1	774	86.1	8.16	2046.38	24	cell organization and biogenesis;transport	other cell component	other molecular function	Pf00004, Pf17862		A0A0L8GCM1		0	0									Not Found	Not Found	Not Found	Not Found	Not Found	High	Not Found	Not Found	Not Found	Not Found	Not Found	Not Found	Not Found	Not Found	Not Found	Not Found	Not Found
High	Master Protein	A0A6P7S8W7	vesicle-associated membrane protein/synaptobrevin-binding protein OS=Octopus vulgaris OX=6645 GN=LOC115210213 PE=4 SV=2	0	FALSE	57.338	32	6	595	6	174	19.8	8.13	1800.13	6		other membranes;ER/Golgi		Pf00635		A0A6P7S8W7	LOC115210213	0	0	2.271	0.000723963	0.0157129	6.82	8.17365e+08	3.61087e+08	6.22	13.88	High	High	High	High	High	High	High	High	High	High	High	High	High	High	High	High	High
High	Master Protein	A0A6P7SMI3	vesicle-associated membrane protein 711 OS=Octopus vulgaris OX=6645 GN=LOC115214245 PE=3 SV=1	0	FALSE	16.313	12	3	59	3	233	26.2	7.71	158.61	3	transport	other membranes		Pf00957, Pf13774		A0A6P7SMI3	LOC115214245	0	0	1.62	0.170862	0.24795	37.02	2.55085e+06	1.7456e+06	42.45	37.26	High	High	High	High	High	High	High	High	High	High	High	High	High	High	High	High	Peak Found
High	Master Protein	A0A6P7SCV2	vesicle transport through interaction with t-SNAREs homolog 1A isoform X2 OS=Octopus vulgaris OX=6645 GN=LOC115211666 PE=3 SV=1	0.007	FALSE	3.741	4	1	26	1	220	25.4	9.39	40.08	1	transport	other membranes		Pf05008, Pf12352		A0A6P7SCV2	LOC115211666	0	0	2.033	0.112491	0.193169	40.07	911332	389166	49.72	19.31	High	High	High	High	High	High	High	High	High	High	High	High	High	High	High	High	High
High	Master Protein	A0A6P7T1A4	vesicle transport protein SEC20 isoform X1 OS=Octopus vulgaris OX=6645 GN=LOC115218135 PE=4 SV=1	0	FALSE	12.236	15	3	16	3	244	28.2	9.17	38.63	3	cell organization and biogenesis;transport	other membranes	other molecular function	Pf03908		A0A6P7T1A4	LOC115218135	0	0	0.644	0.422175	0.494753	61.6	3.0978e+06	4.14516e+06	35.69	49.73	Peak Found	Peak Found	High	Peak Found	Peak Found	High	Peak Found	Peak Found	Peak Found	High	High	Peak Found	Not Found	Peak Found	High	High	High
High	Master Protein	A0A6P7SD25	vesicle transport protein GOT1B OS=Octopus vulgaris OX=6645 GN=LOC115211613 PE=4 SV=1	0.007	FALSE	3.769	6	1	2	1	140	15.5	9.45	4.47	1	transport	other membranes;ER/Golgi		Pf04178		A0A6P7SD25	LOC115211613	0	0									Not Found	Not Found	Not Found	Not Found	Not Found	Not Found	Not Found	Not Found	Not Found	Not Found	Not Found	Not Found	Not Found	Not Found	Not Found	Not Found	Not Found
High	Master Protein	A0A6P7S7S9	very long-chain specific acyl-CoA dehydrogenase, mitochondrial OS=Octopus vulgaris OX=6645 GN=LOC115209819 PE=3 SV=1	0	FALSE	56.752	22	12	290	12	633	69.2	7.81	771.12	12			other molecular function	Pf00441, Pf02770, Pf02771		A0A6P7S7S9	LOC115209819	0	0	3.679	0.000676306	0.01522	17.18	6.88902e+07	1.72365e+07	11.84	21.46	High	High	High	High	High	High	High	High	High	High	High	High	High	High	High	High	High
High	Master Protein	A0A6P7SWD6	vasodilator-stimulated phosphoprotein isoform X2 OS=Octopus vulgaris OX=6645 GN=LOC115217115 PE=3 SV=1	0	FALSE	83.367	30	12	363	12	440	46.8	9.39	848.65	12	cell organization and biogenesis	cytoskeleton;other cell component	cytoskeletal activity;other molecular function	Pf00568, Pf08776		A0A6P7SWD6	LOC115217115	0	0	2.747	0.0882739	0.164695	52.16	2.1238e+07	8.92942e+06	60.33	27.28	High	High	High	High	High	High	High	High	High	High	High	High	High	High	High	High	High
High	Master Protein	A0A6P7SFD2	vascular endothelial growth factor receptor 2-like OS=Octopus vulgaris OX=6645 GN=LOC115212177 PE=4 SV=1	0	FALSE	19.557	7	4	11	4	763	87.9	6.84	37.73	4	protein metabolism;other metabolic processes	other membranes	kinase activity;other molecular function	Pf07714, Pf08205, Pf13927		A0A6P7SFD2	LOC115212177	0	0	6.58	0.00217492	0.0245167	16.71	3.05132e+06	490755	13.76	21.96	Peak Found	Peak Found	High	High	Not Found	Peak Found	Not Found	Peak Found	Peak Found	Peak Found	High	High	Not Found	Not Found	Not Found	Peak Found	Peak Found
High	Master Protein	A0A0L8FGX6	Vang-like protein OS=Octopus bimaculoides OX=37653 GN=OCBIM_22021207mg PE=3 SV=1	0	FALSE	8.389	5	2	5	2	543	62.6	8.56	8.07	2		plasma membrane;other membranes		Pf06638	106883430	A0A0L8FGX6; obi:106883430		0	0	5.198	0.336669	0.411108	30.84	969619	163766	169.31	34.6	Peak Found	Peak Found	High	High	Not Found	Peak Found	Peak Found	Peak Found	Peak Found	Peak Found	Peak Found	High	High	Peak Found	Peak Found	Not Found	Peak Found
High	Master Protein	A0A6P7TYI2	Valyl-tRNA synthetase OS=Octopus vulgaris OX=6645 GN=LOC115231725 PE=3 SV=1	0	FALSE	40.694	9	9	214	1	1051	119.3	7.01	416.02	9	protein metabolism;RNA metabolism OR transcription;other metabolic processes	other cell component	other molecular function	Pf00133, Pf08264, Pf10458		A0A6P7TYI2	LOC115231725	0	8	2.693	0.000341667	0.0142821	22.96	1.58e+07	6.11258e+06	17.54	33.89	Peak Found	High	Not Found	High	Not Found	Not Found	High	Peak Found	High	High	Peak Found	Peak Found	High	Peak Found	Not Found	High	High
High	Master Protein	A0A0L8G4S7	Valyl-tRNA synthetase OS=Octopus bimaculoides OX=37653 GN=OCBIM_22000363mg PE=3 SV=1	0	FALSE	45.549	10	9	216	1	1051	119.5	6.87	493.4	9	protein metabolism;RNA metabolism OR transcription;other metabolic processes	other cell component	other molecular function	Pf00133, Pf08264, Pf10458	106879229	A0A0L8G4S7		0	0	7.027	0.247517	0.324753	109.86	4.7915e+06	459656	39.32	48.79	Not Found	High	High	High	High	High	High	Peak Found	High	Peak Found	High	High	Peak Found	High	High	High	High
High	Master Protein	A0A6P7U7P8	Vacuolar-sorting protein SNF8 OS=Octopus vulgaris OX=6645 GN=LOC115231090 PE=3 SV=1	0	FALSE	25.444	30	5	125	5	244	27.4	7.4	347	5	transport	other membranes;other cytoplasmic organelle		Pf04157		A0A6P7U7P8	LOC115231090	0	0	7.729	0.0079775	0.0403662	34.31	2.23045e+07	2.53579e+06	26.84	30.81	High	High	High	High	High	High	High	High	High	High	High	High	High	High	High	High	High
High	Master Protein	A0A6P7T1Q5	Vacuolar proton pump subunit B OS=Octopus vulgaris OX=6645 GN=LOC115218857 PE=3 SV=1	0	FALSE	113.483	30	13	624	13	509	56.5	5.41	1812.39	13	other metabolic processes;transport	other membranes	other molecular function	Pf00006, Pf02874		A0A6P7T1Q5	LOC115218857	0	0	2.062	0.00267785	0.0261312	4.85	1.25788e+08	6.25262e+07	21.38	22.66	High	High	High	High	High	High	High	High	High	High	High	High	High	High	High	High	High
High	Master Protein	A0A6P7SEB2	Vacuolar protein-sorting-associated protein 36 OS=Octopus vulgaris OX=6645 GN=LOC115212070 PE=3 SV=1	0	FALSE	19.244	14	4	82	4	384	43.9	5.55	217.88	4	protein metabolism;other metabolic processes;transport	other membranes;other cytoplasmic organelle	other molecular function	Pf04157, Pf11605		A0A6P7SEB2	LOC115212070	0	0	2.534	0.0247337	0.073606	17.15	4.5013e+06	1.54135e+06	40.95	35.28	High	High	High	High	High	High	High	High	High	High	High	High	High	High	High	High	High
High	Master Protein	A0A6P7SRA2	vacuolar protein sorting-associated protein VTA1 homolog OS=Octopus vulgaris OX=6645 GN=LOC115215689 PE=3 SV=1	0	FALSE	13.029	10	3	81	3	312	34.3	5.14	228.12	3	transport	other membranes;other cytoplasmic organelle		Pf04652, Pf18097		A0A6P7SRA2	LOC115215689	0	0	6.978	0.173207	0.249977	318.23	2.62447e+07	3.58574e+06	106.21	31.07	High	High	High	High	High	High	High	High	High	Peak Found	High	High	High	High	High	High	High
High	Master Protein	A0A6P7TT09	Vacuolar protein sorting-associated protein 53 homolog OS=Octopus vulgaris OX=6645 GN=LOC115226176 PE=3 SV=1	0.001	FALSE	5.565	2	2	2	2	855	96.8	5.83	4.96	2	transport	other membranes;cytosol;ER/Golgi;other cytoplasmic organelle		Pf04100		A0A6P7TT09	LOC115226176	0	0	100			0	1.7684e+06		65.42		Not Found	Not Found	Peak Found	Peak Found	Peak Found	Peak Found	Peak Found	Peak Found	Peak Found	Not Found	High	Not Found	Peak Found	High	Not Found	Peak Found	Peak Found
High	Master Protein	A0A6P7S9C6	vacuolar protein sorting-associated protein 45 OS=Octopus vulgaris OX=6645 GN=LOC115210322 PE=3 SV=1	0	FALSE	54.181	29	13	129	13	565	64.2	8.16	311.02	13	transport			Pf00995		A0A6P7S9C6	LOC115210322	0	0	1.946	0.0424136	0.10182	7.4	1.32497e+07	5.14365e+06	33.46	39.6	High	High	High	High	High	High	High	High	High	High	High	High	High	High	High	High	High
High	Master Protein	A0A6P7TNQ8	vacuolar protein sorting-associated protein 37B OS=Octopus vulgaris OX=6645 GN=LOC115224797 PE=4 SV=1	0	FALSE	11.453	10	3	78	3	270	30.2	5.2	203.71	3	transport	other membranes;other cytoplasmic organelle		Pf07200		A0A6P7TNQ8	LOC115224797	0	0	0.533	0.340384	0.414135	28.58	2.10524e+07	3.51846e+07	28.11	151.46	High	High	High	High	High	High	High	High	High	High	High	High	High	High	High	High	High
High	Master Protein	A0A6P7S6B8	Vacuolar protein sorting-associated protein 35 OS=Octopus vulgaris OX=6645 GN=LOC115209450 PE=3 SV=1	0	FALSE	200.557	36	29	633	5	823	94.5	5.53	1934.98	29	transport	other membranes;cytosol		Pf03635		A0A6P7S6B8	LOC115209450	0	21	20.885	0.000883066	0.0171077	25.88	4.97557e+08	2.38236e+07	12.78	33.87	High	High	High	High	High	High	High	High	High	High	High	High	High	High	High	High	High
High	Master Protein	A0A0L8GWR4	Vacuolar protein sorting-associated protein 35 OS=Octopus bimaculoides OX=37653 GN=OCBIM_22026408mg PE=3 SV=1	0	FALSE	186.352	37	26	562	2	747	85.8	5.33	1831.77	26	transport	other membranes;cytosol		Pf03635		A0A0L8GWR4		0	0	0.468	0.14898	0.227895	53	44007.9	94771.3	17.91	62.5	Peak Found	Not Found	Peak Found	High	Peak Found	High	Peak Found	High	Peak Found	High	High	High	Not Found	Peak Found	High	High	High
High	Master Protein	A0A6P7TLW7	vacuolar protein sorting-associated protein 33A OS=Octopus vulgaris OX=6645 GN=LOC115226094 PE=3 SV=1	0	FALSE	10.294	6	4	13	4	610	69.2	6.49	20.95	4	transport			Pf00995		A0A6P7TLW7	LOC115226094	0	0	1.253	0.316611	0.392455	380.6	2.83374e+07	2.2272e+07	148.67	17.12	High	Peak Found	High	High	High	Peak Found	High	Peak Found	Peak Found	Peak Found	Peak Found	High	Peak Found	High	Peak Found	Peak Found	Peak Found
High	Master Protein	A0A0L8GVM9	Vacuolar protein sorting-associated protein 29 OS=Octopus bimaculoides OX=37653 GN=OCBIM_22027593mg PE=3 SV=1	0	FALSE	54.697	35	6	205	6	182	20.6	6.61	699.29	6	transport	other membranes;cytosol;other cytoplasmic organelle		Pf12850	106874621	A0A0L8GVM9; obi:106874621		0	0	3.737	0.0242753	0.0735918	84.84	3.51677e+07	9.7957e+06	30.39	61.31	High	High	High	High	High	High	High	High	High	High	High	High	High	High	High	High	High
High	Master Protein	A0A0L8G4F6	Vacuolar protein sorting-associated protein 28 homolog OS=Octopus bimaculoides OX=37653 GN=OCBIM_22000267mg PE=3 SV=1	0	FALSE	23.351	29	5	54	5	223	25.7	5.54	134.55	5	protein metabolism;other metabolic processes;transport	other membranes;other cytoplasmic organelle		Pf03997	106879199	A0A0L8G4F6; obi:106879199		0	0	1.366	0.0505633	0.114393	18.34	3.46893e+06	2.54458e+06	18.46	15.23	High	High	High	High	High	High	High	High	High	High	High	High	High	High	High	High	High
High	Master Protein	A0A6P7T9S0	vacuolar protein sorting-associated protein 26C OS=Octopus vulgaris OX=6645 GN=LOC115221599 PE=3 SV=1	0	FALSE	8.729	7	2	16	2	298	33.5	7.27	27.02	2	transport			Pf03643		A0A6P7T9S0	LOC115221599	0	0	0.099	0.019756	0.0641773	18.14	1.91814e+06	1.86467e+07	34.57	42.1	Peak Found	Peak Found	High	High	High	High	Peak Found	Peak Found	Peak Found	High	High	High	Peak Found	Peak Found	High	Peak Found	High
High	Master Protein	A0A6P7SD98	Vacuolar protein sorting-associated protein 18 homolog OS=Octopus vulgaris OX=6645 GN=LOC115211650 PE=3 SV=1	0	FALSE	13.302	4	3	32	3	970	112.9	5.96	67.27	3	transport	other membranes	other molecular function	Pf00637, Pf05131		A0A6P7SD98	LOC115211650	0	0	1.529	0.283934	0.361014	107.44	2.41458e+07	1.30316e+07	92.9	43.63	Peak Found	Peak Found	High	High	Peak Found	Peak Found	High	Peak Found	High	Peak Found	High	High	Peak Found	Peak Found	Peak Found	High	Not Found
High	Master Protein	A0A6P7SI67	Vacuolar protein sorting-associated protein 16 homolog OS=Octopus vulgaris OX=6645 GN=LOC115213100 PE=3 SV=1	0	FALSE	10.055	3	2	24	2	828	94.7	7.69	57.5	2	cell organization and biogenesis;transport	other membranes;other cytoplasmic organelle		Pf04840, Pf04841		A0A6P7SI67	LOC115213100	0	0	0.227	0.0619039	0.129372	76.25	1.62379e+06	6.9404e+06	81.99	14.29	Peak Found	Not Found	Peak Found	Not Found	Not Found	Peak Found	Not Found	High	High	High	High	High	High	High	High	High	High
High	Master Protein	A0A6P7U7I0	vacuolar protein sorting-associated protein 13A OS=Octopus vulgaris OX=6645 GN=LOC115231449 PE=4 SV=2	0	FALSE	29.174	15	6	22	6	355	39.3	7.99	66.07	6				Pf16909		A0A6P7U7I0	LOC115231449	0	0	39.787	0.324385	0.400329	174.02	2.51701e+06	467068	76.97	20.25	Not Found	Not Found	High	High	Not Found	Not Found	Not Found	Not Found	Not Found	Not Found	High	High	Not Found	Peak Found	Peak Found	High	Peak Found
High	Master Protein	A0A6P7TUP0	vacuolar protein sorting-associated protein 13A OS=Octopus vulgaris OX=6645 GN=LOC115229235 PE=4 SV=2	0	FALSE	7.609	9	2	59	2	236	27.3	7.27	117.33	2						A0A6P7TUP0	LOC115229235	0	0	5.407	0.11579	0.196033	89.07	3.36636e+06	640884	17.88	105.61	High	High	High	High	High	High	High	High	High	High	High	High	High	Peak Found	High	High	High
High	Master Protein	A0A7E6FK56	vacuolar protein sorting-associated protein 13A OS=Octopus vulgaris OX=6645 GN=LOC115223083 PE=3 SV=1	0	FALSE	148.297	14	34	215	1	2782	316.7	6	466.55	34				Pf06650, Pf12624, Pf16908, Pf16910		A0A7E6FK56	LOC115223083	0	0									Not Found	Not Found	Not Found	Not Found	Not Found	Not Found	Not Found	Not Found	Not Found	Not Found	High	High	Not Found	Not Found	Not Found	Not Found	Not Found
High	Master Protein	A0A7E6FEW9	vacuolar protein sorting-associated protein 13A OS=Octopus vulgaris OX=6645 GN=LOC115219905 PE=3 SV=1	0	FALSE	321.471	18	61	1908	17	3243	364.4	6.27	5329.23	61				Pf06650, Pf09333, Pf12624, Pf16908, Pf16909, Pf16910		A0A7E6FEW9	LOC115219905	0	41	1.141	0.105741	0.185065	14.09	5.22193e+08	4.54396e+08	9.19	13.81	High	High	High	High	High	High	High	High	High	High	High	High	High	High	High	High	High
High	Master Protein	A0A6P7TLJ3	Vacuolar protein sorting-associated protein 11 homolog OS=Octopus vulgaris OX=6645 GN=LOC115223483 PE=3 SV=1	0	FALSE	6.669	3	2	13	2	908	105.2	6.98	11.02	2	transport	other membranes	other molecular function	Pf00637, Pf12451		A0A6P7TLJ3	LOC115223483	0	0	2.299	0.246835	0.324222	107.54	1.31225e+06	392234	59.13	34.97	Not Found	Not Found	Peak Found	High	High	Not Found	Not Found	Not Found	High	High	High	High	Not Found	High	Not Found	High	Not Found
High	Master Protein	A0A0L8HD68	Vacuolar fusion protein MON1 homolog OS=Octopus bimaculoides OX=37653 GN=OCBIM_22017249mg PE=3 SV=1	0	FALSE	12.235	4	2	21	2	658	73.1	5.34	49.98	2	transport			Pf19036, Pf19037, Pf19038	106871415	A0A0L8HD68; obi:106871415		0	0	1.989	0.130251	0.20923	21.46	3.89724e+06	1.49858e+06	54.77	44.2	Peak Found	Not Found	High	High	High	Not Found	Not Found	Peak Found	High	High	High	High	Not Found	Not Found	High	High	Peak Found
High	Master Protein	A0A6P7SGK6	vacuolar fusion protein CCZ1 homolog OS=Octopus vulgaris OX=6645 GN=LOC115212356 PE=3 SV=1	0	FALSE	17.76	11	4	20	4	464	53.8	6.34	38.26	4	transport	other cytoplasmic organelle		Pf19031, Pf19032, Pf19033		A0A6P7SGK6	LOC115212356	0	0	2.594	0.0164179	0.0583837	16.28	1.06791e+06	456664	31.84	22.39	High	Peak Found	High	High	High	High	Peak Found	Peak Found	Peak Found	High	High	High	Peak Found	Peak Found	Peak Found	Peak Found	High
High	Master Protein	A0A6P7SXM9	V-type proton ATPase subunit S1 OS=Octopus vulgaris OX=6645 GN=LOC115217537 PE=3 SV=1	0	FALSE	13.27	10	4	36	4	430	47.9	6.95	38.05	4	transport	other membranes		Pf05827, Pf20520		A0A6P7SXM9	LOC115217537	0	0	2.748	0.271664	0.349279	63.13	1.50031e+06	675355	74.49	40.61	High	High	High	High	High	High	High	High	High	High	High	High	High	Peak Found	High	High	High
High	Master Protein	A0A0L8H548	V-type proton ATPase subunit OS=Octopus bimaculoides OX=37653 GN=OCBIM_22022283mg PE=3 SV=1	0	FALSE	48.529	20	8	351	8	349	40.3	4.89	853.53	8	transport	other membranes	transporter activity	Pf01992	106872764	A0A0L8H548; obi:106872764		0	0	4.862	0.0323952	0.0858585	43.59	6.97454e+07	1.35808e+07	39.84	30.04	High	High	High	High	High	High	High	High	High	High	High	High	High	High	High	High	High
High	Master Protein	A0A6P7S5U6	V-type proton ATPase subunit H OS=Octopus vulgaris OX=6645 GN=LOC115209314 PE=3 SV=1	0	FALSE	87.523	34	17	550	17	481	56.1	6.95	1441.77	17	transport	other membranes;other cytoplasmic organelle	transporter activity	Pf03224, Pf11698		A0A6P7S5U6	LOC115209314	0	0	2.271	0.0597819	0.12732	63.3	7.56509e+07	3.02586e+07	27.55	34.23	High	High	High	High	High	High	High	High	High	High	High	High	High	High	High	High	High
High	Master Protein	A0A6P7U0V5	V-type proton ATPase subunit G OS=Octopus vulgaris OX=6645 GN=LOC115232535 PE=3 SV=1	0	FALSE	69.884	73	11	391	2	117	13.5	9.38	1262.77	11	transport	other membranes;other cytoplasmic organelle	transporter activity	Pf03179		A0A6P7U0V5	LOC115232535	0	0	2.411	0.00117722	0.0190212	9.45	5.96685e+06	2.64172e+06	18.52	39.7	High	High	High	High	High	High	High	High	High	High	High	High	High	High	High	High	High
High	Master Protein	A0A0L8G728	V-type proton ATPase subunit G OS=Octopus bimaculoides OX=37653 GN=OCBIM_22039084mg PE=3 SV=1	0	FALSE	70.021	69	11	373	2	100	11.7	9.16	1174.81	11	transport	other membranes;other cytoplasmic organelle	transporter activity	Pf03179	106878774	A0A0L8G728; obi:106878774		0	10	5.28	0.0470674	0.109254	71.81	7.93079e+07	1.57793e+07	46.83	24.25	High	High	High	High	High	High	High	High	High	High	High	High	High	Peak Found	High	High	High
High	Master Protein	A0A6P7T7L3	V-type proton ATPase subunit F OS=Octopus vulgaris OX=6645 GN=LOC115220864 PE=3 SV=1	0	FALSE	6.68	15	2	148	2	121	13.4	6.3	317.82	2	transport	other membranes	transporter activity	Pf01990		A0A6P7T7L3	LOC115220864	0	0	1.528	0.118927	0.198363	44.37	1.16508e+07	9.21129e+06	38.62	28.28	High	High	High	High	High	High	High	High	High	High	High	High	High	High	High	High	High
High	Master Protein	A0A6P7SPF0	V-type proton ATPase subunit E OS=Octopus vulgaris OX=6645 GN=LOC115215132 PE=3 SV=1	0	FALSE	95.757	52	17	509	17	226	26.3	8.63	1295.88	17	transport	other membranes	transporter activity	Pf01991		A0A6P7SPF0	LOC115215132	0	0	2.438	0.00391183	0.0290039	5.44	7.82002e+07	3.34808e+07	10.14	9.89	High	High	High	High	High	High	High	High	High	High	High	High	High	High	High	High	High
High	Master Protein	A0A6P7SWA9	V-type proton ATPase subunit D OS=Octopus vulgaris OX=6645 GN=LOC115217092 PE=3 SV=1	0	FALSE	19.9	24	5	86	5	247	28.4	9.55	222.05	5	transport		transporter activity	Pf01813		A0A6P7SWA9	LOC115217092	0	0	23.681	0.00747261	0.0389928	29.26	2.04961e+07	827525	31.93	55.92	High	High	High	High	High	High	High	High	High	High	High	High	High	High	High	High	High
High	Master Protein	A0A6P7SX29	V-type proton ATPase subunit C OS=Octopus vulgaris OX=6645 GN=LOC115217330 PE=3 SV=1	0	FALSE	85.728	46	19	481	19	385	44.3	8.09	1177.25	19	transport	other membranes	transporter activity	Pf03223		A0A6P7SX29	LOC115217330	0	0	1.431	0.0888178	0.165149	28.6	5.62388e+07	3.79466e+07	34.36	15.56	High	High	High	High	High	High	High	High	High	High	High	High	High	High	High	High	High
High	Master Protein	A0A7E6F3P9	V-type proton ATPase subunit a OS=Octopus vulgaris OX=6645 GN=LOC115216617 PE=3 SV=1	0	FALSE	79.457	16	13	401	12	863	98.9	6.8	1150.15	13	transport	other membranes;other cytoplasmic organelle	transporter activity	Pf01496		A0A7E6F3P9	LOC115216617	0	1	1.384	0.0329361	0.0869017	13.79	7.96809e+07	5.45085e+07	14.29	35.95	High	High	High	High	High	High	High	High	High	High	High	High	High	High	High	High	High
High	Master Protein	A0A0L8H512	V-type proton ATPase subunit a OS=Octopus bimaculoides OX=37653 GN=OCBIM_22022329mg PE=3 SV=1	0	FALSE	18.564	7	6	75	5	835	95.5	6.15	100.69	6	transport	other membranes;other cytoplasmic organelle	transporter activity	Pf01496	106872779	A0A0L8H512; obi:106872779		0	0	1.141	0.408017	0.48095	95.54	6.87129e+06	5.79318e+06	79.61	20.51	High	Peak Found	High	High	Peak Found	Peak Found	High	High	High	High	High	High	High	High	High	High	High
High	Master Protein	A0A0L8HQE5	V-type proton ATPase proteolipid subunit OS=Octopus bimaculoides OX=37653 GN=OCBIM_22008965mg PE=3 SV=1	0	FALSE	12.649	12	1	60	1	155	15.8	9.41	242.71	1	transport	other membranes;other cytoplasmic organelle	transporter activity	Pf00137	106869266	A0A0L8HQE5; obi:106869266		0	0	9.008	0.0017216	0.0222734	13.86	1.40941e+07	1.3681e+06	19.52	34.04	High	High	High	High	High	High	Peak Found	High	High	High	High	High	High	High	High	High	High
High	Master Protein	A0A6P7SVS2	UV excision repair protein RAD23 OS=Octopus vulgaris OX=6645 GN=LOC115216665 PE=3 SV=1	0	FALSE	44.347	16	7	452	7	458	47.5	4.54	1215.79	7	protein metabolism;DNA metabolism;other metabolic processes;stress response	cytosol;nucleus	nucleic acid binding activity;other molecular function	Pf00240, Pf00627, Pf09280		A0A6P7SVS2	LOC115216665	0	0	5.859	0.00558115	0.0344287	23.66	1.47396e+08	2.43323e+07	21.57	14.3	High	High	High	High	High	High	High	High	High	High	High	High	High	High	High	High	High
High	Master Protein	A0A6P7TSH4	UTP--glucose-1-phosphate uridylyltransferase OS=Octopus vulgaris OX=6645 GN=LOC115228238 PE=3 SV=1	0	FALSE	164.302	45	30	1475	30	508	56.9	8.37	3696.81	30	other metabolic processes		other molecular function	Pf01704		A0A6P7TSH4	LOC115228238	0	0	2.792	0.00291797	0.0267903	17.41	7.66339e+08	2.73488e+08	13.61	15.25	High	High	High	High	High	High	High	High	High	High	High	High	High	High	High	High	High
High	Master Protein	A0A6P7TAA3	USP6 N-terminal-like protein isoform X1 OS=Octopus vulgaris OX=6645 GN=LOC115221986 PE=4 SV=1	0	FALSE	8.865	5	2	31	2	680	78.8	6.47	29.43	2				Pf00566		A0A6P7TAA3	LOC115221986	0	0	14.624	0.0549964	0.12016	496.48	1.38359e+06	600943	21.96	17.39	High	High	High	High	High	High	High	High	High	High	High	High	High	High	High	High	High
High	Master Protein	A0A0L8GPM0	Usp domain-containing protein OS=Octopus bimaculoides OX=37653 GN=OCBIM_22030262mg PE=4 SV=1	0	FALSE	65.082	63	7	270	2	156	17.3	7.72	1062.88	7				Pf00582	106875564	A0A0L8GPM0; obi:106875564		0	5	3.765	0.0292539	0.080979	10.12	6.42864e+07	1.77952e+07	41.78	14.91	High	Peak Found	High	High	Peak Found	Peak Found	High	High	Peak Found	High	High	High	High	High	High	High	High
High	Master Protein	A0A0L8FFM7	Usp domain-containing protein OS=Octopus bimaculoides OX=37653 GN=OCBIM_22023291mg PE=4 SV=1	0	FALSE	15.651	40	2	32	2	84	9.3	10.24	76.38	2				Pf00582		A0A0L8FFM7		0	0	2.241	0.00610318	0.0356849	30.89	3.21908e+07	1.25824e+07	35.91	63.42	High	High	High	High	High	High	High	High	High	High	High	High	High	High	High	Peak Found	High
High	Master Protein	A0A0L8FH33	USP domain-containing protein OS=Octopus bimaculoides OX=37653 GN=OCBIM_22021056mg PE=3 SV=1	0	FALSE	19.776	7	5	30	1	975	107.2	5.72	55.93	5	protein metabolism;DNA metabolism;other metabolic processes;stress response	nucleus;other cell component	other molecular function	Pf00443	106883420	A0A0L8FH33; obi:106883420		0	3	1.226	0.459205	0.529536	44.17	954624	1.12076e+06	97.1	59.48	High	High	High	High	High	High	Not Found	Not Found	Not Found	Peak Found	Not Found	Peak Found	Not Found	Not Found	Not Found	Peak Found	Peak Found
High	Master Protein	A0A0L8HJM9	Usp domain-containing protein OS=Octopus bimaculoides OX=37653 GN=OCBIM_22013248mg PE=4 SV=1	0	FALSE	33.257	35	6	181	6	135	15.5	8.73	482.29	6				Pf00582	106870341	A0A0L8HJM9; obi:106870341		0	0	3.32	0.0432077	0.103134	27.01	2.01043e+07	5.84743e+06	52.03	34.39	High	High	High	High	High	High	High	High	High	High	High	High	High	High	High	High	High
High	Master Protein	A0A6P7T819	USE1-like protein OS=Octopus vulgaris OX=6645 GN=LOC115220527 PE=3 SV=1	0.007	FALSE	4.065	4	1	3	1	244	27.9	8.41	7.98	1	transport	other membranes;ER/Golgi		Pf09753		A0A6P7T819	LOC115220527	0	0									Not Found	Not Found	Not Found	Not Found	Not Found	Not Found	Not Found	Not Found	Not Found	Not Found	Not Found	Not Found	Not Found	Not Found	Not Found	Not Found	Not Found
High	Master Protein	A0A0L8HWX4	Uroporphyrinogen decarboxylase OS=Octopus bimaculoides OX=37653 GN=OCBIM_22003621mg PE=3 SV=1	0	FALSE	19.289	9	2	19	2	382	43	7.27	74.76	2	other metabolic processes		other molecular function	Pf01208	106868090	A0A0L8HWX4; obi:106868090		0	0	1.121	0.532647	0.594318	71.49	8.24158e+06	6.80691e+06	76.2	23.74	High	Not Found	Not Found	High	Not Found	Not Found	High	Not Found	Not Found	High	High	High	High	Not Found	High	High	High
High	Master Protein	A0A0L8H1U6	Uridine/cytidine kinase OS=Octopus bimaculoides OX=37653 GN=OCBIM_22024296mg PE=3 SV=1	0	FALSE	33.738	26	6	141	6	250	28.6	6.43	446.88	6	other metabolic processes		kinase activity;other molecular function	Pf00485	106873358	A0A0L8H1U6; obi:106873358		0	0	1.794	0.0621428	0.129623	22.14	2.04114e+07	1.06511e+07	37.8	24.19	High	High	High	High	High	High	High	High	High	High	High	High	High	High	High	High	High
High	Master Protein	A0A0L8H911	Uridine kinase OS=Octopus bimaculoides OX=37653 GN=OCBIM_22019774mg PE=3 SV=1	0	FALSE	26.57	14	5	68	5	534	59.6	7.39	198.51	5	other metabolic processes		kinase activity;other molecular function	Pf00485, Pf14681	106872061	A0A0L8H911; obi:106872061		0	0	0.323	0.326778	0.401483	221.95	8.02691e+06	1.80102e+07	91.7	60.58	High	High	High	High	High	High	High	High	High	High	High	High	High	High	High	High	High
High	Master Protein	A0A6P7T7R1	uracil phosphoribosyltransferase homolog OS=Octopus vulgaris OX=6645 GN=LOC115219758 PE=4 SV=1	0	FALSE	22.795	25	4	50	4	221	24.9	8.29	133.06	4	other metabolic processes		other molecular function	Pf14681		A0A6P7T7R1	LOC115219758	0	0	1.383	0.134914	0.214495	23.81	2.68363e+06	1.49044e+06	47.71	41.05	High	High	High	High	High	High	High	High	High	High	High	High	High	High	High	High	Not Found
High	Master Protein	A0A6P7S971	UPF0183 protein C16orf70 homolog isoform X1 OS=Octopus vulgaris OX=6645 GN=LOC115210276 PE=3 SV=1	0	FALSE	8.703	8	3	5	3	429	49.1	7.91	12.92	3				Pf03676		A0A6P7S971	LOC115210276	0	0	100			0	1.35469e+06	4.1593e+06	74.63		Not Found	Not Found	High	High	Peak Found	Not Found	Not Found	Peak Found	Not Found	Not Found	High	High	Peak Found	Not Found	Not Found	Not Found	Not Found
High	Master Protein	A0A6P7S882	universal stress protein Slr1101-like isoform X2 OS=Octopus vulgaris OX=6645 GN=LOC115210225 PE=4 SV=2	0	FALSE	67.941	34	5	783	5	126	13.8	7.34	2375.84	5				Pf00582		A0A6P7S882	LOC115210225	0	0	2.092	0.0159552	0.0576701	24.71	4.03553e+08	1.79875e+08	23.5	13.11	High	High	High	High	High	High	High	High	High	High	High	High	High	High	High	High	High
High	Master Protein	A0A6P7TYL3	universal stress protein Slr1101 OS=Octopus vulgaris OX=6645 GN=LOC115227006 PE=4 SV=2	0	FALSE	76.704	52	6	267	1	149	16.9	8.95	1018.22	6				Pf00582		A0A6P7TYL3	LOC115227006	0	0	7.975	0.138595	0.218734	104.07	1.39949e+07	2.3143e+06	86.92	36.64	High	High	High	High	High	High	High	High	High	High	High	High	High	Peak Found	Peak Found	High	High
High	Master Protein	A0A6P7S784	universal stress protein Sll1388-like OS=Octopus vulgaris OX=6645 GN=LOC115209704 PE=4 SV=1	0.007	FALSE	4.077	6	1	44	1	162	18.2	7.25	74.7	1				Pf00582		A0A6P7S784	LOC115209704	0	0	1.684	0.0748609	0.146941	35.46	4.02093e+06	2.26068e+06	41.09	17.09	Not Found	High	High	High	High	High	Not Found	High	High	High	High	High	Not Found	High	High	High	High
High	Master Protein	A0A6P7SH78	universal stress protein in QAH/OAS sulfhydrylase 3'region isoform X1 OS=Octopus vulgaris OX=6645 GN=LOC115212900 PE=4 SV=1	0.007	FALSE	3.784	6	1	79	1	144	15.7	7.97	195.5	1				Pf00582		A0A6P7SH78	LOC115212900	0	0	1.748	0.0137367	0.0523691	6.04	5.21856e+07	3.07696e+07	19.43	4.25	High	High	High	High	High	High	High	High	High	High	High	High	High	High	High	High	High
High	Master Protein	A0A7E6FQ68	unconventional myosin-XVIIIa isoform X3 OS=Octopus vulgaris OX=6645 GN=LOC115224915 PE=3 SV=1	0	FALSE	64.701	9	16	207	11	2027	231.3	6.52	501.02	16		cytoskeleton	cytoskeletal activity;other molecular function	Pf00063, Pf00595, Pf00612, Pf01576		A0A7E6FQ68	LOC115224915	0	4	1.401	0.0343957	0.0892062	17.82	9.34113e+06	6.52131e+06	3.77	19.63	High	High	High	High	High	High	High	High	High	High	High	High	High	High	High	High	High
High	Master Protein	A0A7E6FCV6	unconventional myosin-Va isoform X6 OS=Octopus vulgaris OX=6645 GN=LOC115219750 PE=3 SV=1	0	FALSE	81.162	12	20	221	2	1902	220.6	7.94	457.03	20		cytoskeleton	cytoskeletal activity;other molecular function	Pf00063, Pf00612, Pf01843		A0A7E6FCV6	LOC115219750	0	16	1.655	0.224276	0.301002	85.54	3.18372e+07	1.85331e+07	46.89	36.47	Peak Found	Peak Found	Peak Found	Not Found	Not Found	Peak Found	Not Found	Not Found	Peak Found	High	High	High	Not Found	Not Found	Peak Found	Not Found	High
High	Master Protein	A0A6P7SK65	unconventional myosin-Ic isoform X1 OS=Octopus vulgaris OX=6645 GN=LOC115213502 PE=3 SV=1	0	FALSE	50.748	14	11	105	11	1040	119.9	8.82	274.64	11		cytoskeleton	cytoskeletal activity;other molecular function	Pf00063, Pf06017		A0A6P7SK65	LOC115213502	0	0	0.01	0.00415127	0.0296995	0	9.94884e+06	8.89154e+08	22.03	25.01	High	Peak Found	High	High	High	High	High	High	High	High	High	High	High	High	High	High	High
High	Master Protein	A0A6P7TDF6	Unconventional myosin-6 OS=Octopus vulgaris OX=6645 GN=LOC115222880 PE=3 SV=1	0	FALSE	17.605	4	5	85	1	1236	142.3	8.84	181.76	5	transport;other biological processes	plasma membrane;other membranes;cytosol;cytoskeleton;ER/Golgi;nucleus;other cell component	cytoskeletal activity;other molecular function	Pf00063, Pf16521		A0A6P7TDF6	LOC115222880	0	3	2.869	0.0495275	0.112789	34.37	1.01697e+08	3.6638e+07	34.43	16.56	Not Found	Not Found	Not Found	Not Found	Not Found	Not Found	Not Found	Not Found	Not Found	Not Found	Not Found	Peak Found	Not Found	Not Found	Peak Found	Not Found	Not Found
High	Master Protein	A0A6P7T671	uncharacterized protein ZK1073.1 OS=Octopus vulgaris OX=6645 GN=LOC115219289 PE=3 SV=1	0	FALSE	101.209	49	7	995	7	162	17.9	6.92	4120.18	7				Pf03096		A0A6P7T671	LOC115219289	0	0	3.856	0.00664339	0.036928	3.11	5.05075e+08	1.33286e+08	28.84	26.79	High	High	High	High	High	High	High	High	High	High	High	High	High	High	High	High	High
High	Master Protein	A0A0L8G5L1	Uncharacterized protein OS=Octopus bimaculoides OX=37653 GN=OCBIM_22039949mg PE=4 SV=1	0	FALSE	29.667	24	6	142	6	302	34.6	7.97	408.48	6					106879066	A0A0L8G5L1; obi:106879066		0	0	7.418	0.00646942	0.0365649	7.44	1.2358e+07	1.75288e+06	25.04	8.32	High	High	High	High	High	High	High	High	High	High	High	High	High	High	High	High	High
High	Master Protein	A0A0L8G5R0	Uncharacterized protein OS=Octopus bimaculoides OX=37653 GN=OCBIM_22039935mg PE=3 SV=1	0	FALSE	127.127	66	8	615	8	59	6.6	5.12	2139.37	8		mitochondrion	other molecular function	Pf05051		A0A0L8G5R0		0	0	2.825	0.0321458	0.0853251	44.09	4.74467e+08	1.77068e+08	24.65	35.42	High	High	High	High	High	High	High	High	High	High	High	High	High	High	High	High	High
High	Master Protein	A0A0L8G583	Uncharacterized protein OS=Octopus bimaculoides OX=37653 GN=OCBIM_22039929mg PE=4 SV=1	0.001	FALSE	5.487	5	1	4	1	248	27.5	6.29	6.08	1				Pf01138, Pf03725	106879058	A0A0L8G583; obi:106879058		0	0									Not Found	Not Found	Not Found	High	Not Found	Not Found	Not Found	Not Found	Not Found	Not Found	Not Found	High	Not Found	Not Found	Not Found	Not Found	Not Found
High	Master Protein	A0A0L8I1K9	Uncharacterized protein OS=Octopus bimaculoides OX=37653 GN=OCBIM_22039896mg PE=4 SV=1	0	FALSE	10.231	8	2	4	2	354	39.2	5.17	12.83	2					106867466	A0A0L8I1K9; obi:106867466		0	0	0.01			0	1.98364e+06	1.00419e+06		37.97	Peak Found	Peak Found	High	High	Not Found	High	Not Found	Not Found	Not Found	Not Found	Not Found	Not Found	Not Found	Not Found	Not Found	Not Found	Not Found
High	Master Protein	A0A0L8I0J9	Uncharacterized protein OS=Octopus bimaculoides OX=37653 GN=OCBIM_22039894mg PE=3 SV=1	0	FALSE	14.832	18	3	125	3	184	21	5.68	345.74	3	other biological processes		other molecular function	Pf00025	106867464	A0A0L8I0J9; obi:106867464		0	0	4.319	0.0264002	0.0765617	50.99	2.26997e+07	5.27155e+06	32.19	24.8	High	High	High	High	High	High	High	High	High	High	High	High	High	High	High	High	High
High	Master Protein	A0A0L8G5A6	Uncharacterized protein OS=Octopus bimaculoides OX=37653 GN=OCBIM_22039864mg PE=4 SV=1	0	FALSE	45.163	3	11	98	1	4346	489	6.02	235.08	11	transport	other membranes	other molecular function	Pf00057, Pf00058, Pf12662		A0A0L8G5A6		0	0	0.683	0.255843	0.333123	30.69	1.66474e+06	2.43568e+06	13.93	30.44	Not Found	Peak Found	Peak Found	Peak Found	Peak Found	Peak Found	Not Found	Peak Found	Not Found	High	High	Not Found	Not Found	Peak Found	Peak Found	Not Found	Not Found
High	Master Protein	A0A0L8G662	Uncharacterized protein OS=Octopus bimaculoides OX=37653 GN=OCBIM_22039520mg PE=3 SV=1	0	FALSE	276.444	69	30	1924	30	344	39.5	7.06	6865.91	30				Pf00011	106878963	A0A0L8G662; obi:106878963		0	0	1.769	0.0104306	0.0458231	7.14	2.06935e+09	1.28316e+09	17.77	16.02	High	High	High	High	High	High	High	High	High	High	High	High	High	High	High	High	High
High	Master Protein	A0A0L8G6B2	Uncharacterized protein OS=Octopus bimaculoides OX=37653 GN=OCBIM_22039490mg PE=4 SV=1	0	FALSE	31.92	7	6	89	1	1074	123.8	9.48	230.03	6					106878930	A0A0L8G6B2; obi:106878930		0	0	100			0	183916		66.36		Peak Found	Not Found	High	High	High	Peak Found	Not Found	Not Found	Peak Found	Not Found	Not Found	Peak Found	High	Not Found	Not Found	Not Found	Peak Found
High	Master Protein	A0A0L8G6F2	Uncharacterized protein OS=Octopus bimaculoides OX=37653 GN=OCBIM_22039485mg PE=4 SV=1	0	FALSE	61.33	12	11	204	1	1164	135.4	7.44	546.14	11		other membranes;ER/Golgi		Pf00839	106878935	A0A0L8G6F2; obi:106878935		0	0	14.831	0.144115	0.224656	202.07	2.30602e+07	1.55489e+06	96.24	45.31	High	High	High	High	High	High	High	High	High	High	High	High	High	High	High	High	High
High	Master Protein	A0A0L8G5W6	Uncharacterized protein OS=Octopus bimaculoides OX=37653 GN=OCBIM_22039448mg PE=4 SV=1	0	FALSE	11.522	23	1	14	1	71	7.8	7.52	34.17	1		other membranes				A0A0L8G5W6		0	0	1.923	0.164943	0.243061	46.59	1.50136e+06	837229	44.01	54.08	Peak Found	High	High	High	High	High	Peak Found	Peak Found	High	High	High	High	High	Not Found	Not Found	Not Found	Peak Found
High	Master Protein	A0A0L8G6E3	Uncharacterized protein OS=Octopus bimaculoides OX=37653 GN=OCBIM_22039405mg PE=4 SV=1	0	FALSE	6.284	11	2	3	1	311	35.4	9.51	5.37	2				Pf00041, Pf09294		A0A0L8G6E3		0	0	1.287	0.229086	0.305768	79.44	2.46121e+06	1.62689e+06	58.7	56.22	Not Found	Not Found	Not Found	Peak Found	Not Found	Not Found	Not Found	Not Found	Not Found	Not Found	Peak Found	High	Not Found	Not Found	Not Found	Not Found	Not Found
High	Master Protein	A0A0L8I173	Uncharacterized protein OS=Octopus bimaculoides OX=37653 GN=OCBIM_22039332mg PE=4 SV=1	0	FALSE	7.997	2	2	5	1	806	91.1	5.95	12.39	2	cell adhesion	plasma membrane;other membranes	other molecular function	Pf00028		A0A0L8I173		0	1	1.24	0.624746	0.678986	110.37	1.42547e+06	1.18576e+06	54.82	129.06	Not Found	Not Found	Not Found	Not Found	Not Found	Not Found	Not Found	Not Found	Not Found	Not Found	Not Found	Not Found	Not Found	Not Found	Not Found	Not Found	Not Found
High	Master Protein	A0A0L8G6U4	Uncharacterized protein OS=Octopus bimaculoides OX=37653 GN=OCBIM_22039269mg PE=4 SV=1	0	FALSE	25.328	2	6	34	1	3376	378.6	8.41	65.26	6				Pf00052, Pf00053, Pf00054, Pf00055, Pf02210		A0A0L8G6U4		0	3	0.033	0.482408	0.550675	244.66	497203	1.39872e+06	75.45	45.44	Not Found	Not Found	Not Found	Not Found	Not Found	Not Found	Not Found	Not Found	Not Found	Not Found	Not Found	Not Found	Not Found	Not Found	Not Found	Not Found	Not Found
High	Master Protein	A0A0L8G6C8	Uncharacterized protein OS=Octopus bimaculoides OX=37653 GN=OCBIM_22039237mg PE=4 SV=1	0	FALSE	30.804	11	8	94	8	836	94.4	6.96	235.95	8			nucleic acid binding activity	Pf00313, Pf12901	106878826	A0A0L8G6C8; obi:106878826		0	0	1.631	0.146009	0.226384	49.64	2.28367e+07	1.40042e+07	53.16	18.47	High	High	High	High	High	High	High	Peak Found	High	High	High	High	High	High	High	High	High
High	Master Protein	A0A0L8G7M9	Uncharacterized protein OS=Octopus bimaculoides OX=37653 GN=OCBIM_22039236mg PE=3 SV=1	0	FALSE	11.788	15	4	80	4	220	25	6.33	93.28	4	transport			Pf03357	106878828	A0A0L8G7M9; obi:106878828		0	0	2.81	0.101971	0.180973	66.33	1.39655e+07	4.97022e+06	42.09	30.92	High	High	High	High	Peak Found	High	Peak Found	High	High	High	High	High	High	High	High	High	High
High	Master Protein	A0A0L8G707	Uncharacterized protein OS=Octopus bimaculoides OX=37653 GN=OCBIM_22039151mg PE=4 SV=1	0	FALSE	99.657	37	21	343	1	534	60	5.92	898.76	21			nucleic acid binding activity	Pf00076, Pf18360		A0A0L8G707		0	0	100			0	2.59312e+06		51.17		Not Found	Not Found	Peak Found	High	High	High	Peak Found	Peak Found	High	Peak Found	High	Peak Found	High	Peak Found	Not Found	Not Found	Peak Found
High	Master Protein	A0A0L8I1D3	Uncharacterized protein OS=Octopus bimaculoides OX=37653 GN=OCBIM_22039119mg PE=3 SV=1	0	FALSE	21.329	11	3	76	3	392	41.3	7.96	297.83	3			other molecular function	Pf00108, Pf02803	106867347	A0A0L8I1D3; obi:106867347		0	0	2.424	0.00839462	0.0411203	38.15	5.27524e+06	2.17626e+06	32.04	85.62	High	High	High	High	Peak Found	High	High	High	High	High	High	High	High	High	High	High	High
High	Master Protein	A0A0L8G6Q9	Uncharacterized protein OS=Octopus bimaculoides OX=37653 GN=OCBIM_22039033mg PE=4 SV=1	0	FALSE	12.753	21	3	16	3	176	20.9	8.37	19.21	3	signal transduction			Pf00788, Pf16517	106878752	A0A0L8G6Q9; obi:106878752		0	0	0.669	0.286007	0.363201	43.04	751625	1.04286e+06	10.81	56.09	Not Found	Peak Found	Peak Found	Not Found	Peak Found	Not Found	Peak Found	Peak Found	Peak Found	Peak Found	High	High	High	Peak Found	Peak Found	High	Not Found
High	Master Protein	A0A0L8G7C1	Uncharacterized protein OS=Octopus bimaculoides OX=37653 GN=OCBIM_22039018mg PE=4 SV=1	0	FALSE	35.01	5	11	194	11	2172	241.3	5.2	422.86	11		other membranes			106878744	A0A0L8G7C1		0	0	2.142	0.0219011	0.0686619	21.52	3.16216e+07	1.57464e+07	26.45	16.64	High	High	High	High	High	High	High	High	High	High	High	High	High	High	High	High	High
High	Master Protein	A0A0L8I1E9	Uncharacterized protein OS=Octopus bimaculoides OX=37653 GN=OCBIM_22039010mg PE=3 SV=1	0	FALSE	28.461	70	7	257	6	76	8.9	7.97	573.83	7	cell organization and biogenesis	cytoskeleton;other cell component	other molecular function	Pf10152	106867336	A0A0L8I1E9; obi:106867336		0	1	2.085	0.00149454	0.0211187	10.24	5.13174e+07	2.29859e+07	8.61	13.08	High	High	High	High	High	High	High	High	High	High	High	High	High	High	High	High	High
High	Master Protein	A0A0L8I1L7	Uncharacterized protein OS=Octopus bimaculoides OX=37653 GN=OCBIM_22038844mg PE=3 SV=1	0	FALSE	31.058	19	7	187	7	372	42.3	5.05	397.31	7	other biological processes	other cell component	enzyme regulator activity;other molecular function	Pf00027, Pf02197	106867313	A0A0L8I1L7; obi:106867313		0	0	23.452	0.170109	0.247407	300.53	1.30365e+08	5.89074e+06	109.29	17.19	High	High	High	High	High	High	High	High	High	High	High	High	High	High	High	High	High
High	Master Protein	A0A0L8G7P0	Uncharacterized protein OS=Octopus bimaculoides OX=37653 GN=OCBIM_22038719mg PE=3 SV=1	0	FALSE	276.296	57	28	8633	7	247	28.8	4.65	24153.1	28				Pf12718	106878672	A0A0L8G7P0; obi:106878672		0	22	1.351	0.0124213	0.0492915	4.93	2.47752e+10	1.69425e+10	10.29	19.7	High	High	High	High	High	High	High	High	High	High	High	High	High	High	High	High	High
High	Master Protein	A0A0L8G7X1	Uncharacterized protein OS=Octopus bimaculoides OX=37653 GN=OCBIM_22038393mg PE=4 SV=1	0	FALSE	635.666	54	78	19121	1	776	90.3	5.57	59006.5	78		cytoskeleton		Pf01576		A0A0L8G7X1		0	5	0.43	0.0140995	0.0533546	18.33	1.48415e+08	3.24608e+08	13.96	26.2	High	High	High	High	High	High	High	High	High	High	High	High	High	High	High	High	High
High	Master Protein	A0A0L8G8D0	Uncharacterized protein OS=Octopus bimaculoides OX=37653 GN=OCBIM_22038367mg PE=3 SV=1	0	FALSE	8.63	4	2	47	2	552	63.1	5.31	112.61	2				Pf00018, Pf00595, Pf00625, Pf02828	106878551	A0A0L8G8D0; obi:106878551		0	0	0.384	0.0373441	0.0940764	63.24	4.55049e+06	1.3173e+07	80.86	12.29	High	Peak Found	High	High	High	High	High	High	High	High	High	High	High	High	High	High	High
High	Master Protein	A0A0L8G8N2	Uncharacterized protein OS=Octopus bimaculoides OX=37653 GN=OCBIM_22038183mg PE=4 SV=1	0	FALSE	41.592	18	9	93	9	605	69	7.69	242.29	9	transport		transporter activity;other molecular function	Pf00005, Pf12848	106878495	A0A0L8G8N2; obi:106878495		0	0	1.64	0.0640127	0.131667	19.53	3.47466e+07	2.28167e+07	19.94	18.5	High	High	High	High	High	High	Peak Found	High	High	High	High	Peak Found	High	Peak Found	High	High	High
High	Master Protein	A0A0L8G8E3	Uncharacterized protein OS=Octopus bimaculoides OX=37653 GN=OCBIM_22038101mg PE=3 SV=1	0	FALSE	7.158	26	2	4	1	121	13.8	5.44	10.9	2	cell organization and biogenesis	cytoskeleton	cytoskeletal activity	Pf01290		A0A0L8G8E3		0	0									Not Found	Not Found	Not Found	Not Found	Not Found	Not Found	Not Found	Not Found	Not Found	Not Found	Not Found	High	Not Found	Not Found	Not Found	Not Found	Not Found
High	Master Protein	A0A0L8G8H6	Uncharacterized protein OS=Octopus bimaculoides OX=37653 GN=OCBIM_22038101mg PE=3 SV=1	0	FALSE	13.855	18	4	134	3	159	18.1	5.39	281.12	4	cell organization and biogenesis	cytoskeleton	cytoskeletal activity	Pf01290	106878465	A0A0L8G8H6		0	1	1.206	0.109264	0.189016	9.58	7.38172e+07	5.78731e+07	20.28	9.53	High	High	High	High	High	High	High	High	High	High	High	High	High	High	High	High	High
High	Master Protein	A0A0L8I226	Uncharacterized protein OS=Octopus bimaculoides OX=37653 GN=OCBIM_22038019mg PE=3 SV=1	0	FALSE	9.467	8	2	37	2	289	31	7.85	58.76	2	transport	other membranes	transporter activity	Pf00230	106867199	A0A0L8I226; obi:106867199		0	0	2.685	0.0365362	0.0926716	11.74	4.65556e+06	2.29343e+06	39.22	35.53	High	High	High	Peak Found	High	High	High	High	High	High	High	High	High	Peak Found	High	High	High
High	Master Protein	A0A0L8I223	Uncharacterized protein OS=Octopus bimaculoides OX=37653 GN=OCBIM_22038014mg PE=3 SV=1	0	FALSE	27.898	19	5	126	3	269	30.4	4.74	310.84	5	protein metabolism;other metabolic processes	other cell component	nucleic acid binding activity	Pf00736, Pf10587		A0A0L8I223		0	2	1.693	0.0148461	0.054889	17.34	2.9142e+07	1.54219e+07	26.73	42.35	High	High	High	High	High	High	High	High	High	High	High	High	High	High	High	High	High
High	Master Protein	A0A0L8G912	Uncharacterized protein OS=Octopus bimaculoides OX=37653 GN=OCBIM_22037992mg PE=4 SV=1	0	FALSE	32.474	19	6	108	6	448	50.5	7.87	342.54	6				Pf07679, Pf13927		A0A0L8G912		0	0	5.632	0.22282	0.299925	100.64	1.88311e+07	2.84473e+06	29.96	137.26	High	High	High	High	High	High	High	High	High	High	High	High	High	High	High	High	High
High	Master Protein	A0A0L8II09	Uncharacterized protein OS=Octopus bimaculoides OX=37653 GN=OCBIM_22037974mg PE=4 SV=1	0	FALSE	37.641	10	8	223	1	786	89.7	6.71	712.98	8		other membranes		Pf19913, Pf20023, Pf20053	106867480	A0A0L8II09; obi:106867480		0	7	1.816	0.138604	0.218734	47.15	2.69396e+07	1.76715e+07	56.09	23.51	Not Found	Not Found	Not Found	Not Found	High	Not Found	High	Not Found	Not Found	Not Found	Not Found	Not Found	Not Found	Not Found	Peak Found	Peak Found	High
High	Master Protein	A0A0L8I3D1	Uncharacterized protein OS=Octopus bimaculoides OX=37653 GN=OCBIM_22037965mg PE=4 SV=1	0	FALSE	41.955	41	9	228	9	195	21.7	8.24	673.07	9	signal transduction		other molecular function	Pf00071	106867178	A0A0L8I3D1; obi:106867178		0	0	0.949	0.807968	0.835822	29.23	1.94961e+07	2.05496e+07	20.69	23.47	High	High	High	High	High	High	High	High	High	High	High	High	High	High	High	High	High
High	Master Protein	A0A0L8GAI6	Uncharacterized protein OS=Octopus bimaculoides OX=37653 GN=OCBIM_22037703mg PE=4 SV=1	0	FALSE	65.898	23	13	317	2	676	74.7	6.25	844.25	13			other molecular function	Pf00289, Pf00364, Pf02785, Pf02786	106878349	A0A0L8GAI6; obi:106878349		0	9	2.395	0.0649562	0.13308	29.33	4.06964e+07	1.9275e+07	51.69	25.39	Peak Found	High	High	High	High	High	High	High	High	High	High	High	High	High	High	High	Peak Found
High	Master Protein	A0A0L8G9K9	Uncharacterized protein OS=Octopus bimaculoides OX=37653 GN=OCBIM_22037702mg PE=3 SV=1	0	FALSE	27.809	14	5	102	3	475	54.5	6.01	199.36	5			other molecular function	Pf05694	106878347	A0A0L8G9K9; obi:106878347		0	2	2.17	0.0596221	0.127164	10.42	1.43577e+07	6.61632e+06	51.69	34.7	High	Not Found	High	High	High	High	Not Found	Peak Found	High	High	High	High	Not Found	Not Found	Not Found	Not Found	High
High	Master Protein	A0A0L8I2T1	Uncharacterized protein OS=Octopus bimaculoides OX=37653 GN=OCBIM_22037674mg PE=3 SV=1	0	FALSE	8.914	9	3	7	1	333	37.3	7.93	10.68	3			other molecular function	Pf00106		A0A0L8I2T1		0	0									Not Found	Not Found	Not Found	Not Found	Not Found	Not Found	Not Found	Not Found	Not Found	Not Found	Not Found	Not Found	Not Found	Not Found	Not Found	Not Found	Not Found
High	Master Protein	A0A0L8I2R7	Uncharacterized protein OS=Octopus bimaculoides OX=37653 GN=OCBIM_22037657mg PE=3 SV=1	0	FALSE	29.728	12	7	37	7	779	89.6	5.31	90.59	7	RNA metabolism OR transcription;other metabolic processes;other biological processes	nucleus	nucleic acid binding activity	Pf04959, Pf12066		A0A0L8I2R7		0	0	1.511	0.848583	0.870498	69.12	1.14559e+07	6.40413e+06	39.21	96.38	High	High	High	High	High	High	High	High	High	Peak Found	High	High	High	High	Peak Found	Peak Found	Peak Found
High	Master Protein	A0A0L8G9A3	Uncharacterized protein OS=Octopus bimaculoides OX=37653 GN=OCBIM_22037642mg PE=4 SV=1	0	FALSE	34.868	58	8	343	6	133	15.4	9.35	685.61	8			nucleic acid binding activity;other molecular function	Pf00076, Pf00098		A0A0L8G9A3		0	0	2.751	0.00267122	0.0260891	22.58	8.74249e+07	3.14159e+07	8.38	17.06	High	High	High	High	High	High	High	High	High	High	High	High	High	High	High	High	High
High	Master Protein	A0A0L8I2U2	Uncharacterized protein OS=Octopus bimaculoides OX=37653 GN=OCBIM_22037562mg PE=4 SV=1	0	FALSE	12.931	10	3	47	3	231	24.3	9.11	119.43	3			other molecular function	Pf00106, Pf13561		A0A0L8I2U2		0	0	4.346	0.0723736	0.143279	37.95	8.34211e+06	1.74933e+06	61.35	17.99	High	High	High	High	High	High	High	High	High	High	Peak Found	High	High	High	High	High	High
High	Master Protein	A0A0L8G9H1	Uncharacterized protein OS=Octopus bimaculoides OX=37653 GN=OCBIM_22037543mg PE=4 SV=1	0	FALSE	7.64	3	2	83	1	560	63.8	5.3	194.94	2		other membranes				A0A0L8G9H1		0	1	1.738	0.0171335	0.0597454	13.83	1.2216e+07	6.98787e+06	41.62	44.7	High	High	High	High	High	Peak Found	High	High	High	High	High	High	High	High	High	High	Peak Found
High	Master Protein	A0A0L8I2L2	Uncharacterized protein OS=Octopus bimaculoides OX=37653 GN=OCBIM_22037381mg PE=4 SV=1	0	FALSE	134.483	27	27	493	1	1233	137.9	6.18	1423.29	27	protein metabolism;other metabolic processes		kinase activity;other molecular function	Pf07714	106884484	A0A0L8I2L2		0	0									Not Found	Not Found	Not Found	High	Not Found	Not Found	Not Found	Not Found	Not Found	Not Found	High	Not Found	Not Found	Not Found	Not Found	Not Found	Not Found
High	Master Protein	A0A0L8G9N8	Uncharacterized protein OS=Octopus bimaculoides OX=37653 GN=OCBIM_22037368mg PE=4 SV=1	0	FALSE	8.731	8	2	28	1	315	34.7	6.05	87.49	2	transport	other cell component				A0A0L8G9N8		0	0	1.345	0.316398	0.39225	33.7	1.32002e+06	955218	27.64	32.44	Peak Found	Not Found	High	High	High	High	High	Peak Found	High	Peak Found	High	High	High	High	High	High	High
High	Master Protein	A0A0L8GA07	Uncharacterized protein OS=Octopus bimaculoides OX=37653 GN=OCBIM_22037179mg PE=4 SV=1	0	FALSE	13.289	5	2	96	1	537	60.9	7.77	344.5	2				Pf13306, Pf13855	106878200	A0A0L8GA07; obi:106878200		0	0	2.59	0.0169306	0.0595068	21.4	1.64108e+07	6.09549e+06	26.26	16.7	High	High	High	High	High	High	High	High	High	High	High	Peak Found	High	Peak Found	High	High	High
High	Master Protein	A0A0L8GA18	Uncharacterized protein OS=Octopus bimaculoides OX=37653 GN=OCBIM_22037168mg PE=4 SV=1	0.006	FALSE	4.515	5	1	10	1	236	26.6	6.09	25.01	1		other membranes		Pf00018, Pf12796		A0A0L8GA18		0	0	0.11	0.00735215	0.0387562	24.41	989419	9.69664e+06	14.12	24.64	High	High	High	Not Found	High	Not Found	Not Found	Not Found	High	Peak Found	Not Found	High	Peak Found	Not Found	High	Not Found	Not Found
High	Master Protein	A0A0L8GA76	Uncharacterized protein OS=Octopus bimaculoides OX=37653 GN=OCBIM_22037089mg PE=4 SV=1	0	FALSE	6.007	8	2	5	2	265	29.2	9.01	9.6	2				Pf00047		A0A0L8GA76		0	0	2.589	0.0549496	0.120125	54.2	1.39453e+06	561123	34.75	36.88	Peak Found	Not Found	Not Found	High	Not Found	Not Found	Not Found	Not Found	Peak Found	Not Found	High	High	Peak Found	Not Found	Peak Found	Peak Found	Peak Found
High	Master Protein	A0A0L8I314	Uncharacterized protein OS=Octopus bimaculoides OX=37653 GN=OCBIM_22036964mg PE=3 SV=1	0	FALSE	15.045	3	4	64	4	1187	129.5	7.43	146.3	4	transport	other membranes;ER/Golgi	other molecular function	Pf04810, Pf04811, Pf04815, Pf08033	106884425	A0A0L8I314		0	0	2.556	0.0062275	0.0361825	29.21	6.7805e+06	2.71098e+06	35.77	56.24	High	High	High	High	High	High	High	High	High	High	High	High	High	High	High	High	High
High	Master Protein	A0A0L8GAZ7	Uncharacterized protein OS=Octopus bimaculoides OX=37653 GN=OCBIM_22036778mg PE=4 SV=1	0	FALSE	28.186	26	8	146	8	250	28.7	8.24	300.02	8	transport	ER/Golgi		Pf07749, Pf07912	106878070	A0A0L8GAZ7; obi:106878070		0	0	9.319	0.153061	0.230709	212.41	9.36697e+07	1.0613e+07	98.18	8.22	High	High	High	High	High	High	High	High	High	High	High	High	High	High	High	High	High
High	Master Protein	A0A0L8GBC7	Uncharacterized protein OS=Octopus bimaculoides OX=37653 GN=OCBIM_22036694mg PE=4 SV=1	0	FALSE	15.798	9	4	9	1	624	71.2	9.33	22.56	4		other membranes	nucleic acid binding activity	Pf02170, Pf02171, Pf08699, Pf16486, Pf16487, Pf16488		A0A0L8GBC7		0	0									Not Found	Not Found	High	Not Found	Not Found	Not Found	Not Found	Not Found	Not Found	Not Found	Not Found	Not Found	Not Found	Not Found	Not Found	Not Found	Not Found
High	Master Protein	A0A0L8GB75	Uncharacterized protein OS=Octopus bimaculoides OX=37653 GN=OCBIM_22036651mg PE=4 SV=1	0.007	FALSE	3.745	7	1	2	1	284	32.4	8.27	2.62	1		other membranes		Pf04193		A0A0L8GB75		0	0									Not Found	Not Found	High	Not Found	Not Found	Not Found	Not Found	Not Found	Not Found	Not Found	High	Not Found	Not Found	Not Found	Not Found	Not Found	Not Found
High	Master Protein	A0A0L8GAZ4	Uncharacterized protein OS=Octopus bimaculoides OX=37653 GN=OCBIM_22036572mg PE=3 SV=1	0.006	FALSE	4.277	3	1	2	1	497	56.3	7.88	7.84	1		other membranes	other molecular function	Pf03662	106878007	A0A0L8GAZ4; obi:106878007		0	0	100			0	2.94622e+06		81.77		Peak Found	Peak Found	Not Found	Not Found	Peak Found	Peak Found	Peak Found	Not Found	Not Found	Not Found	Peak Found	High	Peak Found	Peak Found	High	Peak Found	Peak Found
High	Master Protein	A0A0L8I3V8	Uncharacterized protein OS=Octopus bimaculoides OX=37653 GN=OCBIM_22036564mg PE=3 SV=1	0	FALSE	7.172	8	2	14	2	221	25.6	7.33	17.49	2				Pf08238	106884326	A0A0L8I3V8; obi:106884326		0	0	100			0	1.76563e+06		18.82		Peak Found	High	Peak Found	Peak Found	High	High	High	Not Found	High	High	High	High	High	High	High	High	Not Found
High	Master Protein	A0A0L8GB73	Uncharacterized protein OS=Octopus bimaculoides OX=37653 GN=OCBIM_22036496mg PE=3 SV=1	0	FALSE	69.742	58	10	392	10	139	15.6	8.6	1238.63	10	other biological processes	other cell component	other molecular function	Pf01920	106877963	A0A0L8GB73; obi:106877963		0	0	3.249	0.00321686	0.0273832	15.5	8.81066e+07	2.63768e+07	16.81	20.14	High	High	High	High	High	High	High	High	High	High	High	High	High	High	High	High	High
High	Master Protein	A0A0L8GBT8	Uncharacterized protein OS=Octopus bimaculoides OX=37653 GN=OCBIM_22036454mg PE=4 SV=1	0	FALSE	14.653	5	4	31	4	908	103.2	9.28	48.64	4			nucleic acid binding activity	Pf02037, Pf16294		A0A0L8GBT8		0	0	0.549	0.938173	0.946575	98.26	1.90932e+06	851262	82.07	114.86	High	High	High	High	High	High	Not Found	Not Found	Not Found	Not Found	High	High	Not Found	Not Found	Not Found	Not Found	Not Found
High	Master Protein	A0A0L8GBU3	Uncharacterized protein OS=Octopus bimaculoides OX=37653 GN=OCBIM_22036445mg PE=4 SV=1	0	FALSE	77.891	17	5	222	5	205	23.7	7.49	1053.99	5		other membranes			106877942	A0A0L8GBU3; obi:106877942		0	0	4.432	0.00922952	0.0432771	38.21	5.43029e+07	1.19231e+07	24.17	43.07	High	High	High	High	High	High	High	High	High	High	High	High	High	High	High	High	High
High	Master Protein	A0A0L8GBV4	Uncharacterized protein OS=Octopus bimaculoides OX=37653 GN=OCBIM_22036423mg PE=3 SV=1	0	FALSE	25.881	10	6	16	3	906	101.6	9.1	40.57	6			nucleic acid binding activity	Pf02170, Pf02171, Pf08699, Pf16486, Pf16487, Pf16488	106877930	A0A0L8GBV4; obi:106877930		0	2	2.548	0.166224	0.243693	131.16	5.14965e+06	1.65266e+06	60.5	44.09	High	High	High	High	Peak Found	High	Peak Found	Not Found	Not Found	Not Found	High	Peak Found	Not Found	Not Found	Peak Found	Peak Found	Peak Found
High	Master Protein	A0A0L8GBI5	Uncharacterized protein OS=Octopus bimaculoides OX=37653 GN=OCBIM_22036313mg PE=4 SV=1	0	FALSE	63.258	12	11	334	1	807	92.8	6.54	966.43	11	protein metabolism	plasma membrane;other membranes	other molecular function	Pf00326, Pf00930	106877900	A0A0L8GBI5		0	0	2.321	0.00896406	0.0425302	17.64	5.82612e+06	2.38841e+06	10.49	42.53	High	High	High	High	High	High	High	High	High	High	High	High	High	High	High	High	High
High	Master Protein	A0A0L8I521	Uncharacterized protein OS=Octopus bimaculoides OX=37653 GN=OCBIM_22036279mg PE=4 SV=1	0	FALSE	27.598	17	4	35	4	363	40.5	7.34	83.54	4		non-structural extracellular	other molecular function	Pf01382		A0A0L8I521		0	0	0.872	0.791441	0.8214	33.58	8.27789e+06	7.07723e+06	38.46	52.19	Peak Found	Peak Found	High	High	High	Peak Found	High	High	High	High	High	High	Peak Found	Peak Found	High	High	High
High	Master Protein	A0A0L8I3S2	Uncharacterized protein OS=Octopus bimaculoides OX=37653 GN=OCBIM_22036219mg PE=4 SV=1	0.006	FALSE	4.687	2	2	4	2	973	107.1	4.97	7.21	2	other metabolic processes		other molecular function	Pf07555	106884279	A0A0L8I3S2; obi:106884279		0	0									Not Found	Not Found	Not Found	Not Found	Not Found	Not Found	Not Found	Not Found	High	Not Found	High	Not Found	High	High	Not Found	Not Found	Not Found
High	Master Protein	A0A0L8GBZ2	Uncharacterized protein OS=Octopus bimaculoides OX=37653 GN=OCBIM_22036000mg PE=4 SV=1	0	FALSE	54.559	18	10	386	10	615	64.9	5.01	1135.38	10				Pf00240, Pf00627	106877833	A0A0L8GBZ2		0	0	2.899	0.00484848	0.0322702	21.97	1.11498e+08	3.54285e+07	19.51	13.59	High	High	High	High	High	High	High	High	High	High	High	High	High	High	High	High	High
High	Master Protein	A0A0L8GCD4	Uncharacterized protein OS=Octopus bimaculoides OX=37653 GN=OCBIM_22035889mg PE=3 SV=1	0.008	FALSE	3.941	5	1	18	1	150	17.2	9.79	8.5	1		other membranes		Pf06388	106877795	A0A0L8GCD4; obi:106877795		0	0	0.422	0.0986743	0.177769	56	1.17778e+06	2.32779e+06	39.04	20.34	Peak Found	High	High	High	Peak Found	Peak Found	High	Peak Found	High	High	High	High	High	Peak Found	Not Found	Not Found	High
High	Master Protein	A0A0L8GCC3	Uncharacterized protein OS=Octopus bimaculoides OX=37653 GN=OCBIM_22035882mg PE=3 SV=1	0	FALSE	10.039	4	2	98	2	486	54.6	7.23	256.35	2	protein metabolism		other molecular function	Pf05577	106877801	A0A0L8GCC3; obi:106877801		0	0	13.043	0.001093	0.0186976	20.82	1.43473e+07	1.09093e+06	17.56	46.51	High	High	High	High	High	High	High	High	High	High	High	High	High	High	High	High	High
High	Master Protein	A0A0L8GDI1	Uncharacterized protein OS=Octopus bimaculoides OX=37653 GN=OCBIM_22035879mg PE=3 SV=1	0	FALSE	7.763	8	2	19	1	249	28.1	6.8	50.31	2	other metabolic processes		other molecular function	Pf01596		A0A0L8GDI1		0	0	1.539	0.870844	0.888627	120.16	6.6085e+06	4.03623e+06	27.2	105.55	High	High	Peak Found	High	High	Peak Found	High	Peak Found	Peak Found	Peak Found	Peak Found	High	Peak Found	High	High	High	High
High	Master Protein	A0A0L8GDR4	Uncharacterized protein OS=Octopus bimaculoides OX=37653 GN=OCBIM_22035787mg PE=4 SV=1	0.007	FALSE	4.167	8	1	12	1	141	15.3	7.09	23.01	1		other membranes			106877760	A0A0L8GDR4; obi:106877760		0	0	3.232	0.179602	0.256873	91.42	3.09972e+06	1.00176e+06	73.43	30.48	High	Peak Found	High	High	High	High	Not Found	Not Found	Not Found	Not Found	High	High	Peak Found	Not Found	Peak Found	Peak Found	High
High	Master Protein	A0A0L8GCJ6	Uncharacterized protein OS=Octopus bimaculoides OX=37653 GN=OCBIM_22035676mg PE=4 SV=1	0	FALSE	12.859	16	2	57	1	191	21	8.84	159.84	2			other molecular function	Pf00412		A0A0L8GCJ6		0	0	100			0	1.06403e+06				High	High	High	High	High	Not Found	High	High	High	Not Found	High	High	High	High	Not Found	Not Found	Not Found
High	Master Protein	A0A0L8GCK4	Uncharacterized protein OS=Octopus bimaculoides OX=37653 GN=OCBIM_22035668mg PE=4 SV=1	0	FALSE	8.997	10	3	45	3	196	22.2	6.8	86.36	3			other molecular function	Pf13419		A0A0L8GCK4		0	0	1.589	0.161634	0.239752	54.87	3.21823e+06	2.05163e+06	30.19	38.63	High	High	Peak Found	Peak Found	Peak Found	High	High	High	High	Peak Found	High	Peak Found	High	High	High	High	High
High	Master Protein	A0A0L8I5M6	Uncharacterized protein OS=Octopus bimaculoides OX=37653 GN=OCBIM_22035595mg PE=3 SV=1	0	FALSE	90.049	20	7	357	7	443	48.6	7.49	1708.98	7			other molecular function	Pf00441, Pf02770, Pf02771	106884200	A0A0L8I5M6; obi:106884200		0	0	4.87	0.0112432	0.047669	21.26	7.95515e+07	1.47166e+07	34.55	34.82	High	High	High	High	High	High	High	High	High	High	High	High	High	High	High	High	High
High	Master Protein	A0A0L8I5P4	Uncharacterized protein OS=Octopus bimaculoides OX=37653 GN=OCBIM_22035363mg PE=3 SV=1	0	FALSE	27.912	7	7	50	7	1110	129.1	5.66	85.89	7	cell organization and biogenesis	nucleus	nucleic acid binding activity;other molecular function	Pf00176, Pf00271, Pf09110, Pf09111		A0A0L8I5P4		0	0	2.143	0.060314	0.127992	24	4.51031e+06	2.1282e+06	55.27	48.38	High	Peak Found	High	High	High	High	High	High	Peak Found	High	High	High	Peak Found	Peak Found	High	Peak Found	Peak Found
High	Master Protein	A0A0L8GDI0	Uncharacterized protein OS=Octopus bimaculoides OX=37653 GN=OCBIM_22035282mg PE=4 SV=1	0	FALSE	10.987	8	4	6	4	577	66.1	6.73	7.81	4				Pf10300	106877535	A0A0L8GDI0; obi:106877535		0	0									Not Found	Not Found	Not Found	High	Not Found	Not Found	Not Found	Not Found	Not Found	Not Found	Not Found	High	Not Found	Not Found	Not Found	Not Found	Not Found
High	Master Protein	A0A0L8GDP8	Uncharacterized protein OS=Octopus bimaculoides OX=37653 GN=OCBIM_22035278mg PE=4 SV=1	0	FALSE	19.268	10	2	40	2	323	35.6	8.25	143.44	2			other molecular function	Pf00106		A0A0L8GDP8		0	0	6.593	0.140191	0.220145	65.64	7.41529e+06	1.22202e+06	72.86	12.59	High	High	High	High	High	High	Not Found	High	High	High	High	High	High	High	High	High	High
High	Master Protein	A0A0L8GDY8	Uncharacterized protein OS=Octopus bimaculoides OX=37653 GN=OCBIM_22035079mg PE=3 SV=1	0	FALSE	20.227	8	4	109	4	606	68.2	5.5	364.04	4	transport	other membranes	transporter activity	Pf04515	106877453	A0A0L8GDY8; obi:106877453		0	0	4.267	0.00114866	0.0187552	14.83	4.11757e+07	9.67579e+06	10.64	44.29	High	High	High	High	High	High	High	High	High	High	High	High	High	High	High	High	High
High	Master Protein	A0A0L8GE49	Uncharacterized protein OS=Octopus bimaculoides OX=37653 GN=OCBIM_22034980mg PE=4 SV=1	0	FALSE	6.324	6	2	7	2	367	43	6.11	8.66	2				Pf05427	106877419	A0A0L8GE49; obi:106877419		0	0	0.01			0	1.20003e+06	1.17091e+07		17.25	Not Found	Not Found	Not Found	Not Found	Not Found	Not Found	Not Found	Not Found	Not Found	High	High	High	Not Found	Not Found	Not Found	Not Found	Not Found
High	Master Protein	A0A0L8GEA0	Uncharacterized protein OS=Octopus bimaculoides OX=37653 GN=OCBIM_22034892mg PE=4 SV=1	0	FALSE	9.724	3	1	9	1	470	53	7.87	20.66	1				Pf03747		A0A0L8GEA0		0	0	100			0	840666		26.97		Not Found	Peak Found	High	Peak Found	Not Found	Peak Found	High	High	Peak Found	Peak Found	High	High	Peak Found	High	Peak Found	Peak Found	Peak Found
High	Master Protein	A0A0L8GEB7	Uncharacterized protein OS=Octopus bimaculoides OX=37653 GN=OCBIM_22034848mg PE=3 SV=1	0.006	FALSE	4.884	3	1	27	1	478	55.2	6.93	81.24	1	cell-cell signaling;transport;signal transduction	plasma membrane;other membranes	transporter activity;other molecular function	Pf02931, Pf02932		A0A0L8GEB7		0	0	100			0	2.03987e+06	873090	22.86		Not Found	High	High	High	High	High	High	High	High	High	High	High	High	High	High	High	High
High	Master Protein	A0A0L8GFS1	Uncharacterized protein OS=Octopus bimaculoides OX=37653 GN=OCBIM_22034828mg PE=4 SV=1	0	FALSE	33.801	7	8	120	8	1255	141.6	7.2	302.14	8	stress response;other biological processes	non-structural extracellular	other molecular function	Pf00093, Pf03098, Pf07679, Pf13927		A0A0L8GFS1		0	0	0.956	0.328301	0.402795	10.73	2.16366e+07	2.49677e+07	23.97	24.25	High	High	High	Peak Found	Peak Found	Peak Found	Peak Found	Peak Found	Peak Found	Peak Found	Peak Found	Peak Found	High	High	High	High	High
High	Master Protein	A0A0L8GFR7	Uncharacterized protein OS=Octopus bimaculoides OX=37653 GN=OCBIM_22034823mg PE=3 SV=1	0.01	FALSE	3.136	0	1	10	1	3341	374.2	5.35	27.6	1		other membranes	other molecular function	Pf00801, Pf01477, Pf01825, Pf02010, Pf08016, Pf20519		A0A0L8GFR7		0	0	100			0	2.86065e+06	301324	47.36		High	High	Not Found	Peak Found	High	Peak Found	Peak Found	High	Peak Found	High	Peak Found	High	High	High	Peak Found	High	Peak Found
High	Master Protein	A0A0L8GEY8	Uncharacterized protein OS=Octopus bimaculoides OX=37653 GN=OCBIM_22034776mg PE=4 SV=1	0.008	FALSE	3.495	3	1	19	1	480	52.9	5.26	12.45	1				Pf00041		A0A0L8GEY8		0	0	100			0	465581		27.76		High	High	High	High	High	High	High	High	High	High	High	High	Not Found	High	Not Found	High	High
High	Master Protein	A0A0L8GEL0	Uncharacterized protein OS=Octopus bimaculoides OX=37653 GN=OCBIM_22034734mg PE=3 SV=1	0	FALSE	28.476	10	8	38	8	942	104.9	5.41	91.02	8				Pf01476, Pf07534		A0A0L8GEL0		0	0	3.133	0.0360456	0.0917652	31.99	1.62656e+07	4.63e+06	41.66	57.42	Peak Found	Peak Found	High	High	Peak Found	Peak Found	Peak Found	Peak Found	High	High	High	High	Peak Found	Peak Found	Peak Found	High	High
High	Master Protein	A0A0L8I4T6	Uncharacterized protein OS=Octopus bimaculoides OX=37653 GN=OCBIM_22034705mg PE=4 SV=1	0.01	FALSE	3.153	10	1	2	1	208	23.5	5.94	4.52	1				Pf07910	106884120	A0A0L8I4T6		0	0									Not Found	Not Found	Not Found	Not Found	Not Found	Not Found	High	Not Found	Not Found	Not Found	Not Found	High	Not Found	Not Found	Not Found	Not Found	Not Found
High	Master Protein	A0A0L8I4T8	Uncharacterized protein OS=Octopus bimaculoides OX=37653 GN=OCBIM_22034702mg PE=3 SV=1	0	FALSE	28.397	7	6	78	6	1187	133	7.39	194.61	6	transport	other membranes	transporter activity;other molecular function	Pf00122, Pf00702		A0A0L8I4T8		0	0	0.473	0.883133	0.89864	252.41	1.00215e+07	2.1478e+07	100.03	5.41	High	High	High	High	High	High	Peak Found	High	High	High	High	High	High	High	High	High	High
High	Master Protein	A0A0L8I4U7	Uncharacterized protein OS=Octopus bimaculoides OX=37653 GN=OCBIM_22034669mg PE=4 SV=1	0.006	FALSE	4.969	11	2	6	2	180	20.4	5.12	10.29	2	signal transduction	other membranes	other molecular function	Pf00071	106884107	A0A0L8I4U7; obi:106884107		0	0	1.77	0.368931	0.44201	49.27	2.33917e+06	1.24243e+06	97.29	8.69	Peak Found	Peak Found	Peak Found	Peak Found	Not Found	Peak Found	Peak Found	High	High	High	Not Found	High	Not Found	Not Found	Not Found	High	Not Found
High	Master Protein	A0A0L8I692	Uncharacterized protein OS=Octopus bimaculoides OX=37653 GN=OCBIM_22034637mg PE=4 SV=1	0	FALSE	57.486	56	8	396	8	86	10.1	5.26	1423.46	8			other molecular function	Pf13499		A0A0L8I692		0	0	2.705	0.00639443	0.0363657	7.13	8.7725e+07	3.28498e+07	23.1	13.95	High	High	High	High	High	High	High	High	High	High	High	High	High	High	High	High	High
High	Master Protein	A0A0L8GFF7	Uncharacterized protein OS=Octopus bimaculoides OX=37653 GN=OCBIM_22034503mg PE=4 SV=1	0	FALSE	36.836	23	11	69	11	447	51.7	8.09	146.41	11				Pf00226, Pf13181	106877270	A0A0L8GFF7; obi:106877270		0	0	1.385	0.222039	0.299004	46.49	1.27354e+07	8.50195e+06	37.42	28.22	High	High	High	High	High	High	High	High	High	High	High	High	High	High	High	Peak Found	High
High	Master Protein	A0A0L8GFS3	Uncharacterized protein OS=Octopus bimaculoides OX=37653 GN=OCBIM_22034378mg PE=4 SV=1	0	FALSE	232.038	25	34	1130	8	1535	170.7	6.86	3142.45	34				Pf00053		A0A0L8GFS3		0	22	0.318	0.00349706	0.028421	30.96	7.48136e+07	2.34418e+08	36.48	19.39	High	High	High	Peak Found	High	High	High	High	High	High	High	High	High	High	High	High	High
High	Master Protein	A0A0L8GFL7	Uncharacterized protein OS=Octopus bimaculoides OX=37653 GN=OCBIM_22034314mg PE=4 SV=1	0	FALSE	37.71	53	6	197	6	154	17.6	4.22	674.54	6			other molecular function	Pf13499	106877186	A0A0L8GFL7; obi:106877186		0	0	1.062	0.829026	0.853049	9.66	1.55805e+07	1.55395e+07	32.59	28.75	High	High	High	High	High	High	High	High	High	High	High	High	High	High	High	High	High
High	Master Protein	A0A0L8GFR9	Uncharacterized protein OS=Octopus bimaculoides OX=37653 GN=OCBIM_22034301mg PE=4 SV=1	0	FALSE	11.021	11	3	26	3	262	30	5.24	59.57	3				Pf03637	106877172	A0A0L8GFR9; obi:106877172		0	0	3.355	0.213925	0.290701	54.61	1.71937e+07	5.32926e+06	109.69	18.93	Peak Found	Peak Found	High	High	High	Peak Found	Peak Found	Peak Found	Peak Found	Peak Found	High	High	Peak Found	High	Peak Found	High	Peak Found
High	Master Protein	A0A0L8GFK0	Uncharacterized protein OS=Octopus bimaculoides OX=37653 GN=OCBIM_22034294mg PE=3 SV=1	0.001	FALSE	5.906	4	2	30	2	429	49.1	9.33	49.74	2			other molecular function	Pf13918	106877175	A0A0L8GFK0		0	0	0.806	0.133115	0.212534	26.8	1.32785e+07	1.60915e+07	35.28	20.83	High	High	High	High	High	High	High	High	Peak Found	Peak Found	Peak Found	High	High	High	High	High	High
High	Master Protein	A0A0L8I554	Uncharacterized protein OS=Octopus bimaculoides OX=37653 GN=OCBIM_22034229mg PE=4 SV=1	0	FALSE	38.129	14	5	189	5	420	45.6	8.06	838.43	5					106884065	A0A0L8I554; obi:106884065		0	0	1.054	0.783833	0.814868	21.57	3.68739e+07	3.47794e+07	8.8	25.89	High	High	High	High	High	High	High	High	High	High	High	High	High	High	High	High	High
High	Master Protein	A0A0L8GFX5	Uncharacterized protein OS=Octopus bimaculoides OX=37653 GN=OCBIM_22034143mg PE=3 SV=1	0.007	FALSE	4.186	9	1	3	1	88	10.5	8.21	4.72	1				Pf05347		A0A0L8GFX5		0	0	100			0	523871		30.44		Not Found	Not Found	High	Not Found	Not Found	Not Found	Not Found	Not Found	Not Found	Not Found	High	Peak Found	Not Found	Not Found	Not Found	Not Found	Not Found
High	Master Protein	A0A0L8GG57	Uncharacterized protein OS=Octopus bimaculoides OX=37653 GN=OCBIM_22033921mg PE=3 SV=1	0	FALSE	113.072	52	13	1457	13	282	30.4	8.18	4484.89	13	transport	other membranes;mitochondrion	transporter activity	Pf01459	106877054	A0A0L8GG57; obi:106877054		0	0	2.379	0.00316869	0.0271199	14	2.29932e+09	9.76862e+08	19.34	19.61	High	High	High	High	High	High	High	High	High	High	High	High	High	High	High	High	High
High	Master Protein	A0A0L8GG69	Uncharacterized protein OS=Octopus bimaculoides OX=37653 GN=OCBIM_22033894mg PE=3 SV=1	0.007	FALSE	4.156	10	1	66	1	89	10.1	9.99	152.66	1	other metabolic processes	other membranes;mitochondrion		Pf02238		A0A0L8GG69		0	0	2.108	0.593579	0.65157	86.47	8.34616e+06	3.75045e+06	5.39	102.59	High	High	High	High	High	High	High	High	High	High	High	High	High	High	High	High	High
High	Master Protein	A0A0L8GGP3	Uncharacterized protein OS=Octopus bimaculoides OX=37653 GN=OCBIM_22033850mg PE=4 SV=1	0	FALSE	16.333	12	3	134	3	139	16	8.19	288.94	3	other biological processes			Pf17064	106877008	A0A0L8GGP3; obi:106877008		0	0	0.471	0.0812097	0.155361	61.41	3.06099e+07	6.55622e+07	17.94	41.2	High	High	High	High	High	High	High	High	High	High	High	High	High	High	High	High	High
High	Master Protein	A0A0L8GGD3	Uncharacterized protein OS=Octopus bimaculoides OX=37653 GN=OCBIM_22033804mg PE=4 SV=1	0.001	FALSE	5.604	7	1	2	1	208	24	6.29	8.37	1					106876985	A0A0L8GGD3; obi:106876985		0	0									Not Found	Not Found	Not Found	Not Found	Not Found	Not Found	Not Found	Not Found	Not Found	Not Found	High	High	Not Found	Not Found	Not Found	Not Found	Not Found
High	Master Protein	A0A0L8GHZ9	Uncharacterized protein OS=Octopus bimaculoides OX=37653 GN=OCBIM_22033754mg PE=3 SV=1	0	FALSE	31.673	24	7	74	7	225	25.6	5.21	165.9	7		other membranes;mitochondrion		Pf05644	106876950	A0A0L8GHZ9; obi:106876950		0	0	5.826	0.0179168	0.0613489	8.09	1.89657e+07	2.64164e+06	38.14	27.95	High	High	High	High	High	High	High	High	High	High	High	High	High	High	High	High	High
High	Master Protein	A0A0L8I6X6	Uncharacterized protein OS=Octopus bimaculoides OX=37653 GN=OCBIM_22033703mg PE=3 SV=1	0	FALSE	59.848	20	13	209	12	758	87	9.48	459.34	13			nucleic acid binding activity	Pf02170, Pf02171		A0A0L8I6X6		0	1	10.991	0.00380436	0.0287006	10.61	9.06438e+07	9.57533e+06	24.36	32.35	High	High	High	High	High	High	High	High	High	High	High	High	High	High	High	High	High
High	Master Protein	A0A0L8GH41	Uncharacterized protein OS=Octopus bimaculoides OX=37653 GN=OCBIM_22033505mg PE=4 SV=1	0	FALSE	11.038	15	4	190	4	141	15.9	9.38	273.83	4		other membranes		Pf01124	106876868	A0A0L8GH41; obi:106876868		0	0	2.462	0.00242946	0.0251112	20.15	2.01097e+07	8.16659e+06	4.45	22.36	High	High	High	High	High	High	High	High	High	High	High	High	High	High	High	High	High
High	Master Protein	A0A0L8GH95	Uncharacterized protein OS=Octopus bimaculoides OX=37653 GN=OCBIM_22033499mg PE=3 SV=1	0	FALSE	8.148	24	2	119	2	51	6.3	12.48	372.73	2	protein metabolism;other metabolic processes	translational apparatus	other molecular function	Pf00832		A0A0L8GH95		0	0	2.73	0.0764189	0.148698	70.63	1.55889e+07	6.02825e+06	48.21	51.38	High	High	High	High	High	High	High	High	High	High	High	High	High	High	High	High	High
High	Master Protein	A0A0L8GHD2	Uncharacterized protein OS=Octopus bimaculoides OX=37653 GN=OCBIM_22033447mg PE=3 SV=1	0	FALSE	129.381	17	28	724	6	2008	229	5.6	1794.25	28		plasma membrane;other membranes	other molecular function	Pf00168, Pf08150, Pf08151, Pf08165, Pf16165		A0A0L8GHD2		0	20	2.555	0.0449865	0.106033	41.69	8.42444e+07	3.62909e+07	24.85	32.41	High	High	High	High	High	High	High	High	High	High	High	High	High	High	High	High	High
High	Master Protein	A0A0L8GHQ5	Uncharacterized protein OS=Octopus bimaculoides OX=37653 GN=OCBIM_22033425mg PE=4 SV=1	0.007	FALSE	3.545	4	1	33	1	218	24.6	7.66	66.97	1				Pf02815	106876836	A0A0L8GHQ5; obi:106876836		0	0	14.319	0.932815	0.941552	514.26	1.62018e+06	1.4176e+06	8.88	60.81	High	High	High	High	High	High	High	High	High	High	High	High	High	High	High	High	High
High	Master Protein	A0A0L8I5T7	Uncharacterized protein OS=Octopus bimaculoides OX=37653 GN=OCBIM_22033398mg PE=4 SV=1	0	FALSE	8.109	6	3	5	3	492	56.8	6.89	3.63	3			other molecular function	Pf01363, Pf11464	106883945	A0A0L8I5T7; obi:106883945		0	0	100			0	1.31047e+07		101.51		Peak Found	Peak Found	Peak Found	Peak Found	Not Found	Not Found	Not Found	Peak Found	Peak Found	Peak Found	High	Peak Found	Peak Found	High	Peak Found	High	High
High	Master Protein	A0A0L8I729	Uncharacterized protein OS=Octopus bimaculoides OX=37653 GN=OCBIM_22033392mg PE=3 SV=1	0	FALSE	646.574	29	122	2953	2	4576	525.1	6.44	7558.19	122	other biological processes	cytoskeleton;other cell component	cytoskeletal activity;other molecular function	Pf03028, Pf08385, Pf08393, Pf12774, Pf12775, Pf12777, Pf12780, Pf12781, Pf17852, Pf18198, Pf18199		A0A0L8I729		0	0	0.167			1236.93	4.12056e+06	2.53993e+06		70.49	Peak Found	Peak Found	High	High	Not Found	Not Found	Not Found	Not Found	Not Found	Not Found	High	High	Not Found	Not Found	Not Found	Not Found	High
High	Master Protein	A0A0L8I739	Uncharacterized protein OS=Octopus bimaculoides OX=37653 GN=OCBIM_22033375mg PE=4 SV=1	0	FALSE	14.362	1	4	40	4	3069	336.1	7.47	84.2	4			nucleic acid binding activity	Pf00096, Pf13909, Pf13912	106883931	A0A0L8I739; obi:106883931		0	0	0.902	0.883703	0.89864	83	1.57389e+06	1.74428e+06	49.06	50.72	High	High	High	Peak Found	Peak Found	Peak Found	Not Found	Peak Found	Peak Found	Peak Found	Peak Found	Peak Found	Peak Found	Peak Found	Peak Found	Peak Found	Not Found
High	Master Protein	A0A0L8GHU8	Uncharacterized protein OS=Octopus bimaculoides OX=37653 GN=OCBIM_22033336mg PE=4 SV=1	0	FALSE	163.861	43	19	1139	2	406	45.4	5.81	3681.82	19			other molecular function	Pf00106	106876816	A0A0L8GHU8; obi:106876816		0	0	1.907	0.0159371	0.0576701	10.28	6.23787e+07	2.87202e+07	20.84	20.49	High	High	High	High	High	High	High	High	High	High	High	High	High	High	High	High	High
High	Master Protein	A0A0L8GHW3	Uncharacterized protein OS=Octopus bimaculoides OX=37653 GN=OCBIM_22033303mg PE=4 SV=1	0	FALSE	10.888	5	3	5	3	675	76.6	6.04	11.93	3	RNA metabolism OR transcription;other metabolic processes	nucleus		Pf00753, Pf07521, Pf10996, Pf11718		A0A0L8GHW3		0	0	100			0	435883		43.13		Not Found	Not Found	High	High	Not Found	Not Found	Not Found	Not Found	Not Found	Not Found	Peak Found	High	Not Found	Not Found	Not Found	Not Found	Peak Found
High	Master Protein	A0A0L8GI74	Uncharacterized protein OS=Octopus bimaculoides OX=37653 GN=OCBIM_22033088mg PE=4 SV=1	0	FALSE	26.007	2	5	242	1	2177	245	7.43	562.39	5			other molecular function			A0A0L8GI74		0	0	0.01			0		1.66986e+06		32.47	Not Found	Not Found	Not Found	Not Found	Not Found	Not Found	High	High	Not Found	High	Not Found	Not Found	High	Not Found	High	High	Not Found
High	Master Protein	A0A0L8GI39	Uncharacterized protein OS=Octopus bimaculoides OX=37653 GN=OCBIM_22033077mg PE=3 SV=1	0.007	FALSE	4.031	3	1	4	1	344	38.4	9.47	4.13	1	transport	other membranes		Pf08449	106876680	A0A0L8GI39; obi:106876680		0	0	100			0	1.15848e+06		25.44		Not Found	Peak Found	Peak Found	Peak Found	Peak Found	Peak Found	Not Found	Not Found	Not Found	Not Found	Not Found	Not Found	Not Found	Not Found	Peak Found	Peak Found	Peak Found
High	Master Protein	A0A0L8GIK8	Uncharacterized protein OS=Octopus bimaculoides OX=37653 GN=OCBIM_22033060mg PE=4 SV=1	0.006	FALSE	4.502	5	1	14	1	244	27.8	6.89	28.9	1		other membranes			106876671	A0A0L8GIK8; obi:106876671		0	0	0.039	0.0365609	0.0927153	32.12	2.85254e+06	7.51774e+07	11.25	53.91	Peak Found	Peak Found	High	High	Peak Found	Peak Found	Peak Found	Peak Found	High	Peak Found	High	High	High	High	Peak Found	High	High
High	Master Protein	A0A0L8GIN7	Uncharacterized protein OS=Octopus bimaculoides OX=37653 GN=OCBIM_22032787mg PE=4 SV=1	0.007	FALSE	3.582	1	1	3	1	1051	119.6	5.66	1.61	1				Pf04388	106876567	A0A0L8GIN7; obi:106876567		0	0	1.847	0.00423244	0.0298835	4.85	7.46302e+06	4.17683e+06	15.71	53.71	Peak Found	Peak Found	Peak Found	Peak Found	Peak Found	Peak Found	Peak Found	Peak Found	Peak Found	Peak Found	Peak Found	High	Peak Found	Peak Found	Peak Found	Peak Found	Peak Found
High	Master Protein	A0A0L8GJ67	Uncharacterized protein OS=Octopus bimaculoides OX=37653 GN=OCBIM_22032763mg PE=4 SV=1	0	FALSE	30.188	25	4	112	4	189	20.9	4.56	381.95	4			other molecular function	Pf13499		A0A0L8GJ67		0	0	0.424	0.218766	0.295559	67.63	7.72314e+06	1.40506e+07	61.5	48.74	Peak Found	High	High	High	Peak Found	High	High	High	High	High	High	High	High	High	High	High	High
High	Master Protein	A0A0L8GJK3	Uncharacterized protein OS=Octopus bimaculoides OX=37653 GN=OCBIM_22032404mg PE=3 SV=1	0	FALSE	33.223	10	5	515	1	481	52.6	6.98	1656.59	5	other metabolic processes		other molecular function	Pf00408, Pf02878, Pf02879, Pf02880		A0A0L8GJK3		0	0	6.943	0.000704607	0.0154901	7.21	2.77207e+08	3.66984e+07	13.08	15.77	High	High	High	High	High	High	High	High	High	High	High	High	High	High	High	High	High
High	Master Protein	A0A0L8I7L0	Uncharacterized protein OS=Octopus bimaculoides OX=37653 GN=OCBIM_22032375mg PE=4 SV=1	0.007	FALSE	3.69	1	1	1	1	2083	218.1	5.35	2.6	1					106883850	A0A0L8I7L0		0	0	7.585	0.324984	0.400829	975.36	2.12048e+06	8.24533e+06	121.21	104.38	Peak Found	Peak Found	Peak Found	Peak Found	Peak Found	Peak Found	Peak Found	Not Found	Not Found	Not Found	High	Not Found	Not Found	Peak Found	Not Found	Not Found	Not Found
High	Master Protein	A0A0L8GJX7	Uncharacterized protein OS=Octopus bimaculoides OX=37653 GN=OCBIM_22032341mg PE=4 SV=1	0.001	FALSE	5.867	1	1	1	1	2015	222.4	5.66	2.98	1				Pf02759	106876396	A0A0L8GJX7		0	0	100			0	911373		43.88		Not Found	Peak Found	Peak Found	Peak Found	Peak Found	Peak Found	Not Found	Not Found	Not Found	Not Found	High	Peak Found	Not Found	Peak Found	Not Found	Not Found	Not Found
High	Master Protein	A0A0L8GKB6	Uncharacterized protein OS=Octopus bimaculoides OX=37653 GN=OCBIM_22032260mg PE=3 SV=1	0	FALSE	44.373	57	4	335	4	90	10.2	5.45	1154.11	4				Pf01722	106876353	A0A0L8GKB6; obi:106876353		0	0	3.245	0.00993303	0.0447304	20.41	7.55262e+07	2.20568e+07	23.23	17.38	High	High	High	High	High	High	High	High	High	High	High	High	High	High	High	High	High
High	Master Protein	A0A0L8GJY6	Uncharacterized protein OS=Octopus bimaculoides OX=37653 GN=OCBIM_22032221mg PE=3 SV=1	0	FALSE	10.606	5	3	27	3	388	43.6	8.63	57.38	3	other metabolic processes	other cytoplasmic organelle	other molecular function	Pf02275, Pf15508	106876330	A0A0L8GJY6; obi:106876330		0	0	0.535	0.287992	0.365274	81.05	9.25294e+06	1.59886e+07	72.7	33.57	High	Peak Found	High	High	Peak Found	High	High	High	High	High	High	Peak Found	High	High	High	High	High
High	Master Protein	A0A0L8GLF6	Uncharacterized protein OS=Octopus bimaculoides OX=37653 GN=OCBIM_22032106mg PE=4 SV=1	0	FALSE	8.631	4	2	6	2	517	61.2	6.93	9.82	2			other molecular function	Pf04577	106876274	A0A0L8GLF6; obi:106876274		0	0	100			0	340886		20.57		Not Found	High	Not Found	Not Found	Not Found	High	Not Found	Not Found	Peak Found	Peak Found	Not Found	Not Found	Peak Found	Not Found	Not Found	Not Found	Not Found
High	Master Protein	A0A0L8I7P5	Uncharacterized protein OS=Octopus bimaculoides OX=37653 GN=OCBIM_22031980mg PE=3 SV=1	0	FALSE	29.782	14	3	160	1	298	33.5	6.9	538.38	3	cell organization and biogenesis	cytoskeleton;other cell component	cytoskeletal activity;other molecular function	Pf06268		A0A0L8I7P5		0	0	1.644	0.131352	0.21037	44	1.61285e+07	1.09715e+07	47.46	15.82	High	High	High	High	High	High	High	High	High	High	High	High	High	High	High	High	High
High	Master Protein	A0A0L8GKN6	Uncharacterized protein OS=Octopus bimaculoides OX=37653 GN=OCBIM_22031961mg PE=3 SV=1	0	FALSE	97.829	28	10	394	10	268	29.9	5.44	1553.28	10	cell cycle OR cell proliferation;other biological processes	cytoskeleton;other cell component	cytoskeletal activity	Pf00307, Pf03271	106876197	A0A0L8GKN6; obi:106876197		0	0	2.04	0.00673439	0.0371558	6.03	9.67087e+07	5.34039e+07	22.27	18.68	High	High	High	High	High	High	High	High	High	High	High	High	High	High	High	High	High
High	Master Protein	A0A0L8GKU2	Uncharacterized protein OS=Octopus bimaculoides OX=37653 GN=OCBIM_22031885mg PE=4 SV=1	0	FALSE	38.176	14	9	183	9	754	85.2	9.01	441.27	9	transport;signal transduction	plasma membrane;other membranes	transporter activity	Pf00060, Pf01094, Pf10613		A0A0L8GKU2		0	0	2.238	0.0449116	0.105981	32.81	2.01886e+07	1.11987e+07	26.31	48.14	High	High	High	High	High	High	High	High	High	High	High	High	High	High	High	High	High
High	Master Protein	A0A0L8GL38	Uncharacterized protein OS=Octopus bimaculoides OX=37653 GN=OCBIM_22031876mg PE=4 SV=1	0	FALSE	66.477	8	11	354	5	1563	172.9	5.58	985.96	11						A0A0L8GL38		0	0	1.724	0.0397936	0.0985282	19.78	2.34634e+07	1.28793e+07	59.03	66.08	High	High	High	High	High	High	High	High	High	High	High	High	High	High	High	High	High
High	Master Protein	A0A0L8GLF4	Uncharacterized protein OS=Octopus bimaculoides OX=37653 GN=OCBIM_22031822mg PE=4 SV=1	0	FALSE	16.998	15	4	78	4	314	35.4	5.02	211.43	4					106876124	A0A0L8GLF4; obi:106876124		0	0	5.278	0.00113849	0.0186976	6.55	8.15058e+06	1.37183e+06	13.78	39.62	High	High	High	High	High	High	High	High	High	High	High	High	High	High	High	High	High
High	Master Protein	A0A0L8GLL4	Uncharacterized protein OS=Octopus bimaculoides OX=37653 GN=OCBIM_22031745mg PE=3 SV=1	0	FALSE	21.057	13	5	163	2	307	33.3	9.83	380.04	5		other membranes		Pf00153		A0A0L8GLL4		0	3	1.316	0.0993996	0.178627	21.37	3.02717e+07	2.21871e+07	20.4	34.35	High	High	High	High	High	High	High	High	High	High	High	High	High	High	High	High	High
High	Master Protein	A0A0L8GLS1	Uncharacterized protein OS=Octopus bimaculoides OX=37653 GN=OCBIM_22031557mg PE=3 SV=1	0	FALSE	40.726	8	9	93	1	1314	148.3	8.37	201.8	9	other metabolic processes	other membranes	other molecular function	Pf00027, Pf01734	106876024	A0A0L8GLS1; obi:106876024		0	7	1.521	0.126599	0.205332	35.43	4.80741e+06	3.25972e+06	33.3	21.79	High	High	High	High	Peak Found	High	High	High	High	High	High	High	Peak Found	High	Peak Found	Not Found	High
High	Master Protein	A0A0L8GMB1	Uncharacterized protein OS=Octopus bimaculoides OX=37653 GN=OCBIM_22031404mg PE=3 SV=1	0	FALSE	87.513	26	18	530	1	704	81.7	5.63	1054.61	18	protein metabolism		other molecular function	Pf00675, Pf05193, Pf16187		A0A0L8GMB1		0	0	0.277	0.0449615	0.106033	36.49	5.82525e+06	2.31559e+07	42.43	40.81	Peak Found	Peak Found	Peak Found	Peak Found	High	Peak Found	Peak Found	Peak Found	High	High	High	High	High	High	Peak Found	Peak Found	High
High	Master Protein	A0A0L8GM17	Uncharacterized protein OS=Octopus bimaculoides OX=37653 GN=OCBIM_22031326mg PE=3 SV=1	0	FALSE	76.207	27	6	380	6	293	34.1	9.22	1225.42	6				Pf07978	106875952	A0A0L8GM17; obi:106875952		0	0	14.308	0.0170657	0.0597454	15.8	5.61604e+08	3.36075e+07	39.56	24.35	High	High	High	High	High	High	High	High	High	High	High	High	High	High	High	High	High
High	Master Protein	A0A0L8GNG2	Uncharacterized protein OS=Octopus bimaculoides OX=37653 GN=OCBIM_22031216mg PE=3 SV=1	0	FALSE	6.588	7	2	13	2	301	35.4	5.17	32.22	2		other cell component		Pf16218		A0A0L8GNG2		0	0	2.21	0.0351254	0.0903506	36.39	1.32443e+06	599195	23.93	21.05	Peak Found	Peak Found	High	High	High	Peak Found	High	High	High	High	Peak Found	High	High	High	Not Found	Peak Found	Peak Found
High	Master Protein	A0A0L8GNM6	Uncharacterized protein OS=Octopus bimaculoides OX=37653 GN=OCBIM_22031096mg PE=4 SV=1	0	FALSE	240.588	24	22	3274	6	930	106.9	6.07	10620.2	22	transport		other molecular function	Pf00264, Pf14830		A0A0L8GNM6		0	0	5.319	0.0833074	0.158372	58.48	9.4017e+08	2.6677e+08	59.29	51.99	High	High	High	High	High	High	High	High	High	High	High	High	High	High	High	High	High
High	Master Protein	A0A0L8GMX5	Uncharacterized protein OS=Octopus bimaculoides OX=37653 GN=OCBIM_22031019mg PE=4 SV=1	0	FALSE	31.767	17	6	47	6	447	53.3	9.11	127.84	6						A0A0L8GMX5		0	0	0.827	0.742553	0.778089	158.82	4.00531e+06	4.86078e+06	65.11	53.34	High	Peak Found	High	High	Peak Found	Peak Found	High	High	Peak Found	High	High	High	High	High	High	Peak Found	Peak Found
High	Master Protein	A0A0L8GNS3	Uncharacterized protein OS=Octopus bimaculoides OX=37653 GN=OCBIM_22030997mg PE=4 SV=1	0	FALSE	6.499	9	1	13	1	483	62.5	8.43	45.77	1					106875839	A0A0L8GNS3; obi:106875839		0	0	1			7412.26	2.45113e+06	2.38777e+06			Not Found	Not Found	Not Found	Not Found	High	High	Not Found	Not Found	Not Found	Not Found	Not Found	Not Found	Not Found	Not Found	Not Found	Not Found	Not Found
High	Master Protein	A0A0L8GNB2	Uncharacterized protein OS=Octopus bimaculoides OX=37653 GN=OCBIM_22030922mg PE=4 SV=1	0	FALSE	28.413	18	7	212	7	457	50.2	5	550.96	7			nucleic acid binding activity	Pf00076	106875801	A0A0L8GNB2		0	0	1.647	0.00168866	0.0221456	10.22	3.38055e+07	1.99321e+07	10.37	22.06	High	High	High	High	High	High	High	High	High	High	High	High	High	High	High	High	High
High	Master Protein	A0A0L8GP32	Uncharacterized protein OS=Octopus bimaculoides OX=37653 GN=OCBIM_22030920mg PE=4 SV=1	0	FALSE	77.634	22	14	810	2	514	55.2	4.93	2021.69	14			nucleic acid binding activity	Pf00076		A0A0L8GP32		0	0	5.452	0.180784	0.258038	354.32	8.82114e+07	1.41327e+07	106.33	16.62	High	High	High	High	High	High	Peak Found	Peak Found	High	High	High	High	High	High	Peak Found	High	High
High	Master Protein	A0A0L8GN08	Uncharacterized protein OS=Octopus bimaculoides OX=37653 GN=OCBIM_22030918mg PE=4 SV=1	0.008	FALSE	3.85	2	1	74	1	523	56.9	5.21	149.23	1			nucleic acid binding activity	Pf00076		A0A0L8GN08		0	0	1.293	0.962506	0.967267	31.73	1.18752e+07	1.22645e+07	49.55	59.3	High	Peak Found	High	High	High	High	High	High	High	High	High	High	High	High	High	Peak Found	High
High	Master Protein	A0A0L8I854	Uncharacterized protein OS=Octopus bimaculoides OX=37653 GN=OCBIM_22030856mg PE=3 SV=1	0	FALSE	55.087	19	13	226	3	657	72.5	7.02	462.93	13			other molecular function	Pf00441, Pf02770, Pf02771	106883527	A0A0L8I854; obi:106883527		0	10	3.721	0.00902746	0.0427176	30.34	6.26677e+07	1.68419e+07	20.04	18.5	High	High	Peak Found	Peak Found	High	High	Peak Found	High	High	High	High	High	High	High	High	High	High
High	Master Protein	A0A0L8I6X5	Uncharacterized protein OS=Octopus bimaculoides OX=37653 GN=OCBIM_22030797mg PE=4 SV=1	0	FALSE	113.36	29	10	564	3	455	48.5	6.98	2095.63	10			other molecular function	Pf00675, Pf05193	106883452	A0A0L8I6X5		0	8	2.71	0.00810323	0.0403662	8.33	2.11567e+08	7.81284e+07	23.66	11.27	High	High	High	High	High	High	High	High	High	High	High	High	High	High	High	High	High
High	Master Protein	A0A0L8GN79	Uncharacterized protein OS=Octopus bimaculoides OX=37653 GN=OCBIM_22030767mg PE=3 SV=1	0	FALSE	8.47	10	2	414	1	376	41.8	5.45	968.68	2				Pf00022	106875747	A0A0L8GN79; obi:106875747		0	0									Not Found	Not Found	Not Found	Not Found	Not Found	Not Found	Not Found	Not Found	Not Found	Not Found	Not Found	High	Not Found	Not Found	Not Found	Not Found	Not Found
High	Master Protein	A0A0L8GPG8	Uncharacterized protein OS=Octopus bimaculoides OX=37653 GN=OCBIM_22030693mg PE=4 SV=1	0	FALSE	675.457	70	68	8074	2	727	84.1	5.27	24370.5	68			cytoskeletal activity;other molecular function	Pf00307, Pf00435, Pf08726		A0A0L8GPG8		0	0	1.273	0.136071	0.215726	21.69	2.04663e+08	1.4473e+08	22.06	13.46	High	High	High	High	High	High	High	High	High	High	High	High	High	High	High	High	High
High	Master Protein	A0A0L8I741	Uncharacterized protein OS=Octopus bimaculoides OX=37653 GN=OCBIM_22030625mg PE=3 SV=1	0.006	FALSE	5.086	10	2	25	2	163	18.7	9.95	11.29	2		nucleus;other cell component		Pf14799	106883274	A0A0L8I741; obi:106883274		0	0	100			0	890679	555222	17.77		High	High	High	High	High	High	High	High	Not Found	High	High	High	High	Peak Found	High	High	Peak Found
High	Master Protein	A0A0L8I746	Uncharacterized protein OS=Octopus bimaculoides OX=37653 GN=OCBIM_22030574mg PE=4 SV=1	0	FALSE	16.922	12	3	98	1	313	35.4	8.32	285.75	3		cytosol;nucleus;other cell component		Pf00043, Pf18569	106883068	A0A0L8I746; obi:106883068		0	0	1.472	0.00218452	0.024545	8.19	1.88576e+06	1.23477e+06	36.18	50.74	High	High	High	High	Peak Found	High	Peak Found	High	High	High	High	High	High	High	High	High	Not Found
High	Master Protein	A0A0L8GNL8	Uncharacterized protein OS=Octopus bimaculoides OX=37653 GN=OCBIM_22030554mg PE=4 SV=1	0	FALSE	21.285	19	5	63	5	445	51	8	187.73	5		cytoskeleton		Pf05502	106875672	A0A0L8GNL8; obi:106875672		0	0	0.221	0.0218443	0.0685861	51.77	4.40039e+06	1.98779e+07	84.16	34.65	Peak Found	High	High	High	Peak Found	Peak Found	Peak Found	Not Found	High	High	Not Found	High	High	Peak Found	Peak Found	Not Found	High
High	Master Protein	A0A0L8GP81	Uncharacterized protein OS=Octopus bimaculoides OX=37653 GN=OCBIM_22030504mg PE=4 SV=1	0	FALSE	31.544	10	5	167	5	227	26.5	5.27	436.36	5		nucleus	nucleic acid binding activity	Pf00505, Pf09011	106875655	A0A0L8GP81; obi:106875655		0	0	1.069	0.756185	0.789436	98.07	8.70464e+06	8.50624e+06	78.97	8.45	High	High	High	High	High	High	High	High	High	High	High	High	High	High	High	High	High
High	Master Protein	A0A0L8GPE7	Uncharacterized protein OS=Octopus bimaculoides OX=37653 GN=OCBIM_22030412mg PE=4 SV=1	0	FALSE	6.529	7	1	4	1	195	22.3	7.77	16.29	1					106875618	A0A0L8GPE7; obi:106875618		0	0	1.035	0.470774	0.540727	125.29	1.15108e+06	763386	30.99	9.5	Not Found	Not Found	High	High	Not Found	Peak Found	Not Found	Not Found	Peak Found	Not Found	High	High	Not Found	Not Found	Not Found	Not Found	Not Found
High	Master Protein	A0A0L8GQ15	Uncharacterized protein OS=Octopus bimaculoides OX=37653 GN=OCBIM_22030393mg PE=4 SV=1	0.001	FALSE	5.427	12	1	57	1	99	11.5	5.78	178.83	1						A0A0L8GQ15		0	0	0.965	0.530766	0.592433	31.36	1.02212e+07	1.18255e+07	34.1	47.49	High	High	High	High	High	High	High	High	High	High	High	High	High	High	High	High	High
High	Master Protein	A0A0L8GP53	Uncharacterized protein OS=Octopus bimaculoides OX=37653 GN=OCBIM_22030310mg PE=4 SV=1	0	FALSE	14.566	4	2	8	2	330	37	7.88	23.84	2		other membranes				A0A0L8GP53		0	0	100			0	7.22846e+06		59.18		Not Found	Peak Found	High	High	Not Found	Not Found	Peak Found	Not Found	High	Not Found	Peak Found	High	High	Peak Found	Peak Found	Peak Found	Peak Found
High	Master Protein	A0A0L8GPY9	Uncharacterized protein OS=Octopus bimaculoides OX=37653 GN=OCBIM_22030024mg PE=3 SV=1	0.001	FALSE	5.791	10	1	42	1	124	13.6	4.93	139.78	1	other biological processes			Pf08923	106875484	A0A0L8GPY9; obi:106875484		0	0	2.511	0.00240754	0.0250814	21.6	6.08603e+06	2.14806e+06	15.73	36.85	High	High	High	High	High	High	High	High	High	High	High	High	High	High	High	High	High
High	Master Protein	A0A0L8I7E4	Uncharacterized protein OS=Octopus bimaculoides OX=37653 GN=OCBIM_22030013mg PE=3 SV=1	0.007	FALSE	4.165	4	1	1	1	394	43.9	7.21	2.84	1			other molecular function	Pf01408, Pf02894	106882626	A0A0L8I7E4; obi:106882626		0	0	3.01	0.00202464	0.0244829	37.3	1.10488e+06	328736	11.86	26.21	Peak Found	Not Found	High	Not Found	Peak Found	Peak Found	Peak Found	Peak Found	Peak Found	Peak Found	Not Found	Not Found	Peak Found	Peak Found	Not Found	Not Found	Not Found
High	Master Protein	A0A0L8GPX4	Uncharacterized protein OS=Octopus bimaculoides OX=37653 GN=OCBIM_22029972mg PE=3 SV=1	0	FALSE	20.438	16	5	87	5	468	51.3	6.04	223.86	5	other metabolic processes	other cell component	kinase activity;other molecular function	Pf00288, Pf08544, Pf10509	106875465	A0A0L8GPX4		0	0	3.14	0.0796168	0.153308	70.87	4.88589e+06	1.44983e+06	47.98	34.17	High	High	High	High	High	High	High	High	High	High	High	High	High	High	High	High	High
High	Master Protein	A0A0L8GR68	Uncharacterized protein OS=Octopus bimaculoides OX=37653 GN=OCBIM_22029912mg PE=3 SV=1	0	FALSE	6.228	7	2	6	1	280	31.5	6.96	12.68	2	other metabolic processes		other molecular function	Pf13419	106875443	A0A0L8GR68; obi:106875443		0	1	4.273	0.124778	0.204223	56.94	1.46006e+07	2.85902e+06	88.43	75.73	Not Found	Not Found	Not Found	Not Found	Not Found	Not Found	Not Found	Not Found	Not Found	Not Found	Not Found	High	Not Found	Not Found	Not Found	Not Found	Not Found
High	Master Protein	A0A0L8GRH1	Uncharacterized protein OS=Octopus bimaculoides OX=37653 GN=OCBIM_22029880mg PE=3 SV=1	0	FALSE	82.064	42	16	524	16	339	39.7	8.07	1227.89	16				Pf08569	106875420	A0A0L8GRH1; obi:106875420		0	0	2.422	6.45601e-05	0.0140159	9.31	1.21943e+08	4.99239e+07	8.97	22.44	High	High	High	High	High	High	High	High	High	High	High	High	High	High	High	High	High
High	Master Protein	A0A0L8GQU2	Uncharacterized protein OS=Octopus bimaculoides OX=37653 GN=OCBIM_22029735mg PE=4 SV=1	0	FALSE	10.931	5	3	53	3	682	71.2	5.4	125.67	3		other membranes				A0A0L8GQU2		0	0	3.846	0.00826987	0.0407833	18.07	4.63894e+06	1.20623e+06	39.38	59.26	High	High	High	High	High	High	High	High	High	High	High	High	High	High	High	High	High
High	Master Protein	A0A0L8GQP3	Uncharacterized protein OS=Octopus bimaculoides OX=37653 GN=OCBIM_22029673mg PE=3 SV=1	0.001	FALSE	5.333	6	1	31	1	207	23.1	6.7	87.1	1	protein metabolism;other metabolic processes	translational apparatus	other molecular function	Pf00542, Pf16320	106875334	A0A0L8GQP3; obi:106875334		0	0	2.971	0.00778508	0.0401235	17.13	8.19622e+06	2.95119e+06	39.38	60.59	Peak Found	High	Peak Found	High	High	High	High	High	High	Peak Found	Peak Found	Peak Found	High	High	High	High	High
High	Master Protein	A0A0L8GQV5	Uncharacterized protein OS=Octopus bimaculoides OX=37653 GN=OCBIM_22029593mg PE=3 SV=1	0	FALSE	79.284	20	17	407	2	925	103.4	6.86	985.83	17			other molecular function	Pf01266, Pf01571, Pf08669, Pf16350	106875297	A0A0L8GQV5; obi:106875297		0	0	0.689	0.137856	0.218054	32.17	6.23487e+06	8.27342e+06	36.27	38.09	High	High	High	High	High	High	High	High	High	High	High	Peak Found	High	High	High	High	High
High	Master Protein	A0A0L8GQZ5	Uncharacterized protein OS=Octopus bimaculoides OX=37653 GN=OCBIM_22029548mg PE=4 SV=1	0	FALSE	29.854	9	7	34	7	1035	118.2	5.33	77.37	7	other biological processes		enzyme regulator activity	Pf00566, Pf00640, Pf12473		A0A0L8GQZ5		0	0	1.424	0.430454	0.501232	20.44	2.22862e+06	2.33258e+06	69.25	44.96	Not Found	Not Found	High	High	Peak Found	High	High	Not Found	High	Peak Found	High	High	High	High	Not Found	Peak Found	High
High	Master Protein	A0A0L8GR81	Uncharacterized protein OS=Octopus bimaculoides OX=37653 GN=OCBIM_22029538mg PE=3 SV=1	0	FALSE	12.227	9	2	75	2	270	30.6	8.13	101.36	2		other membranes		Pf02077	106875266	A0A0L8GR81; obi:106875266		0	0	1.604	0.0657639	0.134335	29.26	1.59686e+07	9.4197e+06	11.35	34.5	High	High	High	Peak Found	High	High	High	High	High	High	High	High	High	High	High	High	High
High	Master Protein	A0A0L8IHC7	Uncharacterized protein OS=Octopus bimaculoides OX=37653 GN=OCBIM_22029419mg PE=4 SV=1	0	FALSE	14.245	13	3	79	1	358	40.6	6.47	310.32	3				Pf00085		A0A0L8IHC7		0	0	30.026	0.169392	0.24677	238.48	7.96761e+07	2.23144e+06	109.8	23.83	High	High	High	High	High	High	High	High	High	High	High	High	High	High	High	High	High
High	Master Protein	A0A0L8I927	Uncharacterized protein OS=Octopus bimaculoides OX=37653 GN=OCBIM_22029329mg PE=4 SV=1	0	FALSE	10.422	8	3	42	3	393	43.2	4.96	76.15	3				Pf01344, Pf13418, Pf13964	106882021	A0A0L8I927; obi:106882021		0	0	3.023	0.0956258	0.17364	59.42	5.09377e+06	2.0638e+06	47.73	54.88	High	High	High	High	High	High	Peak Found	Peak Found	High	Peak Found	High	High	High	High	Peak Found	High	Peak Found
High	Master Protein	A0A0L8I7R3	Uncharacterized protein OS=Octopus bimaculoides OX=37653 GN=OCBIM_22029325mg PE=3 SV=1	0.001	FALSE	5.53	6	2	8	2	281	32.9	8.91	13.48	2		other membranes		Pf17171, Pf17172	106881964	A0A0L8I7R3; obi:106881964		0	0	100			0	3.14282e+06		45.5		Not Found	Not Found	Peak Found	High	Peak Found	Peak Found	Not Found	High	Peak Found	Peak Found	Peak Found	Peak Found	High	High	High	High	Peak Found
High	Master Protein	A0A0L8GRG6	Uncharacterized protein OS=Octopus bimaculoides OX=37653 GN=OCBIM_22029283mg PE=4 SV=1	0	FALSE	6.445	5	2	12	2	485	54.1	6.71	20.65	2	other metabolic processes	other membranes	other molecular function	Pf04587	106875193	A0A0L8GRG6; obi:106875193		0	0	0.696	0.0708671	0.141016	16.15	1.43307e+06	1.97531e+06	15.21	32.76	High	High	Peak Found	Peak Found	Peak Found	Peak Found	Peak Found	Not Found	Peak Found	Peak Found	Peak Found	Peak Found	Peak Found	Peak Found	High	Peak Found	High
High	Master Protein	A0A0L8I7V7	Uncharacterized protein OS=Octopus bimaculoides OX=37653 GN=OCBIM_22029207mg PE=4 SV=1	0	FALSE	6.17	5	2	3	2	368	42.8	7.84	7.84	2						A0A0L8I7V7		0	0	9.954	0.0757931	0.147921	86.74	1.62934e+06	125189	68.63	32.75	Not Found	Not Found	Peak Found	High	Not Found	Not Found	Not Found	Not Found	Not Found	Not Found	High	Peak Found	Not Found	Not Found	Peak Found	Peak Found	Peak Found
High	Master Protein	A0A0L8GS06	Uncharacterized protein OS=Octopus bimaculoides OX=37653 GN=OCBIM_22029176mg PE=4 SV=1	0	FALSE	25.294	4	4	42	4	1445	163.3	4.82	135.36	4				Pf03370	106875140	A0A0L8GS06; obi:106875140		0	0	100			0	3.18345e+06		24.01		Peak Found	High	High	High	High	High	High	High	High	High	High	High	High	High	High	High	High
High	Master Protein	A0A0L8GSR9	Uncharacterized protein OS=Octopus bimaculoides OX=37653 GN=OCBIM_22029165mg PE=4 SV=1	0	FALSE	33.824	38	8	131	8	194	22.8	5.12	342.01	8			other molecular function	Pf13499	106875147	A0A0L8GSR9; obi:106875147		0	0	3.465	0.0239178	0.0727572	44.96	1.10356e+07	2.72817e+06	33.04	46.7	High	High	High	High	High	High	High	High	High	High	High	High	High	High	High	High	High
High	Master Protein	A0A0L8GRT4	Uncharacterized protein OS=Octopus bimaculoides OX=37653 GN=OCBIM_22029141mg PE=3 SV=1	0	FALSE	9.959	11	2	67	2	212	24.6	7.37	159.69	2	cell organization and biogenesis;transport	other membranes;ER/Golgi	other molecular function	Pf12352	106875135	A0A0L8GRT4; obi:106875135		0	0	2.012	0.0585614	0.125262	35.41	1.73474e+06	1.00529e+06	54.93	52.05	High	High	High	High	High	High	High	High	High	High	High	High	High	High	High	High	High
High	Master Protein	A0A0L8GRS6	Uncharacterized protein OS=Octopus bimaculoides OX=37653 GN=OCBIM_22029042mg PE=3 SV=1	0	FALSE	54.776	20	7	162	7	262	28.3	7.62	476.28	7		other membranes;cytosol;ER/Golgi		Pf02493		A0A0L8GRS6		0	0	1.848	0.0482911	0.111137	13.35	1.86915e+07	9.99313e+06	39.29	17.64	High	High	High	High	High	High	High	High	Peak Found	High	High	High	High	High	High	High	High
High	Master Protein	A0A0L8I7Y3	Uncharacterized protein OS=Octopus bimaculoides OX=37653 GN=OCBIM_22029008mg PE=4 SV=1	0	FALSE	10.337	9	3	70	1	313	35.5	7.75	158.73	3			other molecular function	Pf00106		A0A0L8I7Y3		0	0	10.595	0.616471	0.671819	699.04	14801.7	226424	171.65	22.38	Not Found	Peak Found	Not Found	Not Found	Not Found	High	Not Found	Not Found	Not Found	High	Not Found	Peak Found	Not Found	High	Peak Found	Peak Found	Not Found
High	Master Protein	A0A0L8GSH9	Uncharacterized protein OS=Octopus bimaculoides OX=37653 GN=OCBIM_22028989mg PE=4 SV=1	0	FALSE	61.158	26	5	203	5	150	17.5	6.4	984	5		other membranes		Pf13903	106875073	A0A0L8GSH9; obi:106875073		0	0	3.951	0.0526548	0.116822	44.06	3.86341e+07	1.06295e+07	54.45	28.22	High	High	High	High	High	High	High	High	High	High	High	High	High	High	High	High	High
High	Master Protein	A0A0L8GRU6	Uncharacterized protein OS=Octopus bimaculoides OX=37653 GN=OCBIM_22028981mg PE=3 SV=1	0	FALSE	33.076	10	5	154	5	416	45.5	8.31	412.44	5			other molecular function	Pf00441, Pf02770, Pf02771	106875072	A0A0L8GRU6; obi:106875072		0	0	8.292	0.00211702	0.0244829	22.26	5.77166e+07	5.81509e+06	19.62	42.01	High	High	High	High	High	High	High	High	High	High	High	High	High	High	High	High	High
High	Master Protein	A0A0L8I810	Uncharacterized protein OS=Octopus bimaculoides OX=37653 GN=OCBIM_22028977mg PE=4 SV=1	0	FALSE	6.148	12	1	34	1	74	8.8	5.47	75	1	cell organization and biogenesis	mitochondrion				A0A0L8I810		0	0	2.492	0.0452223	0.106459	50.28	2.94584e+06	1.01763e+06	35.03	27.73	High	High	High	High	High	High	High	High	High	High	Peak Found	High	High	High	High	High	High
High	Master Protein	A0A0L8I839	Uncharacterized protein OS=Octopus bimaculoides OX=37653 GN=OCBIM_22028912mg PE=3 SV=1	0	FALSE	43.989	22	11	128	2	634	71.9	6.19	358.72	11	transport			Pf00995	106881541	A0A0L8I839; obi:106881541		0	7	3.428	0.0541741	0.11906	57.01	4.61792e+07	1.34712e+07	44.27	9.1	High	High	Peak Found	Peak Found	High	High	High	High	High	High	High	High	High	High	Peak Found	Peak Found	Peak Found
High	Master Protein	A0A0L8I834	Uncharacterized protein OS=Octopus bimaculoides OX=37653 GN=OCBIM_22028908mg PE=4 SV=1	0.007	FALSE	3.46	1	1	4	1	1459	168.8	5.33	8.57	1		other membranes				A0A0L8I834		0	0	0.878	0.616314	0.671766	83.29	1.28594e+06	788127	28.59	39.95	Not Found	Not Found	Peak Found	Not Found	Not Found	Peak Found	Peak Found	Peak Found	Not Found	Peak Found	Not Found	Not Found	Not Found	Not Found	Not Found	Not Found	Not Found
High	Master Protein	A0A0L8I880	Uncharacterized protein OS=Octopus bimaculoides OX=37653 GN=OCBIM_22028814mg PE=4 SV=1	0	FALSE	224.325	10	46	998	5	5940	660.3	4.61	2652.46	46						A0A0L8I880		0	0	1.45	0.09169	0.168371	26.08	6.53256e+06	4.54218e+06	32.77	7.28	High	High	High	High	High	High	High	High	High	High	High	High	High	High	High	High	High
High	Master Protein	A0A0L8GTI0	Uncharacterized protein OS=Octopus bimaculoides OX=37653 GN=OCBIM_22028706mg PE=4 SV=1	0.001	FALSE	5.591	31	2	3	2	65	7.7	9.6	5.3	2						A0A0L8GTI0		0	0	100			0	3.24226e+06	226778	114.28		Peak Found	Not Found	Not Found	Not Found	Peak Found	Not Found	Not Found	Not Found	Not Found	Not Found	Peak Found	Peak Found	Not Found	Not Found	High	Peak Found	Peak Found
High	Master Protein	A0A0L8GSD7	Uncharacterized protein OS=Octopus bimaculoides OX=37653 GN=OCBIM_22028650mg PE=3 SV=1	0	FALSE	9.87	2	3	14	3	1412	158.4	6.62	34.37	3	transport	nucleus	other molecular function	Pf03177, Pf08801	106874976	A0A0L8GSD7; obi:106874976		0	0	9.916	0.228109	0.30453	123.21	1.76248e+06	453435	104.41	33.01	Not Found	Peak Found	High	High	Not Found	High	Not Found	Not Found	High	Not Found	Peak Found	High	High	Not Found	High	Not Found	Not Found
High	Master Protein	A0A0L8GSL6	Uncharacterized protein OS=Octopus bimaculoides OX=37653 GN=OCBIM_22028646mg PE=4 SV=1	0	FALSE	26.924	8	4	70	4	535	59.7	8.9	217.61	4		other membranes		Pf00144		A0A0L8GSL6		0	0	2.02	0.115308	0.195621	42.03	1.76166e+06	919892	16.21	68.52	High	High	High	High	High	High	High	High	High	High	High	High	High	High	High	High	High
High	Master Protein	A0A0L8GTM9	Uncharacterized protein OS=Octopus bimaculoides OX=37653 GN=OCBIM_22028644mg PE=4 SV=1	0	FALSE	18.583	5	3	60	3	651	73.5	7.01	155.54	3		other membranes		Pf00092, Pf08487	106874974	A0A0L8GTM9		0	0	1.519	0.227645	0.304173	51.2	2.5605e+06	1.38531e+06	69.23	79.62	High	Peak Found	Peak Found	High	Peak Found	Peak Found	High	High	High	High	High	High	High	High	High	High	High
High	Master Protein	A0A0L8GSG2	Uncharacterized protein OS=Octopus bimaculoides OX=37653 GN=OCBIM_22028623mg PE=3 SV=1	0	FALSE	48.127	21	9	181	9	457	51.7	7.49	534.67	9	protein metabolism;other metabolic processes;transport	other cytoplasmic organelle		Pf05743, Pf09454	106874961	A0A0L8GSG2; obi:106874961		0	0	2.818	0.0266201	0.0765617	12.53	2.10288e+07	6.0009e+06	30.93	35.95	High	High	High	High	High	High	High	High	High	High	High	High	High	High	High	High	High
High	Master Protein	A0A0L8I8K6	Uncharacterized protein OS=Octopus bimaculoides OX=37653 GN=OCBIM_22028614mg PE=4 SV=1	0	FALSE	5.925	6	2	10	2	297	33.9	9.17	15.31	2	cell adhesion;cell organization and biogenesis;developmental processes	plasma membrane;other membranes		Pf00047, Pf13927	106881019	A0A0L8I8K6; obi:106881019		0	0	2.269	0.0679141	0.136821	38.78	4.09188e+06	1.97908e+06	41.91	11.56	Peak Found	Peak Found	Peak Found	Peak Found	Peak Found	High	Peak Found	Peak Found	High	High	High	Peak Found	Peak Found	Peak Found	Peak Found	Peak Found	High
High	Master Protein	A0A0L8I8F9	Uncharacterized protein OS=Octopus bimaculoides OX=37653 GN=OCBIM_22028502mg PE=4 SV=1	0	FALSE	160.614	4	45	369	5	11387	1268.1	5.33	718.2	45	cell organization and biogenesis	other membranes;cytoskeleton;other cell component	cytoskeletal activity;other molecular function	Pf00307, Pf00435, Pf02187, Pf13499, Pf17902		A0A0L8I8F9		0	30	3.607	0.202487	0.278299	363.83	8.24391e+07	2.19729e+07	106.19	31.1	Not Found	Not Found	Not Found	High	Peak Found	Peak Found	Not Found	Not Found	Peak Found	Not Found	High	Peak Found	Not Found	Not Found	Peak Found	Peak Found	Peak Found
High	Master Protein	A0A0L8I8R2	Uncharacterized protein OS=Octopus bimaculoides OX=37653 GN=OCBIM_22028499mg PE=4 SV=1	0	FALSE	11.206	4	2	5	2	671	76.7	7.62	17.15	2		other membranes		Pf04791		A0A0L8I8R2		0	0									Not Found	Not Found	High	High	Not Found	Not Found	Not Found	Not Found	Not Found	Not Found	High	High	Not Found	Not Found	Not Found	Not Found	Not Found
High	Master Protein	A0A0L8GSN0	Uncharacterized protein OS=Octopus bimaculoides OX=37653 GN=OCBIM_22028485mg PE=3 SV=1	0.006	FALSE	4.264	7	1	6	1	147	17.4	9.54	10.41	1	cell organization and biogenesis	other membranes		Pf05071		A0A0L8GSN0		0	0	100			0	1.68933e+07		103.97		Peak Found	Peak Found	Peak Found	High	Peak Found	Peak Found	Peak Found	Peak Found	Peak Found	High	Not Found	Not Found	Peak Found	Peak Found	Not Found	High	Peak Found
High	Master Protein	A0A0L8I8M9	Uncharacterized protein OS=Octopus bimaculoides OX=37653 GN=OCBIM_22028381mg PE=4 SV=1	0	FALSE	24.061	15	6	127	1	420	49	9.04	236.73	6	other metabolic processes;signal transduction;other biological processes	nucleus;other cell component	other molecular function	Pf00388, Pf09279		A0A0L8I8M9		0	0	100			0	2.64985e+06		62.68		Not Found	Peak Found	High	Peak Found	Peak Found	High	High	High	Not Found	Not Found	High	Peak Found	Not Found	Peak Found	High	Not Found	High
High	Master Protein	A0A0L8GTK1	Uncharacterized protein OS=Octopus bimaculoides OX=37653 GN=OCBIM_22028341mg PE=3 SV=1	0	FALSE	6.084	5	1	12	1	316	33.4	5.57	29.32	1	protein metabolism		other molecular function	Pf01112	106874877	A0A0L8GTK1; obi:106874877		0	0	0.151	0.00024769	0.0140159	17.15	609528	4.09823e+06	15.83	11.01	Not Found	Not Found	High	Not Found	Not Found	Not Found	Peak Found	Peak Found	Peak Found	Not Found	High	Peak Found	High	High	High	High	High
High	Master Protein	A0A0L8GU84	Uncharacterized protein OS=Octopus bimaculoides OX=37653 GN=OCBIM_22027946mg PE=4 SV=1	0.006	FALSE	4.885	8	1	3	1	155	18	9.22	5.12	1	other metabolic processes	other membranes	kinase activity;other molecular function	Pf01121		A0A0L8GU84		0	0	100			0	1.67432e+06		55.72		Not Found	Not Found	High	High	Not Found	Not Found	Not Found	Not Found	Not Found	Not Found	Peak Found	High	Not Found	Not Found	Not Found	Not Found	Not Found
High	Master Protein	A0A0L8GUF6	Uncharacterized protein OS=Octopus bimaculoides OX=37653 GN=OCBIM_22027855mg PE=4 SV=1	0.006	FALSE	4.613	10	1	19	1	82	9.2	9.44	35.52	1					106874720	A0A0L8GUF6; obi:106874720		0	0	1.402	0.591401	0.64964	65.72	1.1581e+06	1.03597e+06	87.82	42.73	High	Not Found	High	High	Not Found	High	Peak Found	Not Found	High	Peak Found	High	High	Not Found	Peak Found	Not Found	High	Peak Found
High	Master Protein	A0A0L8GUG5	Uncharacterized protein OS=Octopus bimaculoides OX=37653 GN=OCBIM_22027728mg PE=4 SV=1	0.006	FALSE	4.889	4	2	86	1	361	41.3	8.95	160.9	2				Pf00084		A0A0L8GUG5		0	1	1.884	0.00859841	0.0416413	43.32	4.8282e+06	2.56228e+06	35.32	64.83	High	High	High	High	High	High	High	High	High	High	High	High	High	High	High	High	High
High	Master Protein	A0A0L8GUE6	Uncharacterized protein OS=Octopus bimaculoides OX=37653 GN=OCBIM_22027614mg PE=3 SV=1	0	FALSE	26.168	7	7	102	1	1195	133.6	8.75	184.16	7		other membranes		Pf00041, Pf06583, Pf07679, Pf13927		A0A0L8GUE6		0	0	17.228	0.183247	0.259303	426.58	1.07613e+08	1.39412e+06	115.85	25.96	Peak Found	High	Peak Found	Peak Found	Peak Found	Peak Found	High	High	High	High	High	High	Peak Found	Peak Found	Peak Found	Peak Found	Peak Found
High	Master Protein	A0A0L8GV55	Uncharacterized protein OS=Octopus bimaculoides OX=37653 GN=OCBIM_22027550mg PE=3 SV=1	0	FALSE	15.727	14	5	91	5	325	37	8.75	160.57	5				Pf10239		A0A0L8GV55		0	0	1.196	0.196261	0.271836	26.69	6.9086e+06	6.92779e+06	41.15	42.61	High	High	High	High	High	High	High	High	High	High	High	High	High	High	High	High	High
High	Master Protein	A0A0L8GUX3	Uncharacterized protein OS=Octopus bimaculoides OX=37653 GN=OCBIM_22027429mg PE=3 SV=1	0	FALSE	88.317	33	16	382	16	402	46.1	10.37	853.16	16	protein metabolism;other metabolic processes	translational apparatus	other molecular function	Pf00297	106874557	A0A0L8GUX3; obi:106874557		0	0	0.863	0.560467	0.620554	161.93	1.77803e+08	1.99943e+08	93.46	14.03	High	High	High	High	High	High	High	High	High	High	High	High	High	High	High	High	High
High	Master Protein	A0A0L8GV78	Uncharacterized protein OS=Octopus bimaculoides OX=37653 GN=OCBIM_22027385mg PE=4 SV=1	0	FALSE	45.761	43	10	319	10	204	22.8	6	774.11	10			other molecular function	Pf00071	106874542	A0A0L8GV78		0	0	3.384	0.00609884	0.0356849	20.07	9.62691e+07	2.68414e+07	22.92	13.25	High	High	High	High	High	High	High	High	High	High	High	High	High	High	High	High	High
High	Master Protein	A0A0L8GVJ1	Uncharacterized protein OS=Octopus bimaculoides OX=37653 GN=OCBIM_22027346mg PE=3 SV=1	0	FALSE	238.384	59	29	1421	1	444	50.9	5.83	4249.49	29	transport			Pf00995		A0A0L8GVJ1		0	0	2.301	0.000579735	0.0142821	14	3.28522e+07	1.42766e+07	11.35	37.39	High	High	High	High	High	High	High	High	High	High	High	High	High	High	High	High	High
High	Master Protein	A0A0L8GV89	Uncharacterized protein OS=Octopus bimaculoides OX=37653 GN=OCBIM_22027266mg PE=4 SV=1	0	FALSE	15.101	10	4	17	4	388	44.4	6.55	42.24	4				Pf00017, Pf00018, Pf14604	106874504	A0A0L8GV89; obi:106874504		0	0	3.195	0.0411327	0.0997375	33.88	2.23669e+06	686790	42.18	3.9	Not Found	Peak Found	High	High	Peak Found	Not Found	Peak Found	Peak Found	High	High	High	High	Peak Found	High	High	Peak Found	High
High	Master Protein	A0A0L8GWC9	Uncharacterized protein OS=Octopus bimaculoides OX=37653 GN=OCBIM_22027210mg PE=3 SV=1	0.007	FALSE	3.792	5	1	2	1	230	26	8.87	0	1				Pf05291		A0A0L8GWC9		0	0									Not Found	Not Found	Not Found	Not Found	Not Found	Not Found	Not Found	Not Found	Not Found	Not Found	Not Found	Not Found	Not Found	Not Found	Not Found	Not Found	Not Found
High	Master Protein	A0A0L8I9N3	Uncharacterized protein OS=Octopus bimaculoides OX=37653 GN=OCBIM_22027046mg PE=4 SV=1	0.01	FALSE	3.157	2	1	7	1	420	46.7	8.18	4.81	1	transport	other membranes	transporter activity			A0A0L8I9N3		0	0	100			0	421355		90.34		Not Found	Not Found	Not Found	High	Not Found	Not Found	Not Found	Not Found	Not Found	Not Found	High	Peak Found	Not Found	Not Found	High	High	Not Found
High	Master Protein	A0A0L8GWT2	Uncharacterized protein OS=Octopus bimaculoides OX=37653 GN=OCBIM_22027028mg PE=3 SV=1	0	FALSE	9.758	7	2	44	2	284	32.7	7.99	112.89	2		other membranes		Pf05705	106874432	A0A0L8GWT2; obi:106874432		0	0	1.647	0.0802002	0.154146	10.47	1.17641e+06	716917	15.46	35.71	High	High	Peak Found	High	High	High	High	High	High	High	Peak Found	High	High	High	High	High	High
High	Master Protein	A0A0L8GVT1	Uncharacterized protein OS=Octopus bimaculoides OX=37653 GN=OCBIM_22027012mg PE=4 SV=1	0	FALSE	21.529	2	5	53	5	3635	402.4	4.59	111	5					106874420	A0A0L8GVT1; obi:106874420		0	0	1.443	0.0841879	0.159336	28.33	2.53335e+06	1.8527e+06	15.76	40.57	High	High	High	High	High	High	Peak Found	Peak Found	Peak Found	Peak Found	Peak Found	Peak Found	Not Found	Peak Found	Peak Found	Peak Found	High
High	Master Protein	A0A0L8GWC8	Uncharacterized protein OS=Octopus bimaculoides OX=37653 GN=OCBIM_22026960mg PE=4 SV=1	0	FALSE	13.426	10	3	38	3	337	38.1	9.6	79.69	3					106874403	A0A0L8GWC8; obi:106874403		0	0	0.329	0.424831	0.497442	63.68	2.55926e+06	3.08486e+06	83.89	148.32	Peak Found	Not Found	High	High	Peak Found	Peak Found	High	Peak Found	High	High	High	High	High	High	High	High	Peak Found
High	Master Protein	A0A0L8I9U4	Uncharacterized protein OS=Octopus bimaculoides OX=37653 GN=OCBIM_22026916mg PE=4 SV=1	0	FALSE	18.178	13	4	74	4	336	37.8	7.59	173.24	4			other molecular function	Pf01704	106878995	A0A0L8I9U4; obi:106878995		0	0	5.199	0.115492	0.195826	120.53	2.17453e+07	4.06042e+06	77.28	9.59	High	High	High	High	High	High	High	High	High	High	High	High	High	High	High	High	Peak Found
High	Master Protein	A0A0L8GVV8	Uncharacterized protein OS=Octopus bimaculoides OX=37653 GN=OCBIM_22026882mg PE=3 SV=1	0	FALSE	32.782	24	6	86	6	213	23.8	8.69	208.58	6	transport			Pf03357	106874374	A0A0L8GVV8; obi:106874374		0	0	2.09	0.0436965	0.10406	31.84	1.29235e+07	4.91924e+06	35.21	25.26	Peak Found	High	High	High	Peak Found	High	High	High	High	High	High	High	High	High	High	High	High
High	Master Protein	A0A0L8GX98	Uncharacterized protein OS=Octopus bimaculoides OX=37653 GN=OCBIM_22026878mg PE=3 SV=1	0	FALSE	21.529	26	5	199	5	222	24.8	4.7	491.76	5	transport			Pf03357	106874373	A0A0L8GX98; obi:106874373		0	0	1.736	0.025669	0.0750096	24.49	2.46498e+07	1.41048e+07	24.28	12.5	High	High	High	High	High	High	High	High	High	High	High	High	High	High	High	High	High
High	Master Protein	A0A0L8GWF8	Uncharacterized protein OS=Octopus bimaculoides OX=37653 GN=OCBIM_22026841mg PE=4 SV=1	0	FALSE	12.131	17	3	112	3	163	18.8	8.92	241.42	3					106874353	A0A0L8GWF8; obi:106874353		0	0	0.377	0.210924	0.287694	95.41	1.35154e+07	1.98475e+07	43.18	77.81	High	High	High	High	High	High	High	High	High	High	High	High	High	High	High	High	High
High	Master Protein	A0A0L8GW99	Uncharacterized protein OS=Octopus bimaculoides OX=37653 GN=OCBIM_22026800mg PE=3 SV=1	0	FALSE	6.224	3	1	17	1	409	43.9	8.07	53.4	1			other molecular function	Pf00441, Pf02770, Pf02771	106874336	A0A0L8GW99; obi:106874336		0	0	0.925	0.247528	0.324753	10.75	1.28893e+06	1.4751e+06	48.49	43.86	Peak Found	Peak Found	Peak Found	Not Found	Not Found	Peak Found	Peak Found	High	Peak Found	High	High	High	High	High	High	High	Not Found
High	Master Protein	A0A0L8I9Y3	Uncharacterized protein OS=Octopus bimaculoides OX=37653 GN=OCBIM_22026745mg PE=4 SV=1	0	FALSE	6.787	28	2	106	2	64	6.9	10.2	244.49	2				Pf09072		A0A0L8I9Y3		0	0	3.382	0.226899	0.303536	64.84	2.02687e+07	8.3842e+06	85.63	37.24	High	High	High	High	High	High	High	High	High	High	High	High	High	High	High	High	High
High	Master Protein	A0A0L8I9N1	Uncharacterized protein OS=Octopus bimaculoides OX=37653 GN=OCBIM_22026742mg PE=4 SV=1	0.01	FALSE	3.168	9	1	8	1	173	19	5.33	9.28	1				Pf13855	106878923	A0A0L8I9N1; obi:106878923		0	0	3.475	0.033874	0.0886029	64.19	2.41497e+06	604924	18.63	22.85	High	Not Found	Not Found	Not Found	Not Found	Not Found	Not Found	Not Found	High	Not Found	Peak Found	Not Found	Not Found	Not Found	Peak Found	Not Found	Peak Found
High	Master Protein	A0A0L8IB09	Uncharacterized protein OS=Octopus bimaculoides OX=37653 GN=OCBIM_22026741mg PE=3 SV=1	0	FALSE	20.517	31	4	202	3	180	20.5	5.67	526.69	4			other molecular function	Pf00025	106878919	A0A0L8IB09; obi:106878919		0	0	7.243	0.0039513	0.0290959	39.19	9.53611e+06	1.37758e+06	19.96	16.52	High	High	High	High	High	High	High	High	High	Peak Found	High	High	High	High	High	High	High
High	Master Protein	A0A0L8IB01	Uncharacterized protein OS=Octopus bimaculoides OX=37653 GN=OCBIM_22026731mg PE=3 SV=1	0	FALSE	76.835	62	8	231	8	170	19.2	4.74	750.08	8			enzyme regulator activity;other molecular function	Pf13499	106878873	A0A0L8IB01; obi:106878873		0	0	5.796	7.35881e-05	0.0140159	23.93	1.12833e+08	2.01349e+07	5.52	21.96	High	High	High	High	High	High	High	High	High	High	High	High	High	High	High	High	High
High	Master Protein	A0A0L8I9X0	Uncharacterized protein OS=Octopus bimaculoides OX=37653 GN=OCBIM_22026730mg PE=4 SV=1	0	FALSE	62.001	10	9	396	4	424	48.5	7.81	1058.32	9	protein metabolism;other metabolic processes		nucleic acid binding activity	Pf00043, Pf00647, Pf02798	106878862	A0A0L8I9X0; obi:106878862		0	5	2.116	0.00947683	0.0437133	16.47	8.3927e+07	3.30525e+07	28.21	55.37	High	High	High	High	High	High	High	High	High	High	High	High	High	High	High	High	High
High	Master Protein	A0A0L8GWU9	Uncharacterized protein OS=Octopus bimaculoides OX=37653 GN=OCBIM_22026723mg PE=4 SV=1	0	FALSE	53.376	28	11	301	2	512	55.5	6.48	1007.65	11			nucleic acid binding activity	Pf00595, Pf13358		A0A0L8GWU9		0	0	12.307	0.398705	0.471304	100.86	5.36772e+06	834400	80.37	128.57	Not Found	High	Peak Found	High	High	Not Found	Peak Found	Not Found	Peak Found	Peak Found	High	Not Found	High	High	Not Found	High	High
High	Master Protein	A0A0L8GWR1	Uncharacterized protein OS=Octopus bimaculoides OX=37653 GN=OCBIM_22026645mg PE=3 SV=1	0	FALSE	26.139	19	6	186	6	304	33.2	8.97	433.14	6			other molecular function	Pf00378	106874290	A0A0L8GWR1; obi:106874290		0	0	3.782	0.0146911	0.0544622	5.6	2.93973e+07	7.71759e+06	32.93	16.52	High	High	High	High	High	High	High	High	High	High	High	High	High	High	High	High	High
High	Master Protein	A0A0L8GWD2	Uncharacterized protein OS=Octopus bimaculoides OX=37653 GN=OCBIM_22026621mg PE=4 SV=1	0	FALSE	80.482	36	13	568	11	333	35.3	8.97	1550.94	13			nucleic acid binding activity	Pf00076	106874279	A0A0L8GWD2; obi:106874279		0	0	2.198	0.0381367	0.0954226	40.62	1.77349e+08	7.85136e+07	31	2.66	High	High	High	High	High	High	High	High	High	High	High	High	High	High	High	High	High
High	Master Protein	A0A0L8GWP7	Uncharacterized protein OS=Octopus bimaculoides OX=37653 GN=OCBIM_22026602mg PE=4 SV=1	0	FALSE	291.431	81	25	6002	20	156	17.9	4.58	17832.3	25			other molecular function	Pf13405	106874273	A0A0L8GWP7		0	7	1.694	0.00430714	0.029947	8.59	1.80676e+10	1.06981e+10	6.65	9.78	High	High	High	High	High	High	High	High	High	High	High	High	High	High	High	High	High
High	Master Protein	A0A0L8GX12	Uncharacterized protein OS=Octopus bimaculoides OX=37653 GN=OCBIM_22026598mg PE=4 SV=1	0	FALSE	229.036	55	18	6417	5	229	26	4.77	16626.5	18			other molecular function			A0A0L8GX12		0	19	1.342	0.000432961	0.0142821	2.64	1.77844e+10	1.31187e+10	9.66	14.82	High	High	High	High	High	High	High	High	High	High	High	High	High	High	High	High	High
High	Master Protein	A0A0L8IB73	Uncharacterized protein OS=Octopus bimaculoides OX=37653 GN=OCBIM_22026579mg PE=4 SV=1	0	FALSE	9.174	12	3	12	3	258	28.8	9.6	22.78	3			nucleic acid binding activity	Pf00076	106878535	A0A0L8IB73; obi:106878535		0	0	0.761	0.923472	0.93311	101.07	2.4757e+06	3.47824e+06	107.72	33.77	Peak Found	Not Found	High	High	Not Found	Not Found	Not Found	Not Found	Not Found	High	High	High	Not Found	Peak Found	Not Found	Not Found	Not Found
High	Master Protein	A0A0L8I9Y5	Uncharacterized protein OS=Octopus bimaculoides OX=37653 GN=OCBIM_22026163mg PE=4 SV=1	0	FALSE	42.341	18	7	158	2	328	38.2	9.17	440.29	7			nucleic acid binding activity	Pf00076	106878018	A0A0L8I9Y5; obi:106878018		0	5	0.61	0.00914935	0.0431625	12.74	1.20984e+07	1.79072e+07	21.64	18.02	High	High	High	High	High	High	High	High	High	High	High	High	High	High	Peak Found	Peak Found	High
High	Master Protein	A0A0L8GXM8	Uncharacterized protein OS=Octopus bimaculoides OX=37653 GN=OCBIM_22026097mg PE=3 SV=1	0	FALSE	6.319	12	2	9	2	169	19.2	4.91	18.64	2			other molecular function	Pf13499	106874071	A0A0L8GXM8; obi:106874071		0	0	0.861	0.715137	0.753502	101.36	2.18741e+06	2.5395e+06	83.32	22.18	Peak Found	Peak Found	High	High	High	High	Peak Found	Peak Found	Peak Found	Peak Found	High	High	Peak Found	Peak Found	Peak Found	Peak Found	Not Found
High	Master Protein	A0A0L8GY73	Uncharacterized protein OS=Octopus bimaculoides OX=37653 GN=OCBIM_22025962mg PE=4 SV=1	0.007	FALSE	3.468	2	1	1	1	966	110.8	6.46	2.4	1	cell organization and biogenesis;protein metabolism;other metabolic processes	plasma membrane;other membranes;cytoskeleton;other cell component	kinase activity;other molecular function	Pf00373, Pf03623, Pf07714, Pf18038		A0A0L8GY73		0	0									Not Found	Not Found	Not Found	Not Found	Not Found	Not Found	Not Found	Not Found	Not Found	Not Found	Not Found	Not Found	Not Found	Not Found	Not Found	Not Found	Not Found
High	Master Protein	A0A0L8GY77	Uncharacterized protein OS=Octopus bimaculoides OX=37653 GN=OCBIM_22025952mg PE=4 SV=1	0.006	FALSE	4.896	6	1	14	1	207	23.9	4.72	28.59	1			other molecular function	Pf13499, Pf13833		A0A0L8GY77		0	0	0.802	0.0816797	0.155756	11.53	1.86845e+06	2.17275e+06	2.63	31.08	Not Found	Peak Found	Not Found	Not Found	Not Found	Peak Found	Peak Found	Peak Found	Peak Found	Peak Found	Not Found	Not Found	Not Found	Not Found	Not Found	Not Found	Not Found
High	Master Protein	A0A0L8GYE5	Uncharacterized protein OS=Octopus bimaculoides OX=37653 GN=OCBIM_22025940mg PE=4 SV=1	0	FALSE	100.721	26	19	613	19	696	79.7	6.62	1606.82	19	signal transduction			Pf00169, Pf00373, Pf18124	106874000	A0A0L8GYE5; obi:106874000		0	0	2.003	0.00180238	0.023004	7.01	2.17989e+08	1.03153e+08	5	17.64	High	High	High	High	High	High	High	High	High	High	High	High	High	High	High	High	High
High	Master Protein	A0A0L8IA83	Uncharacterized protein OS=Octopus bimaculoides OX=37653 GN=OCBIM_22025834mg PE=3 SV=1	0	FALSE	42.672	26	9	495	4	300	34.2	6.05	987.57	9	transport	plasma membrane;other membranes		Pf00287	106877735	A0A0L8IA83; obi:106877735		0	6	3.509	0.00247294	0.0253344	2.49	5.22747e+08	1.50215e+08	22.92	29.31	High	High	High	High	High	High	High	High	High	High	High	High	High	High	High	High	High
High	Master Protein	A0A0L8GY83	Uncharacterized protein OS=Octopus bimaculoides OX=37653 GN=OCBIM_22025826mg PE=4 SV=1	0	FALSE	6.936	13	2	6	1	297	33.1	6.8	15.58	2	cell adhesion	plasma membrane;other membranes	other molecular function	Pf00028, Pf08266		A0A0L8GY83		0	0	2.239	0.389422	0.462271	94.54	1.80354e+06	903721	55.04	14.81	Not Found	Not Found	Peak Found	Not Found	Peak Found	Not Found	High	High	Not Found	Not Found	Peak Found	Peak Found	Peak Found	Not Found	Not Found	High	Peak Found
High	Master Protein	A0A0L8GYK6	Uncharacterized protein OS=Octopus bimaculoides OX=37653 GN=OCBIM_22025704mg PE=4 SV=1	0.006	FALSE	4.479	1	1	1	1	1330	151.2	6.86	2.65	1	signal transduction	cytoskeleton		Pf00373, Pf00784, Pf00788		A0A0L8GYK6		0	0									Not Found	Not Found	Not Found	Not Found	Not Found	Not Found	Not Found	Not Found	Not Found	Not Found	Not Found	High	Not Found	Not Found	Not Found	Not Found	Not Found
High	Master Protein	A0A0L8GZT5	Uncharacterized protein OS=Octopus bimaculoides OX=37653 GN=OCBIM_22025701mg PE=3 SV=1	0	FALSE	9.95	3	2	34	1	733	83.6	5.34	97.22	2	protein metabolism		other molecular function	Pf01447, Pf02868, Pf03413, Pf07504		A0A0L8GZT5		0	1	27.005	0.374522	0.447499	268.47	2.10207e+06	897764	68.43	3.41	High	High	Peak Found	High	High	High	High	High	Peak Found	High	High	High	High	Peak Found	High	Peak Found	High
High	Master Protein	A0A0L8GZ96	Uncharacterized protein OS=Octopus bimaculoides OX=37653 GN=OCBIM_22025505mg PE=3 SV=1	0	FALSE	36.06	29	9	141	6	404	44	6.19	373.74	9			other molecular function	Pf00202	106873832	A0A0L8GZ96; obi:106873832		0	2	4.626	0.00663121	0.036928	40.7	2.05367e+07	4.39095e+06	23.22	27.75	High	High	High	High	High	High	High	High	High	High	High	Peak Found	High	High	High	High	High
High	Master Protein	A0A0L8GZB0	Uncharacterized protein OS=Octopus bimaculoides OX=37653 GN=OCBIM_22025454mg PE=3 SV=1	0	FALSE	20.897	7	5	315	2	563	63	5.58	534.57	5		cytoskeleton		Pf00038		A0A0L8GZB0		0	0	1.056	0.625737	0.680004	35.51	3.74676e+08	3.45181e+08	25.16	6.68	High	High	High	High	High	High	High	High	High	High	High	High	High	High	High	High	High
High	Master Protein	A0A0L8H0P6	Uncharacterized protein OS=Octopus bimaculoides OX=37653 GN=OCBIM_22025359mg PE=3 SV=1	0	FALSE	7.481	3	2	27	2	734	83.8	7.77	54.23	2	transport	other membranes		Pf02714, Pf13967, Pf14703		A0A0L8H0P6		0	0	2.241	0.185281	0.260929	48.34	3.04418e+06	1.17264e+06	69.74	47.96	High	Not Found	High	High	Peak Found	Peak Found	Peak Found	Peak Found	High	High	High	High	High	High	High	High	High
High	Master Protein	A0A0L8GZN0	Uncharacterized protein OS=Octopus bimaculoides OX=37653 GN=OCBIM_22025329mg PE=3 SV=1	0	FALSE	37.693	23	9	262	9	312	34	8.5	624.77	9			other molecular function	Pf00378	106873749	A0A0L8GZN0; obi:106873749		0	0	4.058	0.000242349	0.0140159	22.52	4.55027e+07	1.20333e+07	11.81	28.48	High	High	High	High	High	High	High	High	High	High	High	High	High	High	High	High	High
High	Master Protein	A0A0L8GZM9	Uncharacterized protein OS=Octopus bimaculoides OX=37653 GN=OCBIM_22025211mg PE=4 SV=1	0	FALSE	49.201	20	10	328	2	522	59.1	5.27	924.93	10	cell organization and biogenesis		cytoskeletal activity;other molecular function	Pf00307		A0A0L8GZM9		0	8	4.047	0.142807	0.223156	144.93	1.3381e+08	3.30477e+07	83.02	5.56	High	High	High	High	High	High	High	High	High	High	High	High	High	High	High	High	High
High	Master Protein	A0A0L8IAF0	Uncharacterized protein OS=Octopus bimaculoides OX=37653 GN=OCBIM_22025101mg PE=4 SV=1	0	FALSE	146.49	24	12	523	5	1064	118.4	4.44	1824.89	12						A0A0L8IAF0		0	0	1.148	0.879063	0.89598	50.38	2.06856e+07	2.17446e+07	23.93	41.67	High	High	High	High	High	High	High	High	High	High	High	High	High	High	High	High	High
High	Master Protein	A0A0L8H036	Uncharacterized protein OS=Octopus bimaculoides OX=37653 GN=OCBIM_22024976mg PE=4 SV=1	0	FALSE	11.183	9	3	17	3	366	40.7	5.21	33.82	3					106873622	A0A0L8H036; obi:106873622		0	0	0.814	0.539816	0.600156	34.88	7.40996e+06	9.10047e+06	21.42	63.89	Peak Found	Peak Found	High	Peak Found	High	Peak Found	Peak Found	Peak Found	Peak Found	High	High	High	Peak Found	Peak Found	Peak Found	Peak Found	Peak Found
High	Master Protein	A0A0L8H0B4	Uncharacterized protein OS=Octopus bimaculoides OX=37653 GN=OCBIM_22024841mg PE=4 SV=1	0	FALSE	51.297	20	9	241	1	489	53.1	8.75	756.68	9			other molecular function	Pf01039		A0A0L8H0B4		0	0	6.353	0.353009	0.425775	1164.25	2.46404e+06	6.53838e+06	44.61	74.96	Peak Found	Peak Found	High	Peak Found	High	Peak Found	Peak Found	Peak Found	Peak Found	High	Peak Found	Peak Found	Peak Found	Peak Found	Peak Found	Peak Found	Peak Found
High	Master Protein	A0A0L8H0Z4	Uncharacterized protein OS=Octopus bimaculoides OX=37653 GN=OCBIM_22024807mg PE=4 SV=1	0	FALSE	173.947	37	27	1580	27	579	65.7	6.05	4022.58	27	other metabolic processes		other molecular function			A0A0L8H0Z4		0	0	1.781	0.00736997	0.0387562	1.39	6.41293e+08	3.89654e+08	16.67	12.77	High	High	High	High	High	High	High	High	High	High	High	High	High	High	High	High	High
High	Master Protein	A0A0L8H0G9	Uncharacterized protein OS=Octopus bimaculoides OX=37653 GN=OCBIM_22024804mg PE=4 SV=1	0	FALSE	201.677	53	31	1155	29	321	32.9	8.63	3675.67	31			nucleic acid binding activity	Pf00076		A0A0L8H0G9		0	2	0.288	0.00547975	0.0341724	7.66	3.11642e+08	9.58055e+08	30.09	24.12	High	High	High	High	High	High	High	High	High	High	High	High	High	High	High	High	High
High	Master Protein	A0A0L8H0Z0	Uncharacterized protein OS=Octopus bimaculoides OX=37653 GN=OCBIM_22024802mg PE=4 SV=1	0	FALSE	87.659	34	15	399	13	316	34.5	8.43	1037.44	15	RNA metabolism OR transcription;other metabolic processes;transport		nucleic acid binding activity	Pf00076		A0A0L8H0Z0		0	1	1.495	0.225052	0.301489	62.92	4.01522e+07	2.87514e+07	30.74	41.98	High	High	High	High	High	High	High	High	High	High	High	High	High	High	High	High	High
High	Master Protein	A0A0L8H107	Uncharacterized protein OS=Octopus bimaculoides OX=37653 GN=OCBIM_22024703mg PE=4 SV=1	0	FALSE	19.12	15	5	14	5	489	53.4	5.62	36.31	5				Pf00400, Pf08513	106873508	A0A0L8H107; obi:106873508		0	0	2.264	0.192535	0.267498	55.15	3.4514e+06	1.61593e+06	81.92	32.73	Peak Found	Peak Found	High	High	Peak Found	Peak Found	Peak Found	Peak Found	Peak Found	High	High	High	Peak Found	High	Peak Found	Not Found	High
High	Master Protein	A0A0L8H1C0	Uncharacterized protein OS=Octopus bimaculoides OX=37653 GN=OCBIM_22024672mg PE=4 SV=1	0	FALSE	25.287	25	5	155	5	185	20.8	9.07	376.81	5				Pf15766	106873486	A0A0L8H1C0; obi:106873486		0	0	2.009	0.00778965	0.0401235	9.7	3.12909e+07	1.6667e+07	20.36	12.69	High	High	High	High	High	High	High	High	High	High	High	High	High	High	High	High	High
High	Master Protein	A0A0L8H1B3	Uncharacterized protein OS=Octopus bimaculoides OX=37653 GN=OCBIM_22024662mg PE=3 SV=1	0.008	FALSE	3.903	2	1	24	1	485	55.5	8.69	53.19	1		other membranes		Pf10268	106873477	A0A0L8H1B3; obi:106873477		0	0	3.022	0.00885112	0.0420759	37.71	1.21001e+06	401580	8.13	38.2	High	High	High	High	High	High	High	High	High	Peak Found	High	High	High	High	High	High	High
High	Master Protein	A0A0L8H131	Uncharacterized protein OS=Octopus bimaculoides OX=37653 GN=OCBIM_22024632mg PE=4 SV=1	0	FALSE	50.173	16	7	117	7	483	52.4	5.68	361.98	7			other molecular function	Pf00564, Pf00569, Pf16577	106873472	A0A0L8H131; obi:106873472		0	0	1.358	0.000458275	0.0142821	1.78	1.76739e+07	1.30246e+07	6.57	4.85	High	High	High	High	High	High	High	High	High	High	High	High	High	High	High	High	High
High	Master Protein	A0A0L8H1H0	Uncharacterized protein OS=Octopus bimaculoides OX=37653 GN=OCBIM_22024448mg PE=3 SV=1	0	FALSE	7.589	6	2	23	2	331	37.2	8.59	41.52	2		other membranes	other molecular function	Pf00106	106873408	A0A0L8H1H0; obi:106873408		0	0	1.342	0.339423	0.413221	34.62	1.7785e+06	1.0812e+06	121.5	26.1	High	High	Peak Found	High	High	Peak Found	High	Peak Found	High	High	High	Not Found	Peak Found	Not Found	Not Found	Not Found	Not Found
High	Master Protein	A0A0L8H1K0	Uncharacterized protein OS=Octopus bimaculoides OX=37653 GN=OCBIM_22024432mg PE=4 SV=1	0	FALSE	70.531	27	7	916	7	223	24.9	7.01	2818.61	7					106873394	A0A0L8H1K0; obi:106873394		0	0	2.221	0.000825073	0.0166533	4.42	5.25484e+09	2.15814e+09	11.17	12.06	High	High	High	High	High	High	High	High	High	High	High	High	High	High	High	High	High
High	Master Protein	A0A0L8H1E8	Uncharacterized protein OS=Octopus bimaculoides OX=37653 GN=OCBIM_22024413mg PE=4 SV=1	0	FALSE	6.111	5	2	22	2	354	39.6	6.62	6.79	2				Pf03747	106873393	A0A0L8H1E8; obi:106873393		0	0	0.591	0.0394386	0.0980654	32.17	1.999e+06	4.03005e+06	33.46	30.73	Peak Found	Peak Found	Peak Found	High	Peak Found	Peak Found	Peak Found	Peak Found	Peak Found	Peak Found	Peak Found	High	Peak Found	Peak Found	Peak Found	Peak Found	Peak Found
High	Master Protein	A0A0L8H1A5	Uncharacterized protein OS=Octopus bimaculoides OX=37653 GN=OCBIM_22024411mg PE=4 SV=1	0	FALSE	40.595	19	10	57	10	661	73.4	8.07	99.7	10	transport;signal transduction	plasma membrane;other membranes	transporter activity	Pf00060, Pf01094, Pf10613		A0A0L8H1A5		0	0	1.026	0.427331	0.498605	114.45	1.63442e+07	1.63474e+07	134.76	29.23	High	High	High	High	High	Peak Found	High	High	High	High	High	High	High	Peak Found	Peak Found	High	High
High	Master Protein	A0A0L8IHJ2	Uncharacterized protein OS=Octopus bimaculoides OX=37653 GN=OCBIM_22024395mg PE=3 SV=1	0	FALSE	17.369	9	4	26	4	639	73.7	7.56	58.89	4				Pf05667	106876351	A0A0L8IHJ2; obi:106876351		0	0	1.383	0.19451	0.269668	32.17	1.60972e+06	1.00644e+06	47.65	39.26	Peak Found	Peak Found	High	High	Not Found	High	High	Peak Found	High	High	High	High	Peak Found	High	Not Found	Not Found	High
High	Master Protein	A0A0L8H211	Uncharacterized protein OS=Octopus bimaculoides OX=37653 GN=OCBIM_22024374mg PE=4 SV=1	0	FALSE	75.877	60	14	366	14	189	22	5.48	881.44	14			other molecular function	Pf13499, Pf13833	106873374	A0A0L8H211; obi:106873374		0	0	6.916	0.000205076	0.0140159	18.17	3.15042e+08	4.55551e+07	5.85	16.6	High	High	High	High	High	High	High	High	High	High	High	High	High	High	High	High	High
High	Master Protein	A0A0L8H330	Uncharacterized protein OS=Octopus bimaculoides OX=37653 GN=OCBIM_22024311mg PE=4 SV=1	0.001	FALSE	5.903	4	1	17	1	275	30.2	6.55	58.93	1		other membranes		Pf14963	106873365	A0A0L8H330; obi:106873365		0	0	100			0	869620		23.82		High	High	Peak Found	Peak Found	High	High	High	Not Found	High	Peak Found	Not Found	High	Peak Found	Peak Found	High	High	High
High	Master Protein	A0A0L8H225	Uncharacterized protein OS=Octopus bimaculoides OX=37653 GN=OCBIM_22024305mg PE=3 SV=1	0	FALSE	36.882	14	5	94	5	526	60.1	6.46	284.23	5	protein metabolism;other metabolic processes		other molecular function	Pf00246	106873361	A0A0L8H225; obi:106873361		0	0	2.111	0.0188929	0.0629874	39.48	1.02326e+07	5.73368e+06	24.33	41.36	High	High	High	High	High	High	High	High	High	High	High	High	High	High	High	High	High
High	Master Protein	A0A0L8H1Q0	Uncharacterized protein OS=Octopus bimaculoides OX=37653 GN=OCBIM_22024278mg PE=4 SV=1	0.007	FALSE	3.809	3	1	1	1	490	55.7	9.51	1.73	1	other biological processes	nucleus	nucleic acid binding activity;other molecular function	Pf00320, Pf16563		A0A0L8H1Q0		0	0	20.079	0.194887	0.27004	91.52	1.48439e+06	158602	58.49	27.52	Not Found	Not Found	Peak Found	High	Not Found	Peak Found	Not Found	Not Found	Not Found	Not Found	Not Found	Not Found	Not Found	Peak Found	Not Found	Not Found	Peak Found
High	Master Protein	A0A0L8FF70	Uncharacterized protein OS=Octopus bimaculoides OX=37653 GN=OCBIM_22024239mg PE=4 SV=1	0.007	FALSE	3.579	2	1	1	1	647	75.5	5.72	3.09	1	RNA metabolism OR transcription;other metabolic processes				106883738	A0A0L8FF70; obi:106883738		0	0									Not Found	Not Found	High	Not Found	Not Found	Not Found	Not Found	Not Found	Not Found	Not Found	Not Found	Not Found	Not Found	Not Found	Not Found	Not Found	Not Found
High	Master Protein	A0A0L8H2A0	Uncharacterized protein OS=Octopus bimaculoides OX=37653 GN=OCBIM_22024165mg PE=3 SV=1	0	FALSE	15.149	11	4	104	4	363	39.7	7.71	247.48	4			other molecular function	Pf00389, Pf02826	106873317	A0A0L8H2A0; obi:106873317		0	0	2.064	0.0296725	0.0817906	29.61	3.31714e+07	1.46109e+07	27.31	34.26	High	High	Peak Found	High	High	High	High	High	High	High	High	High	High	High	High	High	High
High	Master Protein	A0A0L8H1W8	Uncharacterized protein OS=Octopus bimaculoides OX=37653 GN=OCBIM_22024144mg PE=4 SV=1	0.007	FALSE	3.712	2	1	2	1	1096	124	8.38	4.8	1	protein metabolism;other metabolic processes		other molecular function	Pf00397, Pf00443, Pf00581, Pf08969	106873302	A0A0L8H1W8; obi:106873302		0	0									Not Found	Not Found	Not Found	Not Found	Not Found	Not Found	Not Found	High	Not Found	Not Found	Not Found	Not Found	Not Found	Not Found	Not Found	Not Found	Not Found
High	Master Protein	A0A0L8H202	Uncharacterized protein OS=Octopus bimaculoides OX=37653 GN=OCBIM_22024143mg PE=3 SV=1	0	FALSE	22.969	14	5	188	1	380	43.2	6.68	397.49	5				Pf03690	106873298	A0A0L8H202; obi:106873298		0	4	3.193	0.00715633	0.0382772	52.01	3.8457e+07	1.23798e+07	11.22	36.6	Peak Found	Peak Found	High	High	High	High	High	High	High	High	High	High	High	High	High	High	High
High	Master Protein	A0A0L8H1V1	Uncharacterized protein OS=Octopus bimaculoides OX=37653 GN=OCBIM_22024142mg PE=3 SV=1	0	FALSE	10.472	2	2	27	2	1329	148.4	5.87	73.24	2		nucleus		Pf00855, Pf11467		A0A0L8H1V1		0	0	12.244	0.0941232	0.171495	128.09	6.57963e+06	500393	76.84	13.79	Not Found	Peak Found	High	High	High	High	High	High	High	High	High	High	High	Peak Found	High	High	High
High	Master Protein	A0A0L8H2B4	Uncharacterized protein OS=Octopus bimaculoides OX=37653 GN=OCBIM_22024140mg PE=3 SV=1	0	FALSE	73.962	31	13	372	12	402	44.8	6.73	938.75	13	stress response;other biological processes	other membranes	other molecular function	Pf00226, Pf00684, Pf01556	106873300	A0A0L8H2B4; obi:106873300		0	1	3.799	0.180946	0.258129	209.98	2.05889e+08	5.28569e+07	101.72	17.12	High	High	High	High	High	High	High	High	High	High	High	High	High	High	High	High	High
High	Master Protein	A0A0L8H1X9	Uncharacterized protein OS=Octopus bimaculoides OX=37653 GN=OCBIM_22024073mg PE=4 SV=1	0	FALSE	26.53	32	6	201	6	265	30.2	5.49	437.81	6	cell-cell signaling;transport	other cell component				A0A0L8H1X9		0	0	5.823	0.0579008	0.124211	60.3	9.11115e+07	1.54563e+07	55.52	24.73	High	High	High	High	High	High	High	High	High	High	High	High	High	High	High	High	High
High	Master Protein	A0A0L8H2B1	Uncharacterized protein OS=Octopus bimaculoides OX=37653 GN=OCBIM_22023964mg PE=4 SV=1	0	FALSE	44.88	8	11	115	1	1654	187.3	8.15	254.42	11	signal transduction	other membranes	other molecular function	Pf01437, Pf01833, Pf08337, Pf17960, Pf20170		A0A0L8H2B1		0	0	0.111	0.196731	0.272204	821.18	798577	592898	12.38	61.46	Peak Found	Not Found	Not Found	Not Found	Not Found	Not Found	Not Found	Not Found	Not Found	Not Found	Not Found	Not Found	Not Found	Not Found	Not Found	Not Found	Not Found
High	Master Protein	A0A0L8H2E5	Uncharacterized protein OS=Octopus bimaculoides OX=37653 GN=OCBIM_22023885mg PE=3 SV=1	0	FALSE	11.563	6	3	6	1	808	92.7	8.57	15.35	3	RNA metabolism OR transcription;other metabolic processes	nucleus		Pf11831, Pf13921	106873214	A0A0L8H2E5; obi:106873214		0	2	0.107	0.000493708	0.0142821	64.22	2.18018e+06	1.95391e+07	74.13	6.71	Not Found	Not Found	Not Found	High	Not Found	Not Found	Not Found	Not Found	Not Found	Not Found	Not Found	Not Found	Not Found	Not Found	Not Found	Not Found	Not Found
High	Master Protein	A0A0L8IB26	Uncharacterized protein OS=Octopus bimaculoides OX=37653 GN=OCBIM_22023860mg PE=3 SV=1	0	FALSE	51.432	20	8	332	1	315	35.2	5.83	872.13	8				Pf00011	106876553	A0A0L8IB26; obi:106876553		0	0	0.629	0.023013	0.0709278	24.54	4.91506e+06	7.81145e+06	15.16	8.79	High	High	High	High	High	High	High	High	High	High	High	Peak Found	High	High	High	High	High
High	Master Protein	A0A0L8H2F8	Uncharacterized protein OS=Octopus bimaculoides OX=37653 GN=OCBIM_22023842mg PE=3 SV=1	0	FALSE	9.117	6	2	60	2	317	36.9	9.57	189.04	2	signal transduction	non-structural extracellular		Pf01581	106873202	A0A0L8H2F8; obi:106873202		0	0	1.577	0.305305	0.383776	84.25	1.3977e+07	6.61874e+06	55.27	52.76	Peak Found	High	High	High	High	High	High	High	High	High	High	High	Peak Found	Peak Found	High	Peak Found	High
High	Master Protein	A0A0L8ICA6	Uncharacterized protein OS=Octopus bimaculoides OX=37653 GN=OCBIM_22023827mg PE=4 SV=1	0	FALSE	6.19	6	2	9	1	417	46.3	5.95	19.85	2						A0A0L8ICA6		0	0									Not Found	Not Found	Not Found	Not Found	Not Found	Not Found	Not Found	Not Found	Not Found	Not Found	Not Found	Not Found	Not Found	Not Found	Not Found	Not Found	Not Found
High	Master Protein	A0A0L8H2F5	Uncharacterized protein OS=Octopus bimaculoides OX=37653 GN=OCBIM_22023799mg PE=3 SV=1	0	FALSE	76.286	14	20	187	4	1541	179.2	8.35	393.86	20		cytoskeleton	cytoskeletal activity;other molecular function	Pf00063, Pf00612, Pf01843		A0A0L8H2F5		0	0	0.484	0.127576	0.206592	89.96	1.78289e+06	3.95271e+06	52.16	27.6	Not Found	Not Found	Peak Found	High	Peak Found	Peak Found	High	High	Not Found	High	High	High	Not Found	Peak Found	Not Found	High	High
High	Master Protein	A0A0L8IB18	Uncharacterized protein OS=Octopus bimaculoides OX=37653 GN=OCBIM_22023785mg PE=4 SV=1	0.006	FALSE	4.653	2	1	1	1	717	81.6	6.35	3.15	1		other membranes	other molecular function	Pf02845, Pf13639, Pf18442	106876431	A0A0L8IB18; obi:106876431		0	0									Not Found	Not Found	Not Found	Not Found	Not Found	Not Found	Not Found	Not Found	Not Found	Not Found	Not Found	Not Found	Not Found	Not Found	Not Found	Not Found	Not Found
High	Master Protein	A0A0L8H2P9	Uncharacterized protein OS=Octopus bimaculoides OX=37653 GN=OCBIM_22023714mg PE=4 SV=1	0.001	FALSE	5.796	5	2	6	2	846	92.4	6.06	10.51	2	cell adhesion		other molecular function	Pf00514	106873176	A0A0L8H2P9; obi:106873176		0	0	100			0	917694		39.9		Not Found	Not Found	High	High	Not Found	Not Found	Not Found	Not Found	Not Found	Not Found	High	High	Not Found	Not Found	Not Found	Not Found	High
High	Master Protein	A0A0L8FFK2	Uncharacterized protein OS=Octopus bimaculoides OX=37653 GN=OCBIM_22023609mg PE=4 SV=1	0	FALSE	47.009	19	8	87	8	522	60.1	6.04	292.82	8	protein metabolism		other molecular function	Pf01431, Pf05649		A0A0L8FFK2		0	0	2.105	0.033571	0.0881638	34.58	5.92448e+07	2.80909e+07	29.6	14.15	High	High	High	High	High	High	High	High	High	High	High	High	High	Peak Found	High	High	High
High	Master Protein	A0A0L8H3A2	Uncharacterized protein OS=Octopus bimaculoides OX=37653 GN=OCBIM_22023573mg PE=3 SV=1	0	FALSE	104.252	30	16	400	1	677	74.2	7.99	1274.2	16	other biological processes		other molecular function	Pf00012	106873137	A0A0L8H3A2; obi:106873137		0	0	1.086	0.706672	0.746297	44.91	4.46842e+06	4.61424e+06	17.59	45.99	High	High	High	High	High	High	High	High	High	High	High	High	High	High	High	Peak Found	High
High	Master Protein	A0A0L8H2R4	Uncharacterized protein OS=Octopus bimaculoides OX=37653 GN=OCBIM_22023571mg PE=3 SV=1	0	FALSE	86.144	12	23	129	23	2093	239.2	6.27	282.68	23			nucleic acid binding activity;other molecular function	Pf00270, Pf00271, Pf02889, Pf18149	106873134	A0A0L8H2R4; obi:106873134		0	0	1.013	0.8567	0.878316	37.18	2.81427e+07	3.48622e+07	55.05	21.61	High	High	High	High	High	High	High	High	High	High	High	High	High	High	High	High	High
High	Master Protein	A0A0L8FG92	Uncharacterized protein OS=Octopus bimaculoides OX=37653 GN=OCBIM_22023479mg PE=3 SV=1	0.008	FALSE	3.832	4	1	3	1	306	34	9.29	7.91	1		other membranes	other molecular function	Pf00106	106883673	A0A0L8FG92; obi:106883673		0	0									Not Found	Not Found	High	Not Found	Not Found	Not Found	Not Found	Not Found	Not Found	Not Found	Not Found	Not Found	Not Found	Not Found	Not Found	Not Found	Not Found
High	Master Protein	A0A0L8H4A9	Uncharacterized protein OS=Octopus bimaculoides OX=37653 GN=OCBIM_22023451mg PE=3 SV=1	0	FALSE	95.776	9	18	374	10	2173	247.3	5.52	834.26	18	protein metabolism;other metabolic processes		kinase activity;other molecular function	Pf00041, Pf00069, Pf07679	106873108	A0A0L8H4A9; obi:106873108		0	0	0.28	0.0202819	0.0655549	87.18	9.80755e+06	3.28915e+07	57.31	15.73	High	High	High	High	High	High	High	High	High	High	High	Peak Found	High	High	High	High	High
High	Master Protein	A0A0L8H3M4	Uncharacterized protein OS=Octopus bimaculoides OX=37653 GN=OCBIM_22023442mg PE=4 SV=1	0.007	FALSE	3.467	3	1	2	1	403	44.9	7.01	4.98	1				Pf07525, Pf12796	106873099	A0A0L8H3M4		0	0									Not Found	Not Found	Not Found	Not Found	Not Found	Not Found	Not Found	Not Found	Not Found	Not Found	Not Found	Not Found	Not Found	Not Found	Not Found	Not Found	Not Found
High	Master Protein	A0A0L8H317	Uncharacterized protein OS=Octopus bimaculoides OX=37653 GN=OCBIM_22023410mg PE=4 SV=1	0.001	FALSE	5.133	3	2	12	1	701	80.6	6.04	4.25	2			other molecular function	Pf00305, Pf01477		A0A0L8H317		0	0	100			0	704040		14.66		Peak Found	High	Not Found	Not Found	Peak Found	Not Found	High	Peak Found	Not Found	Not Found	Not Found	Not Found	Not Found	Not Found	Not Found	Not Found	Not Found
High	Master Protein	A0A0L8IBH6	Uncharacterized protein OS=Octopus bimaculoides OX=37653 GN=OCBIM_22023313mg PE=4 SV=1	0	FALSE	40.11	3	6	135	4	2429	278.9	8.84	395.72	6	transport		transporter activity	Pf00094, Pf01347, Pf09172	106876216	A0A0L8IBH6; obi:106876216		0	0	1.827	0.00135401	0.0209491	1.67	4.23075e+07	2.29028e+07	12.14	26.71	High	High	High	Peak Found	High	High	High	High	High	High	High	High	High	High	High	High	High
High	Master Protein	A0A0L8H388	Uncharacterized protein OS=Octopus bimaculoides OX=37653 GN=OCBIM_22023282mg PE=4 SV=1	0	FALSE	77.731	50	7	834	2	189	20.1	8.66	2851.14	7			other molecular function	Pf00412	106873050	A0A0L8H388; obi:106873050		0	5	0.887	0.104636	0.183702	8.45	1.23918e+09	1.36108e+09	20.63	25.69	High	High	High	High	High	High	High	High	High	High	High	High	High	High	High	High	High
High	Master Protein	A0A0L8H3E2	Uncharacterized protein OS=Octopus bimaculoides OX=37653 GN=OCBIM_22023177mg PE=4 SV=1	0.006	FALSE	4.368	2	1	6	1	494	54.1	6.79	8.84	1	transport	other membranes	transporter activity	Pf07690	106873029	A0A0L8H3E2; obi:106873029		0	0	100			0	2.94397e+06		42.48		Not Found	Not Found	Peak Found	Peak Found	High	Not Found	Not Found	Not Found	Not Found	High	High	Not Found	Not Found	Not Found	Not Found	Peak Found	High
High	Master Protein	A0A0L8H4Y8	Uncharacterized protein OS=Octopus bimaculoides OX=37653 GN=OCBIM_22023131mg PE=4 SV=1	0.006	FALSE	4.651	8	1	3	1	156	18	4.7	7.46	1			other molecular function	Pf00036, Pf13499		A0A0L8H4Y8		0	0	9.331	0.0169242	0.059501	33.43	2.9925e+06	452451	19.02	31.52	Not Found	Not Found	High	High	Not Found	Not Found	Peak Found	Peak Found	Peak Found	Peak Found	Not Found	High	Peak Found	Peak Found	Peak Found	Peak Found	Peak Found
High	Master Protein	A0A0L8H418	Uncharacterized protein OS=Octopus bimaculoides OX=37653 GN=OCBIM_22022983mg PE=4 SV=1	0.006	FALSE	4.634	6	1	1	1	318	36.6	6.98	3.06	1				Pf00653	106872964	A0A0L8H418; obi:106872964		0	0									Not Found	Not Found	High	Not Found	Not Found	Not Found	Not Found	Not Found	Not Found	Not Found	Not Found	Not Found	Not Found	Not Found	Not Found	Not Found	Not Found
High	Master Protein	A0A0L8FFU6	Uncharacterized protein OS=Octopus bimaculoides OX=37653 GN=OCBIM_22022904mg PE=3 SV=1	0	FALSE	12.025	23	2	82	2	120	13.4	5.48	270.34	2	transport	other membranes	transporter activity	Pf00230		A0A0L8FFU6		0	0	0.936	0.895151	0.908121	18.05	1.53948e+07	1.84039e+07	29.45	42.85	High	High	High	High	High	High	High	High	High	High	High	High	High	High	High	High	High
High	Master Protein	A0A0L8IBI5	Uncharacterized protein OS=Octopus bimaculoides OX=37653 GN=OCBIM_22022725mg PE=4 SV=1	0	FALSE	10.686	5	3	15	3	387	43.1	6.2	29.58	3	other metabolic processes		other molecular function	Pf00408, Pf02880		A0A0L8IBI5		0	0	1.572	0.849475	0.871341	105.54	512992	865910	47.19	37.06	Not Found	Not Found	Not Found	Peak Found	Not Found	Not Found	Not Found	Not Found	Not Found	Not Found	High	Peak Found	Not Found	High	Not Found	Not Found	Not Found
High	Master Protein	A0A0L8H526	Uncharacterized protein OS=Octopus bimaculoides OX=37653 GN=OCBIM_22022518mg PE=4 SV=1	0	FALSE	35.937	5	10	96	1	2376	265.4	6.65	168.12	10	transport	other membranes	other molecular function	Pf00530		A0A0L8H526		0	0	100			0	6.79111e+06		44.6		Not Found	Not Found	Not Found	Not Found	Not Found	Not Found	High	Not Found	Not Found	High	Peak Found	Peak Found	Not Found	Not Found	Peak Found	Peak Found	Peak Found
High	Master Protein	A0A0L8H4P0	Uncharacterized protein OS=Octopus bimaculoides OX=37653 GN=OCBIM_22022397mg PE=3 SV=1	0	FALSE	6.257	5	2	45	2	394	43.8	7.83	89.49	2		other membranes	other molecular function	Pf00106	106872799	A0A0L8H4P0; obi:106872799		0	0	3.007	0.0794775	0.153087	11.86	2.89606e+06	1.27386e+06	63.33	44.37	High	High	Peak Found	High	High	High	High	High	High	High	High	High	High	High	High	High	High
High	Master Protein	A0A0L8FH02	Uncharacterized protein OS=Octopus bimaculoides OX=37653 GN=OCBIM_22022313mg PE=4 SV=1	0	FALSE	6.189	1	2	52	2	844	97.7	6.25	126.67	2	protein metabolism;other metabolic processes		kinase activity;other molecular function	Pf00069, Pf00433		A0A0L8FH02		0	0	0.081	0.0199738	0.0647151	41.48	481889	7.14964e+06	31.61	40.8	Not Found	Not Found	Peak Found	Peak Found	Peak Found	Not Found	Peak Found	High	High	High	Peak Found	Peak Found	Peak Found	Peak Found	Peak Found	High	High
High	Master Protein	A0A0L8FG91	Uncharacterized protein OS=Octopus bimaculoides OX=37653 GN=OCBIM_22022242mg PE=3 SV=1	0	FALSE	6.518	6	2	10	2	321	36.8	6.67	21.66	2	protein metabolism;other biological processes		other molecular function	Pf00656	106883553	A0A0L8FG91; obi:106883553		0	0	100			0	2.22689e+07	2.68754e+06	10.85		Peak Found	High	High	Peak Found	Peak Found	Peak Found	Peak Found	High	High	High	Peak Found	Not Found	High	High	Peak Found	Not Found	Peak Found
High	Master Protein	A0A0L8FG96	Uncharacterized protein OS=Octopus bimaculoides OX=37653 GN=OCBIM_22022238mg PE=4 SV=1	0	FALSE	11.535	8	3	28	3	476	55	5.54	77.44	3		other membranes;ER/Golgi				A0A0L8FG96		0	0	47.039	0.319692	0.395329	152.72	6.32614e+06	764992	65.64	69.66	High	High	Peak Found	High	High	High	Peak Found	Peak Found	High	High	High	High	High	High	High	High	High
High	Master Protein	A0A0L8ICX5	Uncharacterized protein OS=Octopus bimaculoides OX=37653 GN=OCBIM_22022216mg PE=3 SV=1	0	FALSE	35.783	19	4	114	4	301	33	7.2	341.36	4		other membranes		Pf00153		A0A0L8ICX5		0	0	5.206	0.000631678	0.0144527	3.71	3.78883e+07	7.27273e+06	3.96	46.84	High	High	High	High	High	High	High	High	High	High	High	High	High	High	High	High	High
High	Master Protein	A0A0L8H5M0	Uncharacterized protein OS=Octopus bimaculoides OX=37653 GN=OCBIM_22022180mg PE=4 SV=1	0	FALSE	119.319	17	28	442	4	1660	190.4	6.25	1106.17	28	signal transduction;other biological processes			Pf00307, Pf00612, Pf00616, Pf03836	106872737	A0A0L8H5M0		0	18	3.232	0.0305015	0.0832611	73.75	7.13693e+07	2.27878e+07	19.3	45.09	High	High	High	High	Peak Found	Peak Found	High	High	High	High	High	High	High	Peak Found	High	High	High
High	Master Protein	A0A0L8H5P8	Uncharacterized protein OS=Octopus bimaculoides OX=37653 GN=OCBIM_22022120mg PE=4 SV=1	0	FALSE	58.681	11	4	280	4	148	17.3	5.72	934.37	4			other molecular function	Pf13202, Pf13499	106872715	A0A0L8H5P8; obi:106872715		0	0	2.193	0.0240768	0.0731871	41.72	6.9562e+07	2.97112e+07	35.96	43.83	High	High	High	High	High	High	High	High	High	High	High	High	High	High	High	High	High
High	Master Protein	A0A0L8H597	Uncharacterized protein OS=Octopus bimaculoides OX=37653 GN=OCBIM_22022045mg PE=3 SV=1	0	FALSE	10.721	12	3	12	3	343	39.9	7.53	28.27	3	protein metabolism;other metabolic processes		other molecular function	Pf01239		A0A0L8H597		0	0	0.759	0.978414	0.982298	50.03	1.02193e+06	1.68774e+06	98.2	31.54	High	High	High	High	High	High	Peak Found	Peak Found	High	High	Peak Found	Peak Found	Peak Found	Peak Found	High	Not Found	Peak Found
High	Master Protein	A0A0L8H5K3	Uncharacterized protein OS=Octopus bimaculoides OX=37653 GN=OCBIM_22022034mg PE=3 SV=1	0	FALSE	66.417	21	8	292	7	404	45.7	6.68	835.45	8	stress response;other biological processes	other membranes	other molecular function	Pf00226, Pf00684, Pf01556	106872678	A0A0L8H5K3; obi:106872678		0	0	0.901	0.278563	0.355607	10.67	2.71648e+07	2.79522e+07	13.25	33	High	High	High	High	High	High	High	High	High	High	High	High	High	High	High	High	High
High	Master Protein	A0A0L8H5W5	Uncharacterized protein OS=Octopus bimaculoides OX=37653 GN=OCBIM_22021979mg PE=3 SV=1	0	FALSE	18.333	16	4	187	3	279	31.4	6.86	446.71	4	signal transduction		other molecular function	Pf00071	106872672	A0A0L8H5W5; obi:106872672		0	0	1.219	0.410743	0.483781	56.28	3.10803e+06	1.40551e+06	65.46	99.63	High	High	High	High	High	High	High	Peak Found	High	High	High	High	High	High	High	High	High
High	Master Protein	A0A0L8H6V5	Uncharacterized protein OS=Octopus bimaculoides OX=37653 GN=OCBIM_22021978mg PE=4 SV=1	0	FALSE	79.636	24	19	219	19	856	100	8.31	478.78	19				Pf12569, Pf13181	106872671	A0A0L8H6V5; obi:106872671		0	0	7.884	0.148092	0.227895	123.85	5.57474e+07	7.24326e+06	98.66	50.78	High	High	High	High	High	High	High	High	High	High	High	High	High	High	High	High	High
High	Master Protein	A0A0L8IHI9	Uncharacterized protein OS=Octopus bimaculoides OX=37653 GN=OCBIM_22021850mg PE=3 SV=1	0	FALSE	19.984	14	5	63	1	364	40.3	5.91	147.53	5	protein metabolism;other metabolic processes			Pf01916	106874794	A0A0L8IHI9; obi:106874794		0	4	2.644	0.0218548	0.0685861	26.69	3.92578e+07	1.53616e+07	33.73	17.05	High	Not Found	High	High	High	High	Not Found	High	Not Found	High	High	High	High	Not Found	High	Not Found	High
High	Master Protein	A0A0L8IIK0	Uncharacterized protein OS=Octopus bimaculoides OX=37653 GN=OCBIM_22021822mg PE=3 SV=1	0	FALSE	13.346	8	3	76	1	404	41.4	5.01	194.32	3		other membranes;ER/Golgi		Pf04495	106873320	A0A0L8IIK0; obi:106873320		0	0	16.125	0.088664	0.165111	448.95	6.59923e+06	2.92663e+06	16.57	31.88	High	High	High	High	High	Peak Found	High	High	High	High	High	High	High	High	High	High	High
High	Master Protein	A0A0L8H738	Uncharacterized protein OS=Octopus bimaculoides OX=37653 GN=OCBIM_22021805mg PE=4 SV=1	0	FALSE	40.921	27	8	199	8	249	28.1	7.21	474.33	8				Pf10036	106872631	A0A0L8H738; obi:106872631		0	0	2.284	0.00115751	0.0188242	9.71	2.51588e+07	1.17814e+07	14.28	21.47	High	High	High	High	High	High	High	High	High	High	High	High	High	High	High	High	High
High	Master Protein	A0A0L8H7I5	Uncharacterized protein OS=Octopus bimaculoides OX=37653 GN=OCBIM_22021537mg PE=4 SV=1	0	FALSE	208.268	39	38	941	1	1176	132.3	6.77	2675.69	38			nucleic acid binding activity	Pf00013	106872584	A0A0L8H7I5; obi:106872584		0	0	0.268	0.0677654	0.136821	39.45	9.35041e+06	3.1322e+07	16.28	56.03	High	High	Peak Found	Peak Found	High	Peak Found	High	High	High	High	High	High	High	High	High	High	High
High	Master Protein	A0A0L8H663	Uncharacterized protein OS=Octopus bimaculoides OX=37653 GN=OCBIM_22021486mg PE=3 SV=1	0	FALSE	46.076	42	9	123	9	242	27.9	6.89	363.29	9		other cell component		Pf02251, Pf02252	106872566	A0A0L8H663; obi:106872566		0	0	19.488	0.00111931	0.0186976	144.54	1.15476e+08	5.15197e+06	18.93	134.04	High	High	High	High	High	High	High	High	High	High	High	High	High	High	High	High	High
High	Master Protein	A0A0L8H635	Uncharacterized protein OS=Octopus bimaculoides OX=37653 GN=OCBIM_22021483mg PE=3 SV=1	0	FALSE	56.424	41	7	392	6	181	20.5	5.64	1154.07	7			other molecular function	Pf00025	106872564	A0A0L8H635; obi:106872564		0	2	1.89	0.0415912	0.100261	44.16	1.06564e+08	5.3828e+07	12.15	36.2	High	High	High	High	High	High	High	High	High	High	High	High	High	High	High	High	High
High	Master Protein	A0A0L8ID83	Uncharacterized protein OS=Octopus bimaculoides OX=37653 GN=OCBIM_22021358mg PE=3 SV=1	0	FALSE	6.566	7	2	2	2	379	42.9	6.25	5.05	2			other molecular function	Pf07645	106875133	A0A0L8ID83		0	0									Not Found	Not Found	High	High	Not Found	Not Found	Not Found	Not Found	Not Found	Not Found	Not Found	Not Found	Not Found	Not Found	Not Found	Not Found	Not Found
High	Master Protein	A0A0L8H6A7	Uncharacterized protein OS=Octopus bimaculoides OX=37653 GN=OCBIM_22021326mg PE=4 SV=1	0	FALSE	13.704	14	3	38	3	231	26.1	9.83	150.52	3				Pf02469	106872532	A0A0L8H6A7; obi:106872532		0	0	0.359	0.262079	0.339495	67.25	441662	1.63992e+06	82.5	103.48	Peak Found	Not Found	Not Found	Not Found	Not Found	Not Found	High	High	High	High	Peak Found	Peak Found	High	High	Peak Found	Peak Found	Peak Found
High	Master Protein	A0A0L8H6B1	Uncharacterized protein OS=Octopus bimaculoides OX=37653 GN=OCBIM_22021320mg PE=4 SV=1	0	FALSE	16.732	13	3	38	2	192	21.6	8.34	74.41	3			nucleic acid binding activity;other molecular function	Pf00098	106872528	A0A0L8H6B1		0	0	100			0	437897		3.82		High	Not Found	High	High	Not Found	High	High	High	Not Found	Not Found	High	High	Not Found	High	Not Found	Not Found	Not Found
High	Master Protein	A0A0L8H6I8	Uncharacterized protein OS=Octopus bimaculoides OX=37653 GN=OCBIM_22021307mg PE=4 SV=1	0.006	FALSE	4.477	10	2	12	2	209	24.4	4.79	6.16	2						A0A0L8H6I8		0	0	0.067	0.000212032	0.0140159	11.48	1.01392e+06	1.48817e+07	14.6	7.7	Not Found	Peak Found	Not Found	Peak Found	Peak Found	Peak Found	Not Found	Not Found	Peak Found	Peak Found	Not Found	Not Found	Peak Found	Peak Found	Not Found	Not Found	Not Found
High	Master Protein	A0A0L8FH05	Uncharacterized protein OS=Octopus bimaculoides OX=37653 GN=OCBIM_22021204mg PE=4 SV=1	0	FALSE	7.438	4	2	5	2	636	72.2	6.86	9.5	2	cell-cell signaling;signal transduction			Pf00307, Pf00778		A0A0L8FH05		0	0	100			0	1.74197e+06		22.68		Peak Found	Not Found	High	High	Peak Found	Peak Found	Peak Found	Peak Found	Peak Found	Peak Found	High	High	Peak Found	Peak Found	Not Found	Not Found	Not Found
High	Master Protein	A0A0L8IBZ1	Uncharacterized protein OS=Octopus bimaculoides OX=37653 GN=OCBIM_22021187mg PE=3 SV=1	0	FALSE	47.654	32	8	129	8	349	39.1	8.03	355.01	8	other metabolic processes	other membranes		Pf00459	106874979	A0A0L8IBZ1; obi:106874979		0	0	4.175	0.00945533	0.0436912	39	1.08902e+07	2.60816e+06	17.52	36.56	High	High	High	High	High	High	High	High	High	High	High	High	High	High	High	High	High
High	Master Protein	A0A0L8IHN7	Uncharacterized protein OS=Octopus bimaculoides OX=37653 GN=OCBIM_22021168mg PE=4 SV=1	0	FALSE	23.787	12	5	68	5	411	46.3	6.55	162.09	5	other biological processes	other membranes		Pf00168	106872844	A0A0L8IHN7; obi:106872844		0	0	1.293	0.266618	0.344511	42.07	7.84252e+06	5.68335e+06	51.45	11.74	High	High	High	High	High	High	High	High	High	High	High	High	High	High	High	High	High
High	Master Protein	A0A0L8H737	Uncharacterized protein OS=Octopus bimaculoides OX=37653 GN=OCBIM_22021144mg PE=4 SV=1	0.006	FALSE	4.973	2	2	3	2	863	98.3	6.55	6.53	2	signal transduction;other biological processes		enzyme regulator activity	Pf00017, Pf00168, Pf00169, Pf00616		A0A0L8H737		0	0	2.846	0.215679	0.292473	96.81	1.94922e+06	505721	45.35	130.34	Peak Found	Peak Found	Peak Found	High	Peak Found	Peak Found	Peak Found	Peak Found	Peak Found	Peak Found	Peak Found	Peak Found	Peak Found	Peak Found	Peak Found	Peak Found	Peak Found
High	Master Protein	A0A0L8H6Z3	Uncharacterized protein OS=Octopus bimaculoides OX=37653 GN=OCBIM_22021020mg PE=3 SV=1	0	FALSE	10.991	3	1	28	1	380	42.3	5.2	81.28	1	other metabolic processes			Pf00459	106872453	A0A0L8H6Z3; obi:106872453		0	0	8.25	0.00727038	0.0386011	36.62	6.33941e+06	778440	26.36	12.25	High	Peak Found	High	High	High	High	High	Peak Found	High	High	High	High	High	High	Peak Found	High	Peak Found
High	Master Protein	A0A0L8FHS0	Uncharacterized protein OS=Octopus bimaculoides OX=37653 GN=OCBIM_22020997mg PE=3 SV=1	0	FALSE	19.59	5	4	68	4	975	109.8	4.59	174.05	4	other biological processes		other molecular function	Pf04499	106883394	A0A0L8FHS0; obi:106883394		0	0	2.657	0.00229728	0.0250814	21.73	4.60793e+06	1.68785e+06	26.17	40.45	High	High	High	High	High	High	High	High	High	High	High	High	High	High	High	High	High
High	Master Protein	A0A0L8H759	Uncharacterized protein OS=Octopus bimaculoides OX=37653 GN=OCBIM_22020897mg PE=3 SV=1	0	FALSE	6.785	11	2	28	2	99	11.6	9.6	62.2	2	other metabolic processes	other membranes;mitochondrion		Pf06374		A0A0L8H759		0	0	4.401	0.236225	0.313239	108.44	4.4216e+06	576849	101.28	108.26	High	High	High	High	Peak Found	Peak Found	High	High	High	High	High	High	High	High	High	Not Found	High
High	Master Protein	A0A0L8H797	Uncharacterized protein OS=Octopus bimaculoides OX=37653 GN=OCBIM_22020881mg PE=3 SV=1	0	FALSE	56.658	37	6	438	6	140	15.5	8.25	1187.46	6	other metabolic processes	other membranes;mitochondrion		Pf01215	106872406	A0A0L8H797; obi:106872406		0	0	1.794	0.00478972	0.0319306	12.09	1.61615e+08	8.78498e+07	15.15	12.26	High	High	High	High	High	High	High	High	High	High	High	High	High	High	High	High	High
High	Master Protein	A0A0L8H7L3	Uncharacterized protein OS=Octopus bimaculoides OX=37653 GN=OCBIM_22020874mg PE=3 SV=1	0	FALSE	53.975	14	11	176	4	1041	116.1	8.9	436.74	11	other biological processes		other molecular function	Pf00168	106872411	A0A0L8H7L3; obi:106872411		0	5	1.711	0.0653155	0.133662	33.53	1.12723e+07	6.61815e+06	13	23.19	Peak Found	Peak Found	High	High	Peak Found	High	Peak Found	Peak Found	High	High	High	High	High	Peak Found	High	High	Peak Found
High	Master Protein	A0A0L8H710	Uncharacterized protein OS=Octopus bimaculoides OX=37653 GN=OCBIM_22020862mg PE=3 SV=1	0	FALSE	9.775	4	1	139	1	281	31.7	8.35	406.71	1	transport	other membranes	transporter activity;other molecular function	Pf05197	106872408	A0A0L8H710; obi:106872408		0	0	2.993	0.0374457	0.0942454	46.76	1.41197e+07	4.65046e+06	1.76	88.04	High	High	High	High	High	High	High	High	High	High	High	High	High	High	High	High	High
High	Master Protein	A0A0L8H7J1	Uncharacterized protein OS=Octopus bimaculoides OX=37653 GN=OCBIM_22020787mg PE=3 SV=1	0	FALSE	43.774	28	8	275	1	300	32.5	8.21	729.62	8			other molecular function	Pf00378	106872368	A0A0L8H7J1; obi:106872368		0	6	3.069	0.0208525	0.0667421	48.65	4.99577e+07	1.63045e+07	29.62	24.21	Peak Found	High	High	High	High	High	High	High	High	High	High	High	High	High	High	High	High
High	Master Protein	A0A0L8H7A2	Uncharacterized protein OS=Octopus bimaculoides OX=37653 GN=OCBIM_22020778mg PE=4 SV=1	0	FALSE	25.51	36	6	169	1	181	20.8	6.96	449.02	6						A0A0L8H7A2		0	0	0.661	0.00299521	0.0268969	8.81	388909	636428	40.53	26.69	Peak Found	Peak Found	Peak Found	Peak Found	High	Peak Found	Peak Found	High	High	Peak Found	Peak Found	Not Found	Peak Found	Peak Found	Not Found	Not Found	Not Found
High	Master Protein	A0A0L8H7B9	Uncharacterized protein OS=Octopus bimaculoides OX=37653 GN=OCBIM_22020761mg PE=4 SV=1	0	FALSE	1462.26	72	113	28307	9	826	94.8	5.45	90899.8	113		cytoskeleton		Pf01576		A0A0L8H7B9		0	0	0.221	0.00182181	0.0230685	6.69	3.35534e+08	1.51689e+09	8.48	16.54	High	High	High	High	High	High	High	High	High	High	High	High	High	High	High	High	High
High	Master Protein	A0A0L8H7J6	Uncharacterized protein OS=Octopus bimaculoides OX=37653 GN=OCBIM_22020759mg PE=3 SV=1	0	FALSE	1129.15	53	101	19729	12	1062	122.1	5.85	57814.9	101		cytoskeleton	cytoskeletal activity;other molecular function	Pf00063, Pf00612, Pf01576, Pf02736		A0A0L8H7J6		0	0	0.128	0.000924631	0.0171077	7.94	9.68901e+07	7.5488e+08	26.25	16.43	High	High	High	High	High	High	High	High	High	High	High	High	High	High	High	High	High
High	Master Protein	A0A0L8FHB5	Uncharacterized protein OS=Octopus bimaculoides OX=37653 GN=OCBIM_22020745mg PE=4 SV=1	0.007	FALSE	4.091	3	1	9	1	319	36.7	9.66	14.21	1	other biological processes	other membranes;ER/Golgi		Pf10261	106883368	A0A0L8FHB5; obi:106883368		0	0	1.726	0.594058	0.65198	97.88	976590	710286	55.35	37.23	Not Found	Peak Found	Peak Found	Not Found	Peak Found	Not Found	Peak Found	Not Found	Peak Found	Peak Found	Peak Found	Not Found	Not Found	Not Found	Not Found	Not Found	High
High	Master Protein	A0A0L8H7M0	Uncharacterized protein OS=Octopus bimaculoides OX=37653 GN=OCBIM_22020720mg PE=3 SV=1	0	FALSE	18.729	7	5	87	5	616	70.1	6.54	217.57	5	protein metabolism		other molecular function	Pf00557, Pf01321, Pf16188, Pf16189	106872342	A0A0L8H7M0; obi:106872342		0	0	4.672	0.00372816	0.0284677	44.41	1.91683e+07	3.63866e+06	20.08	60.25	High	High	High	High	High	High	High	High	High	High	High	High	High	High	High	High	High
High	Master Protein	A0A0L8H803	Uncharacterized protein OS=Octopus bimaculoides OX=37653 GN=OCBIM_22020695mg PE=4 SV=1	0.007	FALSE	4.067	4	1	44	1	251	28.7	6.25	105.54	1					106872336	A0A0L8H803; obi:106872336		0	0	9.36	0.0287341	0.0799151	33.08	1.91532e+07	2.11449e+06	24.72	28.58	High	High	High	High	High	High	High	High	High	High	High	High	High	High	High	High	High
High	Master Protein	A0A0L8H7N9	Uncharacterized protein OS=Octopus bimaculoides OX=37653 GN=OCBIM_22020683mg PE=4 SV=1	0	FALSE	38.947	11	7	364	7	601	68.8	7.96	969.14	7		other membranes		Pf02014	106872330	A0A0L8H7N9; obi:106872330		0	0	1.158	0.0655963	0.134103	10.6	4.28771e+07	3.8792e+07	24.77	32.58	High	High	High	High	High	High	High	High	High	High	High	High	High	High	High	High	High
High	Master Protein	A0A0L8FH99	Uncharacterized protein OS=Octopus bimaculoides OX=37653 GN=OCBIM_22020622mg PE=4 SV=1	0	FALSE	10.937	4	3	7	3	1037	115.8	5.85	17.64	3	other biological processes	other membranes	enzyme regulator activity;other molecular function	Pf01369, Pf15410	106883364	A0A0L8FH99; obi:106883364		0	0	100			0	642167		100.94		High	Not Found	Not Found	High	Not Found	Not Found	Not Found	Not Found	Peak Found	Peak Found	High	High	Not Found	Peak Found	Not Found	High	Peak Found
High	Master Protein	A0A0L8H7K5	Uncharacterized protein OS=Octopus bimaculoides OX=37653 GN=OCBIM_22020610mg PE=4 SV=1	0.007	FALSE	3.588	4	1	25	1	249	29.5	4.3	78.26	1						A0A0L8H7K5		0	0	0.138	0.0195556	0.0636933	30.22	689528	4.91366e+06	48.68	25.11	Not Found	High	Not Found	Not Found	Not Found	Not Found	Not Found	Not Found	Not Found	Not Found	Peak Found	Peak Found	Not Found	Not Found	Peak Found	Peak Found	Peak Found
High	Master Protein	A0A0L8H8F7	Uncharacterized protein OS=Octopus bimaculoides OX=37653 GN=OCBIM_22020505mg PE=4 SV=1	0	FALSE	31.479	5	11	85	2	2046	233.1	9.44	138.75	11		other membranes				A0A0L8H8F7		0	0	1.256	0.0378547	0.0948319	16.94	8.0448e+06	6.06712e+06	20.64	25.19	High	High	Peak Found	High	Peak Found	High	Peak Found	Peak Found	Peak Found	Peak Found	Peak Found	Peak Found	High	High	Peak Found	High	Peak Found
High	Master Protein	A0A0L8H9B2	Uncharacterized protein OS=Octopus bimaculoides OX=37653 GN=OCBIM_22020473mg PE=4 SV=1	0	FALSE	12.227	24	2	61	1	127	13.9	8.85	166.2	2	transport		other molecular function			A0A0L8H9B2		0	0									Not Found	Not Found	High	High	High	Not Found	High	Not Found	High	Not Found	High	High	Not Found	Not Found	Not Found	High	Not Found
High	Master Protein	A0A0L8FHA6	Uncharacterized protein OS=Octopus bimaculoides OX=37653 GN=OCBIM_22020439mg PE=4 SV=1	0.007	FALSE	3.595	5	1	2	1	206	23.3	4.35	2.4	1	signal transduction		enzyme regulator activity;other molecular function		106883353	A0A0L8FHA6; obi:106883353		0	0	0.064	0.186717	0.261921	465.53	568137	1.45681e+06	0.6	24.97	Not Found	Not Found	Peak Found	Not Found	Not Found	Peak Found	Peak Found	Not Found	Not Found	Not Found	Not Found	Not Found	Not Found	Not Found	Not Found	Not Found	Not Found
High	Master Protein	A0A0L8IC61	Uncharacterized protein OS=Octopus bimaculoides OX=37653 GN=OCBIM_22020434mg PE=4 SV=1	0	FALSE	23.088	11	7	31	7	803	90.3	5.87	69.37	7	RNA metabolism OR transcription;other metabolic processes	nucleus	nucleic acid binding activity	Pf00240, Pf01805, Pf12230	106874661	A0A0L8IC61; obi:106874661		0	0	2.718	0.183346	0.259384	74.04	1.8882e+06	944363	32.14	39.22	High	High	High	High	High	High	Peak Found	Not Found	Peak Found	Peak Found	High	High	Not Found	Peak Found	Peak Found	Not Found	High
High	Master Protein	A0A0L8H9H0	Uncharacterized protein OS=Octopus bimaculoides OX=37653 GN=OCBIM_22020355mg PE=4 SV=1	0.006	FALSE	4.898	17	2	27	2	134	15.5	8.73	48.68	2		other membranes		Pf00335		A0A0L8H9H0		0	0	0.252	0.00723356	0.0385497	22	7.87922e+06	3.76137e+07	51.97	20.06	High	High	High	High	High	High	High	High	High	Peak Found	High	High	High	High	Peak Found	High	Not Found
High	Master Protein	A0A0L8FHI8	Uncharacterized protein OS=Octopus bimaculoides OX=37653 GN=OCBIM_22020237mg PE=4 SV=1	0	FALSE	13.755	10	3	4	1	458	52.3	9.11	9.8	3				Pf00096, Pf13465, Pf13912		A0A0L8FHI8		0	1	0.82	0.276116	0.353393	24.46	1.60313e+06	1.96658e+06	48.25	10.88	Not Found	Not Found	Not Found	Not Found	Not Found	Not Found	Not Found	Not Found	Not Found	Not Found	Not Found	Not Found	Not Found	Not Found	Not Found	Not Found	Not Found
High	Master Protein	A0A0L8FHN1	Uncharacterized protein OS=Octopus bimaculoides OX=37653 GN=OCBIM_22020215mg PE=3 SV=1	0	FALSE	88.023	24	11	358	4	325	38.6	4.86	1203.89	11		non-structural extracellular;other membranes;cytosol;ER/Golgi;other cell component	other molecular function	Pf13202, Pf13499, Pf13833		A0A0L8FHN1		0	7	1.185	0.293811	0.3714	26.81	8.56413e+07	7.2797e+07	18.19	28.96	High	High	High	High	High	High	High	High	High	High	High	High	High	High	High	High	High
High	Master Protein	A0A0L8H9S3	Uncharacterized protein OS=Octopus bimaculoides OX=37653 GN=OCBIM_22020214mg PE=4 SV=1	0	FALSE	25.094	19	4	218	2	281	31.7	8.07	712.49	4				Pf00581	106872215	A0A0L8H9S3; obi:106872215		0	2	6.324	0.0050496	0.0326958	21.03	1.74517e+08	2.5565e+07	24.38	19.69	High	High	High	High	High	High	High	High	High	High	High	High	High	High	High	High	High
High	Master Protein	A0A0L8H8C1	Uncharacterized protein OS=Octopus bimaculoides OX=37653 GN=OCBIM_22020153mg PE=4 SV=1	0	FALSE	6.874	15	2	120	2	59	6.7	9.64	144.03	2						A0A0L8H8C1		0	0	2.978	0.146586	0.226817	147	3.33679e+06	1.12436e+06	54.47	56.2	High	High	High	High	High	High	High	High	High	High	Peak Found	High	High	High	High	High	High
High	Master Protein	A0A0L8HA13	Uncharacterized protein OS=Octopus bimaculoides OX=37653 GN=OCBIM_22020037mg PE=3 SV=1	0	FALSE	34.276	20	5	241	5	102	11.3	9.61	620.29	5	other biological processes	mitochondrion	other molecular function	Pf04568	106872155	A0A0L8HA13		0	0	0.776	0.263976	0.341631	29.11	2.25091e+08	2.69713e+08	28.34	23.88	High	High	High	High	High	High	High	High	High	High	High	High	High	High	High	High	High
High	Master Protein	A0A0L8H8L5	Uncharacterized protein OS=Octopus bimaculoides OX=37653 GN=OCBIM_22020023mg PE=3 SV=1	0	FALSE	72.613	53	12	507	12	157	17.6	10.21	1140.71	12	protein metabolism;other metabolic processes	translational apparatus	other molecular function	Pf01090	106872150	A0A0L8H8L5; obi:106872150		0	0	2.72	0.0354986	0.0909706	23.97	1.52649e+08	5.89155e+07	43.36	27.34	High	High	High	High	High	High	High	High	High	High	High	High	High	High	High	High	High
High	Master Protein	A0A0L8HA65	Uncharacterized protein OS=Octopus bimaculoides OX=37653 GN=OCBIM_22019995mg PE=4 SV=1	0	FALSE	79.58	60	13	417	11	214	24.5	6.09	954.3	13	other metabolic processes;signal transduction	plasma membrane;other membranes	other molecular function	Pf00071	106872135	A0A0L8HA65; obi:106872135		0	1	2.344	0.0758524	0.147944	18.93	2.90285e+07	1.5235e+07	49.02	42.82	High	High	High	High	High	High	High	High	High	High	High	High	High	High	High	High	High
High	Master Protein	A0A0L8H9D7	Uncharacterized protein OS=Octopus bimaculoides OX=37653 GN=OCBIM_22019978mg PE=4 SV=1	0.007	FALSE	4.039	1	1	3	1	1340	155.2	4.86	2.56	1			other molecular function	Pf01363, Pf02759		A0A0L8H9D7		0	0									Not Found	Not Found	Not Found	Not Found	Not Found	Not Found	Not Found	Not Found	Not Found	High	Not Found	Not Found	High	Not Found	Not Found	Not Found	Not Found
High	Master Protein	A0A0L8H932	Uncharacterized protein OS=Octopus bimaculoides OX=37653 GN=OCBIM_22019927mg PE=3 SV=1	0	FALSE	19.001	19	3	78	3	197	21.7	4.98	250.63	3	protein metabolism	cytosol	other molecular function	Pf01470	106872103	A0A0L8H932; obi:106872103		0	0	1.906	0.0152984	0.0559766	14.18	9.5973e+06	5.12943e+06	29.05	24.38	High	High	High	High	High	High	High	High	High	High	High	High	High	High	High	High	High
High	Master Protein	A0A0L8H8V0	Uncharacterized protein OS=Octopus bimaculoides OX=37653 GN=OCBIM_22019910mg PE=4 SV=1	0	FALSE	10.209	16	2	35	2	137	15.5	8	70.27	2	other biological processes		enzyme regulator activity	Pf07491	106872095	A0A0L8H8V0; obi:106872095		0	0	1.28	0.736038	0.771915	72.28	1.37358e+06	1.07278e+06	44.32	52.01	Not Found	Peak Found	High	High	Not Found	Peak Found	High	High	High	High	High	High	Peak Found	Peak Found	Peak Found	High	High
High	Master Protein	A0A0L8H936	Uncharacterized protein OS=Octopus bimaculoides OX=37653 GN=OCBIM_22019906mg PE=4 SV=1	0.01	FALSE	3.281	13	1	52	1	60	6.6	10.08	103.68	1		other membranes;mitochondrion		Pf14960		A0A0L8H936		0	0	4.246	0.0132306	0.0511118	36.63	2.05265e+07	5.9571e+06	30.73	26.21	High	High	High	High	High	Peak Found	High	High	High	High	High	High	High	High	High	High	High
High	Master Protein	A0A0L8HAC5	Uncharacterized protein OS=Octopus bimaculoides OX=37653 GN=OCBIM_22019887mg PE=4 SV=1	0	FALSE	73.915	17	17	500	17	1017	115.5	5.71	1232.58	17			other molecular function	Pf00675, Pf05193	106872085	A0A0L8HAC5; obi:106872085		0	0	1.085	0.19133	0.266571	9.38	2.1103e+08	1.92083e+08	16.84	3.63	High	High	High	High	High	High	High	High	High	High	High	High	High	High	High	High	High
High	Master Protein	A0A0L8FHS7	Uncharacterized protein OS=Octopus bimaculoides OX=37653 GN=OCBIM_22019820mg PE=3 SV=1	0	FALSE	42.535	21	9	324	9	467	49.9	9.35	732.89	9			other molecular function	Pf00108, Pf02803	106883267	A0A0L8FHS7; obi:106883267		0	0	1.478	0.221391	0.298455	56.72	3.66344e+07	2.32841e+07	39.26	18.11	High	High	High	High	High	High	High	High	High	High	High	High	High	High	High	High	High
High	Master Protein	A0A0L8FI67	Uncharacterized protein OS=Octopus bimaculoides OX=37653 GN=OCBIM_22019530mg PE=4 SV=1	0	FALSE	96.01	31	11	499	2	331	37.4	9.14	1777.07	11			other molecular function	Pf00106		A0A0L8FI67		0	8	1.162	0.340013	0.413724	19.94	3.02129e+08	2.28368e+08	16.94	36.55	High	High	High	High	High	High	High	High	High	High	High	High	High	High	High	High	High
High	Master Protein	A0A0L8ICK6	Uncharacterized protein OS=Octopus bimaculoides OX=37653 GN=OCBIM_22019504mg PE=4 SV=1	0	FALSE	18.237	31	4	229	4	90	10.5	7.3	494.97	4						A0A0L8ICK6		0	0	2.097	0.0408498	0.0994884	21.48	5.37558e+07	2.90022e+07	23.06	17.42	High	High	High	High	High	High	High	High	High	High	High	High	High	High	High	High	High
High	Master Protein	A0A0L8FI54	Uncharacterized protein OS=Octopus bimaculoides OX=37653 GN=OCBIM_22019372mg PE=4 SV=1	0	FALSE	31.323	25	6	262	6	201	22.8	7.28	579.45	6	signal transduction	other membranes	other molecular function	Pf00071	106883199	A0A0L8FI54		0	0	0.369	0.0155068	0.0565888	21.43	3.38432e+07	1.01376e+08	19.73	26.76	High	High	High	High	High	High	High	High	High	High	High	High	High	High	High	High	High
High	Master Protein	A0A0L8FIV3	Uncharacterized protein OS=Octopus bimaculoides OX=37653 GN=OCBIM_22019329mg PE=3 SV=1	0	FALSE	9.161	13	2	82	2	220	25.8	7.2	142.6	2	other metabolic processes	other cell component	other molecular function	Pf13409, Pf13410	106883196	A0A0L8FIV3; obi:106883196		0	0	8.201	0.00870052	0.0417934	13.85	2.23484e+07	2.78268e+06	33.41	40.14	High	High	High	High	High	High	High	High	High	High	High	High	High	High	High	High	High
High	Master Protein	A0A0L8HAD8	Uncharacterized protein OS=Octopus bimaculoides OX=37653 GN=OCBIM_22019323mg PE=4 SV=1	0.001	FALSE	5.83	24	2	108	2	76	8.9	3.93	246.55	2	cell organization and biogenesis;other metabolic processes;transport	other cell component		Pf05160	106871952	A0A0L8HAD8; obi:106871952		0	0	3.103	0.0337803	0.0884325	42.37	2.35304e+07	7.58337e+06	22.35	44.62	High	High	High	High	High	High	High	High	High	High	High	High	High	High	High	High	High
High	Master Protein	A0A0L8HB85	Uncharacterized protein OS=Octopus bimaculoides OX=37653 GN=OCBIM_22019307mg PE=4 SV=1	0.01	FALSE	3.238	4	1	1	1	259	30.2	8.7	3.03	1		plasma membrane;other membranes		Pf17175	106871943	A0A0L8HB85; obi:106871943		0	0									Not Found	Not Found	Not Found	Not Found	Not Found	Not Found	Not Found	Not Found	Not Found	Not Found	Not Found	Not Found	Not Found	High	Not Found	Not Found	Not Found
High	Master Protein	A0A0L8HAG0	Uncharacterized protein OS=Octopus bimaculoides OX=37653 GN=OCBIM_22019288mg PE=3 SV=1	0	FALSE	6.391	5	2	8	2	475	53.7	8.69	13.95	2	other biological processes	other membranes;other cytoplasmic organelle		Pf01794, Pf03807	106871937	A0A0L8HAG0		0	0	1.619	0.0160445	0.0578526	10.5	1.99907e+06	1.34083e+06	28.82	30.19	Peak Found	Peak Found	Peak Found	Peak Found	Peak Found	Peak Found	Peak Found	Peak Found	Peak Found	Peak Found	Not Found	Not Found	Peak Found	Peak Found	Not Found	Not Found	Not Found
High	Master Protein	A0A0L8HAR0	Uncharacterized protein OS=Octopus bimaculoides OX=37653 GN=OCBIM_22019202mg PE=4 SV=1	0	FALSE	30.441	12	7	86	1	668	76	5.92	206.49	7	cell cycle OR cell proliferation	other membranes;nucleus;other cytoplasmic organelle;other cell component		Pf00169, Pf00640, Pf16746	106871906	A0A0L8HAR0; obi:106871906		0	0									Not Found	Not Found	Not Found	Not Found	Not Found	Not Found	Not Found	High	Not Found	Not Found	Not Found	Not Found	Not Found	Not Found	Not Found	Not Found	Not Found
High	Master Protein	A0A0L8FIB3	Uncharacterized protein OS=Octopus bimaculoides OX=37653 GN=OCBIM_22019105mg PE=4 SV=1	0	FALSE	15.293	17	4	20	4	264	30.1	8.63	38.12	4	signal transduction	other membranes	other molecular function	Pf00071		A0A0L8FIB3		0	0	32.19	0.155949	0.233754	226.5	3.13455e+06	910894	26.32	112.26	Peak Found	Peak Found	High	High	Peak Found	High	Peak Found	Peak Found	Peak Found	Peak Found	High	High	High	Peak Found	Peak Found	Peak Found	High
High	Master Protein	A0A0L8FIA8	Uncharacterized protein OS=Octopus bimaculoides OX=37653 GN=OCBIM_22019100mg PE=4 SV=1	0	FALSE	55.842	13	11	144	11	986	111.9	8.02	322.28	11	protein metabolism;other metabolic processes	other membranes	other molecular function	Pf00102	106883169	A0A0L8FIA8; obi:106883169		0	0	1.785	0.252501	0.329695	51.85	4.11262e+07	2.39588e+07	50.9	44.9	High	High	High	High	High	High	High	High	High	High	High	High	High	High	High	High	High
High	Master Protein	A0A0L8FIF5	Uncharacterized protein OS=Octopus bimaculoides OX=37653 GN=OCBIM_22018902mg PE=3 SV=1	0	FALSE	37.713	16	5	201	1	478	53.7	5.4	805.82	5	other metabolic processes		other molecular function	Pf04095, Pf18127	106883145	A0A0L8FIF5; obi:106883145		0	0	5.576	0.00751867	0.0391216	81.02	7.54358e+06	1.18974e+06	34.09	76.44	High	High	High	High	High	High	High	High	High	High	High	High	High	Peak Found	High	High	High
High	Master Protein	A0A0L8FIC9	Uncharacterized protein OS=Octopus bimaculoides OX=37653 GN=OCBIM_22018896mg PE=4 SV=1	0.007	FALSE	4.093	5	1	17	1	216	24.6	6.06	48.83	1		other membranes		Pf10294		A0A0L8FIC9		0	0	100			0	3.08151e+06		51.94		High	Not Found	High	High	Peak Found	Peak Found	High	High	High	Not Found	High	High	High	High	High	High	High
High	Master Protein	A0A0L8ICR4	Uncharacterized protein OS=Octopus bimaculoides OX=37653 GN=OCBIM_22018811mg PE=4 SV=1	0	FALSE	7.001	5	1	12	1	364	40.8	7.75	49.28	1		other membranes			106874185	A0A0L8ICR4; obi:106874185		0	0	0.595	0.085117	0.16063	52.76	1.73669e+06	3.31807e+06	41.26	26.6	Not Found	Not Found	Not Found	High	Not Found	Not Found	Peak Found	Peak Found	Not Found	Not Found	Not Found	Peak Found	Peak Found	Peak Found	Not Found	High	High
High	Master Protein	A0A0L8ICF6	Uncharacterized protein OS=Octopus bimaculoides OX=37653 GN=OCBIM_22018810mg PE=3 SV=1	0	FALSE	107.36	29	19	495	19	560	60	9.54	1367.78	19				Pf05517	106874172	A0A0L8ICF6; obi:106874172		0	0	1.123	0.269922	0.348126	21.5	1.09967e+08	9.77986e+07	17.58	11.26	High	High	High	High	High	High	High	High	High	High	High	High	High	High	High	High	High
High	Master Protein	A0A0L8HAQ1	Uncharacterized protein OS=Octopus bimaculoides OX=37653 GN=OCBIM_22018760mg PE=4 SV=1	0	FALSE	13.13	7	3	36	3	361	38.3	6.93	76.55	3			other molecular function	Pf02615	106871780	A0A0L8HAQ1; obi:106871780		0	0	3.977	0.0105225	0.045902	28.2	5.07065e+06	1.23408e+06	26.69	22.72	High	High	High	High	Peak Found	High	Peak Found	High	High	High	High	High	High	High	High	Peak Found	Peak Found
High	Master Protein	A0A0L8IHQ0	Uncharacterized protein OS=Octopus bimaculoides OX=37653 GN=OCBIM_22018680mg PE=3 SV=1	0	FALSE	77.629	40	6	334	6	174	19.7	4.79	1498.6	6	transport		other molecular function	Pf05835		A0A0L8IHQ0		0	0	2.796	0.0022131	0.0246234	15.43	1.21314e+08	4.31691e+07	9.5	13.77	High	High	High	High	High	High	High	High	High	High	High	High	High	High	High	High	High
High	Master Protein	A0A0L8FIT2	Uncharacterized protein OS=Octopus bimaculoides OX=37653 GN=OCBIM_22018483mg PE=4 SV=1	0	FALSE	105.061	38	12	533	12	321	35.6	7.78	1681.91	12			nucleic acid binding activity	Pf00035, Pf16482	106883099	A0A0L8FIT2; obi:106883099		0	0	1.1	0.321006	0.396791	23.98	5.9869e+07	4.6018e+07	31.9	21.44	High	High	High	High	High	High	High	High	High	High	High	High	High	High	High	High	High
High	Master Protein	A0A0L8HB67	Uncharacterized protein OS=Octopus bimaculoides OX=37653 GN=OCBIM_22018372mg PE=4 SV=1	0.006	FALSE	4.794	2	2	10	2	1142	127.9	4.6	20.09	2				Pf00400		A0A0L8HB67		0	0	5.56	0.0517195	0.115769	66.6	1.11903e+07	2.03745e+06	54.22	18.05	Peak Found	Peak Found	Not Found	Peak Found	Peak Found	Peak Found	Peak Found	Peak Found	Peak Found	Peak Found	Peak Found	Peak Found	Peak Found	Peak Found	Peak Found	Peak Found	Peak Found
High	Master Protein	A0A0L8HBN2	Uncharacterized protein OS=Octopus bimaculoides OX=37653 GN=OCBIM_22018299mg PE=3 SV=1	0	FALSE	6.355	3	2	8	1	890	101.1	9.39	11.52	2			nucleic acid binding activity	Pf02170, Pf02171	106871663	A0A0L8HBN2		0	0	100			0	1.37094e+07		59.39		Not Found	Not Found	Peak Found	High	High	Not Found	Not Found	High	Not Found	Not Found	High	High	Peak Found	Not Found	Peak Found	Peak Found	Peak Found
High	Master Protein	A0A0L8ICW3	Uncharacterized protein OS=Octopus bimaculoides OX=37653 GN=OCBIM_22018229mg PE=4 SV=1	0	FALSE	28.49	15	6	323	6	276	31.8	6.79	687.98	6	transport		transporter activity	Pf02121	106873653	A0A0L8ICW3; obi:106873653		0	0	4.667	0.00207334	0.0244829	12.35	3.90786e+07	8.00552e+06	16.49	17.39	High	High	High	High	High	High	High	High	High	High	High	High	High	High	High	High	High
High	Master Protein	A0A0L8FIZ2	Uncharacterized protein OS=Octopus bimaculoides OX=37653 GN=OCBIM_22018172mg PE=4 SV=1	0.007	FALSE	4.014	3	1	5	1	426	45.4	11.65	7.77	1						A0A0L8FIZ2		0	0									Not Found	Not Found	High	High	Not Found	Not Found	Not Found	Not Found	Not Found	Not Found	High	High	Not Found	Not Found	Not Found	Not Found	Not Found
High	Master Protein	A0A0L8FJ09	Uncharacterized protein OS=Octopus bimaculoides OX=37653 GN=OCBIM_22018122mg PE=4 SV=1	0	FALSE	7.435	5	2	23	2	239	27.9	9.82	40.85	2					106883032	A0A0L8FJ09; obi:106883032		0	0	3.493	0.0226544	0.0702943	69.14	2.69498e+06	839028	18.77	70.13	High	Peak Found	High	High	High	Not Found	Peak Found	High	High	High	High	High	High	High	Peak Found	Peak Found	Peak Found
High	Master Protein	A0A0L8HBK4	Uncharacterized protein OS=Octopus bimaculoides OX=37653 GN=OCBIM_22018098mg PE=4 SV=1	0	FALSE	105.745	34	18	779	2	536	60.8	6.54	2239.76	18			other molecular function	Pf00643, Pf13445		A0A0L8HBK4		0	0	0.316	0.00525518	0.0334502	13.72	2.90547e+06	9.20502e+06	8.81	16.19	High	High	High	High	High	High	High	High	High	High	High	High	High	High	High	High	High
High	Master Protein	A0A0L8HBZ8	Uncharacterized protein OS=Octopus bimaculoides OX=37653 GN=OCBIM_22018092mg PE=4 SV=1	0.007	FALSE	3.789	1	1	2	1	1552	173.1	6.05	4.14	1		other membranes		Pf02469, Pf12947		A0A0L8HBZ8		0	0	100			0	1.69268e+06		32.07		Not Found	Not Found	Not Found	Peak Found	Peak Found	Peak Found	Peak Found	Not Found	Peak Found	Not Found	Peak Found	High	Peak Found	High	Not Found	Not Found	Not Found
High	Master Protein	A0A0L8HC86	Uncharacterized protein OS=Octopus bimaculoides OX=37653 GN=OCBIM_22018084mg PE=3 SV=1	0.001	FALSE	5.183	15	2	5	2	172	19.3	6.38	10.04	2	RNA metabolism OR transcription;other metabolic processes		nucleic acid binding activity;other molecular function	Pf00575, Pf03876	106871620	A0A0L8HC86; obi:106871620		0	0	0.804	0.737796	0.773654	73.95	2.67052e+06	2.47558e+06	53.27	38.2	High	Peak Found	Peak Found	High	Peak Found	Peak Found	Peak Found	Peak Found	Peak Found	Peak Found	Not Found	Peak Found	Peak Found	Peak Found	High	Peak Found	Peak Found
High	Master Protein	A0A0L8HC98	Uncharacterized protein OS=Octopus bimaculoides OX=37653 GN=OCBIM_22017953mg PE=4 SV=1	0	FALSE	774.016	47	92	4992	3	2003	219.5	6.23	17565.8	92	signal transduction	other membranes;cytoskeleton		Pf00023, Pf00531, Pf00791, Pf12796, Pf13637, Pf17809		A0A0L8HC98		0	0	2.856	0.0998858	0.178627	48.67	1.06132e+07	3.35222e+06	64.39	29.13	High	High	High	High	High	High	Peak Found	High	Peak Found	High	High	High	High	High	High	High	High
High	Master Protein	A0A0L8FJA0	Uncharacterized protein OS=Octopus bimaculoides OX=37653 GN=OCBIM_22017780mg PE=4 SV=1	0	FALSE	169.04	22	22	1055	22	816	90.3	7.27	3502.71	22		nucleus		Pf00622, Pf02037, Pf13671	106882998	A0A0L8FJA0		0	0	1.786	0.0348254	0.0898773	35.2	3.35613e+08	1.59267e+08	22.62	20.17	High	High	High	High	High	High	High	High	High	High	High	High	High	High	High	High	High
High	Master Protein	A0A0L8FK34	Uncharacterized protein OS=Octopus bimaculoides OX=37653 GN=OCBIM_22017701mg PE=3 SV=1	0	FALSE	6.633	5	2	14	1	483	55.4	5.47	17.38	2	other metabolic processes		other molecular function	Pf00232	106882977	A0A0L8FK34; obi:106882977		0	0	100			0	855517	195753	33		High	High	Not Found	Not Found	High	High	Not Found	Not Found	Not Found	Not Found	Not Found	Peak Found	Peak Found	Not Found	High	Peak Found	Not Found
High	Master Protein	A0A0L8FJD1	Uncharacterized protein OS=Octopus bimaculoides OX=37653 GN=OCBIM_22017687mg PE=4 SV=1	0	FALSE	22.668	8	6	74	3	731	84	7.33	129.62	6				Pf00856, Pf01753	106882978	A0A0L8FJD1; obi:106882978		0	3	1.846	0.0497969	0.113215	62.88	9.45092e+06	4.91572e+06	35.59	64.97	High	High	High	High	High	High	High	High	High	Peak Found	Peak Found	Peak Found	High	Peak Found	High	High	High
High	Master Protein	A0A0L8FJK5	Uncharacterized protein OS=Octopus bimaculoides OX=37653 GN=OCBIM_22017475mg PE=3 SV=1	0	FALSE	93.684	28	14	738	2	250	28.3	8.46	2247.56	14	other metabolic processes		other molecular function	Pf00300	106882941	A0A0L8FJK5; obi:106882941		0	0	3.041	0.0807244	0.154911	43.93	6.24247e+06	1.85494e+06	63.76	61.89	Peak Found	Peak Found	High	Not Found	Peak Found	Peak Found	Peak Found	High	High	High	High	High	Peak Found	High	Peak Found	High	Peak Found
High	Master Protein	A0A0L8FJG6	Uncharacterized protein OS=Octopus bimaculoides OX=37653 GN=OCBIM_22017473mg PE=3 SV=1	0	FALSE	14.167	10	4	62	4	388	44	5.81	137.25	4		cytoskeleton;other cell component		Pf00022	106882940	A0A0L8FJG6; obi:106882940		0	0	0.483	0.00317605	0.0271453	27.61	1.83858e+06	3.80585e+06	34.26	18.24	High	High	High	High	High	High	High	High	High	High	High	High	High	High	High	High	High
High	Master Protein	A0A0L8HE74	Uncharacterized protein OS=Octopus bimaculoides OX=37653 GN=OCBIM_22017450mg PE=4 SV=1	0	FALSE	6.848	7	1	47	1	266	30.3	9.89	170.85	1				Pf10184		A0A0L8HE74		0	0	100			0	8.08655e+06	2.08536e+06	39.73		High	High	High	High	High	High	High	Peak Found	High	High	High	High	High	High	High	High	High
High	Master Protein	A0A0L8FJJ4	Uncharacterized protein OS=Octopus bimaculoides OX=37653 GN=OCBIM_22017384mg PE=4 SV=1	0	FALSE	63.418	13	11	406	11	664	68.4	9.47	856.81	11			nucleic acid binding activity	Pf00076	106882924	A0A0L8FJJ4; obi:106882924		0	0	6.522	0.0781846	0.150949	92.86	4.64587e+08	7.07235e+07	66.92	11.05	High	High	High	High	High	High	High	High	High	High	High	High	High	High	High	High	High
High	Master Protein	A0A0L8HDG9	Uncharacterized protein OS=Octopus bimaculoides OX=37653 GN=OCBIM_22017348mg PE=4 SV=1	0	FALSE	92.692	61	12	592	12	191	22	5.24	1622.08	12			other molecular function	Pf13499, Pf13833	106871439	A0A0L8HDG9		0	0	6.83	0.087628	0.164094	73.22	4.42295e+08	7.24889e+07	73.43	27.3	High	High	High	High	High	High	High	High	High	High	High	High	High	High	High	High	High
High	Master Protein	A0A0L8HDP6	Uncharacterized protein OS=Octopus bimaculoides OX=37653 GN=OCBIM_22017173mg PE=4 SV=1	0	FALSE	39.043	37	7	295	7	177	20.5	4.96	825.47	7			other molecular function	Pf13499	106871389	A0A0L8HDP6; obi:106871389		0	0	4.427	0.000138139	0.0140159	32.97	1.64845e+08	3.76482e+07	5.23	34.56	High	High	High	High	High	High	High	High	High	High	High	High	High	High	High	High	High
High	Master Protein	A0A0L8FKJ2	Uncharacterized protein OS=Octopus bimaculoides OX=37653 GN=OCBIM_22017070mg PE=3 SV=1	0	FALSE	23.805	18	4	106	4	204	22.8	5.82	299.62	4		other membranes		Pf00822		A0A0L8FKJ2		0	0	11.666	0.248439	0.325741	89.14	1.93467e+07	1.41554e+06	30.05	168.76	High	High	High	High	High	High	High	High	High	High	High	High	High	High	High	High	High
High	Master Protein	A0A0L8HDE6	Uncharacterized protein OS=Octopus bimaculoides OX=37653 GN=OCBIM_22017031mg PE=4 SV=1	0	FALSE	80.592	47	10	569	9	192	21.5	8.27	1673.93	10	signal transduction		other molecular function	Pf00071	106871346	A0A0L8HDE6; obi:106871346		0	1	1.466	0.0293811	0.0811266	18.46	1.70798e+08	1.3277e+08	15.52	27.82	High	High	High	High	High	High	High	High	High	High	High	High	High	High	High	High	High
High	Master Protein	A0A0L8HEW9	Uncharacterized protein OS=Octopus bimaculoides OX=37653 GN=OCBIM_22017024mg PE=3 SV=1	0	FALSE	14.518	9	3	379	2	253	29	6.62	864.62	3				Pf00022		A0A0L8HEW9		0	0	20.76	0.0216843	0.0682931	79.78	2.1384e+06	79078.8	43.59	56.53	Peak Found	Not Found	Peak Found	Peak Found	Peak Found	Not Found	Peak Found	High	Peak Found	Peak Found	High	High	Not Found	Not Found	High	Peak Found	Peak Found
High	Master Protein	A0A0L8FJZ0	Uncharacterized protein OS=Octopus bimaculoides OX=37653 GN=OCBIM_22017021mg PE=4 SV=1	0	FALSE	31.801	15	7	49	7	603	68.3	8.94	116.31	7	other biological processes	nucleus	nucleic acid binding activity;other molecular function	Pf00249, Pf00320, Pf01426, Pf01448, Pf17226		A0A0L8FJZ0		0	0	4.577	0.0584028	0.125028	39.14	8.69481e+06	1.65642e+06	60.6	47.13	Peak Found	Peak Found	High	High	High	High	Peak Found	High	High	Peak Found	High	High	Peak Found	Peak Found	Peak Found	Peak Found	Peak Found
High	Master Protein	A0A0L8HDJ7	Uncharacterized protein OS=Octopus bimaculoides OX=37653 GN=OCBIM_22016955mg PE=4 SV=1	0	FALSE	11.498	4	2	18	2	918	105.4	7.21	36.39	2				Pf07919, Pf11817		A0A0L8HDJ7		0	0	1.537	0.0204339	0.0657419	17.42	864307	638523	35.32	46.77	Not Found	Not Found	High	High	Not Found	Not Found	Not Found	Not Found	Not Found	Not Found	High	High	Not Found	Peak Found	Not Found	Not Found	Not Found
High	Master Protein	A0A0L8HDZ6	Uncharacterized protein OS=Octopus bimaculoides OX=37653 GN=OCBIM_22016936mg PE=4 SV=1	0	FALSE	11.147	5	2	18	1	493	56.5	8.48	51.95	2				Pf00084	106871307	A0A0L8HDZ6; obi:106871307		0	0	2.003	0.244773	0.322024	75.95	4.82823e+06	2.86008e+06	113.98	98	High	Peak Found	Not Found	Not Found	Peak Found	Not Found	High	High	High	High	Not Found	Peak Found	High	Peak Found	Peak Found	Peak Found	Not Found
High	Master Protein	A0A0L8FJW5	Uncharacterized protein OS=Octopus bimaculoides OX=37653 GN=OCBIM_22016933mg PE=3 SV=1	0	FALSE	76.762	71	13	654	13	148	16.7	10.2	1580.6	13	protein metabolism;other metabolic processes	translational apparatus	other molecular function	Pf00380	106882870	A0A0L8FJW5; obi:106882870		0	0	1.903	0.0879446	0.164364	42.77	1.24287e+08	5.2297e+07	19.54	58.33	High	High	High	High	High	High	High	High	High	High	High	High	High	High	High	High	High
High	Master Protein	A0A0L8FJW2	Uncharacterized protein OS=Octopus bimaculoides OX=37653 GN=OCBIM_22016929mg PE=4 SV=1	0	FALSE	20.559	15	3	43	3	272	32.6	11.47	141.44	3			nucleic acid binding activity;other molecular function	Pf00076, Pf00098	106882865	A0A0L8FJW2; obi:106882865		0	0	2.36	0.0435732	0.103807	45.67	4.95225e+06	2.10462e+06	35.21	20.25	High	High	High	High	High	High	High	High	High	High	High	High	High	High	High	High	High
High	Master Protein	A0A0L8FJY8	Uncharacterized protein OS=Octopus bimaculoides OX=37653 GN=OCBIM_22016928mg PE=3 SV=1	0	FALSE	8.142	7	2	42	1	268	30.5	8.85	63.91	2				Pf00022		A0A0L8FJY8		0	0	100			0	867056	1.08292e+06	29.46		Not Found	Not Found	High	Peak Found	Not Found	Not Found	High	Not Found	High	High	High	High	High	Not Found	Peak Found	Peak Found	High
High	Master Protein	A0A0L8FJX7	Uncharacterized protein OS=Octopus bimaculoides OX=37653 GN=OCBIM_22016874mg PE=4 SV=1	0	FALSE	15.281	12	3	139	2	280	32.7	6.54	305.8	3	protein metabolism;other metabolic processes		kinase activity;other molecular function	Pf00069		A0A0L8FJX7		0	0	0.547	0.102251	0.18126	41.19	1.62216e+06	3.23184e+06	35.86	45.03	High	Peak Found	Peak Found	Peak Found	High	High	High	High	Peak Found	Peak Found	High	Peak Found	Peak Found	Not Found	Peak Found	High	Peak Found
High	Master Protein	A0A0L8HEA3	Uncharacterized protein OS=Octopus bimaculoides OX=37653 GN=OCBIM_22016842mg PE=3 SV=1	0	FALSE	59.767	25	9	156	9	421	47.7	9.63	460.39	9				Pf09532, Pf12701	106871278	A0A0L8HEA3		0	0	6.29	0.0144161	0.0539919	57.15	1.1837e+07	1.82103e+06	29.99	26.64	High	High	High	High	High	High	High	High	High	High	High	High	High	High	High	High	High
High	Master Protein	A0A0L8HDP4	Uncharacterized protein OS=Octopus bimaculoides OX=37653 GN=OCBIM_22016840mg PE=4 SV=1	0	FALSE	79.899	10	9	816	5	619	70.1	6.05	2611.47	9			cytoskeletal activity	Pf00626		A0A0L8HDP4		0	4	2.095	0.00552019	0.0342128	16.65	8.66796e+08	4.29935e+08	14.72	14.43	High	High	High	High	High	High	High	High	High	High	High	High	High	High	High	High	High
High	Master Protein	A0A0L8FK16	Uncharacterized protein OS=Octopus bimaculoides OX=37653 GN=OCBIM_22016831mg PE=4 SV=1	0	FALSE	32.873	39	3	127	3	145	16.4	5.64	553.5	3			other molecular function		106882853	A0A0L8FK16; obi:106882853		0	0	9.616	0.00405918	0.029384	30.9	7.71082e+06	954331	22.68	25.97	High	High	High	High	High	High	High	High	High	High	High	High	High	High	High	High	High
High	Master Protein	A0A0L8HDR0	Uncharacterized protein OS=Octopus bimaculoides OX=37653 GN=OCBIM_22016795mg PE=3 SV=1	0	FALSE	28.96	7	7	120	1	1052	118.5	7.56	181.53	7	protein metabolism;other metabolic processes		nucleic acid binding activity	Pf02020, Pf02847, Pf02854	106871259	A0A0L8HDR0		0	4	2.9	0.154265	0.231832	98.11	5.66851e+06	2.01133e+06	64.2	50.21	High	Peak Found	Peak Found	Peak Found	High	High	High	High	Not Found	Peak Found	High	Peak Found	High	Not Found	High	High	High
High	Master Protein	A0A0L8HFD1	Uncharacterized protein OS=Octopus bimaculoides OX=37653 GN=OCBIM_22016758mg PE=4 SV=1	0	FALSE	13.974	10	2	128	2	138	15.7	5.27	319.54	2			other molecular function	Pf14651	106871251	A0A0L8HFD1; obi:106871251		0	0	3.639	0.0356105	0.0911304	30.94	6.31636e+07	1.63573e+07	44.17	18.02	High	High	High	High	High	High	High	High	High	High	High	High	High	High	High	High	High
High	Master Protein	A0A0L8FK67	Uncharacterized protein OS=Octopus bimaculoides OX=37653 GN=OCBIM_22016751mg PE=3 SV=1	0	FALSE	38.516	19	6	112	6	468	51.6	7.03	275.43	6			other molecular function	Pf00202	106882838	A0A0L8FK67; obi:106882838		0	0	2.343	0.0627891	0.130452	31.41	1.33936e+07	5.71557e+06	53.67	30.98	High	High	High	High	High	High	High	High	High	High	High	High	High	High	High	High	High
High	Master Protein	A0A0L8HFE5	Uncharacterized protein OS=Octopus bimaculoides OX=37653 GN=OCBIM_22016718mg PE=4 SV=1	0	FALSE	9.296	1	3	56	2	3538	392.4	7.52	63.81	3		non-structural extracellular	other molecular function	Pf00008, Pf00084, Pf00092, Pf00354, Pf02494, Pf07699, Pf12661		A0A0L8HFE5		0	0	0.925			146.89	868788	748119	12.36	19.6	Peak Found	Not Found	Not Found	Not Found	High	Not Found	Peak Found	High	Not Found	Not Found	High	Not Found	Not Found	High	Not Found	High	Not Found
High	Master Protein	A0A0L8FKX5	Uncharacterized protein OS=Octopus bimaculoides OX=37653 GN=OCBIM_22016694mg PE=4 SV=1	0	FALSE	56.594	23	8	393	2	282	30.7	8.1	1051.92	8			nucleic acid binding activity	Pf00076	106882823	A0A0L8FKX5; obi:106882823		0	0	4.353	0.163041	0.241118	42.69	3.45305e+06	929027	85.78	39.28	High	High	High	High	High	Peak Found	Peak Found	High	High	High	High	High	High	High	High	High	High
High	Master Protein	A0A0L8HEB5	Uncharacterized protein OS=Octopus bimaculoides OX=37653 GN=OCBIM_22016667mg PE=4 SV=1	0	FALSE	27.933	16	5	70	5	232	25.7	4.98	203.93	5					106871227	A0A0L8HEB5; obi:106871227		0	0	1.463	0.384224	0.457548	87.88	1.07817e+07	7.32932e+06	99.82	5.44	High	High	High	High	High	High	High	High	High	High	High	High	High	High	High	High	High
High	Master Protein	A0A0L8FKC0	Uncharacterized protein OS=Octopus bimaculoides OX=37653 GN=OCBIM_22016482mg PE=4 SV=1	0	FALSE	102.999	8	11	330	5	1424	161.1	8.02	1114.15	11				Pf02210, Pf13385		A0A0L8FKC0		0	0	2.947	0.138793	0.219004	108.42	6.93556e+07	2.09909e+07	71.62	32.63	Peak Found	High	High	High	Peak Found	Peak Found	High	High	High	High	High	High	High	High	High	High	Peak Found
High	Master Protein	A0A0L8ID40	Uncharacterized protein OS=Octopus bimaculoides OX=37653 GN=OCBIM_22016370mg PE=4 SV=1	0.008	FALSE	3.878	16	1	5	1	68	8	11.5	13.4	1		other membranes				A0A0L8ID40		0	0	100			0	2.1196e+06		51.79		Not Found	Peak Found	High	Peak Found	Peak Found	Peak Found	Peak Found	Peak Found	Not Found	Peak Found	High	High	Peak Found	Peak Found	Peak Found	Peak Found	Peak Found
High	Master Protein	A0A0L8FKE1	Uncharacterized protein OS=Octopus bimaculoides OX=37653 GN=OCBIM_22016344mg PE=4 SV=1	0	FALSE	124.555	26	23	552	4	857	96.3	6.81	1550.56	23				Pf09333, Pf16909	106882783	A0A0L8FKE1; obi:106882783		0	0	1.448	0.224987	0.301489	96.01	1.99854e+06	1.08251e+06	57.54	10.9	High	Peak Found	High	High	High	Not Found	High	Not Found	High	High	High	High	High	High	Not Found	High	High
High	Master Protein	A0A0L8FKD7	Uncharacterized protein OS=Octopus bimaculoides OX=37653 GN=OCBIM_22016338mg PE=4 SV=1	0	FALSE	39.378	22	7	272	7	273	32.2	4.09	696.24	7				Pf14580	106882784	A0A0L8FKD7; obi:106882784		0	0	4.105	0.0173239	0.0601894	7.68	1.32924e+08	3.07862e+07	35.9	24.54	High	High	High	High	High	High	High	High	High	High	High	High	High	High	High	High	High
High	Master Protein	A0A0L8HG18	Uncharacterized protein OS=Octopus bimaculoides OX=37653 GN=OCBIM_22016280mg PE=4 SV=1	0.007	FALSE	3.994	5	1	5	1	201	23.4	8.85	4.32	1		other membranes			106871121	A0A0L8HG18; obi:106871121		0	0	100			0	1.73815e+06		20.32		Not Found	High	Not Found	Peak Found	Peak Found	Peak Found	High	High	High	Peak Found	Not Found	Not Found	High	Peak Found	Peak Found	Peak Found	Peak Found
High	Master Protein	A0A0L8HG22	Uncharacterized protein OS=Octopus bimaculoides OX=37653 GN=OCBIM_22016254mg PE=4 SV=1	0	FALSE	98.01	24	12	537	11	395	43.2	6.43	1661.64	12	RNA metabolism OR transcription;other metabolic processes	nucleus	nucleic acid binding activity	Pf00076, Pf18694	106871120	A0A0L8HG22; obi:106871120		0	0	1.495	0.116679	0.197048	43.24	1.0613e+08	7.4301e+07	31.67	15	High	High	High	High	High	High	High	High	High	High	High	High	High	High	High	High	High
High	Master Protein	A0A0L8HEX0	Uncharacterized protein OS=Octopus bimaculoides OX=37653 GN=OCBIM_22016202mg PE=4 SV=1	0	FALSE	9.452	4	1	9	1	561	63.9	8.32	46.27	1		other membranes		Pf06814	106871102	A0A0L8HEX0; obi:106871102		0	0	36.652	0.00368657	0.028421	20.7	2.75966e+06	70489	23.34	12.63	Not Found	Peak Found	High	High	Not Found	High	Not Found	Not Found	Not Found	High	High	High	Not Found	Not Found	Peak Found	Peak Found	Peak Found
High	Master Protein	A0A0L8HER5	Uncharacterized protein OS=Octopus bimaculoides OX=37653 GN=OCBIM_22016201mg PE=4 SV=1	0	FALSE	10.806	9	4	17	4	465	53.1	7.3	25.15	4		ER/Golgi		Pf07915	106871104	A0A0L8HER5; obi:106871104		0	0	1.823	0.175685	0.252407	52.68	3.47578e+06	1.50285e+06	53.55	48.04	Peak Found	High	High	Peak Found	High	High	Peak Found	Peak Found	Peak Found	High	High	High	Peak Found	High	Not Found	Not Found	Peak Found
High	Master Protein	A0A0L8HG90	Uncharacterized protein OS=Octopus bimaculoides OX=37653 GN=OCBIM_22016124mg PE=4 SV=1	0.001	FALSE	5.429	2	2	3	2	1364	153.8	8.32	6.32	2			nucleic acid binding activity;other molecular function	Pf00270, Pf00271, Pf04408, Pf07717	106871083	A0A0L8HG90; obi:106871083		0	0									Not Found	Not Found	High	High	Not Found	Not Found	Not Found	Not Found	Not Found	Not Found	Not Found	Not Found	Not Found	Not Found	Not Found	Not Found	Not Found
High	Master Protein	A0A0L8HEV7	Uncharacterized protein OS=Octopus bimaculoides OX=37653 GN=OCBIM_22016123mg PE=3 SV=1	0	FALSE	81.702	49	11	408	11	136	16.1	10.81	1130.75	11	protein metabolism;other metabolic processes	translational apparatus	other molecular function	Pf01777	106871084	A0A0L8HEV7; obi:106871084		0	0	4.678	0.122511	0.201362	138.07	2.13548e+08	2.89526e+07	70.19	75.23	High	High	High	High	High	High	High	High	High	High	High	High	High	High	High	High	High
High	Master Protein	A0A0L8FKM5	Uncharacterized protein OS=Octopus bimaculoides OX=37653 GN=OCBIM_22016095mg PE=4 SV=1	0	FALSE	38.922	39	8	171	1	193	23.2	9.11	480.38	8	cell organization and biogenesis;other biological processes	mitochondrion	other molecular function	Pf19434	106882730	A0A0L8FKM5; obi:106882730		0	0	1.178	0.965376	0.969837	75.67	3.00809e+06	2.89741e+06	39.77	58.91	Peak Found	Peak Found	High	Peak Found	Peak Found	High	Not Found	Peak Found	High	Peak Found	High	High	High	High	High	High	High
High	Master Protein	A0A0L8HFD0	Uncharacterized protein OS=Octopus bimaculoides OX=37653 GN=OCBIM_22016012mg PE=4 SV=1	0	FALSE	20.748	8	4	107	1	365	42.1	5.85	242.99	4			cytoskeletal activity	Pf00626	106871065	A0A0L8HFD0; obi:106871065		0	0	1.447	0.00113181	0.0186976	6.77	1.39819e+07	9.58612e+06	13.09	15.27	Peak Found	High	Peak Found	Peak Found	High	High	High	High	High	High	High	High	High	Peak Found	Peak Found	Peak Found	High
High	Master Protein	A0A0L8FKY3	Uncharacterized protein OS=Octopus bimaculoides OX=37653 GN=OCBIM_22015956mg PE=4 SV=1	0	FALSE	7.7	12	1	20	1	125	12.8	6.01	66.08	1						A0A0L8FKY3		0	0	100			0	589478		53.45		High	High	High	High	High	Not Found	High	High	Not Found	High	Not Found	Not Found	High	Not Found	High	Not Found	High
High	Master Protein	A0A0L8HF50	Uncharacterized protein OS=Octopus bimaculoides OX=37653 GN=OCBIM_22015933mg PE=3 SV=1	0	FALSE	13.793	6	5	11	5	1017	117.6	9.09	9.06	5		cytoskeleton	cytoskeletal activity;other molecular function	Pf00063, Pf06017	106871031	A0A0L8HF50; obi:106871031		0	0	1.975	0.319083	0.395232	112.19	4.38232e+06	2.21867e+06	77.61	31.22	High	Peak Found	Peak Found	Not Found	Not Found	Not Found	Peak Found	Peak Found	Peak Found	Peak Found	High	Peak Found	Peak Found	Peak Found	Peak Found	Peak Found	Peak Found
High	Master Protein	A0A0L8HH68	Uncharacterized protein OS=Octopus bimaculoides OX=37653 GN=OCBIM_22015466mg PE=3 SV=1	0	FALSE	18.332	26	5	24	5	211	24.4	5.5	44.38	5				Pf05769	106870908	A0A0L8HH68; obi:106870908		0	0	3.043	0.232838	0.309477	51.78	2.05489e+06	861254	75.51	37.39	Not Found	Peak Found	High	High	High	High	Not Found	Peak Found	Peak Found	High	High	High	High	High	Not Found	Not Found	Peak Found
High	Master Protein	A0A0L8HFX0	Uncharacterized protein OS=Octopus bimaculoides OX=37653 GN=OCBIM_22015437mg PE=4 SV=1	0	FALSE	10.246	6	1	34	1	185	21	6.62	70.89	1				Pf05721		A0A0L8HFX0		0	0	2.616	0.073029	0.144392	61.81	5.7377e+06	2.56442e+06	28.22	52.83	High	High	High	High	High	High	High	High	Peak Found	Peak Found	High	High	Peak Found	High	High	High	Peak Found
High	Master Protein	A0A0L8HH92	Uncharacterized protein OS=Octopus bimaculoides OX=37653 GN=OCBIM_22015436mg PE=4 SV=1	0.007	FALSE	4.204	24	1	1	1	76	9	7.43	4.36	1						A0A0L8HH92		0	0	0.01			0		1.15226e+06		32.07	Not Found	Not Found	Not Found	Not Found	Not Found	Not Found	Not Found	Not Found	Not Found	Not Found	Not Found	Not Found	Not Found	Not Found	Not Found	Not Found	Not Found
High	Master Protein	A0A0L8HG79	Uncharacterized protein OS=Octopus bimaculoides OX=37653 GN=OCBIM_22015165mg PE=4 SV=1	0.006	FALSE	5.025	2	2	5	1	925	106.7	8.22	3.32	2	RNA metabolism OR transcription;other metabolic processes		nucleic acid binding activity	Pf00076, Pf01480	106870847	A0A0L8HG79; obi:106870847		0	1	3.459	0.0189622	0.0629874	75.94	1.83335e+06	515957	4.98	5.13	Not Found	Not Found	Not Found	Not Found	Peak Found	Not Found	Peak Found	Not Found	Peak Found	Not Found	Not Found	Not Found	Not Found	Not Found	Not Found	Not Found	Not Found
High	Master Protein	A0A0L8HHJ8	Uncharacterized protein OS=Octopus bimaculoides OX=37653 GN=OCBIM_22015145mg PE=4 SV=1	0	FALSE	18.215	15	4	29	1	379	43.6	5.48	64.06	4						A0A0L8HHJ8		0	0									Not Found	Not Found	High	Not Found	High	Not Found	High	High	High	Not Found	Not Found	High	High	High	High	Not Found	Not Found
High	Master Protein	A0A0L8HGK5	Uncharacterized protein OS=Octopus bimaculoides OX=37653 GN=OCBIM_22015078mg PE=4 SV=1	0	FALSE	14.863	8	2	52	2	358	40.9	8.6	211.61	2	cell adhesion;cell organization and biogenesis;developmental processes	plasma membrane;other membranes		Pf13927	106870815	A0A0L8HGK5; obi:106870815		0	0	4.933	0.0208964	0.0668654	27.23	1.62353e+07	4.14181e+06	38.95	42.16	High	Peak Found	Peak Found	High	Peak Found	Peak Found	High	High	Not Found	High	Not Found	High	High	High	High	Peak Found	High
High	Master Protein	A0A0L8HGG8	Uncharacterized protein OS=Octopus bimaculoides OX=37653 GN=OCBIM_22015058mg PE=4 SV=1	0	FALSE	14.297	18	3	24	3	233	27.1	8.34	57.71	3				Pf03637	106870814	A0A0L8HGG8; obi:106870814		0	0	1.02	0.549583	0.610193	75.06	5.26584e+06	5.16025e+06	50.66	103.59	High	High	High	High	High	Peak Found	High	High	High	Peak Found	High	High	Peak Found	High	Peak Found	High	Peak Found
High	Master Protein	A0A0L8HGD3	Uncharacterized protein OS=Octopus bimaculoides OX=37653 GN=OCBIM_22015006mg PE=4 SV=1	0	FALSE	43.76	20	6	226	6	258	27.3	8.53	931.05	6			other molecular function	Pf13561	106870806	A0A0L8HGD3; obi:106870806		0	0	3.052	0.000792191	0.0161474	8.53	7.83383e+07	2.55608e+07	15.29	19.65	High	High	High	High	High	High	High	High	High	High	High	High	High	High	High	High	High
High	Master Protein	A0A0L8FMD3	Uncharacterized protein OS=Octopus bimaculoides OX=37653 GN=OCBIM_22014986mg PE=3 SV=1	0	FALSE	7.58	4	1	145	1	206	23.5	4.94	335.35	1		other cell component	enzyme regulator activity	Pf02115	106882546	A0A0L8FMD3		0	0	1.659	0.549967	0.610565	106.39	4.32678e+07	2.06203e+07	27.47	164.7	High	High	High	High	High	High	High	High	High	High	High	High	High	High	High	High	High
High	Master Protein	A0A0L8HGP5	Uncharacterized protein OS=Octopus bimaculoides OX=37653 GN=OCBIM_22014978mg PE=3 SV=1	0	FALSE	117.144	38	19	340	5	625	70.7	8.15	1017.44	19	other metabolic processes	other cell component	other molecular function	Pf01266, Pf13499, Pf16901	106870772	A0A0L8HGP5; obi:106870772		0	14	3.374	0.00872663	0.0418696	11.04	5.23901e+07	1.60808e+07	34.85	40.94	High	High	High	High	High	High	High	High	High	High	High	High	High	High	High	High	High
High	Master Protein	A0A0L8FMF0	Uncharacterized protein OS=Octopus bimaculoides OX=37653 GN=OCBIM_22014942mg PE=4 SV=1	0.006	FALSE	5.096	12	1	37	1	95	10.3	9.7	85.59	1		other membranes		Pf15018		A0A0L8FMF0		0	0	1.631	0.0271239	0.0773997	15.82	1.13582e+06	686990	30.21	40.62	High	High	High	High	High	High	High	High	High	High	High	High	High	High	High	High	High
High	Master Protein	A0A0L8HGT2	Uncharacterized protein OS=Octopus bimaculoides OX=37653 GN=OCBIM_22014902mg PE=4 SV=1	0	FALSE	18.692	15	4	63	4	211	25	7.99	173.18	4	RNA metabolism OR transcription;other metabolic processes	nucleus;other cell component	nucleic acid binding activity	Pf00076, Pf05383		A0A0L8HGT2		0	0	2.968	0.266272	0.344099	79.17	8.09547e+06	2.78728e+06	130.27	41.01	High	High	High	High	High	High	High	High	High	High	High	High	High	High	High	High	High
High	Master Protein	A0A0L8FMH1	Uncharacterized protein OS=Octopus bimaculoides OX=37653 GN=OCBIM_22014896mg PE=3 SV=1	0	FALSE	59.07	9	11	338	1	806	90.6	7.4	754.4	11	other metabolic processes;other biological processes	non-structural extracellular	enzyme regulator activity	Pf00092, Pf06668, Pf08487		A0A0L8FMH1		0	0	1.146	0.83443	0.857186	109	3.28287e+07	2.39394e+07	44.08	54.51	High	High	Peak Found	High	High	High	High	High	High	High	High	Peak Found	High	High	Peak Found	High	High
High	Master Protein	A0A0L8IEX1	Uncharacterized protein OS=Octopus bimaculoides OX=37653 GN=OCBIM_22014847mg PE=3 SV=1	0	FALSE	55.214	32	9	326	9	278	31.7	4.23	1026.31	9	cell organization and biogenesis	nucleus		Pf00956	106872183	A0A0L8IEX1; obi:106872183		0	0	4.511	0.015128	0.0555501	20.96	1.29182e+08	2.77349e+07	33.6	25.47	High	High	High	High	High	High	High	High	High	High	High	High	High	High	High	High	High
High	Master Protein	A0A0L8FMI3	Uncharacterized protein OS=Octopus bimaculoides OX=37653 GN=OCBIM_22014812mg PE=4 SV=1	0	FALSE	6.995	4	2	4	2	449	51.2	6.49	5.95	2				Pf06818		A0A0L8FMI3		0	0	0.04	0.00274428	0.0264823	127.33	1.98685e+06	4.80762e+07	79.14	20.49	Not Found	Not Found	Peak Found	Peak Found	Not Found	Peak Found	Peak Found	Peak Found	Peak Found	Peak Found	Not Found	Not Found	Peak Found	Peak Found	Not Found	Not Found	Not Found
High	Master Protein	A0A0L8HGY7	Uncharacterized protein OS=Octopus bimaculoides OX=37653 GN=OCBIM_22014758mg PE=4 SV=1	0	FALSE	6.635	5	2	22	2	350	40.4	5.49	46.7	2	other biological processes			Pf04177	106870712	A0A0L8HGY7; obi:106870712		0	0	5.556	0.208676	0.285287	136.28	5.87045e+06	1.24185e+06	105.83	54.03	Peak Found	Peak Found	High	High	High	Peak Found	Not Found	Peak Found	High	High	Peak Found	Not Found	Peak Found	High	High	Peak Found	High
High	Master Protein	A0A0L8HHE3	Uncharacterized protein OS=Octopus bimaculoides OX=37653 GN=OCBIM_22014640mg PE=3 SV=1	0	FALSE	13.917	9	4	41	4	468	53.8	6.54	76.65	4		other membranes	other molecular function	Pf00067	106870675	A0A0L8HHE3; obi:106870675		0	0	1.112	0.569397	0.628757	45.17	2.58799e+06	2.09138e+06	37.7	46.05	Peak Found	High	High	High	Peak Found	High	Peak Found	Not Found	High	High	High	High	High	Peak Found	High	Peak Found	Peak Found
High	Master Protein	A0A0L8FM65	Uncharacterized protein OS=Octopus bimaculoides OX=37653 GN=OCBIM_22014541mg PE=3 SV=1	0	FALSE	9.107	4	2	26	1	580	65.8	5.4	62.6	2		other cell component		Pf10165	106882476	A0A0L8FM65; obi:106882476		0	0	15.621	0.354305	0.42713	466.73	809473	478099	52.95	45.07	High	Not Found	High	High	Not Found	Not Found	High	Not Found	High	Peak Found	High	High	High	High	High	High	High
High	Master Protein	A0A0L8FM09	Uncharacterized protein OS=Octopus bimaculoides OX=37653 GN=OCBIM_22014537mg PE=4 SV=1	0	FALSE	109.995	28	27	632	27	1142	127.1	5.22	1356.88	27		nucleus	nucleic acid binding activity	Pf03178, Pf10433	106882477	A0A0L8FM09; obi:106882477		0	0	2.965	0.138446	0.218734	107.66	2.49576e+08	8.50931e+07	70.82	10.61	High	High	High	High	High	High	High	High	High	High	High	High	High	High	High	High	High
High	Master Protein	A0A0L8IDQ0	Uncharacterized protein OS=Octopus bimaculoides OX=37653 GN=OCBIM_22014520mg PE=4 SV=1	0	FALSE	36.139	12	9	163	3	774	88.9	5.58	357.8	9			other molecular function	Pf00536, Pf13855, Pf13920	106871984	A0A0L8IDQ0; obi:106871984		0	6	0.081	0.00103009	0.0181334	66.83	4.06816e+07	4.98533e+08	62.76	19.78	Peak Found	High	High	High	High	High	High	High	High	High	High	High	High	High	High	Peak Found	High
High	Master Protein	A0A0L8HHI0	Uncharacterized protein OS=Octopus bimaculoides OX=37653 GN=OCBIM_22014494mg PE=4 SV=1	0	FALSE	63.904	21	10	259	1	446	49	8.22	777.94	10			other molecular function	Pf00106		A0A0L8HHI0		0	0	2.543	0.0873042	0.163562	46.76	1.01288e+07	3.29692e+06	59.86	25.43	High	High	Peak Found	High	High	High	Peak Found	High	High	High	High	High	High	High	High	High	High
High	Master Protein	A0A0L8FM84	Uncharacterized protein OS=Octopus bimaculoides OX=37653 GN=OCBIM_22014462mg PE=4 SV=1	0	FALSE	346.628	27	29	5353	4	1044	114.5	6.62	16034.5	29	cell organization and biogenesis		cytoskeletal activity	Pf00630		A0A0L8FM84		0	0	2.88	0.00662852	0.036928	18.89	3.17362e+07	1.10204e+07	13.57	23	High	High	High	High	High	High	High	High	High	High	High	High	High	High	High	High	High
High	Master Protein	A0A0L8HIX7	Uncharacterized protein OS=Octopus bimaculoides OX=37653 GN=OCBIM_22014347mg PE=3 SV=1	0	FALSE	25.224	23	5	77	5	261	29	9.32	154.7	5		other membranes	other molecular function	Pf00025	106870632	A0A0L8HIX7; obi:106870632		0	0	2.584	0.0186487	0.0623619	26.3	4.85022e+06	1.94295e+06	33.96	32.83	High	High	High	High	High	High	High	High	Peak Found	High	High	High	Peak Found	High	High	High	High
High	Master Protein	A0A0L8HHL6	Uncharacterized protein OS=Octopus bimaculoides OX=37653 GN=OCBIM_22014332mg PE=4 SV=1	0	FALSE	11.973	8	3	30	3	439	50	6.99	95.3	3				Pf00789, Pf09409	106870621	A0A0L8HHL6; obi:106870621		0	0	1.202	0.812346	0.84	46.21	1.26158e+07	1.13789e+07	8.76	56.76	High	Peak Found	High	High	High	High	High	High	Peak Found	High	High	Peak Found	Peak Found	High	Peak Found	High	High
High	Master Protein	A0A0L8FN23	Uncharacterized protein OS=Octopus bimaculoides OX=37653 GN=OCBIM_22014316mg PE=4 SV=1	0	FALSE	19.195	30	5	63	5	207	23.9	9.57	122.46	5						A0A0L8FN23		0	0	4.126	0.168356	0.245811	127.98	6.8944e+06	1.84841e+06	86.86	53.29	Peak Found	Peak Found	High	High	Peak Found	Peak Found	High	Peak Found	Peak Found	High	High	High	Peak Found	High	High	High	High
High	Master Protein	A0A0L8IDS8	Uncharacterized protein OS=Octopus bimaculoides OX=37653 GN=OCBIM_22014282mg PE=4 SV=1	0	FALSE	17.212	3	3	253	3	735	83.5	6.49	579.81	3	transport		transporter activity;other molecular function		106871838	A0A0L8IDS8; obi:106871838		0	0	1.981	0.0535034	0.1179	16.2	1.47861e+08	7.32044e+07	41.33	21.33	High	High	High	High	High	High	High	High	High	High	High	High	High	High	High	High	High
High	Master Protein	A0A0L8HHS5	Uncharacterized protein OS=Octopus bimaculoides OX=37653 GN=OCBIM_22014255mg PE=3 SV=1	0	FALSE	14.406	41	3	125	1	121	12.9	8.1	245.29	3				Pf01042		A0A0L8HHS5		0	0	100			0	3.12262e+06		25.58		High	Peak Found	Peak Found	Not Found	High	High	Peak Found	Not Found	Not Found	High	Not Found	Not Found	Peak Found	High	Not Found	Not Found	Not Found
High	Master Protein	A0A0L8FN56	Uncharacterized protein OS=Octopus bimaculoides OX=37653 GN=OCBIM_22014230mg PE=4 SV=1	0.007	FALSE	4.14	2	1	4	1	780	88.6	6.21	7.05	1		other cell component				A0A0L8FN56		0	0	2.809	0.203587	0.279408	49.42	1.03102e+06	569723	71.55	37.23	Not Found	Peak Found	High	Peak Found	Not Found	Peak Found	High	Peak Found	Not Found	Peak Found	High	High	Peak Found	Not Found	Peak Found	Not Found	Not Found
High	Master Protein	A0A0L8HI08	Uncharacterized protein OS=Octopus bimaculoides OX=37653 GN=OCBIM_22014144mg PE=3 SV=1	0	FALSE	22.465	21	5	246	1	259	27	8.31	595.38	5			other molecular function	Pf00106	106870550	A0A0L8HI08; obi:106870550		0	0	3.408	0.00610441	0.0356849	2.79	3.61109e+07	1.05964e+07	24.9	16.93	Peak Found	Peak Found	Peak Found	High	Peak Found	Peak Found	High	High	Peak Found	High	High	High	Peak Found	Peak Found	High	High	High
High	Master Protein	A0A0L8FMH9	Uncharacterized protein OS=Octopus bimaculoides OX=37653 GN=OCBIM_22014052mg PE=3 SV=1	0	FALSE	13.696	23	2	78	2	124	14.7	6.95	257.55	2	other metabolic processes	other membranes		Pf02991	106882390	A0A0L8FMH9; obi:106882390		0	0	0.904	0.604898	0.661943	44.77	4.85015e+06	5.36574e+06	34.75	28.79	High	High	High	High	High	High	High	High	High	High	High	High	High	High	High	High	High
High	Master Protein	A0A0L8FMH4	Uncharacterized protein OS=Octopus bimaculoides OX=37653 GN=OCBIM_22014040mg PE=4 SV=1	0	FALSE	46.539	7	6	267	1	956	106.2	6.52	825.52	6	cell adhesion			Pf00054, Pf02210, Pf06009		A0A0L8FMH4		0	0	2.241	0.827881	0.852437	79.06	2.78935e+06	1.68309e+06	13.41	85.81	High	High	Peak Found	Peak Found	High	High	High	Not Found	High	High	Not Found	Not Found	Not Found	Not Found	High	Not Found	High
High	Master Protein	A0A0L8FML8	Uncharacterized protein OS=Octopus bimaculoides OX=37653 GN=OCBIM_22013968mg PE=3 SV=1	0	FALSE	133.473	60	16	994	1	298	33.5	4.84	3087.18	16	cell organization and biogenesis;other biological processes	cytoskeleton	cytoskeletal activity;other molecular function	Pf00091, Pf03953	106882364	A0A0L8FML8; obi:106882364		0	0	1.905	0.0147846	0.054732	5.64	5.19083e+06	2.89595e+06	35.98	37.05	High	Peak Found	High	High	Peak Found	High	High	High	High	High	High	High	High	High	High	High	High
High	Master Protein	A0A0L8HJI5	Uncharacterized protein OS=Octopus bimaculoides OX=37653 GN=OCBIM_22013953mg PE=3 SV=1	0.008	FALSE	3.917	2	1	3	1	571	65.9	8.98	7.43	1		other membranes		Pf10034		A0A0L8HJI5		0	0									Not Found	Not Found	High	High	Not Found	Not Found	Not Found	Not Found	Not Found	Not Found	Not Found	Not Found	Not Found	Not Found	Not Found	Not Found	Not Found
High	Master Protein	A0A0L8IF68	Uncharacterized protein OS=Octopus bimaculoides OX=37653 GN=OCBIM_22013859mg PE=3 SV=1	0	FALSE	81.725	30	3	358	2	111	12.1	4.64	1713	3				Pf00402		A0A0L8IF68		0	0	3.663	0.0543976	0.119382	32.36	3.00446e+08	8.42932e+07	52.23	18.28	High	High	High	High	High	High	High	High	High	High	High	High	High	High	High	High	High
High	Master Protein	A0A0L8FMZ2	Uncharacterized protein OS=Octopus bimaculoides OX=37653 GN=OCBIM_22013715mg PE=4 SV=1	0.001	FALSE	5.48	2	2	9	2	877	101.8	9.28	10.49	2					106882314	A0A0L8FMZ2; obi:106882314		0	0	0.404	0.0228457	0.0706932	52.87	2.05593e+06	4.75089e+06	73.04	47.07	Peak Found	Peak Found	Peak Found	Peak Found	Peak Found	Peak Found	Peak Found	Peak Found	Peak Found	Peak Found	Not Found	Peak Found	Peak Found	Peak Found	Not Found	Not Found	Peak Found
High	Master Protein	A0A0L8HJY6	Uncharacterized protein OS=Octopus bimaculoides OX=37653 GN=OCBIM_22013647mg PE=4 SV=1	0	FALSE	16.058	8	2	35	2	281	32.7	8.66	69.96	2				Pf00300	106870456	A0A0L8HJY6; obi:106870456		0	0	4.487	0.114635	0.19504	64.54	947470	211128	65.06	78.38	High	High	High	High	High	High	Not Found	High	High	High	High	High	High	High	High	High	High
High	Master Protein	A0A0L8HJ89	Uncharacterized protein OS=Octopus bimaculoides OX=37653 GN=OCBIM_22013550mg PE=3 SV=1	0	FALSE	312.917	62	21	8053	3	174	20.6	4.73	22468	21				Pf12718	106870414	A0A0L8HJ89; obi:106870414		0	25	1.492	0.00260067	0.0258254	3.64	2.37288e+10	1.53657e+10	8.47	11.45	High	High	High	High	High	High	High	High	High	High	High	High	High	High	High	High	High
High	Master Protein	A0A0L8FN35	Uncharacterized protein OS=Octopus bimaculoides OX=37653 GN=OCBIM_22013525mg PE=4 SV=1	0	FALSE	64.797	50	8	433	8	121	14.2	8.31	1313.45	8						A0A0L8FN35		0	0	2.859	0.000701561	0.0154901	16.82	1.66157e+08	5.73014e+07	9.93	17.53	High	High	High	High	High	High	High	High	High	High	High	High	High	High	High	High	High
High	Master Protein	A0A0L8HJB4	Uncharacterized protein OS=Octopus bimaculoides OX=37653 GN=OCBIM_22013513mg PE=4 SV=1	0	FALSE	35.432	24	7	132	7	328	38.1	6.73	330.21	7	other biological processes		enzyme regulator activity	Pf00169, Pf01369		A0A0L8HJB4		0	0	5.307	0.00201338	0.0244829	13.65	6.3847e+06	1.20307e+06	27.63	58	High	High	High	High	High	High	High	High	High	High	High	High	High	High	High	High	High
High	Master Protein	A0A0L8HJG7	Uncharacterized protein OS=Octopus bimaculoides OX=37653 GN=OCBIM_22013395mg PE=3 SV=1	0	FALSE	24.046	8	6	181	3	1046	119.4	5.54	439	6			other molecular function	Pf07731, Pf07732	106870385	A0A0L8HJG7; obi:106870385		0	3	3.388	0.00714703	0.0382605	33.93	4.63851e+07	1.37915e+07	12.84	57.51	High	Peak Found	High	High	High	High	High	High	High	High	High	High	High	High	High	High	High
High	Master Protein	A0A0L8FN81	Uncharacterized protein OS=Octopus bimaculoides OX=37653 GN=OCBIM_22013356mg PE=4 SV=1	0	FALSE	11.913	6	2	86	2	451	49.4	5.35	265.65	2						A0A0L8FN81		0	0	0.121	0.00182538	0.0230685	13.07	9.02125e+06	7.47101e+07	30.84	20.27	High	High	High	High	High	High	High	High	High	High	High	High	High	High	High	High	High
High	Master Protein	A0A0L8HJC7	Uncharacterized protein OS=Octopus bimaculoides OX=37653 GN=OCBIM_22013233mg PE=4 SV=1	0	FALSE	11.611	8	3	35	3	380	42.8	6.99	69.22	3	protein metabolism		other molecular function	Pf05577		A0A0L8HJC7		0	0	4.074	0.00823117	0.0406808	12.28	6.64729e+06	1.46511e+06	25.47	12.82	High	High	High	High	Peak Found	High	Peak Found	High	Peak Found	High	Peak Found	Peak Found	High	High	High	Peak Found	Peak Found
High	Master Protein	A0A0L8HL00	Uncharacterized protein OS=Octopus bimaculoides OX=37653 GN=OCBIM_22013058mg PE=4 SV=1	0	FALSE	16.263	7	4	32	4	671	75.6	5.45	69.02	4		other membranes	other molecular function	Pf19699		A0A0L8HL00		0	0	64.482	0.0412607	0.0997996	81.66	2.32919e+06	174456	35.26	117.21	Peak Found	Not Found	High	High	High	Peak Found	High	High	High	High	High	High	High	Not Found	High	High	Peak Found
High	Master Protein	A0A0L8HL20	Uncharacterized protein OS=Octopus bimaculoides OX=37653 GN=OCBIM_22013010mg PE=4 SV=1	0.008	FALSE	3.494	2	1	3	1	473	56	7.75	4.6	1	protein metabolism;other metabolic processes	mitochondrion;translational apparatus	other molecular function	Pf07147	106870261	A0A0L8HL20; obi:106870261		0	0									Not Found	Not Found	Not Found	High	Not Found	Not Found	Not Found	Not Found	Not Found	Not Found	Not Found	High	Not Found	High	Not Found	Not Found	Not Found
High	Master Protein	A0A0L8HJR7	Uncharacterized protein OS=Octopus bimaculoides OX=37653 GN=OCBIM_22012978mg PE=3 SV=1	0	FALSE	7.348	6	2	11	2	341	39.6	7.84	23.37	2			other molecular function	Pf00067		A0A0L8HJR7		0	0	0.889	0.477943	0.546978	64.94	1.22847e+06	2.10231e+06	53.31	59.38	Peak Found	High	High	Peak Found	Not Found	Peak Found	High	Peak Found	Peak Found	High	Peak Found	Peak Found	Peak Found	Peak Found	Peak Found	High	Not Found
High	Master Protein	A0A0L8HK30	Uncharacterized protein OS=Octopus bimaculoides OX=37653 GN=OCBIM_22012961mg PE=4 SV=1	0.007	FALSE	3.697	2	1	12	1	683	79.8	8.98	11.04	1					106870252	A0A0L8HK30; obi:106870252		0	0	5.566	0.00133554	0.0207439	27.54	4.34892e+07	7.44111e+06	15.05	23.66	Peak Found	Peak Found	Peak Found	Peak Found	Peak Found	Peak Found	Peak Found	Peak Found	High	Peak Found	High	Peak Found	Peak Found	Peak Found	Peak Found	Peak Found	Peak Found
High	Master Protein	A0A0L8HK79	Uncharacterized protein OS=Octopus bimaculoides OX=37653 GN=OCBIM_22012844mg PE=3 SV=1	0	FALSE	33.275	17	7	155	7	523	61.2	7.88	239.24	7			other molecular function	Pf05761	106870214	A0A0L8HK79; obi:106870214		0	0	2.679	0.00831102	0.0409049	30.23	1.80269e+07	6.50577e+06	15.65	43.96	High	High	High	High	High	High	High	High	High	High	High	High	High	High	High	High	High
High	Master Protein	A0A0L8HK09	Uncharacterized protein OS=Octopus bimaculoides OX=37653 GN=OCBIM_22012841mg PE=3 SV=1	0	FALSE	60.609	17	13	258	1	689	77.4	5.45	664.61	13			other molecular function	Pf09728		A0A0L8HK09		0	0	0.619			0	345615	558177			Not Found	Not Found	Not Found	Not Found	Not Found	High	Not Found	Not Found	Not Found	Not Found	Not Found	Not Found	Not Found	Not Found	Not Found	Not Found	Not Found
High	Master Protein	A0A0L8FNV5	Uncharacterized protein OS=Octopus bimaculoides OX=37653 GN=OCBIM_22012830mg PE=4 SV=1	0.001	FALSE	5.378	8	1	25	1	149	16.9	5.22	79.98	1	transport;signal transduction		enzyme regulator activity	Pf04421	106882166	A0A0L8FNV5; obi:106882166		0	0	16.183	0.128041	0.207075	447.23	1.4782e+06	605501	21.55	17.11	High	High	High	High	High	High	High	High	High	High	High	High	High	High	High	Not Found	High
High	Master Protein	A0A0L8HK50	Uncharacterized protein OS=Octopus bimaculoides OX=37653 GN=OCBIM_22012777mg PE=4 SV=1	0	FALSE	8.438	4	2	19	2	672	76.9	7.24	30.96	2		other membranes;ER/Golgi		Pf04114		A0A0L8HK50		0	0	55.945	0.730704	0.76697	116.75	497991	2.20008e+06	158.9	137.99	Peak Found	High	High	High	High	Peak Found	Not Found	High	High	High	Not Found	Peak Found	High	High	Not Found	High	Peak Found
High	Master Protein	A0A0L8HKB6	Uncharacterized protein OS=Octopus bimaculoides OX=37653 GN=OCBIM_22012672mg PE=4 SV=1	0	FALSE	15.638	33	3	58	3	86	9.5	9.79	144.89	3		mitochondrion		Pf10937	106870152	A0A0L8HKB6; obi:106870152		0	0	7.807	0.0109129	0.0468455	34.14	1.87773e+07	2.35013e+06	31.83	13.78	High	High	High	High	High	High	High	High	High	High	High	High	High	High	High	Peak Found	High
High	Master Protein	A0A0L8HKI9	Uncharacterized protein OS=Octopus bimaculoides OX=37653 GN=OCBIM_22012626mg PE=4 SV=1	0	FALSE	20.822	31	3	49	3	106	12	8.65	163.17	3					106870130	A0A0L8HKI9; obi:106870130		0	0	0.996	0.746849	0.781996	76.44	2.45374e+06	2.50808e+06	50.91	18.98	Peak Found	Not Found	Peak Found	Not Found	Peak Found	High	Not Found	High	Not Found	High	High	High	Not Found	Peak Found	Peak Found	High	High
High	Master Protein	A0A0L8IE17	Uncharacterized protein OS=Octopus bimaculoides OX=37653 GN=OCBIM_22012330mg PE=4 SV=1	0	FALSE	7.948	6	2	32	2	369	41	7.44	68.59	2	other metabolic processes		other molecular function	Pf04587		A0A0L8IE17		0	0	14.125	0.0309511	0.0836159	49.38	1.96295e+07	1.38968e+06	47.47	28.99	High	Peak Found	High	High	High	High	High	High	High	High	High	High	High	High	High	High	Peak Found
High	Master Protein	A0A0L8IFA6	Uncharacterized protein OS=Octopus bimaculoides OX=37653 GN=OCBIM_22012319mg PE=4 SV=1	0	FALSE	18.481	18	5	59	5	335	38.2	8.57	112.03	5				Pf00169	106871497	A0A0L8IFA6		0	0	4.035	0.178079	0.255137	235.82	2.73412e+07	6.54584e+06	100.23	10.77	High	Peak Found	High	High	High	Peak Found	High	High	High	High	High	High	High	High	High	High	High
High	Master Protein	A0A0L8IFE2	Uncharacterized protein OS=Octopus bimaculoides OX=37653 GN=OCBIM_22012120mg PE=3 SV=1	0	FALSE	30.392	40	5	217	5	145	16.4	8.1	550.96	5				Pf01894	106871272	A0A0L8IFE2; obi:106871272		0	0	1.245	0.528187	0.590085	34.4	2.14775e+07	1.76994e+07	24	29.88	High	High	High	High	High	High	High	High	High	High	High	High	High	High	High	High	High
High	Master Protein	A0A0L8HMN3	Uncharacterized protein OS=Octopus bimaculoides OX=37653 GN=OCBIM_22012003mg PE=3 SV=1	0	FALSE	9.425	46	3	94	1	59	6.4	8	190.37	3			other molecular function	Pf00191		A0A0L8HMN3		0	0	0.223	0.0345623	0.0893845	32.64	3.33126e+06	1.56189e+07	32.9	48.85	High	High	Peak Found	High	High	Not Found	High	High	High	High	High	Peak Found	Peak Found	Peak Found	Peak Found	Peak Found	High
High	Master Protein	A0A0L8IED1	Uncharacterized protein OS=Octopus bimaculoides OX=37653 GN=OCBIM_22011971mg PE=4 SV=1	0	FALSE	16.682	53	4	92	4	72	7.9	6.62	186.53	4						A0A0L8IED1		0	0	1.438	0.336748	0.411165	56.83	1.75662e+07	1.20861e+07	39.8	29.99	High	High	High	High	High	High	High	High	High	High	High	High	High	High	High	High	High
High	Master Protein	A0A0L8IEC7	Uncharacterized protein OS=Octopus bimaculoides OX=37653 GN=OCBIM_22011966mg PE=4 SV=1	0	FALSE	149.145	18	19	958	2	1162	127.7	6.3	2671.48	19	stress response;transport	plasma membrane;other membranes	transporter activity	Pf00324, Pf03522		A0A0L8IEC7		0	0	0.136	0.0547309	0.119859	1005.19	2.07409e+06	1.06772e+06	0.58	10.09	Not Found	Not Found	Not Found	Not Found	Not Found	Not Found	Not Found	Not Found	Not Found	Not Found	High	High	Peak Found	Not Found	Peak Found	Not Found	High
High	Master Protein	A0A0L8FPH7	Uncharacterized protein OS=Octopus bimaculoides OX=37653 GN=OCBIM_22011927mg PE=4 SV=1	0.006	FALSE	4.689	2	1	10	1	553	61.6	9.5	14.77	1		other cell component		Pf07139	106882018	A0A0L8FPH7		0	0	22.869	0.0246578	0.073606	316.66	1.65466e+06	476057	48.43	70.5	High	High	Peak Found	Peak Found	High	High	Peak Found	Peak Found	Not Found	High	High	Not Found	High	Peak Found	Peak Found	Not Found	Not Found
High	Master Protein	A0A0L8FPI1	Uncharacterized protein OS=Octopus bimaculoides OX=37653 GN=OCBIM_22011905mg PE=4 SV=1	0	FALSE	95.72	50	14	642	14	308	34.3	9.38	1779.92	14		other cell component	nucleic acid binding activity	Pf00076	106882011	A0A0L8FPI1; obi:106882011		0	0	1.962	0.00242396	0.0250895	8.98	1.19355e+08	5.71014e+07	14.27	17.06	High	High	High	High	High	High	High	High	High	High	High	High	High	High	High	High	High
High	Master Protein	A0A0L8IEA4	Uncharacterized protein OS=Octopus bimaculoides OX=37653 GN=OCBIM_22011823mg PE=4 SV=1	0	FALSE	60.561	5	10	328	2	2362	261.9	7.14	930.55	10				Pf07679, Pf13927		A0A0L8IEA4		0	0	1.559	0.237077	0.314067	52.95	2.46973e+07	1.46779e+07	56.47	16.46	Peak Found	Peak Found	Peak Found	Peak Found	Peak Found	Peak Found	Peak Found	Peak Found	Peak Found	Peak Found	Peak Found	Peak Found	High	Peak Found	High	High	High
High	Master Protein	A0A0L8HM71	Uncharacterized protein OS=Octopus bimaculoides OX=37653 GN=OCBIM_22011501mg PE=4 SV=1	0	FALSE	9.039	15	3	58	3	248	28.1	5.99	107.53	3		plasma membrane;other membranes		Pf17175	106869845	A0A0L8HM71; obi:106869845		0	0	1.121	0.197037	0.27237	17.03	2.11853e+07	2.12587e+07	21.42	25.27	High	Peak Found	Peak Found	High	High	High	High	High	High	High	High	Peak Found	Peak Found	High	High	High	Peak Found
High	Master Protein	A0A0L8FQR8	Uncharacterized protein OS=Octopus bimaculoides OX=37653 GN=OCBIM_22011462mg PE=4 SV=1	0	FALSE	16.099	44	2	19	2	84	9.9	4.41	71.3	2						A0A0L8FQR8		0	0	100	0.0607813	0.12815	0	8.63239e+08	1.00166e+06	68.05	53.63	High	Peak Found	High	High	High	High	Peak Found	Peak Found	High	Peak Found	High	High	High	High	Not Found	Peak Found	Not Found
High	Master Protein	A0A0L8HMH4	Uncharacterized protein OS=Octopus bimaculoides OX=37653 GN=OCBIM_22011261mg PE=3 SV=1	0	FALSE	1700.21	31	199	14381	33	4848	540.1	6.48	43448	199	protein metabolism;other metabolic processes		kinase activity;other molecular function	Pf00041, Pf00069, Pf07679		A0A0L8HMH4		0	160	0.891	0.260734	0.338142	3.3	1.12024e+10	1.25836e+10	14.79	4.82	High	High	High	High	High	High	High	High	High	High	High	High	High	High	High	High	High
High	Master Protein	A0A0L8HMG9	Uncharacterized protein OS=Octopus bimaculoides OX=37653 GN=OCBIM_22011256mg PE=3 SV=1	0	FALSE	35.883	19	6	391	2	171	20	4.59	1217.59	6				Pf12718	106869742	A0A0L8HMG9; obi:106869742		0	0	2.28	0.0864977	0.162616	55.94	8.42252e+07	3.53624e+07	4.75	66.36	High	High	High	High	High	High	High	High	High	High	High	High	High	High	High	High	High
High	Master Protein	A0A0L8HME8	Uncharacterized protein OS=Octopus bimaculoides OX=37653 GN=OCBIM_22011255mg PE=3 SV=1	0	FALSE	103.476	35	14	853	6	209	24.9	4.65	2416.32	14				Pf12718	106869741	A0A0L8HME8; obi:106869741		0	9	0.245	0.00240352	0.0250814	25.91	3.90868e+08	1.59851e+09	16.77	11.91	High	High	High	High	High	High	High	High	High	High	High	High	High	High	High	High	High
High	Master Protein	A0A0L8FQB2	Uncharacterized protein OS=Octopus bimaculoides OX=37653 GN=OCBIM_22011064mg PE=3 SV=1	0.006	FALSE	5.09	10	1	19	1	112	12.4	8.82	43.2	1				Pf01187	106881859	A0A0L8FQB2; obi:106881859		0	0	0.036	0.00537629	0.0338727	106.96	1.30153e+06	2.25813e+07	58.39	11.01	Not Found	Not Found	Not Found	Not Found	Not Found	Not Found	Not Found	Not Found	Not Found	Not Found	Peak Found	Peak Found	High	High	High	High	Peak Found
High	Master Protein	A0A0L8HP56	Uncharacterized protein OS=Octopus bimaculoides OX=37653 GN=OCBIM_22011059mg PE=3 SV=1	0	FALSE	116.921	35	20	847	1	533	58.6	8.03	2588.57	20	other biological processes	other cell component	other molecular function	Pf00118		A0A0L8HP56		0	0									Not Found	Not Found	Not Found	Not Found	Not Found	Not Found	Not Found	Not Found	Not Found	Not Found	Not Found	Not Found	Not Found	Not Found	Not Found	Not Found	Not Found
High	Master Protein	A0A0L8HMS6	Uncharacterized protein OS=Octopus bimaculoides OX=37653 GN=OCBIM_22011048mg PE=4 SV=1	0	FALSE	92.299	28	15	637	15	434	47.2	8.44	1751.19	15			nucleic acid binding activity	Pf00076	106869689	A0A0L8HMS6; obi:106869689		0	0	2.375	0.00784854	0.0403567	18.78	1.45902e+08	6.54363e+07	24.44	20.69	High	High	High	High	High	High	High	High	High	High	High	High	High	High	High	High	High
High	Master Protein	A0A0L8HMY2	Uncharacterized protein OS=Octopus bimaculoides OX=37653 GN=OCBIM_22010926mg PE=3 SV=1	0	FALSE	189.798	65	20	1395	1	344	38.4	4.91	4320.62	20	cell organization and biogenesis;other biological processes	cytoskeleton	cytoskeletal activity;other molecular function	Pf00091, Pf03953		A0A0L8HMY2		0	0	100			0	2.85644e+06		76.04		Not Found	Not Found	Not Found	Not Found	High	Not Found	Not Found	Peak Found	Peak Found	High	Not Found	Not Found	Not Found	Not Found	Not Found	Not Found	Not Found
High	Master Protein	A0A0L8FRC8	Uncharacterized protein OS=Octopus bimaculoides OX=37653 GN=OCBIM_22010790mg PE=4 SV=1	0.001	FALSE	5.489	4	2	5	2	559	65.4	6.93	10.64	2			nucleic acid binding activity;other molecular function	Pf00615		A0A0L8FRC8		0	0	100			0	802901		95.99		Peak Found	Not Found	High	Not Found	Not Found	Not Found	Not Found	Not Found	Not Found	Not Found	High	High	Not Found	Not Found	Not Found	Not Found	Not Found
High	Master Protein	A0A0L8HNF8	Uncharacterized protein OS=Octopus bimaculoides OX=37653 GN=OCBIM_22010673mg PE=3 SV=1	0.007	FALSE	3.783	3	1	3	1	310	35.4	8.41	7.48	1				Pf04127	106869582	A0A0L8HNF8; obi:106869582		0	0	100			0	1.42541e+06				Not Found	Not Found	Not Found	High	Not Found	Not Found	Not Found	Not Found	Not Found	Not Found	Not Found	Not Found	Not Found	Not Found	Not Found	Not Found	Not Found
High	Master Protein	A0A0L8FQW4	Uncharacterized protein OS=Octopus bimaculoides OX=37653 GN=OCBIM_22010659mg PE=4 SV=1	0	FALSE	536.448	25	88	2688	21	3703	419	5.81	7119.33	88	transport;signal transduction	other membranes;cytosol;ER/Golgi	transporter activity;other molecular function	Pf00520, Pf00622, Pf01365, Pf02026, Pf06459, Pf08454, Pf13499		A0A0L8FQW4		0	0	0.222	0.00353622	0.028421	12.75	2.63373e+07	1.2272e+08	17.13	20.51	High	High	High	High	High	High	High	High	High	High	High	High	High	High	High	High	High
High	Master Protein	A0A0L8FQW7	Uncharacterized protein OS=Octopus bimaculoides OX=37653 GN=OCBIM_22010657mg PE=4 SV=1	0	FALSE	271.32	28	45	1401	5	1729	196.6	5.54	3947.23	45	transport;signal transduction	other membranes;cytosol;ER/Golgi	transporter activity	Pf00622, Pf01365, Pf02026, Pf02815, Pf08709, Pf17906		A0A0L8FQW7		0	0	0.364	0.000795118	0.0161805	23.04	1.37496e+07	3.52183e+07	24.86	7.38	High	High	High	High	High	High	High	High	High	High	High	High	High	High	High	High	High
High	Master Protein	A0A0L8FRI5	Uncharacterized protein OS=Octopus bimaculoides OX=37653 GN=OCBIM_22010641mg PE=4 SV=1	0	FALSE	18.054	6	5	71	5	1001	110	4.73	111.66	5				Pf15266		A0A0L8FRI5		0	0	2.636	0.0455895	0.106642	26.96	9.00341e+06	3.02712e+06	53.23	47.91	High	High	High	High	High	High	High	High	High	High	High	High	High	High	High	High	Peak Found
High	Master Protein	A0A0L8IHV5	Uncharacterized protein OS=Octopus bimaculoides OX=37653 GN=OCBIM_22010608mg PE=4 SV=1	0	FALSE	9.527	6	2	52	2	434	48.2	5.99	115.17	2				Pf10253	106868292	A0A0L8IHV5; obi:106868292		0	0	1.131	0.463663	0.53343	40.48	1.1967e+06	1.03812e+06	46.77	35.5	High	High	High	High	Peak Found	Peak Found	High	High	High	High	High	High	High	High	High	Peak Found	High
High	Master Protein	A0A0L8FQY8	Uncharacterized protein OS=Octopus bimaculoides OX=37653 GN=OCBIM_22010548mg PE=4 SV=1	0	FALSE	71	40	12	152	1	395	45	5.11	399.09	12	cell organization and biogenesis	other cell component				A0A0L8FQY8		0	0									Not Found	Not Found	Not Found	Not Found	Not Found	Not Found	Not Found	Not Found	Not Found	Not Found	Not Found	High	Not Found	Not Found	Not Found	Not Found	Not Found
High	Master Protein	A0A0L8FQW3	Uncharacterized protein OS=Octopus bimaculoides OX=37653 GN=OCBIM_22010545mg PE=4 SV=1	0	FALSE	59.266	38	10	241	10	272	29.8	8.29	789.73	10			nucleic acid binding activity	Pf00076	106881753	A0A0L8FQW3; obi:106881753		0	0	0.519	0.116949	0.197218	70.89	1.64602e+07	2.97545e+07	40.08	19.99	High	High	High	High	High	High	High	High	High	High	High	High	High	High	High	High	High
High	Master Protein	A0A0L8FR60	Uncharacterized protein OS=Octopus bimaculoides OX=37653 GN=OCBIM_22010392mg PE=4 SV=1	0.006	FALSE	4.486	3	2	30	2	237	27.2	9.1	11.17	2						A0A0L8FR60		0	0	0.018	0.171065	0.248157	118.79	1.98728e+06	4.59881e+07	82.9	71.16	High	High	High	High	High	High	High	High	High	High	High	High	High	High	Not Found	High	Not Found
High	Master Protein	A0A0L8IEI3	Uncharacterized protein OS=Octopus bimaculoides OX=37653 GN=OCBIM_22010376mg PE=3 SV=1	0	FALSE	62.891	12	10	341	1	826	88.4	5.06	959.93	10	other biological processes	mitochondrion	other molecular function	Pf07992, Pf14721, Pf16020	106870755	A0A0L8IEI3; obi:106870755		0	0	1.518	0.00646621	0.0365649	12.47	7.01318e+06	4.89134e+06	15.37	33.1	High	High	High	High	High	High	High	High	High	High	High	High	High	High	High	High	High
High	Master Protein	A0A0L8IFU3	Uncharacterized protein OS=Octopus bimaculoides OX=37653 GN=OCBIM_22010248mg PE=4 SV=1	0	FALSE	6.897	7	2	7	2	354	40.5	7.71	11.82	2					106870576	A0A0L8IFU3		0	0	100			0	2.82597e+07		68.41		Peak Found	Not Found	Peak Found	Peak Found	Peak Found	Peak Found	Peak Found	Peak Found	Peak Found	Peak Found	Not Found	Not Found	Peak Found	Peak Found	Not Found	Not Found	Not Found
High	Master Protein	A0A0L8FRB2	Uncharacterized protein OS=Octopus bimaculoides OX=37653 GN=OCBIM_22010157mg PE=3 SV=1	0	FALSE	36.647	27	8	237	8	332	36.1	6.71	539.6	8			other molecular function	Pf00441, Pf02770, Pf02771	106881672	A0A0L8FRB2; obi:106881672		0	0	6.909	0.130162	0.209167	120.66	7.12141e+07	1.03335e+07	87.21	5.71	High	High	High	High	High	High	High	High	High	High	High	High	High	High	High	High	High
High	Master Protein	A0A0L8FRI7	Uncharacterized protein OS=Octopus bimaculoides OX=37653 GN=OCBIM_22010111mg PE=3 SV=1	0.008	FALSE	3.909	1	1	4	1	949	108.4	6.61	8.15	1	RNA metabolism OR transcription;other metabolic processes	nucleus;other cell component	nucleic acid binding activity;other molecular function	Pf00773, Pf13638, Pf17215, Pf17216, Pf17849	106881652	A0A0L8FRI7; obi:106881652		0	0	100			0	522366		4.53		Not Found	Not Found	High	Peak Found	Not Found	Not Found	High	Not Found	High	Not Found	Not Found	Not Found	Peak Found	Not Found	Not Found	Not Found	Not Found
High	Master Protein	A0A0L8FRB9	Uncharacterized protein OS=Octopus bimaculoides OX=37653 GN=OCBIM_22010106mg PE=4 SV=1	0	FALSE	44.339	12	12	59	1	1464	163	8.13	146.76	12			nucleic acid binding activity	Pf00076		A0A0L8FRB9		0	0	100			0	3.43876e+06				Not Found	Not Found	Not Found	High	Not Found	Not Found	Not Found	Not Found	Not Found	Not Found	Not Found	High	Not Found	Not Found	Not Found	Not Found	Not Found
High	Master Protein	A0A0L8FRL5	Uncharacterized protein OS=Octopus bimaculoides OX=37653 GN=OCBIM_22010017mg PE=4 SV=1	0	FALSE	12.838	5	4	37	1	817	90.3	5.71	65.86	4				Pf00651, Pf12796, Pf13637		A0A0L8FRL5		0	1	0.16	0.01334	0.0513515	77.71	4.23489e+06	2.07903e+07	86.18	34.23	Peak Found	Peak Found	Not Found	Peak Found	Peak Found	Peak Found	Peak Found	High	Peak Found	High	Peak Found	Not Found	High	High	Peak Found	Peak Found	High
High	Master Protein	A0A0L8FRQ9	Uncharacterized protein OS=Octopus bimaculoides OX=37653 GN=OCBIM_22009953mg PE=4 SV=1	0	FALSE	12.108	14	3	35	3	210	23.9	6.01	103.31	3			other molecular function		106881610	A0A0L8FRQ9; obi:106881610		0	0	0.242	0.0196957	0.0640148	36.34	4.21002e+06	2.10624e+07	24.16	32.54	High	High	High	High	High	High	High	High	High	High	High	High	High	High	Peak Found	High	High
High	Master Protein	A0A0L8HQM4	Uncharacterized protein OS=Octopus bimaculoides OX=37653 GN=OCBIM_22009888mg PE=4 SV=1	0	FALSE	6.89	19	1	42	1	69	7.2	7.85	141.88	1						A0A0L8HQM4		0	0	24.838	0.378807	0.452182	288.53	2.6462e+06	637867	62.49	56.55	High	High	High	High	High	High	High	High	High	High	High	High	High	High	High	High	High
High	Master Protein	A0A0L8HQL6	Uncharacterized protein OS=Octopus bimaculoides OX=37653 GN=OCBIM_22009878mg PE=3 SV=1	0.006	FALSE	4.592	2	2	9	2	1057	122.1	5.63	5.38	2	protein metabolism		other molecular function	Pf00675, Pf05193, Pf16187	106869430	A0A0L8HQL6		0	0	0.851	0.112958	0.193203	15.32	649623	763274	34.11	14.96	Not Found	High	Peak Found	Peak Found	Peak Found	Peak Found	Not Found	High	Not Found	Peak Found	High	Peak Found	Not Found	Not Found	Peak Found	Peak Found	Peak Found
High	Master Protein	A0A0L8HPG5	Uncharacterized protein OS=Octopus bimaculoides OX=37653 GN=OCBIM_22009768mg PE=3 SV=1	0.006	FALSE	5.007	7	1	10	1	202	21.9	4.89	28.8	1		other cell component		Pf10152		A0A0L8HPG5		0	0	0.962	0.592425	0.650418	17.43	1.99251e+06	1.88915e+06	9.25	60.08	High	Peak Found	Not Found	Not Found	Peak Found	Peak Found	Peak Found	High	High	Peak Found	High	High	Peak Found	Not Found	Peak Found	High	Peak Found
High	Master Protein	A0A0L8HPQ6	Uncharacterized protein OS=Octopus bimaculoides OX=37653 GN=OCBIM_22009760mg PE=3 SV=1	0	FALSE	13.78	12	4	10	4	449	52.3	5.45	12.46	4	other biological processes	nucleus;other cell component		Pf04636	106869376	A0A0L8HPQ6		0	0	0.311	0.0380051	0.0951511	26.07	309202	765098	21.89	48.66	Not Found	Not Found	Not Found	Not Found	Not Found	Not Found	Not Found	Not Found	Not Found	Not Found	Peak Found	Peak Found	Not Found	Not Found	Not Found	Peak Found	Not Found
High	Master Protein	A0A0L8FRW5	Uncharacterized protein OS=Octopus bimaculoides OX=37653 GN=OCBIM_22009717mg PE=3 SV=1	0	FALSE	19.494	25	2	174	2	111	12.5	8.24	505.57	2	other metabolic processes;transport	other membranes;mitochondrion	transporter activity	Pf02046	106881584	A0A0L8FRW5; obi:106881584		0	0	1.328	0.00597635	0.0353735	12.97	6.19022e+07	4.52987e+07	17.04	26.37	High	High	High	High	High	High	High	High	High	High	High	High	High	High	High	High	High
High	Master Protein	A0A0L8FS04	Uncharacterized protein OS=Octopus bimaculoides OX=37653 GN=OCBIM_22009600mg PE=3 SV=1	0	FALSE	27.381	23	6	79	6	327	37.5	5.36	233.07	6	transport	other membranes;mitochondrion		Pf10568, Pf17171	106881544	A0A0L8FS04; obi:106881544		0	0	3.718	0.028778	0.0799835	69.48	5.01307e+06	1.51813e+06	32.64	48.49	Peak Found	High	High	High	High	High	High	High	High	High	High	High	High	High	High	Peak Found	High
High	Master Protein	A0A0L8IEV9	Uncharacterized protein OS=Octopus bimaculoides OX=37653 GN=OCBIM_22009526mg PE=4 SV=1	0	FALSE	69.13	14	18	364	1	1202	134.2	6.44	847.96	18		other membranes	other molecular function	Pf13620	106870420	A0A0L8IEV9; obi:106870420		0	0	2.365	0.276861	0.3542	4.29	4.46274e+06	2.52845e+06	126.38	113.58	High	High	High	High	High	High	High	High	High	High	High	High	High	High	High	High	Peak Found
High	Master Protein	A0A0L8HPM6	Uncharacterized protein OS=Octopus bimaculoides OX=37653 GN=OCBIM_22009425mg PE=3 SV=1	0	FALSE	47.761	6	12	326	2	1680	191.7	7.18	764.28	12	other biological processes	non-structural extracellular	enzyme regulator activity	Pf00207, Pf01835, Pf07677, Pf07678, Pf07703, Pf17789, Pf17791		A0A0L8HPM6		0	0	1.282	0.104293	0.183308	15.26	5.41265e+06	3.98988e+06	18.37	15.88	High	High	Peak Found	High	High	Peak Found	High	High	High	High	High	High	High	High	High	High	High
High	Master Protein	A0A0L8HR34	Uncharacterized protein OS=Octopus bimaculoides OX=37653 GN=OCBIM_22009422mg PE=3 SV=1	0	FALSE	26.986	2	5	169	2	1707	194	7.78	382.23	5	other biological processes	non-structural extracellular	enzyme regulator activity	Pf00207, Pf01835, Pf07677, Pf07678, Pf07703, Pf17789, Pf17791	106869359	A0A0L8HR34; obi:106869359		0	3	1.985	0.00500811	0.032609	3.8	2.12093e+07	9.81089e+06	31.61	38.78	High	High	High	High	High	High	High	High	High	High	High	High	High	High	High	High	High
High	Master Protein	A0A0L8HPZ2	Uncharacterized protein OS=Octopus bimaculoides OX=37653 GN=OCBIM_22009255mg PE=3 SV=1	0	FALSE	13.776	5	3	69	3	675	76.2	8.09	183.27	3	transport	other membranes	transporter activity	Pf04515		A0A0L8HPZ2		0	0	1.007	0.862291	0.883172	40.77	3.88966e+06	4.91641e+06	44.42	27.61	High	Peak Found	High	Peak Found	High	High	High	High	High	High	High	High	High	High	High	High	High
High	Master Protein	A0A0L8HQ29	Uncharacterized protein OS=Octopus bimaculoides OX=37653 GN=OCBIM_22009246mg PE=4 SV=1	0	FALSE	54.373	29	10	213	2	379	40.9	9.76	595.6	10						A0A0L8HQ29		0	0	0.886	0.16212	0.2403	10.32	2.31108e+06	2.51861e+06	13.87	16.61	Peak Found	High	High	High	Not Found	Peak Found	Peak Found	Peak Found	Peak Found	High	High	High	High	High	High	High	High
High	Master Protein	A0A0L8HPX9	Uncharacterized protein OS=Octopus bimaculoides OX=37653 GN=OCBIM_22009239mg PE=4 SV=1	0	FALSE	12.319	2	3	7	3	1686	187.3	6.64	11.78	3				Pf12739		A0A0L8HPX9		0	0									Not Found	Not Found	High	Not Found	Not Found	Not Found	Not Found	Not Found	Not Found	Not Found	High	High	Not Found	Not Found	Not Found	Not Found	Not Found
High	Master Protein	A0A0L8FSI5	Uncharacterized protein OS=Octopus bimaculoides OX=37653 GN=OCBIM_22009182mg PE=3 SV=1	0	FALSE	34.746	7	3	152	3	506	56.7	8.9	641.36	3	protein metabolism;other metabolic processes	other membranes	other molecular function	Pf01135		A0A0L8FSI5		0	0	0.893	0.34945	0.422469	2.06	9.37512e+06	1.11407e+07	12.87	97.24	High	High	High	High	High	High	High	High	High	High	High	High	High	High	High	High	High
High	Master Protein	A0A0L8IEU3	Uncharacterized protein OS=Octopus bimaculoides OX=37653 GN=OCBIM_22009137mg PE=4 SV=1	0	FALSE	8.012	26	2	4	1	160	17.7	9.31	9.45	2	other biological processes					A0A0L8IEU3		0	0	2.611	0.0371589	0.0936567	10.72	9.41412e+07	4.26535e+07	34.99	17.69	Peak Found	Peak Found	Peak Found	Peak Found	Peak Found	Peak Found	Peak Found	Peak Found	Peak Found	Peak Found	Peak Found	High	Peak Found	Peak Found	Not Found	Not Found	Not Found
High	Master Protein	A0A0L8IEU2	Uncharacterized protein OS=Octopus bimaculoides OX=37653 GN=OCBIM_22009136mg PE=4 SV=1	0	FALSE	17.101	14	3	14	1	262	29.7	5.34	33.35	3						A0A0L8IEU2		0	0	100			0	483111	450055	27.36		Peak Found	Peak Found	High	Peak Found	Peak Found	Peak Found	Peak Found	Peak Found	High	Peak Found	High	High	Peak Found	Peak Found	Peak Found	Not Found	Peak Found
High	Master Protein	A0A0L8FSQ6	Uncharacterized protein OS=Octopus bimaculoides OX=37653 GN=OCBIM_22009032mg PE=3 SV=1	0	FALSE	22.796	11	2	15	2	370	40.2	9.09	61.24	2		other membranes;other cytoplasmic organelle		Pf10167		A0A0L8FSQ6		0	0	100			0	1.52175e+06	400336	40.32		Not Found	Not Found	Peak Found	High	High	High	High	High	High	High	High	High	Peak Found	Not Found	Not Found	High	High
High	Master Protein	A0A0L8HQ33	Uncharacterized protein OS=Octopus bimaculoides OX=37653 GN=OCBIM_22009006mg PE=3 SV=1	0	FALSE	12.622	6	2	89	2	283	32.8	7.49	208.93	2	protein metabolism		other molecular function	Pf00656		A0A0L8HQ33		0	0	2.655	0.0112122	0.0475541	5.28	2.54141e+07	9.33491e+06	35.41	35.31	High	High	High	High	High	High	High	High	High	High	High	High	High	High	High	High	High
High	Master Protein	A0A0L8FST3	Uncharacterized protein OS=Octopus bimaculoides OX=37653 GN=OCBIM_22008987mg PE=4 SV=1	0	FALSE	19.777	6	4	72	4	820	89.8	4.44	185.22	4		other cell component	other molecular function	Pf00018, Pf14604		A0A0L8FST3		0	0	0.456	0.286691	0.363745	29.27	4.71347e+06	7.29639e+06	69.96	49.15	High	High	High	High	High	High	High	High	High	High	High	High	High	High	High	High	High
High	Master Protein	A0A0L8FTI2	Uncharacterized protein OS=Octopus bimaculoides OX=37653 GN=OCBIM_22008984mg PE=4 SV=1	0	FALSE	9.582	4	3	37	1	768	84.9	4.79	65.78	3	other metabolic processes		other molecular function	Pf00282	106881395	A0A0L8FTI2; obi:106881395		0	0	100			0	2.06073e+07	619680	125.44		Peak Found	Peak Found	Not Found	Not Found	Peak Found	Peak Found	Peak Found	Peak Found	Peak Found	Peak Found	Not Found	Not Found	Peak Found	Peak Found	Peak Found	High	Peak Found
High	Master Protein	A0A0L8FT97	Uncharacterized protein OS=Octopus bimaculoides OX=37653 GN=OCBIM_22008684mg PE=4 SV=1	0	FALSE	152.77	19	21	1039	10	875	97.7	5.68	2953.33	21		other membranes		Pf00041, Pf07679, Pf13882		A0A0L8FT97		0	12	1.798	0.0100448	0.0447304	15.88	2.17966e+08	1.16738e+08	13.56	19.16	High	High	High	High	High	High	High	High	High	High	High	High	High	High	High	High	High
High	Master Protein	A0A0L8FT83	Uncharacterized protein OS=Octopus bimaculoides OX=37653 GN=OCBIM_22008659mg PE=4 SV=1	0.007	FALSE	4.168	4	1	3	1	247	28.3	5.63	7.56	1				Pf15053	106881288	A0A0L8FT83; obi:106881288		0	0	100			0	833623				Not Found	Not Found	High	High	Not Found	Not Found	Not Found	Not Found	Not Found	Not Found	High	Not Found	Not Found	Not Found	Not Found	Not Found	Not Found
High	Master Protein	A0A0L8FTA3	Uncharacterized protein OS=Octopus bimaculoides OX=37653 GN=OCBIM_22008642mg PE=4 SV=1	0	FALSE	7.145	7	2	11	2	164	18.4	8.97	19.94	2		other membranes			106881286	A0A0L8FTA3; obi:106881286		0	0	0.785	0.671451	0.712989	112.43	738114	908633	41.05	33.77	Peak Found	Peak Found	Peak Found	Peak Found	Peak Found	Peak Found	Not Found	Not Found	Not Found	Not Found	Not Found	Not Found	Peak Found	Peak Found	High	Not Found	High
High	Master Protein	A0A0L8HS36	Uncharacterized protein OS=Octopus bimaculoides OX=37653 GN=OCBIM_22008614mg PE=4 SV=1	0.01	FALSE	3.273	3	1	2	1	415	47.5	9.73	4.24	1				Pf15991	106869201	A0A0L8HS36; obi:106869201		0	0									Not Found	Not Found	Not Found	Not Found	Not Found	Not Found	Not Found	Not Found	Not Found	Not Found	High	High	Not Found	Not Found	Not Found	Not Found	Not Found
High	Master Protein	A0A0L8HQT0	Uncharacterized protein OS=Octopus bimaculoides OX=37653 GN=OCBIM_22008588mg PE=3 SV=1	0	FALSE	12.499	9	3	37	3	299	32.8	9.63	49.79	3		other membranes		Pf00153	106869187	A0A0L8HQT0; obi:106869187		0	0	3.351	0.00649082	0.0365649	42.56	4.27698e+06	1.18601e+06	9.82	53.88	High	Peak Found	Peak Found	High	Peak Found	Peak Found	High	High	Peak Found	High	High	High	High	High	Peak Found	Peak Found	High
High	Master Protein	A0A0L8HQW0	Uncharacterized protein OS=Octopus bimaculoides OX=37653 GN=OCBIM_22008481mg PE=4 SV=1	0	FALSE	33.599	24	7	156	7	277	31.4	5.55	335.99	7				Pf00017, Pf00018, Pf07653	106869162	A0A0L8HQW0; obi:106869162		0	0	2.012	0.00827864	0.0407941	19.8	5.8692e+07	2.71925e+07	12.65	22.73	High	High	High	High	High	High	High	High	High	High	High	High	High	High	High	High	High
High	Master Protein	A0A0L8FU90	Uncharacterized protein OS=Octopus bimaculoides OX=37653 GN=OCBIM_22008403mg PE=3 SV=1	0	FALSE	22.682	7	4	396	4	421	45.5	4.26	965.27	4	transport	other membranes	transporter activity	Pf00230	106881252	A0A0L8FU90; obi:106881252		0	0	1.198	0.365193	0.438211	17.38	1.527e+08	1.34274e+08	17.34	7.91	High	High	High	High	High	High	High	High	High	High	High	High	High	High	High	High	High
High	Master Protein	A0A0L8FTJ5	Uncharacterized protein OS=Octopus bimaculoides OX=37653 GN=OCBIM_22008309mg PE=4 SV=1	0.007	FALSE	4.1	11	1	27	1	103	11.7	9.66	64.23	1						A0A0L8FTJ5		0	0	4.181	0.00865385	0.0417151	15.17	3.02109e+06	713467	30.28	25.18	Peak Found	Not Found	Peak Found	High	Not Found	Not Found	Peak Found	High	High	High	High	High	High	High	High	High	High
High	Master Protein	A0A0L8HRA0	Uncharacterized protein OS=Octopus bimaculoides OX=37653 GN=OCBIM_22008272mg PE=4 SV=1	0	FALSE	18.017	10	2	74	2	252	28.4	5.83	220.87	2			other molecular function	Pf07847	106869111	A0A0L8HRA0; obi:106869111		0	0	3.847	0.0141642	0.0533546	25.92	6.16815e+06	1.59705e+06	28.12	1.84	High	High	High	High	High	High	High	High	High	High	High	High	High	High	High	High	High
High	Master Protein	A0A0L8HR54	Uncharacterized protein OS=Octopus bimaculoides OX=37653 GN=OCBIM_22008193mg PE=4 SV=1	0	FALSE	25.619	11	4	14	4	541	61.6	8.37	47.17	4		other membranes;other cell component		Pf00566, Pf07534	106869090	A0A0L8HR54		0	0	0.658	0.398014	0.470742	88.64	2.34511e+06	2.23205e+06	57.53	150.05	Not Found	Not Found	High	High	Not Found	Not Found	Not Found	High	Not Found	Not Found	High	High	Not Found	Peak Found	Not Found	Peak Found	Peak Found
High	Master Protein	A0A0L8HRJ6	Uncharacterized protein OS=Octopus bimaculoides OX=37653 GN=OCBIM_22008167mg PE=3 SV=1	0	FALSE	10.712	4	3	17	3	971	112.8	6.71	32.25	3				Pf09797	106869073	A0A0L8HRJ6; obi:106869073		0	0	0.836	0.803763	0.832514	47.77	609154	433759	38	42.18	Peak Found	Peak Found	High	Peak Found	Not Found	Peak Found	Not Found	Peak Found	Not Found	Not Found	Not Found	Not Found	High	Not Found	Not Found	Not Found	Not Found
High	Master Protein	A0A0L8IF57	Uncharacterized protein OS=Octopus bimaculoides OX=37653 GN=OCBIM_22008004mg PE=3 SV=1	0	FALSE	17.685	11	5	70	5	399	45.4	5.47	106.85	5			other molecular function	Pf16543, Pf18345	106869416	A0A0L8IF57; obi:106869416		0	0	0.248	0.00424361	0.0298835	14.52	3.98546e+06	1.66727e+07	14.84	18.18	High	High	High	High	High	High	High	High	High	High	High	High	High	High	High	High	High
High	Master Protein	A0A0L8HSY0	Uncharacterized protein OS=Octopus bimaculoides OX=37653 GN=OCBIM_22007970mg PE=4 SV=1	0.007	FALSE	3.614	5	1	2	1	273	30.3	6.71	4.51	1				Pf00757, Pf01030		A0A0L8HSY0		0	0	100			0	691423				High	Not Found	Peak Found	Peak Found	Not Found	Not Found	High	Not Found	Not Found	Not Found	Not Found	Not Found	Not Found	Not Found	Not Found	Not Found	Not Found
High	Master Protein	A0A0L8FU30	Uncharacterized protein OS=Octopus bimaculoides OX=37653 GN=OCBIM_22007941mg PE=4 SV=1	0	FALSE	115.139	73	14	1098	14	212	23.5	6.68	3809.71	14			other molecular function	Pf00071	106881148	A0A0L8FU30; obi:106881148		0	0	3.787	0.0009319	0.0171605	11.75	3.89718e+08	1.10189e+08	16.52	26.11	High	High	High	High	High	High	High	High	High	High	High	High	High	High	High	High	High
High	Master Protein	A0A0L8FUK7	Uncharacterized protein OS=Octopus bimaculoides OX=37653 GN=OCBIM_22007597mg PE=4 SV=1	0.006	FALSE	4.621	5	1	22	1	232	26.5	6.93	66.25	1			other molecular function	Pf00169, Pf01363	106881081	A0A0L8FUK7; obi:106881081		0	0	0.386	0.0362144	0.0921004	43.88	1.25808e+06	3.71349e+06	14.2	34.52	Peak Found	Peak Found	Peak Found	High	High	High	High	High	High	High	High	High	High	High	High	High	High
High	Master Protein	A0A0L8FV90	Uncharacterized protein OS=Octopus bimaculoides OX=37653 GN=OCBIM_22007544mg PE=4 SV=1	0	FALSE	8.859	4	2	6	1	676	72.3	9.19	15.94	2						A0A0L8FV90		0	0									Not Found	Not Found	Not Found	Not Found	Not Found	Not Found	Not Found	Not Found	Not Found	Not Found	Not Found	Not Found	Not Found	Not Found	Not Found	Not Found	Not Found
High	Master Protein	A0A0L8HTF1	Uncharacterized protein OS=Octopus bimaculoides OX=37653 GN=OCBIM_22007502mg PE=4 SV=1	0	FALSE	21.954	6	7	33	1	1542	171.6	8.56	53.19	7		nucleus				A0A0L8HTF1		0	0	1			7412.26	436421	594325			Not Found	Not Found	Not Found	Not Found	Not Found	Not Found	Not Found	Not Found	Not Found	Not Found	High	Not Found	Not Found	Not Found	Not Found	Not Found	Not Found
High	Master Protein	A0A0L8FUI5	Uncharacterized protein OS=Octopus bimaculoides OX=37653 GN=OCBIM_22007465mg PE=4 SV=1	0.006	FALSE	4.753	9	2	2	2	170	18.9	7.34	2.02	2		other cell component	nucleic acid binding activity			A0A0L8FUI5		0	0	100			0	1.30955e+06		50.87		Peak Found	Not Found	High	High	Peak Found	Peak Found	Peak Found	Not Found	Peak Found	Not Found	Not Found	Not Found	Not Found	Peak Found	Not Found	Peak Found	Peak Found
High	Master Protein	A0A0L8HS03	Uncharacterized protein OS=Octopus bimaculoides OX=37653 GN=OCBIM_22007435mg PE=4 SV=1	0	FALSE	13.801	5	3	6	3	749	83.9	9.2	16.94	3			nucleic acid binding activity	Pf00076, Pf02037	106868920	A0A0L8HS03		0	0	1.627	0.935513	0.944199	193.38	4.02874e+06	2.2898e+06	64.64	69.37	Peak Found	Peak Found	High	High	Peak Found	Peak Found	Peak Found	Peak Found	Peak Found	Peak Found	Not Found	Not Found	Peak Found	Peak Found	Not Found	Not Found	Not Found
High	Master Protein	A0A0L8FUN0	Uncharacterized protein OS=Octopus bimaculoides OX=37653 GN=OCBIM_22007420mg PE=4 SV=1	0	FALSE	70	26	12	581	12	358	40.4	5	1282.16	12	cell organization and biogenesis	cytoskeleton	cytoskeletal activity	Pf03250	106881046	A0A0L8FUN0; obi:106881046		0	0	0.752	0.00420365	0.029786	10.72	1.3303e+08	1.75768e+08	11.52	2.82	High	High	High	High	High	High	High	High	High	High	High	High	High	High	High	High	High
High	Master Protein	A0A0L8FVI8	Uncharacterized protein OS=Octopus bimaculoides OX=37653 GN=OCBIM_22007307mg PE=3 SV=1	0	FALSE	34.024	19	4	147	4	183	20.9	8.34	496.27	4		non-structural extracellular		Pf10208, Pf20145	106881004	A0A0L8FVI8; obi:106881004		0	0	2.761	0.00692671	0.0377493	42.68	2.93743e+07	1.00261e+07	17.14	36.31	High	High	High	High	High	High	High	High	High	High	High	High	High	High	High	High	High
High	Master Protein	A0A0L8HTU0	Uncharacterized protein OS=Octopus bimaculoides OX=37653 GN=OCBIM_22007054mg PE=3 SV=1	0	FALSE	8.335	4	2	55	1	516	59	8.19	144.7	2		other membranes	other molecular function	Pf00067		A0A0L8HTU0		0	0	3.399	0.0989998	0.1782	46.44	1.76136e+06	774398	46.05	13.79	Peak Found	High	High	High	Not Found	Not Found	High	High	High	High	High	High	High	High	High	High	High
High	Master Protein	A0A0L8HSS0	Uncharacterized protein OS=Octopus bimaculoides OX=37653 GN=OCBIM_22007002mg PE=3 SV=1	0	FALSE	28.443	9	4	72	1	824	90.7	6.47	186.97	4			other molecular function	Pf00171	106868785	A0A0L8HSS0; obi:106868785		0	0	100			0	2.10019e+06		63.46		High	High	High	High	High	High	Not Found	Not Found	Not Found	Peak Found	Peak Found	Peak Found	High	High	High	Not Found	High
High	Master Protein	A0A0L8FV97	Uncharacterized protein OS=Octopus bimaculoides OX=37653 GN=OCBIM_22006878mg PE=3 SV=1	0	FALSE	21.625	12	4	68	4	246	27.6	5.34	114.18	4	protein metabolism;other metabolic processes		nucleic acid binding activity	Pf01652	106880936	A0A0L8FV97; obi:106880936		0	0	3.301	0.131753	0.210849	24.71	4.80294e+06	1.23234e+06	81.53	41.49	Not Found	Peak Found	Peak Found	High	Peak Found	High	High	High	High	High	High	High	High	High	High	High	High
High	Master Protein	A0A0L8HT29	Uncharacterized protein OS=Octopus bimaculoides OX=37653 GN=OCBIM_22006810mg PE=4 SV=1	0	FALSE	40.593	12	9	103	2	819	92.4	8.15	254.34	9	other biological processes			Pf02181, Pf18382		A0A0L8HT29		0	0	12.576	0.0922272	0.168954	114.32	7.26944e+06	496321	76.74	16.46	Peak Found	Peak Found	Peak Found	Peak Found	Peak Found	Peak Found	Peak Found	Peak Found	Peak Found	Peak Found	Not Found	Not Found	Peak Found	Peak Found	Not Found	Not Found	High
High	Master Protein	A0A0L8FVG5	Uncharacterized protein OS=Octopus bimaculoides OX=37653 GN=OCBIM_22006691mg PE=4 SV=1	0	FALSE	24.667	5	6	34	6	1603	181.2	5.62	92.06	6	transport	other membranes		Pf00057, Pf00058, Pf14670	106880891	A0A0L8FVG5; obi:106880891		0	0	7.531	0.000548763	0.0142821	42.94	2.09191e+07	3.07389e+06	14.81	51.24	Peak Found	Peak Found	Peak Found	High	Peak Found	High	High	High	Peak Found	Peak Found	High	High	High	High	High	High	High
High	Master Protein	A0A0L8FVI9	Uncharacterized protein OS=Octopus bimaculoides OX=37653 GN=OCBIM_22006687mg PE=4 SV=1	0	FALSE	31.07	17	5	118	1	431	47.6	4.83	374.69	5						A0A0L8FVI9		0	0									High	Not Found	High	Not Found	Not Found	Not Found	Not Found	Not Found	High	High	Not Found	Not Found	High	Not Found	High	Not Found	Not Found
High	Master Protein	A0A0L8FVP3	Uncharacterized protein OS=Octopus bimaculoides OX=37653 GN=OCBIM_22006547mg PE=4 SV=1	0.007	FALSE	3.632	10	1	25	1	87	10.3	9.88	55.74	1				Pf05347	106880837	A0A0L8FVP3; obi:106880837		0	0	100			0	1.65862e+06	16233.1	26.15		High	High	High	High	High	Peak Found	High	High	High	High	High	High	High	Not Found	High	High	High
High	Master Protein	A0A0L8HTL7	Uncharacterized protein OS=Octopus bimaculoides OX=37653 GN=OCBIM_22006233mg PE=4 SV=1	0.008	FALSE	3.919	8	1	6	1	140	15.4	6.52	0	1			other molecular function	Pf00071		A0A0L8HTL7		0	0	100			0	1.0599e+06		17.58		Not Found	Not Found	Not Found	Not Found	Not Found	Not Found	High	Not Found	Not Found	Not Found	Peak Found	Peak Found	Not Found	Not Found	High	Not Found	High
High	Master Protein	A0A0L8HTN8	Uncharacterized protein OS=Octopus bimaculoides OX=37653 GN=OCBIM_22006212mg PE=4 SV=1	0	FALSE	8.851	12	2	20	2	223	26	7.65	47.32	2			other molecular function	Pf05495, Pf13639, Pf14599		A0A0L8HTN8		0	0	7.627			971.89	497926	562186	49.54	10.77	Not Found	Peak Found	High	Not Found	Not Found	Peak Found	High	Not Found	High	Not Found	High	Not Found	High	Not Found	High	Not Found	High
High	Master Protein	A0A0L8HTP6	Uncharacterized protein OS=Octopus bimaculoides OX=37653 GN=OCBIM_22006202mg PE=3 SV=1	0	FALSE	116.797	28	20	1042	20	625	69.9	8.53	2372.33	20	transport	other membranes;mitochondrion	transporter activity;other molecular function	Pf00153		A0A0L8HTP6		0	0	0.63	0.0136908	0.0523028	5.65	1.8815e+08	3.16497e+08	27.38	30.4	High	High	High	High	High	High	High	High	High	High	High	High	High	High	High	High	High
High	Master Protein	A0A0L8HTV0	Uncharacterized protein OS=Octopus bimaculoides OX=37653 GN=OCBIM_22006169mg PE=4 SV=1	0	FALSE	7.032	6	2	18	2	421	47.6	8.47	41.18	2		other membranes			106868623	A0A0L8HTV0; obi:106868623		0	0	11.318	0.0414821	0.100067	91.85	1.2645e+07	1.11727e+06	40.21	83.23	High	High	High	High	High	High	Peak Found	Peak Found	Peak Found	Peak Found	High	High	Peak Found	Peak Found	Peak Found	Peak Found	High
High	Master Protein	A0A0L8HV05	Uncharacterized protein OS=Octopus bimaculoides OX=37653 GN=OCBIM_22006126mg PE=4 SV=1	0	FALSE	11.596	8	2	6	2	376	42.1	6.77	19.8	2	other metabolic processes		kinase activity;other molecular function	Pf03630	106868598	A0A0L8HV05; obi:106868598		0	0	100			0	1.48443e+06		107.37		Not Found	Not Found	High	High	Not Found	Not Found	Not Found	Not Found	Not Found	Not Found	High	High	Not Found	Not Found	Peak Found	Not Found	Not Found
High	Master Protein	A0A0L8HV84	Uncharacterized protein OS=Octopus bimaculoides OX=37653 GN=OCBIM_22006091mg PE=3 SV=1	0	FALSE	16.731	3	5	62	5	1842	211.7	6.52	117.84	5	DNA metabolism;other metabolic processes;stress response;other biological processes		enzyme regulator activity;other molecular function	Pf11919, Pf16507	106868583	A0A0L8HV84; obi:106868583		0	0	5.321	0.0163801	0.0582825	46.52	7.829e+06	1.36532e+06	25.76	67.39	Peak Found	Peak Found	High	High	High	Peak Found	Peak Found	Peak Found	Peak Found	Peak Found	High	High	Peak Found	Peak Found	High	Peak Found	Peak Found
High	Master Protein	A0A0L8FWI8	Uncharacterized protein OS=Octopus bimaculoides OX=37653 GN=OCBIM_22006025mg PE=4 SV=1	0	FALSE	12.155	2	3	79	1	1931	217.3	5.25	168.41	3						A0A0L8FWI8		0	0	0.503	0.603845	0.660966	71.2	403090	621337	66.29	34.72	Not Found	Peak Found	Peak Found	Peak Found	Not Found	Not Found	High	Not Found	Not Found	Peak Found	High	High	Not Found	Not Found	Not Found	Not Found	Not Found
High	Master Protein	A0A0L8FWM0	Uncharacterized protein OS=Octopus bimaculoides OX=37653 GN=OCBIM_22005964mg PE=4 SV=1	0	FALSE	16.769	25	5	35	5	200	22.4	6.32	87.47	5			other molecular function	Pf00025		A0A0L8FWM0		0	0	0.359	0.0877051	0.164189	103.58	8.53482e+06	2.08253e+07	57.48	26.52	High	High	High	High	High	Peak Found	Peak Found	High	High	Peak Found	High	High	High	High	High	Peak Found	High
High	Master Protein	A0A0L8HU75	Uncharacterized protein OS=Octopus bimaculoides OX=37653 GN=OCBIM_22005904mg PE=3 SV=1	0.007	FALSE	3.677	5	1	102	1	171	19.2	8.95	84.53	1	signal transduction	non-structural extracellular	signal transduction activity or receptor binding	Pf06083	106868547	A0A0L8HU75; obi:106868547		0	0	0.577	0.273292	0.35014	69.52	998947	1.89869e+06	36.75	45.69	High	High	Peak Found	High	High	High	High	High	High	High	Peak Found	High	High	High	High	High	High
High	Master Protein	A0A0L8HUJ5	Uncharacterized protein OS=Octopus bimaculoides OX=37653 GN=OCBIM_22005873mg PE=4 SV=1	0	FALSE	9.08	13	2	3	1	343	38.8	8.88	5.54	2				Pf00096		A0A0L8HUJ5		0	0									Not Found	Not Found	Not Found	Not Found	Not Found	Not Found	Not Found	Not Found	Not Found	Not Found	Not Found	Not Found	Not Found	Not Found	Not Found	Not Found	Not Found
High	Master Protein	A0A0L8HUU2	Uncharacterized protein OS=Octopus bimaculoides OX=37653 GN=OCBIM_22005447mg PE=4 SV=1	0	FALSE	8.887	5	2	59	2	405	46	7.68	147.32	2			other molecular function	Pf00400, Pf01363	106868453	A0A0L8HUU2; obi:106868453		0	0	1.643	0.0722353	0.143074	45.32	3.40426e+06	1.66218e+06	24.54	54.73	High	High	High	High	High	High	High	High	High	High	High	High	High	High	High	High	High
High	Master Protein	A0A0L8HUX1	Uncharacterized protein OS=Octopus bimaculoides OX=37653 GN=OCBIM_22005391mg PE=3 SV=1	0.007	FALSE	4.058	4	2	3	2	470	52.2	7.94	0	2	signal transduction;other biological processes	nucleus	nucleic acid binding activity;other molecular function	Pf00104, Pf00105	106868437	A0A0L8HUX1		0	0	75.871	0.00628944	0.036255	47.15	3.74249e+06	471760	108.71	35.56	Peak Found	Not Found	Not Found	Peak Found	Peak Found	Peak Found	Peak Found	Peak Found	Not Found	Not Found	Not Found	Not Found	Not Found	Not Found	Not Found	Not Found	Not Found
High	Master Protein	A0A0L8HUU0	Uncharacterized protein OS=Octopus bimaculoides OX=37653 GN=OCBIM_22005384mg PE=4 SV=1	0	FALSE	38.935	8	7	180	1	917	103.5	9.28	414.51	7						A0A0L8HUU0		0	0	1.09	0.723147	0.760498	86.73	2.22945e+06	2.11362e+06	12.67	61.99	High	Peak Found	High	Peak Found	High	Peak Found	High	High	Peak Found	High	Peak Found	Peak Found	High	Peak Found	High	High	High
High	Master Protein	A0A0L8FY41	Uncharacterized protein OS=Octopus bimaculoides OX=37653 GN=OCBIM_22005310mg PE=4 SV=1	0	FALSE	10.845	7	3	23	3	481	55.2	7.94	48.11	3	other metabolic processes		other molecular function	Pf05292, Pf17408	106880595	A0A0L8FY41; obi:106880595		0	0	3.376	0.00532586	0.0336511	24.29	1.55862e+06	461610	15.72	12.98	Not Found	High	Peak Found	Peak Found	High	Peak Found	High	High	High	Peak Found	High	High	High	High	Peak Found	High	Peak Found
High	Master Protein	A0A0L8FXM5	Uncharacterized protein OS=Octopus bimaculoides OX=37653 GN=OCBIM_22005183mg PE=3 SV=1	0	FALSE	66.761	10	15	135	1	1720	195.8	6.18	276.97	15	other biological processes	other cell component	cytoskeletal activity;other molecular function	Pf00169, Pf00225, Pf00498, Pf12423, Pf12473, Pf16183		A0A0L8FXM5		0	0	0.01			0	2.44579e+06	664388		62.74	Not Found	Not Found	High	High	Not Found	Not Found	Not Found	Not Found	Peak Found	Not Found	High	Not Found	Not Found	Not Found	Not Found	Not Found	Not Found
High	Master Protein	A0A0L8FXC3	Uncharacterized protein OS=Octopus bimaculoides OX=37653 GN=OCBIM_22005062mg PE=3 SV=1	0	FALSE	13.464	15	2	75	2	189	21.7	9.69	207.36	2	cell organization and biogenesis	other membranes;ER/Golgi		Pf07086	106880543	A0A0L8FXC3		0	0	2.927	0.000447972	0.0142821	17.7	2.69609e+07	8.41781e+06	11.61	26.2	High	High	High	High	High	High	High	Peak Found	High	High	High	High	High	High	High	High	High
High	Master Protein	A0A0L8IH79	Uncharacterized protein OS=Octopus bimaculoides OX=37653 GN=OCBIM_22005008mg PE=3 SV=1	0	FALSE	149.597	35	22	961	22	576	61.2	5.53	2865.79	22	other biological processes		other molecular function	Pf00118	106868146	A0A0L8IH79; obi:106868146		0	0	0.456	0.382647	0.456087	153.26	1.07488e+09	2.3554e+09	85.94	26.71	High	High	High	High	High	High	High	High	High	High	High	High	High	High	High	High	High
High	Master Protein	A0A0L8HVM6	Uncharacterized protein OS=Octopus bimaculoides OX=37653 GN=OCBIM_22004842mg PE=4 SV=1	0	FALSE	233.982	24	33	2727	3	1297	147.7	6.38	7647.21	33				Pf01841	106868335	A0A0L8HVM6; obi:106868335		0	31	1.108	0.369911	0.443014	22.21	1.2725e+09	1.03462e+09	12.93	29.34	High	High	High	High	High	High	High	High	High	High	High	High	High	High	High	High	High
High	Master Protein	A0A0L8HVI9	Uncharacterized protein OS=Octopus bimaculoides OX=37653 GN=OCBIM_22004841mg PE=4 SV=1	0	FALSE	59.899	32	6	277	6	226	25.5	6.52	847.68	6					106868331	A0A0L8HVI9; obi:106868331		0	0	4.399	0.00437704	0.0302536	5.96	2.32743e+08	5.61084e+07	21.82	15.66	High	High	High	High	High	High	High	High	High	High	High	High	High	High	High	High	High
High	Master Protein	A0A0L8HVP6	Uncharacterized protein OS=Octopus bimaculoides OX=37653 GN=OCBIM_22004812mg PE=3 SV=1	0	FALSE	6.382	5	2	13	2	482	54.9	8.73	19.44	2	other metabolic processes	other membranes	other molecular function	Pf00282		A0A0L8HVP6		0	0	8.877			828.48	1.15765e+06	2.5351e+06	70.32		Not Found	Not Found	Peak Found	High	Not Found	Not Found	High	High	High	High	High	High	Not Found	Not Found	Not Found	Not Found	Not Found
High	Master Protein	A0A0L8FXY7	Uncharacterized protein OS=Octopus bimaculoides OX=37653 GN=OCBIM_22004581mg PE=4 SV=1	0	FALSE	7.13	3	2	3	2	831	94.8	5.62	2.77	2				Pf17751, Pf18112	106880483	A0A0L8FXY7		0	0	100			0	868706	659071	23.94		Peak Found	Not Found	Peak Found	High	Not Found	High	Not Found	Not Found	High	Not Found	Not Found	Not Found	Peak Found	Not Found	Not Found	Not Found	Not Found
High	Master Protein	A0A0L8FYY2	Uncharacterized protein OS=Octopus bimaculoides OX=37653 GN=OCBIM_22004567mg PE=4 SV=1	0	FALSE	5.994	1	1	7	1	1102	119.1	7.74	10.19	1			nucleic acid binding activity	Pf01424, Pf12752	106880470	A0A0L8FYY2		0	0	100			0	779628		69.92		Peak Found	Not Found	Peak Found	High	Not Found	Not Found	Not Found	Not Found	High	Not Found	High	High	Not Found	Not Found	High	Peak Found	High
High	Master Protein	A0A0L8FYX6	Uncharacterized protein OS=Octopus bimaculoides OX=37653 GN=OCBIM_22004565mg PE=3 SV=1	0	FALSE	67.071	28	13	386	12	453	50.5	7.11	958.62	13		other membranes;other cytoplasmic organelle	other molecular function	Pf00004, Pf04212, Pf09336	106880462	A0A0L8FYX6		0	0	1.016	0.944238	0.951764	24.42	1.93781e+07	1.87618e+07	19.86	18.09	High	High	High	High	High	High	High	High	High	High	High	High	High	High	High	High	High
High	Master Protein	A0A0L8FXZ8	Uncharacterized protein OS=Octopus bimaculoides OX=37653 GN=OCBIM_22004557mg PE=4 SV=1	0	FALSE	45.231	20	7	280	7	270	31.2	7.56	694.71	7				Pf13855	106880469	A0A0L8FXZ8; obi:106880469		0	0	1.053	0.93938	0.947561	30.91	3.65241e+07	3.24125e+07	29.67	38.16	High	High	High	High	High	High	High	High	High	High	High	High	High	High	High	High	High
High	Master Protein	A0A0L8FXS9	Uncharacterized protein OS=Octopus bimaculoides OX=37653 GN=OCBIM_22004556mg PE=4 SV=1	0	FALSE	25.32	27	6	193	6	156	17.8	5.6	577.78	6	other biological processes	other cell component	other molecular function	Pf02996	106880473	A0A0L8FXS9; obi:106880473		0	0	3.982	0.00863021	0.0417151	20.22	4.1192e+07	1.09602e+07	29.97	43.56	High	High	High	High	High	High	High	High	High	High	High	High	High	High	High	High	High
High	Master Protein	A0A0L8IG11	Uncharacterized protein OS=Octopus bimaculoides OX=37653 GN=OCBIM_22004528mg PE=4 SV=1	0	FALSE	108.947	46	13	824	13	320	36.2	5.3	2378.41	13	signal transduction		other molecular function	Pf00071		A0A0L8IG11		0	0	0.189	0.0113421	0.0479082	76.99	4.19049e+08	2.15344e+09	44.17	19.24	High	High	High	High	High	High	High	High	High	High	High	High	High	High	High	High	High
High	Master Protein	A0A0L8FYJ1	Uncharacterized protein OS=Octopus bimaculoides OX=37653 GN=OCBIM_22004365mg PE=3 SV=1	0	FALSE	16.092	6	4	63	1	747	83.1	5.77	123.65	4		other cell component		Pf00400, Pf08324, Pf09070	106880425	A0A0L8FYJ1; obi:106880425		0	3	7.62	0.00267133	0.0260891	17.98	1.02837e+07	1.24767e+06	18.18	14.59	Peak Found	High	High	High	High	Peak Found	High	High	High	High	High	Peak Found	Peak Found	Peak Found	Peak Found	High	Peak Found
High	Master Protein	A0A0L8FYD0	Uncharacterized protein OS=Octopus bimaculoides OX=37653 GN=OCBIM_22004279mg PE=3 SV=1	0	FALSE	6.634	12	1	17	1	126	14	9.6	62.14	1	cell organization and biogenesis;transport	other membranes;mitochondrion		Pf03656	106880413	A0A0L8FYD0; obi:106880413		0	0	0.01	0.00063208	0.0144527	0	1.80358e+06	1.86642e+09	14.73	13.24	High	Peak Found	High	Peak Found	High	Not Found	High	Not Found	High	Peak Found	High	Peak Found	High	High	High	High	High
High	Master Protein	A0A0L8FYE6	Uncharacterized protein OS=Octopus bimaculoides OX=37653 GN=OCBIM_22004193mg PE=4 SV=1	0	FALSE	122.143	35	18	722	1	504	56.2	8.6	2212.95	18	RNA metabolism OR transcription;other metabolic processes	nucleus	nucleic acid binding activity	Pf00076, Pf11835, Pf13893		A0A0L8FYE6		0	0	1.193	0.107406	0.187213	16.63	5.01039e+06	4.27702e+06	28.02	15.78	High	High	High	High	High	High	High	High	High	High	High	Peak Found	High	High	High	High	High
High	Master Protein	A0A0L8FYA4	Uncharacterized protein OS=Octopus bimaculoides OX=37653 GN=OCBIM_22004172mg PE=3 SV=1	0	FALSE	10.568	11	3	16	3	291	32.9	6.25	51.87	3			other molecular function	Pf01026	106880384	A0A0L8FYA4		0	0	7.787	0.0127301	0.0501795	46.97	8.94869e+06	1.08714e+06	37.07	83.34	High	Peak Found	High	High	Peak Found	Peak Found	Peak Found	Peak Found	High	High	Peak Found	High	Peak Found	Peak Found	High	Peak Found	Peak Found
High	Master Protein	A0A0L8HWD5	Uncharacterized protein OS=Octopus bimaculoides OX=37653 GN=OCBIM_22004143mg PE=4 SV=1	0	FALSE	17.162	11	5	21	5	613	67.6	6.3	53.61	5					106868191	A0A0L8HWD5; obi:106868191		0	0	0.907	0.523271	0.585756	60.66	1.40381e+06	1.14141e+06	78.64	32.16	High	High	High	High	High	High	High	High	High	Peak Found	High	High	Peak Found	Peak Found	Peak Found	High	High
High	Master Protein	A0A0L8FYH3	Uncharacterized protein OS=Octopus bimaculoides OX=37653 GN=OCBIM_22004096mg PE=4 SV=1	0	FALSE	34.751	19	5	215	5	258	29.6	6.23	732.65	5	other metabolic processes			Pf13417	106880350	A0A0L8FYH3; obi:106880350		0	0	1.338	0.110228	0.190338	21.28	2.41371e+07	1.7522e+07	16.41	9.81	High	High	High	High	High	High	High	High	High	High	High	High	High	High	High	High	High
High	Master Protein	A0A0L8FYS6	Uncharacterized protein OS=Octopus bimaculoides OX=37653 GN=OCBIM_22004049mg PE=4 SV=1	0	FALSE	10.122	7	3	4	3	550	63.4	9.09	6.21	3				Pf00096		A0A0L8FYS6		0	0	0.011	0.127834	0.206983	12.77	16564.2	1.09893e+06	60.27	50.75	Not Found	Not Found	Not Found	Not Found	Not Found	Not Found	Not Found	Not Found	Not Found	Not Found	Not Found	Peak Found	Not Found	Not Found	Not Found	Not Found	Not Found
High	Master Protein	A0A0L8FYX9	Uncharacterized protein OS=Octopus bimaculoides OX=37653 GN=OCBIM_22003964mg PE=4 SV=1	0	FALSE	32.309	26	9	59	9	408	45.8	4.97	135.22	9				Pf01963	106880304	A0A0L8FYX9; obi:106880304		0	0	3.36	0.0149635	0.0551747	27.56	1.02058e+07	2.91948e+06	31.91	37.44	High	High	High	High	High	High	High	Peak Found	High	High	High	High	Peak Found	High	High	High	Peak Found
High	Master Protein	A0A0L8FZW4	Uncharacterized protein OS=Octopus bimaculoides OX=37653 GN=OCBIM_22003906mg PE=4 SV=1	0.007	FALSE	3.69	7	1	39	1	166	18.2	4.84	87.02	1						A0A0L8FZW4		0	0	0.804	0.493602	0.559054	167.18	3.32241e+06	3.9151e+06	97.2	17.83	High	High	High	High	High	High	High	High	High	High	High	High	High	High	High	High	High
High	Master Protein	A0A0L8HWS6	Uncharacterized protein OS=Octopus bimaculoides OX=37653 GN=OCBIM_22003857mg PE=4 SV=1	0	FALSE	8.892	11	2	8	2	261	29.6	8.25	18.42	2		other membranes				A0A0L8HWS6		0	0	18.884	0.114846	0.19523	382.25	983740	321555	42.92	6.24	Peak Found	Not Found	High	High	Not Found	Not Found	Not Found	Not Found	Not Found	Peak Found	High	High	Peak Found	Peak Found	Not Found	Peak Found	Peak Found
High	Master Protein	A0A0L8FZC6	Uncharacterized protein OS=Octopus bimaculoides OX=37653 GN=OCBIM_22003840mg PE=4 SV=1	0	FALSE	16.478	3	2	149	1	855	98.5	7.33	471.13	2						A0A0L8FZC6		0	0	0.855	0.974525	0.978552	13.59	8.8071e+06	9.74935e+06	32.76	10.16	High	High	High	High	High	High	High	High	High	High	High	High	High	High	High	High	High
High	Master Protein	A0A0L8FZ25	Uncharacterized protein OS=Octopus bimaculoides OX=37653 GN=OCBIM_22003829mg PE=3 SV=1	0	FALSE	17.697	9	4	88	4	460	52.5	9.13	209.21	4	other biological processes	extracellular matrix;plasma membrane;other membranes		Pf01153		A0A0L8FZ25		0	0	1.287	0.260593	0.338064	153.45	4.56812e+07	3.54911e+07	107.43	53.2	High	High	High	High	High	High	High	High	High	High	High	High	High	High	High	High	Peak Found
High	Master Protein	A0A0L8IHZ3	Uncharacterized protein OS=Octopus bimaculoides OX=37653 GN=OCBIM_22003823mg PE=4 SV=1	0	FALSE	12.029	25	3	72	3	118	12.6	9.2	177.77	3						A0A0L8IHZ3		0	0	0.723	0.0573024	0.123838	27.65	1.83181e+07	2.35646e+07	38.54	23.83	High	High	High	High	High	High	High	High	High	High	High	High	High	High	High	High	Peak Found
High	Master Protein	A0A0L8HWV4	Uncharacterized protein OS=Octopus bimaculoides OX=37653 GN=OCBIM_22003788mg PE=4 SV=1	0	FALSE	7.1	4	1	74	1	403	44.7	7.74	263.91	1				Pf00092	106868131	A0A0L8HWV4; obi:106868131		0	0	3.524	0.0423988	0.10182	52.84	1.72581e+07	3.67574e+06	48.04	44.23	High	Peak Found	Not Found	Not Found	High	High	High	High	High	High	High	High	High	High	High	High	High
High	Master Protein	A0A0L8HWT1	Uncharacterized protein OS=Octopus bimaculoides OX=37653 GN=OCBIM_22003744mg PE=4 SV=1	0	FALSE	89.517	35	10	427	10	331	37.3	8.03	1678.22	10			nucleic acid binding activity	Pf00076	106868113	A0A0L8HWT1		0	0	1.047	0.3356	0.410006	9.57	9.65977e+07	9.86199e+07	14.93	18.45	High	High	High	High	High	High	High	High	High	High	High	High	High	High	High	High	High
High	Master Protein	A0A0L8FZH4	Uncharacterized protein OS=Octopus bimaculoides OX=37653 GN=OCBIM_22003478mg PE=4 SV=1	0	FALSE	18.818	10	5	68	2	624	68.1	7.47	159.75	5	protein metabolism;other metabolic processes	other membranes	other molecular function	Pf01019	106880170	A0A0L8FZH4; obi:106880170		0	2	5.023	0.000361288	0.0142821	14.27	8.4167e+06	1.80287e+06	13.2	36.1	Not Found	Not Found	Not Found	Not Found	Not Found	Not Found	Not Found	Not Found	Not Found	Not Found	Not Found	High	Not Found	Not Found	Not Found	Not Found	Not Found
High	Master Protein	A0A0L8FZV8	Uncharacterized protein OS=Octopus bimaculoides OX=37653 GN=OCBIM_22003461mg PE=4 SV=1	0.008	FALSE	3.386	5	1	65	1	154	17.5	9.77	119.78	1					106880171	A0A0L8FZV8; obi:106880171		0	0	1.497	0.0318899	0.0850465	11.69	1.64821e+07	1.12487e+07	55.42	58.95	High	High	Peak Found	High	Peak Found	High	High	High	High	High	High	High	High	High	High	High	High
High	Master Protein	A0A0L8HYH7	Uncharacterized protein OS=Octopus bimaculoides OX=37653 GN=OCBIM_22003332mg PE=3 SV=1	0.007	FALSE	3.777	6	1	1	1	192	21.5	9.23	2.64	1			other molecular function	Pf00025	106868027	A0A0L8HYH7; obi:106868027		0	0	0.543			4023.93	709567	29189.8		26.97	Not Found	Not Found	Not Found	Not Found	Not Found	Not Found	Not Found	Not Found	Not Found	Not Found	Peak Found	High	Not Found	Not Found	Not Found	Not Found	Not Found
High	Master Protein	A0A0L8FZP2	Uncharacterized protein OS=Octopus bimaculoides OX=37653 GN=OCBIM_22003271mg PE=4 SV=1	0	FALSE	47.298	34	8	348	8	216	24.1	6.54	1027.63	8					106880103	A0A0L8FZP2; obi:106880103		0	0	9.608	0.00225282	0.0248241	29.32	7.63001e+07	9.57891e+06	19.36	30.22	High	High	High	High	High	High	High	High	High	High	High	High	High	High	High	High	High
High	Master Protein	A0A0L8G0V9	Uncharacterized protein OS=Octopus bimaculoides OX=37653 GN=OCBIM_22003270mg PE=3 SV=1	0	FALSE	222.126	45	31	1450	3	658	72.7	5.4	4704.54	31		ER/Golgi	other molecular function	Pf00012	106880098	A0A0L8G0V9; obi:106880098		0	0	2.035	0.0193893	0.0633909	20.63	3.4322e+07	1.79084e+07	32.01	26.55	High	High	High	High	High	High	High	High	High	High	High	High	High	High	High	High	High
High	Master Protein	A0A0L8HYM2	Uncharacterized protein OS=Octopus bimaculoides OX=37653 GN=OCBIM_22003228mg PE=4 SV=1	0	FALSE	8.077	3	2	5	2	832	94.1	6.6	7.84	2	transport		transporter activity;other molecular function	Pf00005, Pf12848	106868011	A0A0L8HYM2; obi:106868011		0	0	100			0	291671		57.38		High	Peak Found	Peak Found	High	Not Found	Peak Found	Not Found	Not Found	Peak Found	Not Found	Not Found	Not Found	Not Found	High	Not Found	Not Found	Not Found
High	Master Protein	A0A0L8HXL7	Uncharacterized protein OS=Octopus bimaculoides OX=37653 GN=OCBIM_22003156mg PE=4 SV=1	0	FALSE	9.082	6	2	30	2	443	48.1	8.18	63.96	2		other membranes		Pf00415	106868001	A0A0L8HXL7; obi:106868001		0	0	4.874	0.190273	0.265487	277.81	3.1987e+06	629437	110.78	44.62	Peak Found	Not Found	High	High	Not Found	Not Found	High	Peak Found	High	High	High	High	Peak Found	Not Found	Peak Found	Peak Found	High
High	Master Protein	A0A0L8G151	Uncharacterized protein OS=Octopus bimaculoides OX=37653 GN=OCBIM_22003083mg PE=3 SV=1	0	FALSE	12.574	18	3	69	3	312	33.8	5.4	122.83	3				Pf02678, Pf05726	106880063	A0A0L8G151; obi:106880063		0	0	7.19	0.00347554	0.028421	43.98	5.73846e+06	724137	15.31	59.22	High	High	High	High	High	High	High	High	High	High	High	High	High	High	High	High	High
High	Master Protein	A0A0L8HXQ3	Uncharacterized protein OS=Octopus bimaculoides OX=37653 GN=OCBIM_22003027mg PE=4 SV=1	0	FALSE	7.719	25	2	21	2	79	9.1	8.87	35.83	2		non-structural extracellular	other molecular function	Pf02819		A0A0L8HXQ3		0	0	100			0	1.5458e+06		75.99		Peak Found	Not Found	High	High	Peak Found	Peak Found	Not Found	Not Found	Not Found	High	High	High	Not Found	Not Found	Peak Found	Not Found	Peak Found
High	Master Protein	A0A0L8HXS0	Uncharacterized protein OS=Octopus bimaculoides OX=37653 GN=OCBIM_22003024mg PE=3 SV=1	0	FALSE	10.905	7	3	40	3	287	31.7	9.73	80.72	3	transport	other membranes		Pf00153	106867962	A0A0L8HXS0; obi:106867962		0	0	2.02	0.166203	0.243693	52.6	2.46766e+06	1.41979e+06	68.9	31	Not Found	Peak Found	High	High	Not Found	Peak Found	High	High	High	Peak Found	High	High	High	Peak Found	High	High	High
High	Master Protein	A0A0L8HXM3	Uncharacterized protein OS=Octopus bimaculoides OX=37653 GN=OCBIM_22003023mg PE=4 SV=1	0	FALSE	6.737	5	2	18	2	398	42.8	8.68	43.26	2						A0A0L8HXM3		0	0	0.748	0.831716	0.854823	74.93	1.19647e+06	1.66547e+06	85.7	36.01	Peak Found	Peak Found	High	High	Peak Found	Peak Found	Peak Found	Peak Found	Peak Found	High	High	High	Peak Found	Peak Found	Peak Found	Peak Found	Peak Found
High	Master Protein	A0A0L8HXR5	Uncharacterized protein OS=Octopus bimaculoides OX=37653 GN=OCBIM_22003018mg PE=3 SV=1	0.007	FALSE	3.738	4	1	7	1	240	27.3	9.7	18.95	1					106867960	A0A0L8HXR5; obi:106867960		0	0	2.383	0.00896743	0.0425302	28	411741	219376	11.37	26.71	Peak Found	High	High	High	Peak Found	Peak Found	Not Found	Peak Found	High	Not Found	Peak Found	High	Peak Found	Peak Found	Peak Found	Peak Found	High
High	Master Protein	A0A0L8G050	Uncharacterized protein OS=Octopus bimaculoides OX=37653 GN=OCBIM_22002922mg PE=3 SV=1	0	FALSE	105.569	17	18	712	18	826	93.7	5.47	1884.62	18			other molecular function	Pf00012	106880018	A0A0L8G050; obi:106880018		0	0	0.81	0.0978097	0.176596	15.06	9.21e+07	1.1839e+08	11.25	21.25	High	High	High	High	High	High	High	High	High	High	High	High	High	High	High	High	High
High	Master Protein	A0A0L8HXT9	Uncharacterized protein OS=Octopus bimaculoides OX=37653 GN=OCBIM_22002875mg PE=3 SV=1	0	FALSE	53.288	44	8	337	8	133	15.9	11.09	1052.07	8	protein metabolism;other metabolic processes	translational apparatus	other molecular function	Pf01655	106867942	A0A0L8HXT9; obi:106867942		0	0	1.16	0.295192	0.372651	23.22	5.34587e+07	4.70713e+07	49.92	48.52	High	High	High	High	High	High	High	High	High	High	High	High	High	High	High	High	High
High	Master Protein	A0A0L8G0J5	Uncharacterized protein OS=Octopus bimaculoides OX=37653 GN=OCBIM_22002873mg PE=4 SV=1	0.01	FALSE	3.268	3	1	1	1	491	55.1	7.31	2.36	1		other membranes				A0A0L8G0J5		0	0									Not Found	Not Found	High	Not Found	Not Found	Not Found	Not Found	Not Found	Not Found	Not Found	Not Found	Not Found	Not Found	Not Found	Not Found	Not Found	Not Found
High	Master Protein	A0A0L8HZ45	Uncharacterized protein OS=Octopus bimaculoides OX=37653 GN=OCBIM_22002791mg PE=3 SV=1	0	FALSE	58.831	21	8	221	8	398	41.4	8.54	581.21	8			other molecular function	Pf00108, Pf02803	106867910	A0A0L8HZ45; obi:106867910		0	0	1.527	0.050587	0.114393	19.51	3.79036e+07	2.63495e+07	26.84	8.21	High	High	High	High	High	High	High	High	High	High	High	High	High	High	High	High	High
High	Master Protein	A0A0L8HY34	Uncharacterized protein OS=Octopus bimaculoides OX=37653 GN=OCBIM_22002750mg PE=4 SV=1	0	FALSE	14.611	19	3	71	3	183	20	8.06	175.21	3					106867899	A0A0L8HY34; obi:106867899		0	0	7.787	0.0106329	0.0460478	35.1	1.89086e+07	2.98997e+06	33.33	34.55	High	High	High	Peak Found	High	Peak Found	High	High	High	High	High	High	High	High	High	High	High
High	Master Protein	A0A0L8HY76	Uncharacterized protein OS=Octopus bimaculoides OX=37653 GN=OCBIM_22002641mg PE=3 SV=1	0	FALSE	40.602	21	7	113	7	337	36.2	6.2	325.2	7	cell organization and biogenesis;transport	other membranes;mitochondrion	transporter activity	Pf01459	106867879	A0A0L8HY76; obi:106867879		0	0	0.789	0.22715	0.303687	34.77	2.71456e+07	3.81869e+07	47.99	20.75	High	High	High	High	High	High	High	High	High	High	High	High	High	High	High	High	High
High	Master Protein	A0A0L8HY47	Uncharacterized protein OS=Octopus bimaculoides OX=37653 GN=OCBIM_22002626mg PE=4 SV=1	0	FALSE	30.155	13	7	138	7	582	66	7.46	359.38	7				Pf13181, Pf13414	106867870	A0A0L8HY47; obi:106867870		0	0	4.422	0.03281	0.0867167	26.42	4.84509e+07	1.10089e+07	44.12	10.51	High	High	High	High	High	High	High	High	High	High	High	High	High	High	High	High	High
High	Master Protein	A0A0L8HY63	Uncharacterized protein OS=Octopus bimaculoides OX=37653 GN=OCBIM_22002625mg PE=3 SV=1	0.01	FALSE	3.2	4	1	19	1	244	29.2	9.66	23.93	1		mitochondrion;translational apparatus		Pf09812		A0A0L8HY63		0	0	2.274	0.173467	0.250003	76.63	1.16331e+06	766014	23.35	43.65	Peak Found	Peak Found	High	High	Not Found	Peak Found	Peak Found	Not Found	High	High	High	Not Found	High	High	High	Peak Found	Peak Found
High	Master Protein	A0A0L8HY60	Uncharacterized protein OS=Octopus bimaculoides OX=37653 GN=OCBIM_22002620mg PE=3 SV=1	0	FALSE	38.19	29	9	120	9	312	32.7	9.94	222.47	9	RNA metabolism OR transcription;other metabolic processes		nucleic acid binding activity;other molecular function	Pf01269	106867866	A0A0L8HY60		0	0	0.456	0.21517	0.29206	97.15	4.88855e+06	9.49259e+06	46.42	89.8	High	High	High	High	High	High	Peak Found	Peak Found	Peak Found	High	High	Peak Found	Peak Found	High	High	Peak Found	High
High	Master Protein	A0A0L8G0U0	Uncharacterized protein OS=Octopus bimaculoides OX=37653 GN=OCBIM_22002491mg PE=4 SV=1	0	FALSE	17.085	28	5	17	5	291	31.6	4.69	41.36	5				Pf01138, Pf03725	106879893	A0A0L8G0U0; obi:106879893		0	0	0.451	0.120262	0.199867	22.27	3.74171e+06	7.48199e+06	17.63	38.84	Peak Found	Peak Found	High	High	High	High	Peak Found	High	Peak Found	High	High	Peak Found	High	Peak Found	Not Found	Peak Found	Peak Found
High	Master Protein	A0A0L8G171	Uncharacterized protein OS=Octopus bimaculoides OX=37653 GN=OCBIM_22002466mg PE=4 SV=1	0.007	FALSE	3.485	4	1	2	1	255	28.4	4.78	4.45	1						A0A0L8G171		0	0									Not Found	Not Found	High	Not Found	Not Found	Not Found	Not Found	Not Found	Not Found	Not Found	Not Found	Not Found	Not Found	Not Found	Not Found	Not Found	Not Found
High	Master Protein	A0A0L8HYH4	Uncharacterized protein OS=Octopus bimaculoides OX=37653 GN=OCBIM_22002421mg PE=4 SV=1	0.006	FALSE	4.328	15	1	14	1	73	8.7	9.85	35.61	1				Pf10195		A0A0L8HYH4		0	0	1.038	0.357535	0.430472	15.21	1.92785e+06	1.10458e+06	51.81	68.92	Peak Found	Peak Found	Peak Found	Not Found	Peak Found	Peak Found	Peak Found	Peak Found	Peak Found	Peak Found	Peak Found	Peak Found	Peak Found	Peak Found	Peak Found	Peak Found	High
High	Master Protein	A0A0L8HYP5	Uncharacterized protein OS=Octopus bimaculoides OX=37653 GN=OCBIM_22002209mg PE=3 SV=1	0	FALSE	31.212	32	9	202	9	211	24.7	11.41	397.12	9	protein metabolism;other metabolic processes	translational apparatus	other molecular function	Pf01294	106867793	A0A0L8HYP5; obi:106867793		0	0	0.28	0.000700953	0.0154901	29.24	2.57171e+07	9.22996e+07	37.94	6.76	High	High	High	High	High	High	High	High	High	High	High	High	High	High	High	High	High
High	Master Protein	A0A0L8G1T6	Uncharacterized protein OS=Octopus bimaculoides OX=37653 GN=OCBIM_22002184mg PE=3 SV=1	0	FALSE	38.929	12	7	315	7	543	60.4	5.99	752.21	7				Pf00168, Pf07002	106879802	A0A0L8G1T6		0	0	0.691	0.00537803	0.0338727	5.71	6.02597e+07	8.38356e+07	33.47	23.79	High	High	High	High	High	High	High	High	High	High	High	High	High	High	High	High	High
High	Master Protein	A0A0L8HZV3	Uncharacterized protein OS=Octopus bimaculoides OX=37653 GN=OCBIM_22002107mg PE=3 SV=1	0	FALSE	17.379	8	4	17	1	722	81.3	6.04	43.45	4				Pf10257, Pf19311, Pf19314		A0A0L8HZV3		0	0									Not Found	Not Found	Not Found	Not Found	Not Found	Not Found	High	Not Found	Not Found	Not Found	High	High	Not Found	Not Found	Not Found	Not Found	Not Found
High	Master Protein	A0A0L8G2Q9	Uncharacterized protein OS=Octopus bimaculoides OX=37653 GN=OCBIM_22002059mg PE=4 SV=1	0	FALSE	17.077	4	5	27	5	1168	134.2	6.43	45.26	5	signal transduction		other molecular function	Pf00531, Pf08477, Pf13855, Pf16095	106879762	A0A0L8G2Q9; obi:106879762		0	0	8.91	0.0020933	0.0244829	38.96	7.52669e+06	974878	16.35	50.8	Peak Found	Peak Found	High	High	Peak Found	Peak Found	High	Peak Found	High	Peak Found	High	High	Peak Found	Peak Found	Peak Found	Peak Found	High
High	Master Protein	A0A0L8G1H6	Uncharacterized protein OS=Octopus bimaculoides OX=37653 GN=OCBIM_22002056mg PE=4 SV=1	0	FALSE	109.666	21	24	542	1	1460	162.4	6.24	1407.4	24	other metabolic processes		other molecular function	Pf00117, Pf00988, Pf02142, Pf02786, Pf02787		A0A0L8G1H6		0	0	0.038	0.00033245	0.0142821	41.78	6.2031e+06	1.64233e+08	60.37	10.77	High	Peak Found	High	Peak Found	High	High	High	High	High	High	Peak Found	High	High	High	High	High	High
High	Master Protein	A0A0L8HYT7	Uncharacterized protein OS=Octopus bimaculoides OX=37653 GN=OCBIM_22002002mg PE=4 SV=1	0.006	FALSE	4.425	10	1	64	1	105	11.4	5.08	166.25	1		non-structural extracellular	other molecular function	Pf01382		A0A0L8HYT7		0	0	2.062	0.34549	0.418458	77.65	4.66946e+06	2.8519e+06	37.15	56.61	High	High	Not Found	High	Peak Found	High	High	High	High	High	High	High	High	High	High	High	Peak Found
High	Master Protein	A0A0L8G277	Uncharacterized protein OS=Octopus bimaculoides OX=37653 GN=OCBIM_22001879mg PE=4 SV=1	0	FALSE	7.624	5	2	2	2	554	62	7.61	5.22	2		nucleus		Pf00249, Pf01448	106879701	A0A0L8G277; obi:106879701		0	0	100			0	3.06132e+06		71.11		Not Found	Not Found	High	Peak Found	Not Found	Not Found	Not Found	Not Found	Not Found	Not Found	Peak Found	Peak Found	Not Found	Not Found	Peak Found	Peak Found	Peak Found
High	Master Protein	A0A0L8G1U2	Uncharacterized protein OS=Octopus bimaculoides OX=37653 GN=OCBIM_22001876mg PE=3 SV=1	0.001	FALSE	5.172	13	1	48	1	61	6.6	10.13	91.36	1	other metabolic processes;transport	other membranes;mitochondrion	transporter activity	Pf04627		A0A0L8G1U2		0	0	1.579	0.0598499	0.127421	32.17	1.87827e+07	1.30309e+07	31.71	32.08	High	High	High	High	High	High	High	High	High	High	High	High	High	High	High	High	High
High	Master Protein	A0A0L8HYW8	Uncharacterized protein OS=Octopus bimaculoides OX=37653 GN=OCBIM_22001854mg PE=4 SV=1	0	FALSE	10.653	10	2	98	2	184	21.2	8.12	216.27	2		non-structural extracellular	other molecular function	Pf02819		A0A0L8HYW8		0	0	1.206	0.231049	0.307527	25.73	1.47226e+07	1.45773e+07	36.34	25.39	High	High	High	High	High	High	High	High	High	High	High	High	High	High	High	High	High
High	Master Protein	A0A0L8HYR9	Uncharacterized protein OS=Octopus bimaculoides OX=37653 GN=OCBIM_22001819mg PE=4 SV=1	0	FALSE	31.608	23	7	62	7	346	38.5	7.52	142.79	7					106867748	A0A0L8HYR9; obi:106867748		0	0	0.122	0.629611	0.683614	899.19	1.0608e+08	1.16851e+09	116.13	22.94	Peak Found	High	High	High	High	High	Peak Found	High	High	High	High	High	High	Peak Found	High	High	High
High	Master Protein	A0A0L8G3A3	Uncharacterized protein OS=Octopus bimaculoides OX=37653 GN=OCBIM_22001744mg PE=4 SV=1	0	FALSE	18.524	6	4	194	1	618	70.8	5.39	493.04	4				Pf00092, Pf08487		A0A0L8G3A3		0	0	100			0	70541.8		70.38		Peak Found	High	Not Found	Not Found	Not Found	Not Found	Peak Found	Peak Found	Peak Found	Not Found	Not Found	Not Found	Peak Found	Peak Found	Not Found	Not Found	Peak Found
High	Master Protein	A0A0L8G3A7	Uncharacterized protein OS=Octopus bimaculoides OX=37653 GN=OCBIM_22001733mg PE=3 SV=1	0	FALSE	40.391	51	6	80	6	148	17.4	6.11	267.95	6	RNA metabolism OR transcription;other metabolic processes	nucleus		Pf02792	106879653	A0A0L8G3A7; obi:106879653		0	0	0.628	0.727993	0.764707	56.79	8.70535e+06	1.23821e+07	78.7	44.77	High	High	High	High	High	High	High	High	High	High	High	High	High	High	High	High	High
High	Master Protein	A0A0L8HYX4	Uncharacterized protein OS=Octopus bimaculoides OX=37653 GN=OCBIM_22001692mg PE=4 SV=1	0	FALSE	77.016	18	18	251	17	1217	135.2	5.22	508.35	18		nucleus	nucleic acid binding activity	Pf03178, Pf10433	106867716	A0A0L8HYX4; obi:106867716		0	0	11.16	0.0982986	0.177298	119.6	6.70148e+07	6.11954e+06	75.21	43.26	High	High	High	High	High	High	High	High	High	High	High	High	High	High	High	High	High
High	Master Protein	A0A0L8G2G6	Uncharacterized protein OS=Octopus bimaculoides OX=37653 GN=OCBIM_22001684mg PE=4 SV=1	0	FALSE	44.616	27	11	118	11	431	49.2	7.55	201.11	11	signal transduction;other biological processes	cytosol	signal transduction activity or receptor binding;other molecular function		106879639	A0A0L8G2G6; obi:106879639		0	0	1.175	0.871348	0.888702	11.52	9.59277e+06	1.02432e+07	46.82	25.35	High	High	High	High	High	High	High	High	High	High	High	High	High	High	High	High	High
High	Master Protein	A0A0L8G234	Uncharacterized protein OS=Octopus bimaculoides OX=37653 GN=OCBIM_22001682mg PE=3 SV=1	0	FALSE	44.252	16	7	235	1	534	59.9	8.75	639.77	7			other molecular function	Pf00755		A0A0L8G234		0	0	2.403	0.00687361	0.037659	23.1	1.39353e+08	6.74946e+07	19.47	34.31	Peak Found	Peak Found	Peak Found	Peak Found	High	High	High	High	High	Peak Found	High	High	Peak Found	High	High	Peak Found	Peak Found
High	Master Protein	A0A0L8G2K8	Uncharacterized protein OS=Octopus bimaculoides OX=37653 GN=OCBIM_22001670mg PE=4 SV=1	0.01	FALSE	3.2	7	1	8	1	406	45.8	9.28	25.25	1						A0A0L8G2K8		0	0	100			0	5.87835e+06		65.05		High	Not Found	High	Peak Found	Not Found	High	High	Peak Found	Not Found	High	Not Found	Not Found	Peak Found	High	Not Found	Not Found	High
High	Master Protein	A0A0L8HZ66	Uncharacterized protein OS=Octopus bimaculoides OX=37653 GN=OCBIM_22001661mg PE=4 SV=1	0	FALSE	10.264	8	3	54	3	376	41.8	9.06	116.42	3						A0A0L8HZ66		0	0	0.041	0.141783	0.222139	147.1	3.87373e+06	1.01512e+08	10.3	98.14	High	Not Found	High	Peak Found	High	High	High	High	High	High	High	High	High	Peak Found	Peak Found	High	High
High	Master Protein	A0A0L8HYZ1	Uncharacterized protein OS=Octopus bimaculoides OX=37653 GN=OCBIM_22001650mg PE=3 SV=1	0	FALSE	65.539	43	9	910	9	195	21.8	7.4	2369.98	9				Pf03096		A0A0L8HYZ1		0	0	4.05	0.0158274	0.0574374	37.4	9.46591e+08	2.11838e+08	30.25	12.01	High	High	High	High	High	High	High	High	High	High	High	High	High	High	High	High	High
High	Master Protein	A0A0L8I0L2	Uncharacterized protein OS=Octopus bimaculoides OX=37653 GN=OCBIM_22001453mg PE=3 SV=1	0	FALSE	44.528	33	9	248	9	321	36.3	5.5	663.17	9	transport			Pf14938	106867665	A0A0L8I0L2; obi:106867665		0	0	0.012	0.000911977	0.0171077	30.86	2.99345e+07	3.77757e+09	79.17	15.54	High	High	High	High	High	High	High	High	High	High	High	High	High	High	High	High	High
High	Master Protein	A0A0L8G441	Uncharacterized protein OS=Octopus bimaculoides OX=37653 GN=OCBIM_22001180mg PE=4 SV=1	0.001	FALSE	5.915	31	1	1	1	108	11.8	4.63	5.3	1						A0A0L8G441		0	0									Not Found	Not Found	Not Found	Not Found	Not Found	Not Found	Not Found	Not Found	Not Found	Not Found	Not Found	High	Not Found	Not Found	Not Found	Not Found	Not Found
High	Master Protein	A0A0L8HZQ6	Uncharacterized protein OS=Octopus bimaculoides OX=37653 GN=OCBIM_22001154mg PE=3 SV=1	0	FALSE	8.036	11	2	30	2	188	21.9	8.65	47.86	2	protein metabolism;other metabolic processes		other molecular function	Pf00782	106867604	A0A0L8HZQ6		0	0	2.371	0.0754697	0.147826	34.95	2.88331e+06	1.25374e+06	42.01	10.03	Peak Found	High	High	High	Peak Found	High	Peak Found	High	High	High	High	High	High	High	High	Peak Found	High
High	Master Protein	A0A0L8G2Y2	Uncharacterized protein OS=Octopus bimaculoides OX=37653 GN=OCBIM_22001116mg PE=3 SV=1	0	FALSE	24.353	10	5	239	5	620	69.5	7.61	644.28	5	transport	plasma membrane;other membranes		Pf03189		A0A0L8G2Y2		0	0	3.116	0.00274588	0.0264823	15.99	2.11601e+07	7.01345e+06	25.83	41.91	High	High	High	High	High	High	High	High	High	High	High	High	High	High	High	High	High
High	Master Protein	A0A0L8G3H7	Uncharacterized protein OS=Octopus bimaculoides OX=37653 GN=OCBIM_22001110mg PE=4 SV=1	0	FALSE	9.616	5	3	7	3	610	70.2	7.05	14.38	3	other metabolic processes	other membranes	other molecular function	Pf01734		A0A0L8G3H7		0	0	5.3	0.0079136	0.0403662	43.99	1.62641e+06	320865	21.64	63.82	Not Found	Not Found	High	Peak Found	Not Found	Not Found	Not Found	Peak Found	Peak Found	Peak Found	High	High	Not Found	Not Found	Peak Found	Peak Found	Not Found
High	Master Protein	A0A0L8G2Z2	Uncharacterized protein OS=Octopus bimaculoides OX=37653 GN=OCBIM_22001108mg PE=4 SV=1	0	FALSE	17.155	11	3	60	3	410	46.5	6.39	198.78	3				Pf01753, Pf13637	106879486	A0A0L8G2Z2; obi:106879486		0	0	1.792	0.0029738	0.0268969	17.52	1.83637e+06	1.08865e+06	22.28	33.09	High	High	High	High	High	Peak Found	High	High	Not Found	High	High	High	Not Found	Peak Found	High	High	High
High	Master Protein	A0A0L8G3I0	Uncharacterized protein OS=Octopus bimaculoides OX=37653 GN=OCBIM_22001052mg PE=4 SV=1	0	FALSE	26.732	11	6	58	1	526	56.9	5.26	131.7	6					106879466	A0A0L8G3I0; obi:106879466		0	2	1.803	0.027377	0.0776898	30.26	3.02425e+06	1.57438e+06	30.96	30.91	High	High	High	High	High	High	High	High	High	Peak Found	High	High	High	High	Peak Found	High	High
High	Master Protein	A0A0L8G382	Uncharacterized protein OS=Octopus bimaculoides OX=37653 GN=OCBIM_22001033mg PE=3 SV=1	0.007	FALSE	3.689	1	1	40	1	922	106.3	5.01	89.66	1	RNA metabolism OR transcription;other metabolic processes	other cell component		Pf05997	106879446	A0A0L8G382		0	0	3.348	0.000958513	0.0174946	21.74	5.81377e+07	1.67047e+07	7.74	13.61	High	High	High	Peak Found	High	Peak Found	High	Peak Found	Peak Found	High	Peak Found	Peak Found	Peak Found	Peak Found	Peak Found	Peak Found	Peak Found
High	Master Protein	A0A0L8G3K2	Uncharacterized protein OS=Octopus bimaculoides OX=37653 GN=OCBIM_22001014mg PE=3 SV=1	0	FALSE	38.528	8	7	193	3	969	110.1	7.28	548.88	7			other molecular function	Pf00012	106879450	A0A0L8G3K2; obi:106879450		0	4	4.845	0.000245484	0.0140159	19.2	2.88326e+07	6.13577e+06	6.62	15.22	High	High	High	High	High	High	Peak Found	High	High	High	High	High	High	High	High	High	High
High	Master Protein	A0A0L8HZQ4	Uncharacterized protein OS=Octopus bimaculoides OX=37653 GN=OCBIM_22000940mg PE=4 SV=1	0.007	FALSE	3.823	4	1	19	1	278	31.7	9.23	37.43	1				Pf02469		A0A0L8HZQ4		0	0	0.72	0.341126	0.414834	53.05	646865	1.06371e+06	49.55	17.86	High	High	High	High	Peak Found	Peak Found	High	High	High	High	High	High	High	Peak Found	Peak Found	High	High
High	Master Protein	A0A0L8G3R4	Uncharacterized protein OS=Octopus bimaculoides OX=37653 GN=OCBIM_22000937mg PE=4 SV=1	0.007	FALSE	3.481	3	1	60	1	242	27.7	6.79	115.28	1			other molecular function	Pf13202	106879429	A0A0L8G3R4; obi:106879429		0	0	3.614	0.00848904	0.0413274	13.14	1.86379e+07	5.2957e+06	28.71	20.32	High	High	High	High	High	High	High	High	High	High	High	High	High	High	High	High	High
High	Master Protein	A0A0L8G494	Uncharacterized protein OS=Octopus bimaculoides OX=37653 GN=OCBIM_22000784mg PE=3 SV=1	0.008	FALSE	3.504	8	1	20	1	108	12.5	8.98	46.55	1		nucleus		Pf05186		A0A0L8G494		0	0	13.57	0.100996	0.179912	60.93	4.8994e+06	694722	62.46	38.6	High	High	High	High	High	High	Peak Found	Peak Found	Peak Found	Peak Found	High	High	High	High	High	Peak Found	High
High	Master Protein	A0A0L8I109	Uncharacterized protein OS=Octopus bimaculoides OX=37653 GN=OCBIM_22000775mg PE=3 SV=1	0	FALSE	20.004	16	6	48	1	430	48.2	8.76	103	6	transport			Pf12783, Pf16213		A0A0L8I109		0	0									Not Found	Not Found	Not Found	Not Found	Not Found	Not Found	Not Found	Not Found	Not Found	Not Found	Not Found	Not Found	Not Found	High	Not Found	Not Found	Not Found
High	Master Protein	A0A0L8I153	Uncharacterized protein OS=Octopus bimaculoides OX=37653 GN=OCBIM_22000742mg PE=3 SV=1	0	FALSE	41.895	17	10	105	10	803	87.9	6.87	237.73	10		other cell component	other molecular function	Pf00630, Pf00643, Pf01436, Pf13445	106867554	A0A0L8I153		0	0	6.998	0.177612	0.254585	6.6	3.42507e+07	5.24468e+06	23.71	137.6	High	High	High	High	High	High	High	High	High	High	High	High	High	High	High	High	High
High	Master Protein	A0A0L8G4B4	Uncharacterized protein OS=Octopus bimaculoides OX=37653 GN=OCBIM_22000685mg PE=3 SV=1	0	FALSE	1635.04	62	192	10441	7	2415	279.1	5.1	35324.1	192	cell organization and biogenesis	cytoskeleton;other cell component	cytoskeletal activity;other molecular function	Pf00018, Pf00435, Pf08726, Pf13499		A0A0L8G4B4		0	187	1.256	0.111202	0.191726	21.28	3.52862e+09	2.65083e+09	26.81	11.43	High	High	High	High	High	High	High	High	High	High	High	High	High	High	High	High	High
High	Master Protein	A0A0L8G4F8	Uncharacterized protein OS=Octopus bimaculoides OX=37653 GN=OCBIM_22000567mg PE=4 SV=1	0	FALSE	25.485	15	4	95	4	381	41.7	4.64	247.08	4				Pf07646, Pf13415, Pf13418	106879303	A0A0L8G4F8; obi:106879303		0	0	3.357	0.00557252	0.0344212	14.61	5.08634e+06	1.61317e+06	27.06	32.71	High	High	High	High	High	High	High	High	High	High	High	High	High	High	High	High	High
High	Master Protein	A0A0L8I196	Uncharacterized protein OS=Octopus bimaculoides OX=37653 GN=OCBIM_22000518mg PE=4 SV=1	0	FALSE	75.408	30	12	376	1	483	52.1	6.55	1152.63	12			other molecular function	Pf01039	106867520	A0A0L8I196		0	0	0.708	0.451431	0.521834	67.39	366350	500342	45.67	80.06	High	High	High	High	High	High	High	High	High	High	High	High	Not Found	High	Peak Found	Not Found	Peak Found
High	Master Protein	A0A0L8I022	Uncharacterized protein OS=Octopus bimaculoides OX=37653 GN=OCBIM_22000427mg PE=3 SV=1	0	FALSE	7.993	6	2	41	2	329	37	6.35	78.2	2			other molecular function	Pf01408, Pf02894	106867507	A0A0L8I022; obi:106867507		0	0	1.214	0.347061	0.419746	39.53	6.76943e+06	5.21462e+06	32.59	20.3	Peak Found	Peak Found	High	High	High	High	High	High	High	High	High	High	High	High	Peak Found	High	High
High	Master Protein	A0A0L8G452	Uncharacterized protein OS=Octopus bimaculoides OX=37653 GN=OCBIM_22000423mg PE=4 SV=1	0	FALSE	11.661	8	3	53	3	389	44.4	7.36	107.25	3	cell organization and biogenesis	mitochondrion		Pf13424	106879250	A0A0L8G452; obi:106879250		0	0	100			0	3.50403e+06	259594	40.03		High	High	High	High	High	High	High	High	High	High	High	High	High	High	High	High	High
High	Master Protein	A0A0L8G4U7	Uncharacterized protein OS=Octopus bimaculoides OX=37653 GN=OCBIM_22000383mg PE=4 SV=1	0	FALSE	179.697	12	29	1487	1	2615	293.8	4.44	3521.2	29		other membranes		Pf07679		A0A0L8G4U7		0	0	0.836	0.244176	0.321512	16.14	2.65805e+07	3.21774e+07	6.53	23.42	High	High	High	High	High	High	High	High	High	High	High	High	High	High	High	High	High
High	Master Protein	A0A0L8G5K6	Uncharacterized protein OS=Octopus bimaculoides OX=37653 GN=OCBIM_22000375mg PE=4 SV=1	0	FALSE	233.836	29	33	1534	2	1001	114.9	5.73	4762.42	33				Pf00435, Pf07679		A0A0L8G5K6		0	0	1.821	0.19746	0.27273	93.95	5.25974e+07	2.64325e+07	84.97	30.08	High	High	High	High	High	High	High	High	High	High	High	High	High	High	High	High	High
High	Master Protein	A0A0L8G4W0	Uncharacterized protein OS=Octopus bimaculoides OX=37653 GN=OCBIM_22000328mg PE=3 SV=1	0	FALSE	44.776	24	6	137	1	389	44.2	6.09	442.67	6			other molecular function	Pf05761		A0A0L8G4W0		0	0	29.011	0.123751	0.202864	244.1	2.45208e+06	348834	23.07	25.19	Peak Found	Not Found	Peak Found	High	High	High	High	High	High	High	High	High	High	Peak Found	Peak Found	High	High
High	Master Protein	A0A0L8G4M6	Uncharacterized protein OS=Octopus bimaculoides OX=37653 GN=OCBIM_22000216mg PE=4 SV=1	0	FALSE	511.84	15	64	3830	6	4786	524.8	5.67	10910.4	64			other molecular function	Pf00008, Pf00047, Pf00052, Pf00053, Pf00054, Pf00057, Pf07679, Pf13927		A0A0L8G4M6		0	0	0.066	0.00173076	0.0222734	68.19	9.92267e+06	1.52665e+08	38.9	14.9	High	High	Peak Found	High	High	Peak Found	High	Peak Found	High	High	Peak Found	High	High	High	High	High	High
High	Master Protein	A0A0L8G4W2	Uncharacterized protein OS=Octopus bimaculoides OX=37653 GN=OCBIM_22000042mg PE=3 SV=1	0	FALSE	36.815	48	6	247	6	130	14.9	6.58	720.77	6			nucleic acid binding activity	Pf01984	106879103	A0A0L8G4W2; obi:106879103		0	0	0.602	0.0560525	0.121926	33.52	2.83195e+07	5.21663e+07	36.25	13.63	High	High	High	High	High	High	High	High	High	High	High	High	High	High	High	High	High
High	Master Protein	A0A7E6FTT3	uncharacterized protein LOC118768488 OS=Octopus vulgaris OX=6645 GN=LOC118768488 PE=4 SV=1	0.008	FALSE	3.358	0	1	37	1	3141	358.6	9.42	65.77	1	transport		transporter activity	Pf00094, Pf06448, Pf08742		A0A7E6FTT3	LOC118768488	0	0	1.147	0.42119	0.49416	112.31	1.33748e+06	2.2735e+06	13.43	73.59	Not Found	Peak Found	Not Found	Peak Found	Not Found	Peak Found	Not Found	High	High	Peak Found	Peak Found	Peak Found	Not Found	Not Found	Peak Found	Peak Found	High
High	Master Protein	A0A7E6FJA4	uncharacterized protein LOC118767389 OS=Octopus vulgaris OX=6645 GN=LOC118767389 PE=4 SV=1	0	FALSE	12.622	8	3	97	3	306	35.9	5.34	272.03	3						A0A7E6FJA4	LOC118767389	0	0	5.665	0.214413	0.291267	10.39	2.68481e+07	5.56237e+06	101.01	101.96	High	High	High	High	Peak Found	Peak Found	High	High	High	High	High	High	High	High	High	High	High
High	Master Protein	A0A7E6FH92	uncharacterized protein LOC118767140 OS=Octopus vulgaris OX=6645 GN=LOC118767140 PE=4 SV=1	0.006	FALSE	4.944	8	1	1	1	167	19.5	5.12	3.56	1						A0A7E6FH92	LOC118767140	0	0									Not Found	Not Found	Not Found	Not Found	Not Found	Not Found	Not Found	Not Found	Not Found	Not Found	Not Found	Not Found	Not Found	Not Found	Not Found	Not Found	Not Found
High	Master Protein	A0A7E6FFN3	uncharacterized protein LOC118766775 isoform X3 OS=Octopus vulgaris OX=6645 GN=LOC118766775 PE=4 SV=1	0.001	FALSE	5.185	5	1	37	1	793	85.9	5.27	122.35	1						A0A7E6FFN3	LOC118766775	0	0	0.813	0.394817	0.467958	75.62	2.1002e+06	3.664e+06	69.64	53.74	High	High	High	High	High	High	Peak Found	Peak Found	High	Peak Found	Not Found	High	High	High	High	High	High
High	Master Protein	A0A7E6EUU7	uncharacterized protein LOC118763595 OS=Octopus vulgaris OX=6645 GN=LOC118763595 PE=4 SV=1	0	FALSE	13.804	13	2	180	2	96	10.7	4.91	537.1	2						A0A7E6EUU7	LOC118763595	0	0	5.502	0.00711499	0.0381298	9.21	4.5208e+08	8.17119e+07	28.34	20.49	High	High	High	High	High	High	High	High	High	High	High	High	High	High	High	High	High
High	Master Protein	A0A6P7U3S2	uncharacterized protein LOC115232683 OS=Octopus vulgaris OX=6645 GN=LOC115232683 PE=4 SV=1	0.008	FALSE	3.883	7	1	1	1	197	22.7	7.15	2.59	1						A0A6P7U3S2	LOC115232683	0	0	100			0	681533	262597	27.22		Peak Found	Not Found	Not Found	Not Found	Not Found	Not Found	Not Found	Not Found	Not Found	Not Found	Peak Found	Peak Found	Not Found	Not Found	Not Found	Peak Found	Peak Found
High	Master Protein	A0A6P7U3R4	uncharacterized protein LOC115232673 isoform X2 OS=Octopus vulgaris OX=6645 GN=LOC115232673 PE=4 SV=1	0.007	FALSE	4.13	3	1	3	1	376	42	6.06	6.63	1		other membranes		Pf06809		A0A6P7U3R4	LOC115232673	0	0	100			0	2.12717e+06	1.19312e+06	14.58		Peak Found	Not Found	Peak Found	High	Not Found	Not Found	Peak Found	Not Found	Not Found	Not Found	High	High	Not Found	Not Found	Peak Found	Not Found	Not Found
High	Master Protein	A0A6P7U135	uncharacterized protein LOC115232589 OS=Octopus vulgaris OX=6645 GN=LOC115232589 PE=4 SV=2	0	FALSE	8.11	13	2	40	2	168	19.5	8.94	68.02	2	other biological processes	other membranes		Pf17064		A0A6P7U135	LOC115232589	0	0	5.299	0.0835263	0.158594	52.84	1.56514e+06	146395	105.68	140.42	High	High	High	High	High	High	High	High	High	High	High	High	High	Peak Found	High	High	High
High	Master Protein	A0A6P7U0V7	uncharacterized protein LOC115232540 isoform X2 OS=Octopus vulgaris OX=6645 GN=LOC115232540 PE=4 SV=1	0	FALSE	23.329	42	5	82	5	136	15.9	8.19	258.56	5						A0A6P7U0V7	LOC115232540	0	0	1.073	0.771929	0.804179	42.97	3.49458e+06	3.6899e+06	92.73	37.93	High	High	High	High	High	High	High	High	High	High	High	High	High	High	High	High	High
High	Master Protein	A0A6P7UBG4	uncharacterized protein LOC115232499 OS=Octopus vulgaris OX=6645 GN=LOC115232499 PE=4 SV=1	0.007	FALSE	3.533	2	1	3	1	379	40.7	6.89	5.06	1		other membranes		Pf00431		A0A6P7UBG4	LOC115232499	0	0	0.026	0.00417887	0.0297601	87.32	449447	1.90755e+07	61.91	23.25	Peak Found	Peak Found	High	High	Not Found	Not Found	Peak Found	Not Found	Peak Found	Peak Found	Peak Found	High	Peak Found	Peak Found	Not Found	Peak Found	Peak Found
High	Master Protein	A0A6P7U2G4	uncharacterized protein LOC115232424 OS=Octopus vulgaris OX=6645 GN=LOC115232424 PE=4 SV=1	0	FALSE	35.354	10	5	165	5	581	67.4	5.62	546.27	5				Pf05960		A0A6P7U2G4	LOC115232424	0	0	1.144	0.181966	0.258666	8.26	2.29566e+07	1.89052e+07	19.12	9.21	High	High	High	High	High	High	High	High	High	High	High	High	High	High	High	High	High
High	Master Protein	A0A6P7UAL1	uncharacterized protein LOC115232310 OS=Octopus vulgaris OX=6645 GN=LOC115232310 PE=4 SV=1	0.007	FALSE	4.183	2	1	1	1	584	68	5.47	2.37	1	cell organization and biogenesis;protein metabolism		other molecular function	Pf02214		A0A6P7UAL1	LOC115232310	0	0									Not Found	Not Found	Not Found	Not Found	Not Found	Not Found	Not Found	Not Found	Not Found	Not Found	Not Found	Not Found	Not Found	Not Found	Not Found	High	Not Found
High	Master Protein	A0A6P7U1I7	uncharacterized protein LOC115232082 isoform X2 OS=Octopus vulgaris OX=6645 GN=LOC115232082 PE=4 SV=1	0.006	FALSE	4.908	11	1	13	1	123	13.7	7.94	35.84	1	other biological processes			Pf17064		A0A6P7U1I7	LOC115232082	0	0	4.801	0.077655	0.150043	65.24	2.11588e+06	719401	35.31	25.04	High	High	High	High	High	High	Peak Found	High	Peak Found	High	Peak Found	Not Found	High	High	Not Found	High	Not Found
High	Master Protein	A0A6P7U1G4	uncharacterized protein LOC115232051 OS=Octopus vulgaris OX=6645 GN=LOC115232051 PE=4 SV=2	0.007	FALSE	3.685	2	1	2	1	505	58.8	9.28	0	1						A0A6P7U1G4	LOC115232051	0	0	0.01			0		505056		23.68	Not Found	Not Found	Not Found	Not Found	Not Found	Not Found	Not Found	Not Found	Not Found	Not Found	Not Found	Not Found	Not Found	Not Found	Not Found	Not Found	Not Found
High	Master Protein	A0A7E6FAZ2	uncharacterized protein LOC115231992 isoform X1 OS=Octopus vulgaris OX=6645 GN=LOC115231992 PE=4 SV=1	0	FALSE	29.329	9	6	34	6	672	77.8	7.8	89.18	6						A0A7E6FAZ2	LOC115231992	0	0	3.314	0.411536	0.484439	64.13	4.32768e+06	1.1742e+06	168.98	147.56	Peak Found	Peak Found	High	High	High	High	Peak Found	High	High	High	High	High	Peak Found	Peak Found	Peak Found	Peak Found	High
High	Master Protein	A0A6P7U196	uncharacterized protein LOC115231982 OS=Octopus vulgaris OX=6645 GN=LOC115231982 PE=4 SV=1	0	FALSE	9.95	14	3	35	3	221	25.1	8.87	56.27	3		other membranes				A0A6P7U196	LOC115231982	0	0	0.053	9.77889e-06	0.0140159	4.62	4.4145e+06	8.26948e+07	10.16	3.39	Peak Found	High	High	High	High	High	High	High	High	High	High	High	Peak Found	Peak Found	High	High	High
High	Master Protein	A0A6P7TXI1	uncharacterized protein LOC115231207 OS=Octopus vulgaris OX=6645 GN=LOC115231207 PE=4 SV=2	0.006	FALSE	4.837	3	1	204	1	325	36	8.38	374.44	1				Pf00595		A0A6P7TXI1	LOC115231207	0	0	0.975	0.513097	0.576711	11.05	1.88145e+08	1.96121e+08	9.44	20.48	High	High	High	High	High	High	High	High	High	High	High	High	High	High	High	High	High
High	Master Protein	A0A6P7TZ20	uncharacterized protein LOC115231104 OS=Octopus vulgaris OX=6645 GN=LOC115231104 PE=4 SV=1	0	FALSE	6.62	3	1	68	1	382	43.4	7.83	240.97	1						A0A6P7TZ20	LOC115231104	0	0	1.92	0.0195876	0.0637567	34.77	3.43514e+06	1.78869e+06	88.96	127	Peak Found	Peak Found	Peak Found	Peak Found	Peak Found	Peak Found	High	High	High	High	High	High	High	High	High	High	High
High	Master Protein	A0A6P7TX95	uncharacterized protein LOC115231083 isoform X3 OS=Octopus vulgaris OX=6645 GN=LOC115231083 PE=4 SV=1	0	FALSE	19.156	14	4	14	1	442	49.4	6.9	39.48	4	other biological processes					A0A6P7TX95	LOC115231083	0	2	0.55	0.0142421	0.0535504	25.22	1.79542e+06	3.26304e+06	55.85	11.98	Peak Found	Not Found	High	High	Peak Found	Peak Found	Peak Found	Peak Found	Peak Found	Peak Found	High	High	Not Found	Peak Found	Not Found	Not Found	Not Found
High	Master Protein	A0A6P7U3X8	uncharacterized protein LOC115231037 isoform X1 OS=Octopus vulgaris OX=6645 GN=LOC115231037 PE=4 SV=1	0	FALSE	7.02	5	2	4	2	398	42.4	7.37	6.84	2	other metabolic processes;transport	non-structural extracellular	other molecular function	Pf06951		A0A6P7U3X8	LOC115231037	0	0	1.906	0.00473123	0.0316257	14.89	2.27368e+06	1.11503e+06	7.07	16.22	Not Found	Not Found	Peak Found	Not Found	Peak Found	Not Found	Peak Found	Not Found	Peak Found	Peak Found	Peak Found	Peak Found	Not Found	Peak Found	Peak Found	Peak Found	High
High	Master Protein	A0A6P7U5B8	uncharacterized protein LOC115230720 OS=Octopus vulgaris OX=6645 GN=LOC115230720 PE=4 SV=1	0	FALSE	53.902	6	13	423	10	2129	243.9	9.48	850.52	13	transport		transporter activity	Pf06448, Pf09172		A0A6P7U5B8	LOC115230720	0	3	0.946	0.645618	0.691781	52.1	7.54217e+07	6.70445e+07	60.23	82.3	High	High	High	High	High	High	High	High	High	High	High	High	High	High	High	High	High
High	Master Protein	A0A6P7U6S5	uncharacterized protein LOC115230675 OS=Octopus vulgaris OX=6645 GN=LOC115230675 PE=4 SV=2	0	FALSE	20.804	17	2	93	2	151	16.7	9.01	424.82	2				Pf00595		A0A6P7U6S5	LOC115230675	0	0	0.605	0.0636137	0.13135	56.13	8.17356e+07	1.25117e+08	61.69	31.38	High	High	High	High	High	High	High	High	High	High	High	High	High	High	High	High	High
High	Master Protein	A0A6P7U539	uncharacterized protein LOC115230636 OS=Octopus vulgaris OX=6645 GN=LOC115230636 PE=4 SV=1	0	FALSE	21.112	23	3	148	3	100	11.2	9.89	370.12	3						A0A6P7U539	LOC115230636	0	0	0.134	0.230575	0.307194	99.68	2.34914e+07	1.75412e+08	25.13	126.25	High	High	High	High	High	High	High	High	High	High	High	High	High	Peak Found	High	High	High
High	Master Protein	A0A6P7U5Z7	uncharacterized protein LOC115230340 OS=Octopus vulgaris OX=6645 GN=LOC115230340 PE=4 SV=2	0.007	FALSE	3.768	2	1	1	1	465	51	5.27	1.74	1		other membranes				A0A6P7U5Z7	LOC115230340	0	0									Not Found	Not Found	Not Found	Not Found	Not Found	Not Found	Not Found	Not Found	Not Found	Not Found	Not Found	High	Not Found	Not Found	Not Found	Not Found	Not Found
High	Master Protein	A0A6P7U2T3	uncharacterized protein LOC115229643 OS=Octopus vulgaris OX=6645 GN=LOC115229643 PE=4 SV=1	0	FALSE	36.084	38	7	113	7	184	21.7	5.64	237.6	7						A0A6P7U2T3	LOC115229643	0	0	7.758	0.0791582	0.152591	68.14	3.78702e+07	4.37093e+06	70.5	22.4	High	High	High	High	High	High	High	High	High	High	High	High	High	High	High	High	High
High	Master Protein	A0A6P7TU21	uncharacterized protein LOC115228949 OS=Octopus vulgaris OX=6645 GN=LOC115228949 PE=4 SV=1	0	FALSE	20.476	15	4	65	4	251	28.3	5.72	187.68	4						A0A6P7TU21	LOC115228949	0	0	3.934	0.0295128	0.0814592	32.04	8.15519e+06	1.96193e+06	41.72	26.89	High	High	High	High	High	High	High	High	High	High	High	High	High	High	High	High	High
High	Master Protein	A0A6P7U163	uncharacterized protein LOC115228206 isoform X4 OS=Octopus vulgaris OX=6645 GN=LOC115228206 PE=4 SV=1	0	FALSE	10.439	6	3	191	3	373	42.2	7.68	386.33	3		other membranes		Pf01145		A0A6P7U163	LOC115228206	0	0	1.54	0.065833	0.134366	23.95	3.31097e+07	2.19714e+07	25.41	21.85	High	High	High	High	High	High	High	High	High	High	High	High	High	High	High	High	High
High	Master Protein	A0A6P7TYJ2	uncharacterized protein LOC115226977 OS=Octopus vulgaris OX=6645 GN=LOC115226977 PE=4 SV=2	0	FALSE	18.581	15	4	47	4	331	37.7	6.37	120.58	4				Pf16026		A0A6P7TYJ2	LOC115226977	0	0	3.364	0.0648147	0.132812	37.33	5.58165e+06	1.57107e+06	61.37	39.89	Peak Found	Peak Found	High	High	High	High	High	High	High	High	High	High	High	High	Peak Found	Peak Found	High
High	Master Protein	A0A6P7TUL1	uncharacterized protein LOC115226724 OS=Octopus vulgaris OX=6645 GN=LOC115226724 PE=4 SV=1	0	FALSE	75.415	6	22	272	4	3850	437.1	9.01	522	22	transport		transporter activity;other molecular function	Pf00094, Pf01347, Pf06448, Pf08742, Pf09172		A0A6P7TUL1	LOC115226724	0	14	4.907	0.0708779	0.141016	27.66	2.56217e+08	8.27015e+07	61.54	47.87	Peak Found	High	Peak Found	Peak Found	High	High	Peak Found	High	Peak Found	Peak Found	Peak Found	High	High	Not Found	High	High	High
High	Master Protein	A0A6P7TNC7	uncharacterized protein LOC115226693 isoform X1 OS=Octopus vulgaris OX=6645 GN=LOC115226693 PE=4 SV=1	0	FALSE	17.541	17	4	151	4	181	19.5	5.26	338.83	4						A0A6P7TNC7	LOC115226693	0	0	4.05	0.00397635	0.0290977	53.59	3.33108e+07	9.37663e+06	17.98	46.65	High	High	High	High	High	High	High	High	High	High	High	High	High	High	High	High	High
High	Master Protein	A0A6P7TPA4	uncharacterized protein LOC115226646 OS=Octopus vulgaris OX=6645 GN=LOC115226646 PE=4 SV=1	0.01	FALSE	3.22	7	1	3	1	152	17	10.18	5.55	1				Pf13518		A0A6P7TPA4	LOC115226646	0	0	0.01			0	494474	639942		20.89	Not Found	Not Found	Not Found	Not Found	Not Found	Not Found	Not Found	Not Found	Not Found	Not Found	Not Found	Not Found	Not Found	Not Found	Not Found	Not Found	Not Found
High	Master Protein	A0A7E6FTV4	uncharacterized protein LOC115226508 OS=Octopus vulgaris OX=6645 GN=LOC115226508 PE=4 SV=1	0.001	FALSE	5.53	1	2	7	2	3607	410.9	8.48	13.94	2	transport		transporter activity;other molecular function	Pf00094, Pf01347, Pf08742, Pf09172		A0A7E6FTV4	LOC115226508	0	0	100			0	1.56965e+06		45.52		Peak Found	Not Found	Peak Found	Peak Found	Not Found	Peak Found	Peak Found	Peak Found	High	Not Found	Not Found	Not Found	Not Found	Peak Found	Not Found	Not Found	Not Found
High	Master Protein	A0A7E6FTU3	uncharacterized protein LOC115226285 isoform X1 OS=Octopus vulgaris OX=6645 GN=LOC115226285 PE=4 SV=1	0	FALSE	45.894	2	9	358	6	3125	361.3	8.97	851.36	9	transport		transporter activity;other molecular function	Pf00094, Pf01347, Pf06448, Pf09172		A0A7E6FTU3	LOC115226285	0	2	1.397	0.595565	0.65346	51.21	4.52033e+07	4.96035e+07	50.58	68.21	High	High	High	High	High	High	High	High	High	High	High	High	High	High	High	High	High
High	Master Protein	A0A6P7TWC8	uncharacterized protein LOC115226218 OS=Octopus vulgaris OX=6645 GN=LOC115226218 PE=4 SV=1	0.008	FALSE	3.311	14	1	11	1	103	11.4	6.06	34.01	1						A0A6P7TWC8	LOC115226218	0	0	62.33	0.0375252	0.0944264	48.01	1.30586e+08	2.22282e+06	54.9	33.37	High	Peak Found	Peak Found	Peak Found	Peak Found	High	High	High	Peak Found	Peak Found	Peak Found	Peak Found	High	High	Peak Found	High	Peak Found
High	Master Protein	A0A6P7TUK7	uncharacterized protein LOC115226158 OS=Octopus vulgaris OX=6645 GN=LOC115226158 PE=4 SV=1	0.001	FALSE	5.323	8	1	34	1	136	15.5	5.58	78.62	1			other molecular function			A0A6P7TUK7	LOC115226158	0	0	2.675	0.0106831	0.0460988	24.26	1.94983e+06	741857	18.25	18.03	High	High	High	High	High	High	High	High	High	High	High	High	High	High	High	High	High
High	Master Protein	A0A6P7TLZ4	uncharacterized protein LOC115226123 OS=Octopus vulgaris OX=6645 GN=LOC115226123 PE=4 SV=1	0	FALSE	40.681	21	7	139	7	445	51.1	9.06	354.4	7		other membranes		Pf00350		A0A6P7TLZ4	LOC115226123	0	0	1.198	0.387804	0.460571	39.29	1.695e+07	1.30891e+07	35.53	39.3	High	High	High	High	High	High	High	High	High	High	High	High	High	High	High	High	High
High	Master Protein	A0A6P7TU65	uncharacterized protein LOC115226077 OS=Octopus vulgaris OX=6645 GN=LOC115226077 PE=4 SV=1	0	FALSE	14.038	6	4	20	3	681	75.4	5.35	46.75	4	transport	nucleus;other cell component		Pf02985		A0A6P7TU65	LOC115226077	0	1	27.094	0.0264677	0.0765617	25.72	1.97505e+07	981913	40.07	15.21	Peak Found	High	High	High	Peak Found	Peak Found	Peak Found	Peak Found	High	High	High	High	Peak Found	Peak Found	Peak Found	High	Peak Found
High	Master Protein	A0A7E6FT55	uncharacterized protein LOC115226075 isoform X6 OS=Octopus vulgaris OX=6645 GN=LOC115226075 PE=4 SV=1	0	FALSE	17.302	11	3	541	3	303	34.2	5.1	1224.95	3						A0A7E6FT55	LOC115226075	0	0	1.138	0.502518	0.567623	32.4	1.18484e+07	1.09253e+07	24.28	64.12	High	High	High	High	High	High	High	High	High	High	High	High	High	High	High	High	High
High	Master Protein	A0A6P7TUR8	uncharacterized protein LOC115225771 OS=Octopus vulgaris OX=6645 GN=LOC115225771 PE=4 SV=1	0.006	FALSE	4.621	2	1	22	1	457	53.1	9.35	34.09	1		other membranes				A0A6P7TUR8	LOC115225771	0	0	1.246	0.33903	0.413221	31.41	1.16851e+06	937532	12.05	49.18	Peak Found	Peak Found	High	High	High	High	Peak Found	Peak Found	High	High	High	High	High	High	High	High	Peak Found
High	Master Protein	A0A6P7TIK2	uncharacterized protein LOC115224761 isoform X34 OS=Octopus vulgaris OX=6645 GN=LOC115224761 PE=4 SV=1	0	FALSE	106.403	8	17	1115	17	1240	138.2	7.06	2135.44	17				Pf00307, Pf07679, Pf12510		A0A6P7TIK2	LOC115224761	0	0	2.791	0.000568446	0.0142821	11.96	1.26181e+09	4.12641e+08	10.85	22.88	High	High	High	High	High	High	High	High	High	High	High	High	High	High	High	High	High
High	Master Protein	A0A7E6FPW4	uncharacterized protein LOC115224746 isoform X2 OS=Octopus vulgaris OX=6645 GN=LOC115224746 PE=4 SV=1	0	FALSE	20.952	6	4	23	4	1332	148.2	5.16	51.09	4			other molecular function	Pf00412		A0A7E6FPW4	LOC115224746	0	0	12.932	0.00739683	0.0387607	564.99	925776	638459	26.27	28.41	Peak Found	Peak Found	High	Peak Found	Not Found	Peak Found	High	Peak Found	High	Peak Found	High	High	Not Found	Peak Found	Not Found	Not Found	Peak Found
High	Master Protein	A0A6P7TQ41	uncharacterized protein LOC115224337 OS=Octopus vulgaris OX=6645 GN=LOC115224337 PE=4 SV=1	0	FALSE	9.335	16	2	55	2	199	21.5	9.14	139.39	2						A0A6P7TQ41	LOC115224337	0	0	0.854	0.755192	0.788865	35.49	1.34662e+06	1.72191e+06	60.36	13.26	High	High	High	High	High	High	Peak Found	Peak Found	High	Peak Found	High	High	High	High	Peak Found	Peak Found	High
High	Master Protein	A0A7E6FN66	uncharacterized protein LOC115224281 isoform X3 OS=Octopus vulgaris OX=6645 GN=LOC115224281 PE=3 SV=1	0.001	FALSE	5.776	7	1	5	1	258	27.1	8.82	16.58	1		other membranes		Pf05915		A0A7E6FN66	LOC115224281	0	0	0.05	0.039532	0.0980654	66.47	1.69112e+06	3.40137e+07	81.46	50.71	Not Found	Not Found	High	High	Not Found	Not Found	Peak Found	Not Found	Not Found	High	Peak Found	High	Not Found	Not Found	Peak Found	Peak Found	Peak Found
High	Master Protein	A0A6P7TGS8	uncharacterized protein LOC115224027 isoform X2 OS=Octopus vulgaris OX=6645 GN=LOC115224027 PE=4 SV=1	0.008	FALSE	3.381	2	1	3	1	645	73.4	4.78	0	1				Pf10148		A0A6P7TGS8	LOC115224027	0	0	100			0	815368		37.13		Not Found	Peak Found	High	Not Found	Not Found	High	Not Found	Not Found	Not Found	Not Found	Not Found	Peak Found	Not Found	Not Found	Not Found	Not Found	Not Found
High	Master Protein	A0A6P7TNW4	uncharacterized protein LOC115224026 OS=Octopus vulgaris OX=6645 GN=LOC115224026 PE=4 SV=1	0	FALSE	7.781	8	1	12	1	146	16.6	5.41	30.48	1	other biological processes			Pf00619		A0A6P7TNW4	LOC115224026	0	0	100			0	1.57707e+06		48.55		Peak Found	High	High	Peak Found	High	High	High	High	High	High	Not Found	Not Found	High	Peak Found	Not Found	Peak Found	High
High	Master Protein	A0A6P7TMF3	uncharacterized protein LOC115223663 OS=Octopus vulgaris OX=6645 GN=LOC115223663 PE=3 SV=1	0	FALSE	24.279	12	5	13	5	586	64.5	5.29	26.88	5				Pf00339, Pf02752		A0A6P7TMF3	LOC115223663	0	0	2.448	0.0073866	0.0387562	0.52	6.16838e+06	2.51946e+06	23.06	13.6	High	Peak Found	High	High	Peak Found	High	Peak Found	Peak Found	High	Peak Found	High	Peak Found	Peak Found	Peak Found	High	Peak Found	Peak Found
High	Master Protein	A0A7E6FLB9	uncharacterized protein LOC115223644 OS=Octopus vulgaris OX=6645 GN=LOC115223644 PE=4 SV=1	0	FALSE	117.61	5	20	1194	6	4624	510.5	5.39	2903.14	20			other molecular function	Pf00008, Pf00092		A0A7E6FLB9	LOC115223644	0	13	0.961	0.775582	0.806967	33.15	4.21442e+08	3.65106e+08	18.91	48.53	High	High	High	High	High	High	High	High	High	High	High	High	High	High	High	High	High
High	Master Protein	A0A6P7TLZ9	uncharacterized protein LOC115223576 OS=Octopus vulgaris OX=6645 GN=LOC115223576 PE=4 SV=1	0.007	FALSE	3.488	5	1	16	1	238	27	8.37	39.1	1		other membranes				A0A6P7TLZ9	LOC115223576	0	0	5.2	0.343011	0.416799	77.37	936080	225780	69.96	102.17	Peak Found	Not Found	Peak Found	Peak Found	Not Found	High	High	Peak Found	High	High	High	High	High	High	High	High	High
High	Master Protein	A0A6P7TFF7	uncharacterized protein LOC115223512 OS=Octopus vulgaris OX=6645 GN=LOC115223512 PE=4 SV=1	0	FALSE	9.077	15	2	123	2	140	16.1	5.24	408.09	2						A0A6P7TFF7	LOC115223512	0	0	4.932	0.00455213	0.0311338	4.76	8.05259e+07	1.94461e+07	21.9	20.3	High	High	High	High	High	High	High	High	High	High	High	High	High	High	High	High	High
High	Master Protein	A0A7E6FLS1	uncharacterized protein LOC115223384 isoform X1 OS=Octopus vulgaris OX=6645 GN=LOC115223384 PE=4 SV=1	0	FALSE	18.307	2	5	32	5	2192	239.3	8.75	71.57	5						A0A7E6FLS1	LOC115223384	0	0	1.782	0.16289	0.240924	15.22	1.91165e+06	938428	63.04	27.38	Peak Found	Not Found	High	High	High	High	Peak Found	Peak Found	Not Found	High	Peak Found	Peak Found	Peak Found	Peak Found	Peak Found	Peak Found	High
High	Master Protein	A0A6P7TKW9	uncharacterized protein LOC115223374 isoform X1 OS=Octopus vulgaris OX=6645 GN=LOC115223374 PE=4 SV=1	0.006	FALSE	4.803	3	2	7	2	591	67.9	10.17	10.96	2						A0A6P7TKW9	LOC115223374	0	0	1.193	0.44942	0.519753	104.2	1.32782e+07	1.06613e+07	88.81	27.81	Peak Found	Peak Found	Peak Found	Peak Found	Peak Found	Peak Found	Peak Found	Peak Found	Peak Found	Peak Found	Peak Found	Peak Found	High	Peak Found	Peak Found	Peak Found	Peak Found
High	Master Protein	A0A7E6FJI3	uncharacterized protein LOC115222874 isoform X5 OS=Octopus vulgaris OX=6645 GN=LOC115222874 PE=3 SV=1	0.006	FALSE	4.235	1	1	5	1	1122	125.5	8.51	7.66	1				Pf00169, Pf00536, Pf00595, Pf10534		A0A7E6FJI3	LOC115222874	0	0	100			0	704031		34.54		Peak Found	Peak Found	High	High	Not Found	Peak Found	Peak Found	Peak Found	Peak Found	Peak Found	High	High	Peak Found	Peak Found	Peak Found	Not Found	Peak Found
High	Master Protein	A0A6P7TFN5	uncharacterized protein LOC115222861 isoform X1 OS=Octopus vulgaris OX=6645 GN=LOC115222861 PE=4 SV=1	0	FALSE	25.52	10	4	114	4	317	35.9	9.54	300.46	4		other membranes				A0A6P7TFN5	LOC115222861	0	0	2.991	0.05259	0.116812	44.93	5.09752e+06	2.39138e+06	44.38	50.45	High	High	High	High	High	High	High	High	High	High	High	High	High	High	High	High	High
High	Master Protein	A0A6P7TIT4	uncharacterized protein LOC115222845 isoform X1 OS=Octopus vulgaris OX=6645 GN=LOC115222845 PE=4 SV=1	0	FALSE	36.608	9	8	120	8	829	91.1	5.68	264.38	8			other molecular function	Pf13914		A0A6P7TIT4	LOC115222845	0	0	8.019	0.0895317	0.166283	67.91	1.58216e+07	1.81366e+06	73.69	23.36	High	High	High	High	High	High	High	High	High	High	High	High	High	High	High	High	High
High	Master Protein	A0A6P7TCT8	uncharacterized protein LOC115222759 OS=Octopus vulgaris OX=6645 GN=LOC115222759 PE=3 SV=2	0.001	FALSE	5.343	9	2	18	2	197	21.8	7.46	32.44	2				Pf15067		A0A6P7TCT8	LOC115222759	0	0	2.183	0.0332311	0.087568	16.23	2.18454e+06	958835	43.09	31.17	High	High	High	High	Peak Found	High	Not Found	Peak Found	Peak Found	Peak Found	High	High	Peak Found	Peak Found	Peak Found	High	Peak Found
High	Master Protein	A0A7E6FJS4	uncharacterized protein LOC115222582 isoform X1 OS=Octopus vulgaris OX=6645 GN=LOC115222582 PE=4 SV=1	0	FALSE	20.053	25	3	11	3	149	16.3	8.46	35.53	3		nucleus;other cell component				A0A7E6FJS4	LOC115222582	0	0	0.641	0.940646	0.948607	87.2	647860	842701	81.77	61.9	High	High	High	High	Not Found	High	Not Found	Not Found	Peak Found	Not Found	Peak Found	High	Peak Found	Not Found	High	Peak Found	Peak Found
High	Master Protein	A0A7E6FKW5	uncharacterized protein LOC115222492 OS=Octopus vulgaris OX=6645 GN=LOC115222492 PE=4 SV=1	0.001	FALSE	5.349	2	2	5	2	1171	132.2	9.33	8.46	2				Pf00144		A0A7E6FKW5	LOC115222492	0	0	10.296	0.0100628	0.0447304	53.39	3.0775e+06	389039	31.42	71.8	Not Found	Not Found	High	High	Peak Found	Peak Found	Not Found	Not Found	Not Found	Not Found	High	High	Not Found	Not Found	Not Found	Peak Found	Peak Found
High	Master Protein	A0A6P7TDJ7	uncharacterized protein LOC115222346 OS=Octopus vulgaris OX=6645 GN=LOC115222346 PE=4 SV=2	0	FALSE	12.197	8	2	11	2	401	45.2	7.3	40.19	2		other membranes				A0A6P7TDJ7	LOC115222346	0	0	9.084	0.0137495	0.0523691	38.92	7.08216e+06	748206	33.7	12.46	Peak Found	Peak Found	High	High	Peak Found	High	Peak Found	Peak Found	High	Not Found	High	High	Peak Found	High	Not Found	Not Found	Not Found
High	Master Protein	A0A6P7TEF7	uncharacterized protein LOC115222307 isoform X1 OS=Octopus vulgaris OX=6645 GN=LOC115222307 PE=4 SV=1	0	FALSE	17.471	17	3	73	3	239	27.8	8.16	149.1	3						A0A6P7TEF7	LOC115222307	0	0	2.692	0.0150894	0.0555028	10.3	2.9386e+06	982972	25.43	18.24	High	High	High	Peak Found	High	High	High	Peak Found	High	High	High	High	High	High	Peak Found	Peak Found	High
High	Master Protein	A0A7E6FHJ3	uncharacterized protein LOC115222051 isoform X1 OS=Octopus vulgaris OX=6645 GN=LOC115222051 PE=4 SV=1	0	FALSE	61.282	5	10	437	5	2680	303.5	7.3	1179.71	10			other molecular function			A0A7E6FHJ3	LOC115222051	0	5	1.672	0.101911	0.180973	20.84	1.08281e+08	6.94865e+07	16.04	23.61	High	High	High	High	High	High	High	High	High	High	High	High	High	High	High	High	High
High	Master Protein	A0A6P7TBY1	uncharacterized protein LOC115221750 OS=Octopus vulgaris OX=6645 GN=LOC115221750 PE=4 SV=1	0	FALSE	18.486	15	4	87	4	289	33	6.38	185.23	4	cell organization and biogenesis			Pf02214		A0A6P7TBY1	LOC115221750	0	0	5.073	0.000266906	0.0140159	22.38	6.15638e+06	1.16925e+06	6.66	35.37	High	High	High	High	High	High	High	High	High	High	High	High	High	High	High	High	High
High	Master Protein	A0A6P7T990	uncharacterized protein LOC115221468 isoform X1 OS=Octopus vulgaris OX=6645 GN=LOC115221468 PE=4 SV=1	0	FALSE	12.214	2	2	35	2	615	68.2	8.98	106.79	2				Pf06916		A0A6P7T990	LOC115221468	0	0	5.881	0.0308746	0.0836159	76.48	4.20615e+06	797920	35.93	51.7	High	High	High	Peak Found	High	High	High	High	High	High	High	High	Peak Found	High	High	High	Not Found
High	Master Protein	A0A6P7T8K5	uncharacterized protein LOC115221259 OS=Octopus vulgaris OX=6645 GN=LOC115221259 PE=4 SV=1	0	FALSE	24.073	8	5	41	2	725	83.3	7.34	84.03	5				Pf00856, Pf01753, Pf12895		A0A6P7T8K5	LOC115221259	0	0	0.188	0.055687	0.121242	55.44	454243	1.76737e+06	71.33	47.11	Not Found	Not Found	Peak Found	Peak Found	Not Found	Peak Found	Peak Found	Peak Found	Peak Found	Peak Found	Not Found	Not Found	Peak Found	Not Found	Not Found	Not Found	Not Found
High	Master Protein	A0A6P7TB18	uncharacterized protein LOC115220853 OS=Octopus vulgaris OX=6645 GN=LOC115220853 PE=4 SV=1	0	FALSE	9.938	5	2	31	1	465	52.3	5.68	105.6	2			other molecular function	Pf20434		A0A6P7TB18	LOC115220853	0	1	100			0	2.5172e+06		27.36		High	High	High	High	High	High	High	High	High	High	High	High	High	High	High	High	High
High	Master Protein	A0A7E6FFY7	uncharacterized protein LOC115220529 isoform X1 OS=Octopus vulgaris OX=6645 GN=LOC115220529 PE=4 SV=1	0	FALSE	12.562	6	3	23	3	506	56.4	6.04	51.48	3		other membranes				A0A7E6FFY7	LOC115220529	0	0	1.792	0.186532	0.261888	37.54	3.28897e+06	2.14428e+06	45.81	25.25	High	Peak Found	High	High	Not Found	Peak Found	High	High	High	High	Peak Found	High	Peak Found	Peak Found	Peak Found	High	Peak Found
High	Master Protein	A0A6P7T9U5	uncharacterized protein LOC115220514 isoform X1 OS=Octopus vulgaris OX=6645 GN=LOC115220514 PE=4 SV=2	0	FALSE	8.548	16	2	17	2	153	17.4	7.83	50.46	2						A0A6P7T9U5	LOC115220514	0	0	0.154	0.026284	0.0764462	61.64	3.7242e+06	3.53155e+07	87.2	37.91	High	High	High	Peak Found	Peak Found	High	Peak Found	Peak Found	High	Peak Found	High	High	High	Peak Found	High	High	Not Found
High	Master Protein	A0A6P7T5K5	uncharacterized protein LOC115219520 OS=Octopus vulgaris OX=6645 GN=LOC115219520 PE=4 SV=1	0	FALSE	17.954	8	4	15	4	641	74.8	7.97	39.3	4						A0A6P7T5K5	LOC115219520	0	0	100			0	995202		162.93		Not Found	Peak Found	High	High	High	High	High	Not Found	High	Peak Found	High	High	Not Found	Peak Found	Not Found	Peak Found	Peak Found
High	Master Protein	A0A7E6FEF0	uncharacterized protein LOC115219318 OS=Octopus vulgaris OX=6645 GN=LOC115219318 PE=4 SV=1	0	FALSE	75.548	3	17	310	2	6301	709.3	4.54	780.67	17				Pf00567		A0A7E6FEF0	LOC115219318	0	0	0.368	0.233357	0.309934	106.07	1.15607e+07	3.38634e+07	98.05	8.09	Peak Found	Peak Found	High	Peak Found	Peak Found	High	Peak Found	High	Peak Found	Peak Found	High	Peak Found	Peak Found	Peak Found	High	Peak Found	High
High	Master Protein	A0A6P7T636	uncharacterized protein LOC115219259 isoform X1 OS=Octopus vulgaris OX=6645 GN=LOC115219259 PE=4 SV=1	0.006	FALSE	4.271	4	1	1	1	250	28.7	6.54	3.11	1		other membranes				A0A6P7T636	LOC115219259	0	0									Not Found	Not Found	Not Found	Not Found	Not Found	Not Found	Not Found	Not Found	Not Found	Not Found	High	Not Found	Not Found	Not Found	Not Found	Not Found	Not Found
High	Master Protein	A0A6P7T630	uncharacterized protein LOC115219258 OS=Octopus vulgaris OX=6645 GN=LOC115219258 PE=4 SV=2	0	FALSE	25.196	4	6	41	6	1921	214.8	8.5	93.45	6	protein metabolism		other molecular function	Pf01431, Pf05649		A0A6P7T630	LOC115219258	0	0	1.956	0.196728	0.272204	60.18	3.62615e+06	1.93479e+06	58.05	53.38	High	Peak Found	High	High	High	High	Not Found	Peak Found	High	High	High	High	High	High	High	High	High
High	Master Protein	A0A6P7T608	uncharacterized protein LOC115219246 isoform X1 OS=Octopus vulgaris OX=6645 GN=LOC115219246 PE=4 SV=1	0	FALSE	23.072	4	7	30	1	1991	215.6	8.68	55.78	7		nucleus				A0A6P7T608	LOC115219246	0	4	3.644	0.101946	0.180973	84.95	7.96955e+06	1.84765e+06	63.14	31.66	Not Found	Not Found	Not Found	Not Found	Peak Found	Peak Found	Peak Found	Not Found	Not Found	Not Found	High	Not Found	Peak Found	Not Found	Not Found	Not Found	Peak Found
High	Master Protein	A0A7E6F2G1	uncharacterized protein LOC115219086 isoform X6 OS=Octopus vulgaris OX=6645 GN=LOC115219086 PE=4 SV=1	0	FALSE	24.089	12	6	35	1	459	49.4	5.07	68.38	6						A0A7E6F2G1	LOC115219086	0	0									Not Found	Not Found	Not Found	Not Found	Not Found	Not Found	Not Found	Not Found	Not Found	Not Found	High	High	Not Found	Not Found	Not Found	Not Found	Not Found
High	Master Protein	A0A7E6FC08	uncharacterized protein LOC115218954 OS=Octopus vulgaris OX=6645 GN=LOC115218954 PE=4 SV=1	0	FALSE	9.622	2	3	11	2	5410	601.1	6.93	9.08	3	cell adhesion	plasma membrane;other membranes	other molecular function	Pf00028, Pf08266		A0A7E6FC08	LOC115218954	0	0	0.258	0.000441492	0.0142821	28.72	547351	2.1256e+06	23.05	4.91	Peak Found	Not Found	High	High	Not Found	Not Found	High	Peak Found	Peak Found	Peak Found	High	High	High	Peak Found	Not Found	High	Not Found
High	Master Protein	A0A6P7T1V5	uncharacterized protein LOC115218879 OS=Octopus vulgaris OX=6645 GN=LOC115218879 PE=4 SV=1	0	FALSE	216.333	23	32	2712	2	1297	147.6	6.38	7357.54	32				Pf01841		A0A6P7T1V5	LOC115218879	0	0	1.077	0.36084	0.433995	18.78	1.76129e+07	1.51806e+07	26.48	18.89	High	High	High	High	High	High	High	High	High	High	High	High	High	High	High	High	High
High	Master Protein	A0A7E6F5C5	uncharacterized protein LOC115218689 isoform X3 OS=Octopus vulgaris OX=6645 GN=LOC115218689 PE=4 SV=1	0	FALSE	55.651	18	10	264	2	615	67	9.1	793.49	10				Pf00397		A0A7E6F5C5	LOC115218689	0	8	0.717	0.159661	0.237936	44.06	7.20779e+07	9.23673e+07	32.08	8.42	Peak Found	High	High	High	High	High	High	High	High	High	High	High	High	High	High	High	High
High	Master Protein	A0A6P7T0W5	uncharacterized protein LOC115218597 OS=Octopus vulgaris OX=6645 GN=LOC115218597 PE=4 SV=1	0	FALSE	6.428	4	2	15	2	458	52.4	8.5	14.52	2						A0A6P7T0W5	LOC115218597	0	0									Not Found	Not Found	Not Found	Not Found	Not Found	Not Found	Not Found	Not Found	Not Found	Not Found	Not Found	Not Found	Not Found	Not Found	Not Found	Not Found	Not Found
High	Master Protein	A0A6P7T1A7	uncharacterized protein LOC115218458 OS=Octopus vulgaris OX=6645 GN=LOC115218458 PE=4 SV=1	0.01	FALSE	3.251	4	1	3	1	405	46.3	7.8	5.35	1	signal transduction			Pf07525		A0A6P7T1A7	LOC115218458	0	0	100			0	772458		25.13		Not Found	Not Found	High	High	Not Found	Not Found	Not Found	Not Found	Not Found	Not Found	Not Found	Not Found	Peak Found	Not Found	Peak Found	Not Found	Not Found
High	Master Protein	A0A6P7T105	uncharacterized protein LOC115218431 OS=Octopus vulgaris OX=6645 GN=LOC115218431 PE=4 SV=1	0	FALSE	22.671	8	4	121	3	580	65.6	7.83	264.79	4						A0A6P7T105	LOC115218431	0	1	2.812	0.00646897	0.0365649	36.56	1.78747e+07	6.05466e+06	16.22	34.05	High	High	High	High	High	High	High	High	High	High	High	High	High	High	High	High	High
High	Master Protein	A0A7E6F7Z1	uncharacterized protein LOC115218105 isoform X2 OS=Octopus vulgaris OX=6645 GN=LOC115218105 PE=4 SV=1	0.008	FALSE	3.515	5	1	63	1	199	23.5	8.76	50.17	1						A0A7E6F7Z1	LOC115218105	0	0	3.749	0.0517614	0.115769	53	2.76172e+08	6.09046e+07	51.55	30.45	High	High	High	High	High	High	High	High	High	High	High	High	High	High	High	High	High
High	Master Protein	A0A6P7SYB9	uncharacterized protein LOC115217847 isoform X2 OS=Octopus vulgaris OX=6645 GN=LOC115217847 PE=4 SV=1	0.001	FALSE	5.741	0	1	43	1	3904	440	9.29	85.49	1	protein metabolism;other metabolic processes	nucleus	nucleic acid binding activity;other molecular function	Pf00439, Pf00856, Pf01426, Pf17907		A0A6P7SYB9	LOC115217847	0	0	0.676	0.425361	0.497593	423.76	4.8798e+07	7.3562e+07	113.92	21.14	High	High	High	Peak Found	Peak Found	Peak Found	Peak Found	High	High	Peak Found	Peak Found	Peak Found	High	Peak Found	Peak Found	Peak Found	High
High	Master Protein	A0A6P7SXI6	uncharacterized protein LOC115217489 OS=Octopus vulgaris OX=6645 GN=LOC115217489 PE=4 SV=1	0	FALSE	13.739	15	3	48	3	233	26.8	9.58	52.86	3		cytoskeleton		Pf15748		A0A6P7SXI6	LOC115217489	0	0	4.112	0.00409656	0.0295192	29.12	5.39279e+06	1.39332e+06	25.9	38.75	High	High	High	High	High	High	High	High	High	High	High	High	High	Peak Found	High	High	High
High	Master Protein	A0A6P7SX58	uncharacterized protein LOC115217295 isoform X1 OS=Octopus vulgaris OX=6645 GN=LOC115217295 PE=4 SV=1	0	FALSE	36.087	8	7	142	2	1057	122.2	9.5	330.56	7						A0A6P7SX58	LOC115217295	0	4	0.151	0.0117499	0.0486497	40.58	1.06169e+06	8.25633e+06	63.47	33.18	Not Found	Not Found	High	High	Peak Found	Not Found	Not Found	Not Found	Not Found	Not Found	Peak Found	High	Not Found	Not Found	High	Not Found	Not Found
High	Master Protein	A0A6P7SX06	uncharacterized protein LOC115217268 isoform X1 OS=Octopus vulgaris OX=6645 GN=LOC115217268 PE=3 SV=1	0	FALSE	77.633	10	15	240	15	2078	226.2	4.59	640.69	15	transport	other cell component		Pf00928		A0A6P7SX06	LOC115217268	0	0	0.776	0.122693	0.201449	27.92	1.06165e+07	1.16288e+07	22.64	25.39	High	High	High	High	High	High	High	High	High	High	High	High	High	High	High	High	High
High	Master Protein	A0A6P7SVY0	uncharacterized protein LOC115217024 OS=Octopus vulgaris OX=6645 GN=LOC115217024 PE=4 SV=1	0	FALSE	17.059	23	3	219	3	84	10.2	10.29	468.47	3						A0A6P7SVY0	LOC115217024	0	0	0.225	0.021892	0.0686619	159.38	2.48782e+08	1.10765e+09	89.3	4.23	High	High	High	High	High	High	High	High	High	High	High	High	High	High	High	High	High
High	Master Protein	A0A6P7SUZ6	uncharacterized protein LOC115216716 isoform X2 OS=Octopus vulgaris OX=6645 GN=LOC115216716 PE=4 SV=1	0	FALSE	32.21	18	7	208	5	336	37.2	9.2	494.95	7						A0A6P7SUZ6	LOC115216716	0	2	0.845	0.311163	0.387453	12.95	1.62302e+07	1.90155e+07	5.97	23.59	High	High	High	High	High	High	High	High	High	High	High	High	High	High	High	High	High
High	Master Protein	A0A6P7SVH4	uncharacterized protein LOC115216597 isoform X1 OS=Octopus vulgaris OX=6645 GN=LOC115216597 PE=4 SV=1	0	FALSE	43.647	12	12	58	1	1480	165.1	8.1	144.09	12			nucleic acid binding activity	Pf00076		A0A6P7SVH4	LOC115216597	0	8	1.823	0.325499	0.401095	72.57	4.93183e+08	2.82213e+08	67.59	28.93	Not Found	Not Found	Not Found	Not Found	Not Found	Not Found	Not Found	Not Found	Not Found	Not Found	Peak Found	High	Not Found	Not Found	Not Found	Not Found	Not Found
High	Master Protein	A0A6P7SUE5	uncharacterized protein LOC115216566 OS=Octopus vulgaris OX=6645 GN=LOC115216566 PE=4 SV=1	0	FALSE	29.481	14	3	266	3	205	23.3	5.34	712.73	3				Pf02210		A0A6P7SUE5	LOC115216566	0	0	2.663	0.00274538	0.0264823	19.04	4.28404e+07	1.69927e+07	15.41	16.12	High	High	High	High	High	High	High	High	High	High	High	High	High	High	High	High	High
High	Master Protein	A0A6P7SU55	uncharacterized protein LOC115216485 OS=Octopus vulgaris OX=6645 GN=LOC115216485 PE=4 SV=1	0	FALSE	8.451	10	2	12	2	261	30.1	7.9	22.41	2	other biological processes					A0A6P7SU55	LOC115216485	0	0	0.588	0.738181	0.7739	61.78	583389	1.31049e+06	134.66	40.54	Peak Found	Peak Found	High	High	High	High	Peak Found	Peak Found	Peak Found	Peak Found	Not Found	Peak Found	Peak Found	Peak Found	Peak Found	Peak Found	Peak Found
High	Master Protein	A0A6P7STF5	uncharacterized protein LOC115216396 OS=Octopus vulgaris OX=6645 GN=LOC115216396 PE=4 SV=1	0.008	FALSE	3.329	2	1	2	1	953	107.9	7.53	2.89	1						A0A6P7STF5	LOC115216396	0	0	0.08	0.000340616	0.0142821	24.22	4.92211e+06	5.61013e+07	46.02	10.98	Not Found	Not Found	Not Found	Not Found	Not Found	Peak Found	Not Found	Not Found	Not Found	Not Found	Peak Found	Not Found	Peak Found	Peak Found	Not Found	Not Found	Peak Found
High	Master Protein	A0A7E6F712	uncharacterized protein LOC115216394 OS=Octopus vulgaris OX=6645 GN=LOC115216394 PE=4 SV=1	0	FALSE	18.507	19	2	78	2	161	17.8	5.11	435.46	2						A0A7E6F712	LOC115216394	0	0	6.323	0.00224312	0.0248241	24.51	1.50584e+07	2.23799e+06	15.7	19.07	High	High	High	High	High	High	High	High	High	High	High	High	High	High	High	High	High
High	Master Protein	A0A6P7STE8	uncharacterized protein LOC115216384 OS=Octopus vulgaris OX=6645 GN=LOC115216384 PE=4 SV=2	0	FALSE	46.195	65	6	57	6	134	15.2	8.79	179.77	6						A0A6P7STE8	LOC115216384	0	0	4.345	0.0410969	0.0996896	43.24	9.6901e+06	2.45367e+06	47.46	14.12	High	High	High	High	Peak Found	Peak Found	High	High	High	High	High	High	High	High	High	High	High
High	Master Protein	A0A6P7ST23	uncharacterized protein LOC115216316 OS=Octopus vulgaris OX=6645 GN=LOC115216316 PE=4 SV=1	0	FALSE	8.219	15	2	25	2	125	14.6	5.34	51.13	2						A0A6P7ST23	LOC115216316	0	0	2.032	0.24714	0.324415	62.51	3.3002e+06	2.15292e+06	53.94	47.6	Peak Found	Peak Found	High	High	High	High	High	Peak Found	High	High	High	High	High	Peak Found	Peak Found	High	Peak Found
High	Master Protein	A0A6P7SSB0	uncharacterized protein LOC115215926 OS=Octopus vulgaris OX=6645 GN=LOC115215926 PE=4 SV=1	0	FALSE	116.457	22	25	430	25	1089	120.3	8.85	1107.47	25			nucleic acid binding activity	Pf00035		A0A6P7SSB0	LOC115215926	0	0	0.889	0.744738	0.780115	43.19	4.05345e+07	5.78522e+07	61.5	31.18	High	High	High	High	High	High	High	High	High	High	High	High	High	High	High	High	High
High	Master Protein	A0A7E6F2U2	uncharacterized protein LOC115215841 isoform X32 OS=Octopus vulgaris OX=6645 GN=LOC115215841 PE=4 SV=1	0.006	FALSE	4.507	0	1	3	1	2482	274.4	8.22	6.43	1	transport		other molecular function	Pf02318		A0A7E6F2U2	LOC115215841	0	0	0.01	0.0119733	0.0486497	4.39	779098	1.04741e+08	44.08	23.98	Peak Found	Not Found	Peak Found	High	Not Found	Not Found	Not Found	Not Found	Not Found	Not Found	High	High	Not Found	Peak Found	Peak Found	Peak Found	Peak Found
High	Master Protein	A0A6P7SRU4	uncharacterized protein LOC115215832 OS=Octopus vulgaris OX=6645 GN=LOC115215832 PE=4 SV=1	0	FALSE	15.358	11	3	84	3	216	24.8	5.83	215.49	3			other molecular function	Pf13202		A0A6P7SRU4	LOC115215832	0	0	2.011	0.0149021	0.0550302	7.61	9.48126e+06	3.8064e+06	41.31	49.56	Peak Found	High	High	High	High	High	High	High	High	High	High	High	High	High	High	High	High
High	Master Protein	A0A6P7SRN7	uncharacterized protein LOC115215747 isoform X2 OS=Octopus vulgaris OX=6645 GN=LOC115215747 PE=4 SV=1	0	FALSE	7.514	6	2	4	2	215	24.4	8.15	10.63	2						A0A6P7SRN7	LOC115215747	0	0	0.753	0.562071	0.622108	34.68	3.52807e+06	5.2796e+06	78.53	43.88	Peak Found	Peak Found	Peak Found	Peak Found	Not Found	Not Found	High	High	Peak Found	High	Peak Found	Not Found	Peak Found	Peak Found	Peak Found	High	Peak Found
High	Master Protein	A0A7E6F241	uncharacterized protein LOC115215680 isoform X2 OS=Octopus vulgaris OX=6645 GN=LOC115215680 PE=4 SV=1	0	FALSE	9.503	7	3	17	3	449	51	7.65	36.13	3						A0A7E6F241	LOC115215680	0	0	2.389	0.02902	0.0804485	43.39	2.38525e+07	8.14815e+06	26.81	31.11	Peak Found	Peak Found	High	High	Peak Found	Peak Found	Peak Found	Peak Found	Peak Found	Peak Found	High	High	Peak Found	Peak Found	Peak Found	Peak Found	Peak Found
High	Master Protein	A0A6P7SR09	uncharacterized protein LOC115215606 OS=Octopus vulgaris OX=6645 GN=LOC115215606 PE=4 SV=1	0.01	FALSE	3.268	3	1	2	1	303	34.4	8.92	4.37	1						A0A6P7SR09	LOC115215606	0	0									Not Found	Not Found	Not Found	Not Found	Not Found	Not Found	Not Found	Not Found	Not Found	Not Found	Not Found	Not Found	Not Found	Not Found	Not Found	Not Found	Not Found
High	Master Protein	A0A6P7SRB5	uncharacterized protein LOC115215605 OS=Octopus vulgaris OX=6645 GN=LOC115215605 PE=4 SV=1	0.001	FALSE	5.624	1	2	33	2	1307	149.5	8.07	69.08	2	transport		transporter activity	Pf01347		A0A6P7SRB5	LOC115215605	0	0	2.461	0.114735	0.195184	58.94	4.44415e+06	2.2599e+06	42.04	50.1	Peak Found	Peak Found	Peak Found	Peak Found	Not Found	Peak Found	High	High	High	High	Not Found	Not Found	High	High	High	High	High
High	Master Protein	A0A6P7SQV4	uncharacterized protein LOC115215568 isoform X3 OS=Octopus vulgaris OX=6645 GN=LOC115215568 PE=4 SV=1	0	FALSE	7.058	4	2	25	2	517	58.1	8.03	54.51	2				Pf13306		A0A6P7SQV4	LOC115215568	0	0	0.898	0.502585	0.567623	137.21	4.63895e+06	4.18407e+06	99.24	42.66	High	High	High	High	Not Found	High	Not Found	Not Found	High	High	High	High	High	Peak Found	High	Peak Found	Not Found
High	Master Protein	A0A6P7SQ67	uncharacterized protein LOC115215397 OS=Octopus vulgaris OX=6645 GN=LOC115215397 PE=3 SV=1	0	FALSE	96.644	49	16	1052	3	445	50.5	10.74	2537.52	16		other cell component	nucleic acid binding activity;other molecular function	Pf00125		A0A6P7SQ67	LOC115215397	0	12	0.564	0.0861889	0.162257	69.82	9.18597e+08	1.75865e+09	71.72	27.92	Peak Found	Peak Found	Peak Found	Peak Found	Peak Found	Peak Found	Peak Found	Peak Found	Peak Found	Peak Found	Peak Found	Peak Found	Peak Found	Peak Found	Not Found	Not Found	Not Found
High	Master Protein	A0A6P7SQJ3	uncharacterized protein LOC115215375 isoform X3 OS=Octopus vulgaris OX=6645 GN=LOC115215375 PE=4 SV=1	0.007	FALSE	3.554	3	1	2	1	367	42.5	9.7	1.78	1		other membranes				A0A6P7SQJ3	LOC115215375	0	0	100			0	853473		0.64		Peak Found	High	Not Found	Peak Found	High	Not Found	Not Found	Not Found	Not Found	Not Found	Not Found	Not Found	Not Found	Not Found	Not Found	Not Found	Not Found
High	Master Protein	A0A6P7SPY0	uncharacterized protein LOC115215146 isoform X1 OS=Octopus vulgaris OX=6645 GN=LOC115215146 PE=4 SV=1	0.008	FALSE	3.362	1	1	1	1	2101	237.3	5.76	3.44	1				Pf00567		A0A6P7SPY0	LOC115215146	0	0									Not Found	Not Found	High	Not Found	Not Found	Not Found	Not Found	Not Found	Not Found	Not Found	Not Found	Not Found	Not Found	Not Found	Not Found	Not Found	Not Found
High	Master Protein	A0A6P7SQ98	uncharacterized protein LOC115215064 isoform X2 OS=Octopus vulgaris OX=6645 GN=LOC115215064 PE=4 SV=1	0	FALSE	140.506	7	20	697	14	3258	359.9	7.59	2076.53	20				Pf00400, Pf02210		A0A6P7SQ98	LOC115215064	0	6	0.417	0.00871781	0.0418435	18.37	7.10251e+07	1.59634e+08	15.7	21.95	High	High	High	High	High	High	High	High	High	High	High	High	High	High	High	High	High
High	Master Protein	A0A7E6F2Z8	uncharacterized protein LOC115214995 isoform X2 OS=Octopus vulgaris OX=6645 GN=LOC115214995 PE=4 SV=1	0.006	FALSE	4.253	1	1	6	1	1291	142.3	6.49	10.85	1	cell organization and biogenesis;transport;other biological processes	plasma membrane;other membranes	transporter activity	Pf00520, Pf02214		A0A7E6F2Z8	LOC115214995	0	0	100			0	361858		6.7		Not Found	Not Found	High	High	Not Found	Not Found	Not Found	Not Found	Not Found	Not Found	High	High	Not Found	Not Found	Not Found	Not Found	High
High	Master Protein	A0A6P7SNB3	uncharacterized protein LOC115214893 OS=Octopus vulgaris OX=6645 GN=LOC115214893 PE=4 SV=1	0	FALSE	65.512	4	9	362	7	2430	279.4	8.54	1389.88	9	transport		transporter activity	Pf00094, Pf01347, Pf09172		A0A6P7SNB3	LOC115214893	0	2	1.92	0.0496195	0.112915	42.22	5.94527e+07	2.60127e+07	29.51	28.78	High	High	High	High	High	High	High	High	High	High	High	High	High	High	High	High	High
High	Master Protein	A0A7E6F3F3	uncharacterized protein LOC115214842 isoform X3 OS=Octopus vulgaris OX=6645 GN=LOC115214842 PE=4 SV=1	0	FALSE	8.802	5	2	19	2	543	62.1	6.95	54.02	2				Pf15891		A0A7E6F3F3	LOC115214842	0	0	1.403	0.282277	0.359681	52.64	775025	427477	67.07	34.44	High	High	High	High	High	High	Peak Found	Peak Found	High	Not Found	High	High	Peak Found	High	Not Found	High	Peak Found
High	Master Protein	A0A6P7SN21	uncharacterized protein LOC115214268 isoform X3 OS=Octopus vulgaris OX=6645 GN=LOC115214268 PE=4 SV=1	0	FALSE	17.889	13	4	30	4	393	44.8	4.84	76.77	4	signal transduction;other biological processes			Pf15798		A0A6P7SN21	LOC115214268	0	0	2.245	0.0502242	0.113852	50.91	1.32963e+06	591423	32.19	11.03	High	High	High	High	High	High	High	High	High	High	High	High	High	High	High	High	High
High	Master Protein	A0A7E6EZI8	uncharacterized protein LOC115214248 OS=Octopus vulgaris OX=6645 GN=LOC115214248 PE=4 SV=1	0	FALSE	242.629	7	44	1567	8	6596	732.8	5.74	4483.93	44						A0A7E6EZI8	LOC115214248	0	35	1.525	0.0634443	0.131175	34.47	4.62202e+08	2.85203e+08	7.72	35.14	High	High	High	High	High	High	High	High	High	High	High	High	High	High	High	High	High
High	Master Protein	A0A7E6EZZ9	uncharacterized protein LOC115214146 OS=Octopus vulgaris OX=6645 GN=LOC115214146 PE=4 SV=1	0	FALSE	8.481	8	2	7	2	322	36.8	9.28	20.61	2						A0A7E6EZZ9	LOC115214146	0	0	100			0	1.38445e+06				Not Found	Not Found	High	High	Not Found	Not Found	Not Found	Not Found	Not Found	Not Found	High	High	Not Found	Not Found	Not Found	Not Found	Not Found
High	Master Protein	A0A6P7SKF5	uncharacterized protein LOC115214044 isoform X6 OS=Octopus vulgaris OX=6645 GN=LOC115214044 PE=4 SV=1	0	FALSE	41.587	20	6	223	3	260	29.1	6.38	727.92	6		other membranes		Pf01275		A0A6P7SKF5	LOC115214044	0	3	3.035	0.00140129	0.0210714	25.9	1.88499e+08	6.06025e+07	5.92	29.42	High	High	High	High	High	High	High	High	High	High	High	High	High	Peak Found	High	High	High
High	Master Protein	A0A6P7SKW6	uncharacterized protein LOC115214044 isoform X3 OS=Octopus vulgaris OX=6645 GN=LOC115214044 PE=4 SV=1	0	FALSE	25.023	13	4	114	1	283	31.6	7.61	374.89	4		other membranes		Pf01275		A0A6P7SKW6	LOC115214044	0	0									Not Found	Not Found	Not Found	Not Found	Not Found	Not Found	Not Found	Not Found	Not Found	Not Found	Not Found	Not Found	Not Found	Not Found	High	Not Found	High
High	Master Protein	A0A6P7SLY1	uncharacterized protein LOC115214044 isoform X10 OS=Octopus vulgaris OX=6645 GN=LOC115214044 PE=4 SV=1	0	FALSE	29.867	15	5	127	2	243	27.4	7.59	400.76	5		other membranes		Pf01275		A0A6P7SLY1	LOC115214044	0	0	2.932	0.422135	0.494753	141.98	1.79782e+06	802422	67.96	30.24	Peak Found	High	Peak Found	High	High	Peak Found	Peak Found	Peak Found	Peak Found	Peak Found	High	High	Peak Found	High	Peak Found	Peak Found	Peak Found
High	Master Protein	A0A6P7SJN2	uncharacterized protein LOC115213846 OS=Octopus vulgaris OX=6645 GN=LOC115213846 PE=4 SV=1	0.008	FALSE	3.313	4	1	3	1	213	24.3	4.94	2.42	1				Pf14854		A0A6P7SJN2	LOC115213846	0	0	100			0	435969		9.08		Not Found	Not Found	Not Found	Not Found	High	Not Found	Not Found	Not Found	Not Found	Not Found	Not Found	High	Not Found	Not Found	Not Found	Peak Found	High
High	Master Protein	A0A7E6EQD5	uncharacterized protein LOC115213793 isoform X1 OS=Octopus vulgaris OX=6645 GN=LOC115213793 PE=4 SV=1	0	FALSE	13.718	27	4	77	4	119	13.1	8.76	142.77	4						A0A7E6EQD5	LOC115213793	0	0	0.633	0.615485	0.67098	110.41	3.35109e+07	5.01302e+07	72.07	10.98	High	High	High	High	Peak Found	High	Peak Found	High	High	High	High	High	Peak Found	Peak Found	High	High	High
High	Master Protein	A0A6P7SKJ1	uncharacterized protein LOC115213538 isoform X3 OS=Octopus vulgaris OX=6645 GN=LOC115213538 PE=3 SV=1	0	FALSE	23.605	2	6	204	3	2638	296.8	5.31	428.36	6				Pf00022		A0A6P7SKJ1	LOC115213538	0	3	1.071	0.248938	0.326051	7.18	5.10158e+08	4.71002e+08	7.35	8.91	High	High	High	High	High	High	High	High	High	High	High	High	High	High	High	High	High
High	Master Protein	A0A6P7SJF9	uncharacterized protein LOC115213329 OS=Octopus vulgaris OX=6645 GN=LOC115213329 PE=4 SV=1	0	FALSE	8.522	8	2	53	2	310	35.7	8.88	123.63	2		other membranes				A0A6P7SJF9	LOC115213329	0	0	0.456	0.144046	0.224577	49.6	9.50387e+06	1.79194e+07	21.04	53.96	High	High	High	High	High	High	High	High	High	High	High	High	High	High	High	High	High
High	Master Protein	A0A7E6EWN9	uncharacterized protein LOC115212971 isoform X1 OS=Octopus vulgaris OX=6645 GN=LOC115212971 PE=4 SV=1	0	FALSE	33.89	21	5	34	5	384	42.6	9.14	72.69	5		other membranes	nucleic acid binding activity	Pf00076		A0A7E6EWN9	LOC115212971	0	0	0.244	0.00567327	0.0348581	48	2.53756e+06	1.32824e+07	103.38	37.17	High	Peak Found	High	High	High	High	Not Found	Not Found	High	Peak Found	High	High	Peak Found	High	Peak Found	High	High
High	Master Protein	A0A6P7SI72	uncharacterized protein LOC115212926 isoform X2 OS=Octopus vulgaris OX=6645 GN=LOC115212926 PE=4 SV=1	0	FALSE	132.635	16	17	780	15	784	86.6	9.57	2539.87	17				Pf00595		A0A6P7SI72	LOC115212926	0	1	3.408	0.143509	0.223881	120.73	4.6143e+08	1.47197e+08	77.34	19.27	High	High	High	High	High	High	High	High	High	High	High	High	High	High	High	High	High
High	Master Protein	A0A7E6EWJ0	uncharacterized protein LOC115212873 isoform X2 OS=Octopus vulgaris OX=6645 GN=LOC115212873 PE=3 SV=1	0.001	FALSE	5.701	12	1	3	1	154	18	6.84	14.89	1		other membranes		Pf03024		A0A7E6EWJ0	LOC115212873	0	0	34.74	0.00723526	0.0385497	54.52	2.2083e+06	60972.1	26.16	101.3	Not Found	Not Found	High	High	Peak Found	Not Found	Peak Found	Peak Found	Peak Found	Not Found	High	Peak Found	Peak Found	Not Found	Peak Found	Not Found	Not Found
High	Master Protein	A0A6P7SG76	uncharacterized protein LOC115212823 isoform X2 OS=Octopus vulgaris OX=6645 GN=LOC115212823 PE=4 SV=1	0.006	FALSE	5.038	4	2	30	2	441	49.7	9.32	50.09	2			nucleic acid binding activity	Pf00076		A0A6P7SG76	LOC115212823	0	0	1			7412.26	277468	229557	57.64	82.88	Peak Found	Not Found	High	High	High	Not Found	Peak Found	Not Found	Not Found	Not Found	Not Found	High	Not Found	Not Found	High	High	High
High	Master Protein	A0A6P7SFN4	uncharacterized protein LOC115212746 OS=Octopus vulgaris OX=6645 GN=LOC115212746 PE=4 SV=1	0.007	FALSE	4.147	7	1	5	1	146	16	8.09	6.28	1						A0A6P7SFN4	LOC115212746	0	0									Not Found	Not Found	Not Found	Not Found	Not Found	Not Found	Not Found	Not Found	Not Found	High	High	High	Not Found	Not Found	Not Found	Not Found	Not Found
High	Master Protein	A0A6P7SGB5	uncharacterized protein LOC115212653 isoform X1 OS=Octopus vulgaris OX=6645 GN=LOC115212653 PE=4 SV=2	0	FALSE	17.113	9	5	72	5	474	54.4	9.16	135.63	5				Pf00615		A0A6P7SGB5	LOC115212653	0	0	5.135	0.0561637	0.122026	61.76	6.29354e+06	1.16844e+06	54.82	25.75	High	High	High	High	High	Peak Found	High	High	High	High	High	High	High	High	High	High	High
High	Master Protein	A0A6P7SGH1	uncharacterized protein LOC115212330 OS=Octopus vulgaris OX=6645 GN=LOC115212330 PE=4 SV=1	0	FALSE	11.424	20	3	27	3	158	17.7	8.27	60.12	3						A0A6P7SGH1	LOC115212330	0	0	26.735	0.93628	0.944819	275.74	3.07903e+06	1.5637e+06	39.82	118.5	Not Found	High	High	High	High	High	High	High	High	High	High	High	High	High	Peak Found	Peak Found	Not Found
High	Master Protein	A0A6P7SGB7	uncharacterized protein LOC115212296 OS=Octopus vulgaris OX=6645 GN=LOC115212296 PE=4 SV=1	0.007	FALSE	4.106	2	1	69	1	527	58.8	9.61	150.24	1						A0A6P7SGB7	LOC115212296	0	0	2.424	0.0164836	0.0585669	17.12	7.97895e+06	3.14945e+06	32.67	26.2	High	High	High	High	High	High	High	High	High	High	High	High	High	High	High	High	High
High	Master Protein	A0A6P7SFR0	uncharacterized protein LOC115212096 OS=Octopus vulgaris OX=6645 GN=LOC115212096 PE=4 SV=1	0	FALSE	23.258	18	6	60	6	405	44.2	5.39	110.18	6				Pf10157		A0A6P7SFR0	LOC115212096	0	0	2.435	0.0046269	0.0313349	6.97	3.51453e+07	1.53537e+07	18.88	10.76	High	High	High	High	High	High	High	High	High	High	High	High	High	High	High	High	High
High	Master Protein	A0A6P7SFG3	uncharacterized protein LOC115212038 OS=Octopus vulgaris OX=6645 GN=LOC115212038 PE=4 SV=1	0	FALSE	44.794	28	7	189	7	307	35.4	5.27	553.84	7						A0A6P7SFG3	LOC115212038	0	0	4.344	0.0238155	0.0724816	15.62	2.57562e+07	5.92874e+06	42.79	28.33	High	High	High	High	High	High	High	High	High	High	High	High	High	High	High	High	High
High	Master Protein	A0A7E6EV55	uncharacterized protein LOC115211947 isoform X2 OS=Octopus vulgaris OX=6645 GN=LOC115211947 PE=4 SV=1	0	FALSE	22.408	4	5	20	5	1594	177.5	8.76	52.13	5		other membranes		Pf00041, Pf07679, Pf07686, Pf13927		A0A7E6EV55	LOC115211947	0	0	0.528	0.37971	0.453086	116.54	1.66623e+06	3.24265e+06	59.24	67.39	Peak Found	Not Found	High	High	Peak Found	Not Found	Peak Found	Peak Found	Not Found	Not Found	High	High	Peak Found	Peak Found	Not Found	Peak Found	High
High	Master Protein	A0A7E6EUH9	uncharacterized protein LOC115211754 OS=Octopus vulgaris OX=6645 GN=LOC115211754 PE=4 SV=1	0	FALSE	32.145	10	8	166	8	847	95.7	8.72	403.7	8				Pf00018		A0A7E6EUH9	LOC115211754	0	0	0.871	0.452339	0.52264	39.06	1.21785e+07	1.25976e+07	31.69	32	High	High	High	High	High	High	High	High	High	High	High	High	High	High	High	High	High
High	Master Protein	A0A6P7SE24	uncharacterized protein LOC115211707 isoform X2 OS=Octopus vulgaris OX=6645 GN=LOC115211707 PE=4 SV=1	0.001	FALSE	5.59	4	2	6	2	430	49.4	6.33	10.77	2	signal transduction			Pf13646, Pf13676		A0A6P7SE24	LOC115211707	0	0	0.739	0.171512	0.248652	12.44	8.01237e+08	1.08363e+09	20.29	6.63	Peak Found	Peak Found	Peak Found	Peak Found	Peak Found	Peak Found	Peak Found	Peak Found	High	Peak Found	High	High	Peak Found	Peak Found	Peak Found	Peak Found	Peak Found
High	Master Protein	A0A6P7SDK5	uncharacterized protein LOC115211608 OS=Octopus vulgaris OX=6645 GN=LOC115211608 PE=4 SV=1	0	FALSE	16.147	5	5	47	5	1211	140.3	7.03	85.75	5		other membranes				A0A6P7SDK5	LOC115211608	0	0	23.166	0.168972	0.246447	305.76	1.46003e+07	601331	109.62	24.65	High	Peak Found	High	High	High	High	High	High	Peak Found	High	High	High	High	High	High	High	High
[truncated: 3,491 more rows]
[truncated: 30 more columns]
