# Supplementary material for: Better late than never: Optimising the proteomic analysis of field-collected octopus
Source: PLoS One. 2023 Jul 12;18(7):e0288084. doi: 10.1371/journal.pone.0288084 (PMC10337964; doi:10.1371/journal.pone.0288084)
Supplement: S6 Table — Adjusted p-values can be found in columns AC, AD and AE. (XLSX) [file pone.0288084.s006.xlsx]

## Sheet: Proteins
S6 Table. List of proteins identified from immediate (control), 3 h and 6 h delayed tissue preservation. Adjusted p-values can be found in columns AC, AD and AE.
Protein FDR Confidence: Combined	Master	Accession	Description	Exp. q-value: Combined	Contaminant	Sum PEP Score	Coverage [%]	# Peptides	# PSMs	# Unique Peptides	# AAs	MW [kDa]	calc. pI	Score Sequest HT: Sequest HT	# Peptides (by Search Engine): Sequest HT	Biological Process	Cellular Component	Molecular Function	Pfam IDs	Entrez Gene ID	Gene Symbol	Gene ID	# Protein Pathway Groups	# Razor Peptides	Fold Change (Abundance Ratio): (2-3h) / (0-30min)	Fold Change (Abundance Ratio): (5-6h) / (0-30min)	Fold Change (Abundance Ratio): (5-6h) / (2-3h)	Abundance Ratio Adj. P-Value: (2-3h) / (0-30min)	Abundance Ratio Adj. P-Value: (5-6h) / (0-30min)	Abundance Ratio Adj. P-Value: (5-6h) / (2-3h)	Abundances (Grouped): 0-30min	Abundances (Grouped): 2-3h	Abundances (Grouped): 5-6h	Abundances (Grouped) CV [%]: 0-30min	Abundances (Grouped) CV [%]: 2-3h	Abundances (Grouped) CV [%]: 5-6h	Found in Sample: [S1] F1: Sample, Oct1, 0-30min	Found in Sample: [S2] F2: Sample, Oct1, 0-30min	Found in Sample: [S3] F3: Sample, Oct2, 0-30min	Found in Sample: [S4] F4: Sample, Oct2, 0-30min	Found in Sample: [S5] F5: Sample, Oct3, 0-30min	Found in Sample: [S6] F6: Sample, Oct3, 0-30min	Found in Sample: [S13] F13: Sample, Oct7, 2-3h	Found in Sample: [S14] F14: Sample, Oct7, 2-3h	Found in Sample: [S15] F15: Sample, Oct8, 2-3h	Found in Sample: [S16] F16: Sample, Oct8, 2-3h	Found in Sample: [S17] F17: Sample, Oct9, 2-3h	Found in Sample: [S18] F18: Sample, Oct9, 2-3h	Found in Sample: [S19] F19: Sample, Oct10, 5-6h
High	Master Protein	A0A6P7TRC4	myosin heavy chain, striated muscle OS=Octopus vulgaris OX=6645 GN=LOC115225111 PE=3 SV=2	0	FALSE	1882.23	52	144	8298	9	1875	215.4	5.85	28377.3	144		cytoskeleton	cytoskeletal activity;other molecular function	Pf00063, Pf00612, Pf01576, Pf02736		LOC115225111	A0A6P7TRC4	0	149	0.957	1.214	1.269	0.999999	1	0.917941	2.01254e+10	1.92572e+10	2.44346e+10	28.5	11.52	7.25	High	High	High	High	High	High	High	High	High	High	High	High	High
High	Master Protein	V6A729	Myosin heavy chain isoform A OS=Octopus bimaculoides OX=37653 GN=MYH PE=2 SV=1	0	FALSE	1794.17	49	140	8192	7	1938	222.8	5.73	27898.3	140		cytoskeleton	cytoskeletal activity;other molecular function	Pf00063, Pf00612, Pf01576, Pf02736		MYH	V6A729	0	2	0.786	1.132	1.44	0.999999	1	0.93695	4.94707e+08	3.8889e+08	5.59952e+08	28.93	15.76	9.38	High	High	High	High	High	High	High	High	High	High	High	High	High
High	Master Protein	A0A7E6EME1	spectrin alpha chain isoform X3 OS=Octopus vulgaris OX=6645 GN=LOC115227715 PE=3 SV=1	0	FALSE	1418.93	51	144	4233	6	2451	283.3	5.07	14257.1	144	cell organization and biogenesis	cytoskeleton;other cell component	cytoskeletal activity;other molecular function			LOC115227715	A0A7E6EME1	0	140	0.995	0.985	0.989	0.999999	1	0.999999	2.20232e+09	2.19204e+09	2.16864e+09	15.34	7.7	2.89	High	High	High	High	High	High	High	High	High	High	High	High	High
High	Master Protein	A0A7E6FE51	filamin-A isoform X1 OS=Octopus vulgaris OX=6645 GN=LOC115220251 PE=3 SV=1	0	FALSE	1392.09	48	108	7449	32	2430	260.4	6.43	24541.9	108			cytoskeletal activity			LOC115220251	A0A7E6FE51	0	79	1.315	1.284	0.976	0.999999	1	0.999999	2.49561e+10	3.2825e+10	3.20477e+10	18.34	9.38	8.03	High	High	High	High	High	High	High	High	High	High	High	High	High
High	Master Protein	A0A0L8G4B4	Uncharacterized protein OS=Octopus bimaculoides OX=37653 GN=OCBIM_22000685mg PE=3 SV=1	0	FALSE	1378.26	51	144	4184	6	2415	279.1	5.1	13986.8	144	cell organization and biogenesis	cytoskeleton;other cell component	cytoskeletal activity;other molecular function	Pf00018, Pf00435, Pf08726, Pf13499			A0A0L8G4B4	0	0	1.076	0.921	0.856	0.999999	1	0.861173	7.77931e+07	8.36809e+07	7.16506e+07	11	9.68	7.63	High	High	High	High	High	High	High	High	High	High	High	High	High
High	Master Protein	A0A0L8HMH4	Uncharacterized protein OS=Octopus bimaculoides OX=37653 GN=OCBIM_22011261mg PE=3 SV=1	0	FALSE	1293.99	27	141	5349	23	4848	540.1	6.48	15819.8	141	protein metabolism;other metabolic processes		kinase activity;other molecular function	Pf00041, Pf00069, Pf07679			A0A0L8HMH4	0	116	1.21	1.135	0.938	0.999999	1	0.999999	8.93592e+09	1.08157e+10	1.01405e+10	11.4	13.08	14.34	High	High	High	High	High	High	High	High	High	High	High	High	High
High	Master Protein	A0A6P7SVM2	Spectrin beta chain OS=Octopus vulgaris OX=6645 GN=LOC115216977 PE=3 SV=1	0	FALSE	1216.04	45	118	3339	8	2415	279.8	5.3	11339.5	118	cell organization and biogenesis	cytoskeleton	cytoskeletal activity;other molecular function	Pf00307, Pf00435, Pf15410		LOC115216977	A0A6P7SVM2	0	114	0.908	0.992	1.092	0.999999	1	0.999999	1.82586e+09	1.65851e+09	1.81046e+09	15.22	12.8	8.93	High	High	High	High	High	High	High	High	High	High	High	High	High
High	Master Protein	A0A7E6EY74	twitchin OS=Octopus vulgaris OX=6645 GN=LOC115213975 PE=3 SV=1	0	FALSE	1197.34	27	136	4874	18	4922	547.8	6.3	14423.4	136	protein metabolism;other metabolic processes		kinase activity;other molecular function			LOC115213975	A0A7E6EY74	0	0	1.276	1.175	0.921	0.999999	1	0.999999	8.15361e+08	1.04003e+09	9.57663e+08	18.71	11.33	10.35	High	High	High	High	High	High	High	High	High	High	High	High	High
High	Master Protein	A0A0L8GFP6	Spectrin beta chain OS=Octopus bimaculoides OX=37653 GN=OCBIM_22034275mg PE=3 SV=1	0	FALSE	1145.42	47	113	3181	3	2249	261.1	5.22	10668	113	cell organization and biogenesis	cytoskeleton	cytoskeletal activity;other molecular function	Pf00307, Pf00435, Pf15410			A0A0L8GFP6	0	0	0.94	0.848	0.902	0.999999	1	0.999999	1.37448e+07	1.29146e+07	1.16531e+07	38.93	23.1	12.16	High	High	High	High	High	High	High	High	High	High	High	High	High
High	Master Protein	A0A0L8H1I7	Calponin-homology (CH) domain-containing protein OS=Octopus bimaculoides OX=37653 GN=OCBIM_22024964mg PE=4 SV=1	0	FALSE	1104.13	53	86	5968	10	1746	186.1	6.7	19733.2	86				Pf00307, Pf00630			A0A0L8H1I7	0	0	1.164	1.156	0.994	0.999999	1	0.999999	7.14079e+08	8.30874e+08	8.25661e+08	13.79	12.06	8.03	High	High	High	High	High	High	High	High	High	High	High	High	High
High	Master Protein	A0A7E6ERY9	titin isoform X13 OS=Octopus vulgaris OX=6645 GN=LOC115210251 PE=4 SV=1	0	FALSE	970.052	18	128	2972	2	7871	872	4.77	9606.75	128	signal transduction	other membranes;cytoskeleton				LOC115210251	A0A7E6ERY9	0	0	5.514	1.011	0.183	0.999999	1	0.999999	1.14535e+06	6.3153e+06	1.15818e+06	10.17	65.4	117.18	High	High	High	High	High	High	High	High	High	High	High	High	High
High	Master Protein	A0A7E6FUU3	titin isoform X1 OS=Octopus vulgaris OX=6645 GN=LOC115225262 PE=4 SV=1	0	FALSE	969.907	15	177	2072	78	18301	2035.1	6.21	5646.68	177						LOC115225262	A0A7E6FUU3	0	88	1.078	1.041	0.965	0.999999	1	0.999999	7.24963e+08	7.81616e+08	7.5463e+08	19.39	19.53	9.19	High	High	High	High	High	High	High	High	High	High	High	High	High
High	Master Protein	A0A7E6ESJ8	titin isoform X19 OS=Octopus vulgaris OX=6645 GN=LOC115210251 PE=4 SV=1	0	FALSE	964.212	18	128	2941	2	7859	871	4.77	9516.99	128	signal transduction	other membranes;cytoskeleton				LOC115210251	A0A7E6ESJ8	0	113	0.985	0.955	0.97	0.999999	1	0.999999	1.33249e+09	1.31231e+09	1.2727e+09	9.81	9.5	6.66	Peak Found	Peak Found	Not Found	High	Peak Found	Not Found	Peak Found	High	Peak Found	Not Found	High	Peak Found	Peak Found
High	Master Protein	A0A7E6EQ26	titin isoform X32 OS=Octopus vulgaris OX=6645 GN=LOC115210251 PE=4 SV=1	0	FALSE	961.107	18	125	2940	1	7790	863.2	4.77	9554.77	125	signal transduction	other membranes;cytoskeleton				LOC115210251	A0A7E6EQ26	0	0	0.849	0.751	0.885	0.999999	0.750046	0.686088	1.43658e+07	1.21919e+07	1.07935e+07	7.5	13.89	7.4	High	High	High	High	High	High	High	High	High	High	High	High	High
High	Master Protein	A0A7E6EMV7	titin-like OS=Octopus vulgaris OX=6645 GN=LOC118762202 PE=4 SV=1	0	FALSE	890.04	13	120	2644	64	9631	1084.2	4.84	7889.05	120						LOC118762202	A0A7E6EMV7	0	54	0.95	1.113	1.172	0.999999	1	0.999999	1.01694e+09	9.66245e+08	1.13222e+09	19.16	18.87	14.67	High	High	High	High	High	High	High	High	High	High	High	High	High
High	Master Protein	A0A6P7SHV3	alpha-actinin, sarcomeric isoform X1 OS=Octopus vulgaris OX=6645 GN=LOC115212896 PE=3 SV=1	0	FALSE	779.319	65	67	4231	2	888	103	5.45	13305.2	67			cytoskeletal activity;other molecular function	Pf00307, Pf00435, Pf08726		LOC115212896	A0A6P7SHV3	0	0	0.821	0.889	1.083	0.999999	1	0.999999	1.4736e+08	1.20979e+08	1.31074e+08	18.73	32.46	11.23	High	High	High	High	High	High	High	High	High	High	High	High	High
High	Master Protein	A0A6P7SGJ6	alpha-actinin, sarcomeric isoform X2 OS=Octopus vulgaris OX=6645 GN=LOC115212896 PE=3 SV=1	0	FALSE	771.23	65	67	4183	2	888	102.8	5.49	13130.2	67			cytoskeletal activity;other molecular function	Pf00307, Pf00435, Pf08726		LOC115212896	A0A6P7SGJ6	0	75	1.24	1.067	0.861	0.999999	1	0.939586	7.65044e+09	9.48377e+09	8.16296e+09	13.35	4.78	5.18	Peak Found	Not Found	Peak Found	Peak Found	High	Peak Found	High	High	Peak Found	High	High	High	High
High	Master Protein	A0A0L8HC98	Uncharacterized protein OS=Octopus bimaculoides OX=37653 GN=OCBIM_22017953mg PE=4 SV=1	0	FALSE	731.362	44	82	2294	3	2003	219.5	6.23	7700.17	82	signal transduction	other membranes;cytoskeleton		Pf00023, Pf00531, Pf00791, Pf12796, Pf13637, Pf17809			A0A0L8HC98	0	0	6.494	1.107	0.17	0.999999	1	0.999999	1.31551e+06	8.54327e+06	1.45652e+06	16.27	83.9	37.09	High	High	High	High	Peak Found	High	High	High	High	High	High	High	High
High	Master Protein	A0A7E6F2I5	titin OS=Octopus vulgaris OX=6645 GN=LOC115210729 PE=3 SV=1	0	FALSE	680.774	14	89	2208	78	11149	1262.8	5.06	6336.76	89	protein metabolism;other metabolic processes		enzyme regulator activity;kinase activity;other molecular function			LOC115210729	A0A7E6F2I5	0	10	0.917	0.893	0.974	0.999999	1	0.999999	1.31152e+09	1.20311e+09	1.17135e+09	19.84	13.07	12.45	High	High	High	High	High	High	High	High	High	High	High	High	High
High	Master Protein	B2ZTQ6	Muscle myosin heavy chain OS=Sepia esculenta OX=31210 PE=2 SV=1	0	FALSE	646.317	22	56	3204	3	1936	222.1	5.62	10402.2	56		cytoskeleton	cytoskeletal activity;other molecular function	Pf00063, Pf01576, Pf02736				0	0	0.764	0.905	1.184	0.999999	1	0.999999	1.00408e+08	7.6741e+07	9.08925e+07	49.16	27.34	36.19	High	High	High	High	High	High	High	High	High	High	High	High	High
High	Master Protein	V6A720	Myosin heavy chain isoform A OS=Sepia officinalis OX=6610 GN=MYH PE=2 SV=1	0	FALSE	645.789	23	57	2774	3	1937	222.2	5.66	9428.97	57		cytoskeleton	cytoskeletal activity;other molecular function	Pf00063, Pf00612, Pf01576, Pf02736		MYH	V6A720	0	0	0.825	2.483	3.011	0.999999	1	0.999999	1.80706e+06	1.49018e+06	4.48651e+06	47.47	49	54.24	High	High	Peak Found	High	High	Peak Found	High	High	Not Found	Peak Found	Peak Found	Peak Found	Peak Found
High	Master Protein	G4V4Y7	Myosin heavy chain isoform B OS=Doryteuthis pealeii OX=1051067 GN=MYH PE=2 SV=1	0	FALSE	636.476	24	59	2940	3	1931	221.1	5.6	9455.46	59		cytoskeleton	cytoskeletal activity;other molecular function	Pf00063, Pf00612, Pf01576, Pf02736		MYH	G4V4Y7	0	0	1.477	1.705	1.155	0.999999	0.898564	0.999999	4.86445e+07	7.18273e+07	8.29368e+07	21.91	27.62	19.96	High	High	High	High	High	High	High	High	High	High	High	High	High
High	Master Protein	A0A6P7T042	LOW QUALITY PROTEIN: paramyosin-like OS=Octopus vulgaris OX=6645 GN=LOC115218392 PE=4 SV=1	0	FALSE	621.109	48	67	5810	48	884	102.3	5.82	18799.7	67		cytoskeleton		Pf01576		LOC115218392	A0A6P7T042	0	19	1.191	1.163	0.977	0.999999	1	0.999999	2.02984e+10	2.41669e+10	2.36082e+10	26.23	7.56	8.55	High	High	High	High	High	High	High	High	High	High	High	High	High
High	Master Protein	A0A0L8GPG8	Uncharacterized protein OS=Octopus bimaculoides OX=37653 GN=OCBIM_22030693mg PE=4 SV=1	0	FALSE	620.128	61	53	3089	2	727	84.1	5.27	9618.43	53			cytoskeletal activity;other molecular function	Pf00307, Pf00435, Pf08726			A0A0L8GPG8	0	0	0.756	0.899	1.189	0.999999	1	0.999999	7.21233e+07	5.45537e+07	6.48386e+07	51.02	28.74	17.85	High	High	High	High	High	High	High	High	High	High	High	High	High
High	Master Protein	A0A0L8IAK7	Uncharacterized protein (Fragment) OS=Octopus bimaculoides OX=37653 GN=OCBIM_22025100mg PE=4 SV=1	0	FALSE	607.751	12	99	1550	24	11437	1270.3	5.05	4426.07	99				Pf00041, Pf07679			A0A0L8IAK7	0	6	0.986	1.204	1.221	0.999999	1	0.774888	3.60787e+08	3.55812e+08	4.34353e+08	20.82	11.16	6.73	High	High	High	High	High	High	High	High	High	High	High	High	High
High	Master Protein	Q2V0V0	Tropomyosin OS=Octopus vulgaris OX=6645 GN=ov-tm PE=2 SV=1	0	FALSE	603.52	87	52	6283	0	284	32.8	4.67	20106	52				Pf00261		ov-tm	Q2V0V0	0	52	1.073	0.923	0.86	0.999999	0.915542	0.321194	3.416e+10	3.66377e+10	3.15147e+10	6.04	1.32	2.21	Not Found	Not Found	Not Found	Not Found	Not Found	Not Found	Not Found	Not Found	Not Found	Not Found	Not Found	Not Found	Not Found
High	Master Protein	F1ADJ4	Myosin heavy chain OS=Todarodes pacificus OX=6637 PE=2 SV=1	0	FALSE	595.296	21	53	2750	2	1939	222.3	5.6	8968.47	53		cytoskeleton	cytoskeletal activity;other molecular function	Pf00063, Pf00612, Pf01576, Pf02736				0	0	1.064	2.278	2.141	0.999999	1	0.896172	171543	182564	390855	44.35	25.55	72.39	Peak Found	High	Peak Found	High	Peak Found	High	High	High	High	Peak Found	Peak Found	Peak Found	High
High	Master Protein	A0A6P7TLJ6	Calcium-transporting ATPase OS=Octopus vulgaris OX=6645 GN=LOC115224251 PE=3 SV=1	0	FALSE	571.923	26	34	3038	10	997	109.5	5.3	10013.4	34	transport	other membranes;cytosol;ER/Golgi	transporter activity;other molecular function	Pf00122, Pf00689, Pf00690, Pf12710, Pf13246		LOC115224251	A0A6P7TLJ6	0	37	0.846	1.076	1.272	0.999999	1	0.700091	9.44534e+09	7.9885e+09	1.01634e+10	18.87	13.54	12.78	High	High	High	High	High	High	High	High	High	High	High	High	High
High	Master Protein	A0A7E6ERJ7	tropomyosin Tod p 1.0102 isoform X12 OS=Octopus vulgaris OX=6645 GN=LOC115210626 PE=3 SV=1	0	FALSE	567.918	86	44	5207	3	286	33.4	4.88	17128.1	44						LOC115210626	A0A7E6ERJ7	0	0	0.896	0.672	0.75	0.999999	1	0.999999	9.43506e+06	8.45567e+06	6.33758e+06	63.19	39.6	30.08	High	High	High	High	High	High	High	High	High	High	High	High	High
High	Master Protein	A0A7E6ET53	tropomyosin Tod p 1.0102 isoform X5 OS=Octopus vulgaris OX=6645 GN=LOC115210626 PE=3 SV=1	0	FALSE	562.896	84	45	5703	0	286	33.2	4.75	18406.5	45						LOC115210626	A0A7E6ET53	0	4	1.431	0.938	0.655	0.999999	1	0.965545	3.27285e+07	4.68288e+07	3.06844e+07	43.77	16.98	22.43	Not Found	Not Found	Not Found	Not Found	Not Found	Not Found	Not Found	Not Found	Not Found	Not Found	Not Found	Not Found	Not Found
High	Master Protein	A0A7E6FVF1	LOW QUALITY PROTEIN: talin-2-like OS=Octopus vulgaris OX=6645 GN=LOC115226299 PE=4 SV=1	0	FALSE	539.388	36	80	1482	54	2609	279.9	6.04	4151.56	80	cell adhesion;cell organization and biogenesis	cytoskeleton;other cell component	cytoskeletal activity			LOC115226299	A0A7E6FVF1	0	23	0.836	0.897	1.074	0.999999	1	0.916623	3.33447e+08	2.78642e+08	2.99139e+08	9.65	6.89	6.94	High	High	High	High	High	High	High	High	High	High	High	High	High
High	Master Protein	A0A6P7SA21	tropomyosin Tod p 1.0102 isoform X6 OS=Octopus vulgaris OX=6645 GN=LOC115210626 PE=3 SV=1	0	FALSE	538.728	80	45	5674	3	286	33.2	4.72	18246.3	45				Pf00261		LOC115210626	A0A6P7SA21	0	0	0.981	1.698	1.731	0.999999	1	0.999999	1.26888e+07	1.24486e+07	2.15483e+07	41	6.64	46.65	High	High	High	High	High	High	High	High	High	High	High	Peak Found	High
High	Master Protein	A0A6P7SER3	hemocyanin 1-like OS=Octopus vulgaris OX=6645 GN=LOC115212215 PE=4 SV=2	0	FALSE	538.296	17	55	2211	17	5821	666.2	6.15	6457.28	55	transport		other molecular function	Pf00264, Pf14830		LOC115212215	A0A6P7SER3	0	39	0.89	1.172	1.316	0.999999	1	0.999999	7.5664e+09	6.73501e+09	8.86417e+09	77.99	24.23	46.35	High	High	High	High	High	High	High	High	High	High	High	High	High
High	Master Protein	A0A7E6ERJ1	tropomyosin Tod p 1.0102 isoform X8 OS=Octopus vulgaris OX=6645 GN=LOC115210626 PE=3 SV=1	0	FALSE	523.581	86	47	3677	0	286	33.3	4.79	11361.8	47						LOC115210626	A0A7E6ERJ1	0	6	0.884	0.82	0.928	0.999999	1	0.999999	1.68699e+08	1.49104e+08	1.38389e+08	35.78	19.28	5.94	Not Found	Not Found	Not Found	Not Found	Not Found	Not Found	Not Found	Not Found	Not Found	Not Found	Not Found	Not Found	Not Found
High	Master Protein	A0A7E6ET70	tropomyosin Tod p 1.0102 isoform X27 OS=Octopus vulgaris OX=6645 GN=LOC115210626 PE=3 SV=1	0	FALSE	517.42	80	47	3945	0	284	32.9	4.74	12203.5	47						LOC115210626	A0A7E6ET70	0	1	0.744	0.987	1.326	0.999999	1	0.999999	4.76973e+07	3.5479e+07	4.70563e+07	38.66	16.62	20.67	Not Found	Not Found	Not Found	Not Found	Not Found	Not Found	Not Found	Not Found	Not Found	Not Found	Not Found	Not Found	Not Found
High	Master Protein	F1ADJ3	Actin OS=Sepia esculenta OX=31210 PE=2 SV=1	0	FALSE	513.005	76	35	6275	1	376	41.7	5.47	17648.2	35				Pf00022				0	40	1.051	0.973	0.926	0.999999	1	0.64526	4.67651e+10	4.91406e+10	4.55167e+10	3.58	2.2	5.18	Not Found	Peak Found	Peak Found	High	Peak Found	Peak Found	Not Found	High	Peak Found	Not Found	Peak Found	Not Found	High
High	Master Protein	A0A7E6ET58	tropomyosin Tod p 1.0102 isoform X11 OS=Octopus vulgaris OX=6645 GN=LOC115210626 PE=3 SV=1	0	FALSE	508.684	86	46	3646	1	286	33.2	4.81	11217.9	46						LOC115210626	A0A7E6ET58	0	0	1.388	0.931	0.671	0.999999	1	0.999999	6.08832e+06	8.45022e+06	5.6693e+06	49.59	44.95	43.02	High	High	High	High	High	High	High	High	High	High	High	High	High
High	Master Protein	O61363	Hemocyanin G-type, units Oda to Odg OS=Enteroctopus dofleini OX=267067 GN=ODHCY PE=1 SV=1	0	FALSE	498.91	16	40	1661	4	2896	331.7	5.97	5207.67	40	transport		other molecular function	Pf00264, Pf14830		ODHCY	O61363	0	14	0.865	1.21	1.4	0.999999	1	0.999999	2.12372e+09	1.83626e+09	2.57073e+09	87.09	25.05	49.06	High	High	High	High	High	High	High	High	High	High	High	High	High
High	Master Protein	D3GBA7	Actin OS=Todarodes pacificus OX=6637 PE=2 SV=1	0	FALSE	494.98	81	33	6133	1	376	41.7	5.39	17713.7	33				Pf00022				0	0	0.01	0.01					81109			72.24			High	Peak Found	Peak Found	Not Found	Not Found	Not Found	Not Found	Not Found	Not Found	Not Found	Not Found	Not Found	Not Found
High	Master Protein	F8V2U0	Sodium/potassium-transporting ATPase subunit alpha OS=Paroctopus digueti OX=518744 PE=2 SV=1	0	FALSE	481.048	45	46	1632	1	1029	113.5	5.55	5459.16	46	transport	other membranes	transporter activity;other molecular function	Pf00122, Pf00689, Pf00690, Pf00702, Pf13246				0	47	1.131	0.884	0.781	0.999999	1	0.999999	1.71794e+09	1.94243e+09	1.51791e+09	23.83	25.19	18.65	High	High	High	High	High	High	High	High	High	High	High	High	High
High	Master Protein	A0A7E6ERL1	tropomyosin Tod p 1.0102 isoform X28 OS=Octopus vulgaris OX=6645 GN=LOC115210626 PE=3 SV=1	0	FALSE	466.097	78	43	3532	1	284	32.9	4.77	10757.8	43						LOC115210626	A0A7E6ERL1	0	0	0.952	0.66	0.692	0.999999	1	0.885793	2.09103e+06	1.99171e+06	1.37921e+06	19.68	10.2	18.11	High	Not Found	Not Found	High	High	High	High	High	High	High	High	High	High
High	Master Protein	D3GBA8	Actin OS=Octopus vulgaris OX=6645 PE=2 SV=1	0	FALSE	444.045	82	35	5300	1	376	41.7	5.48	14197	35				Pf00022				0	4	1.006	1.135	1.128	0.999999	1	0.999999	8.62011e+09	8.67428e+09	9.78164e+09	22.37	5.22	13.8	High	Not Found	Not Found	Not Found	Not Found	Not Found	Not Found	Not Found	Not Found	Not Found	Not Found	Not Found	Not Found
High	Master Protein	F8V2T6	Sodium/potassium-transporting ATPase subunit alpha OS=Octopus bimaculatus OX=37652 PE=2 SV=1	0	FALSE	442.094	43	44	1420	1	1029	113.7	5.6	4784.29	44	transport	other membranes	transporter activity;other molecular function	Pf00122, Pf00689, Pf00690, Pf00702, Pf13246				0	1	0.983	0.725	0.737	0.999999	1	0.999999	1.06525e+08	1.04721e+08	7.72055e+07	32.36	18.46	13.79	High	High	High	High	High	High	High	High	High	High	High	High	High
High	Master Protein	A0A0L8GJH5	Pyruvate kinase OS=Octopus bimaculoides OX=37653 GN=OCBIM_22032473mg PE=3 SV=1	0	FALSE	438.851	58	33	2270	33	560	61.1	7.47	7156.64	33	other metabolic processes		kinase activity;other molecular function	Pf00224, Pf02887	106876437		A0A0L8GJH5	0	0	0.871	1.082	1.242	0.999999	1	0.552893	4.13863e+09	3.60538e+09	4.47724e+09	9.61	3.03	12.92	High	High	High	High	High	High	High	High	High	High	High	High	High
High	Master Protein	A0A6P7S489	cytoplasmic dynein 1 heavy chain 1 isoform X2 OS=Octopus vulgaris OX=6645 GN=LOC115209064 PE=3 SV=1	0	FALSE	437.006	20	87	1017	4	4650	533.1	6.47	2407.93	87	other biological processes	cytoskeleton;other cell component	cytoskeletal activity;other molecular function	Pf03028, Pf08385, Pf08393, Pf12774, Pf12775, Pf12777, Pf12780, Pf12781, Pf17852, Pf18198, Pf18199		LOC115209064	A0A6P7S489	0	74	1.003	1.14	1.136	0.999999	1	0.983362	1.96477e+08	1.97159e+08	2.24003e+08	15.65	14.28	8.73	High	High	High	High	High	High	High	High	High	High	High	High	High
High	Master Protein	A0A7E6FG45	filamin-A isoform X3 OS=Octopus vulgaris OX=6645 GN=LOC115220426 PE=4 SV=1	0	FALSE	435.799	35	27	3165	1	833	90	6.51	9823.33	27						LOC115220426	A0A7E6FG45	0	0	0.887	0.797	0.899	0.999999	1	0.999999	6.9617e+07	6.17702e+07	5.55138e+07	11.58	25.71	39.06	High	High	High	High	High	High	High	High	High	High	High	High	High
High	Master Protein	A0A6P7T9E4	filamin-A isoform X2 OS=Octopus vulgaris OX=6645 GN=LOC115220426 PE=4 SV=1	0	FALSE	432.071	35	28	3125	1	837	90.6	6.51	9684.54	28				Pf00630		LOC115220426	A0A6P7T9E4	0	37	1	0.989	0.99	0.999999	1	0.999999	1.54727e+10	1.54675e+10	1.53071e+10	9.58	9.4	2.72	High	High	Not Found	Not Found	Not Found	High	Not Found	Not Found	Not Found	Not Found	Not Found	Not Found	Not Found
High	Master Protein	A0A0L8I729	Uncharacterized protein OS=Octopus bimaculoides OX=37653 GN=OCBIM_22033392mg PE=3 SV=1	0	FALSE	419.702	20	84	968	1	4576	525.1	6.44	2262.53	84	other biological processes	cytoskeleton;other cell component	cytoskeletal activity;other molecular function	Pf03028, Pf08385, Pf08393, Pf12774, Pf12775, Pf12777, Pf12780, Pf12781, Pf17852, Pf18198, Pf18199			A0A0L8I729	0	0													Not Found	Not Found	High	Not Found	Not Found	Not Found	Not Found	Not Found	Not Found	Not Found	Not Found	Not Found	Not Found
High	Master Protein	A0A0L8FWD6	Calcium-transporting ATPase OS=Octopus bimaculoides OX=37653 GN=OCBIM_22006279mg PE=3 SV=1	0	FALSE	418.444	25	26	2557	2	885	97.8	5.21	8891.53	26	transport	other membranes;cytosol;ER/Golgi	transporter activity;other molecular function	Pf00122, Pf00689, Pf00690, Pf08282, Pf13246			A0A0L8FWD6	0	0	0.748	1.068	1.428	0.999999	1	0.618916	1.24063e+09	9.27595e+08	1.32476e+09	22.59	12.06	4.37	High	High	High	High	High	High	High	High	High	High	High	High	High
High	Master Protein	A4D0I0	Beta actin OS=Doryteuthis pealeii OX=1051067 PE=2 SV=1	0	FALSE	402.795	75	34	5122	4	375	41.7	5.48	13376.5	34				Pf00022				0	1	0.577	0.548	0.95	0.999999	0.893165	0.999999	5.85399e+07	3.37532e+07	3.20731e+07	56.87	7.04	24.86	High	High	High	High	High	High	High	High	High	High	High	High	High
High	Master Protein	Q9BJ58	Hemocyanin G-type (Fragment) OS=Enteroctopus dofleini OX=267067 PE=4 SV=2	0	FALSE	399.257	15	36	1277	1	2924	334.7	6.01	3786.74	36	transport		other molecular function	Pf00264, Pf14830				0	1	0.996	0.415	0.416	0.999999	1	0.901313	4.70998e+06	4.68995e+06	1.95299e+06	13.04	5.97	77.75	High	Peak Found	Peak Found	Peak Found	Peak Found	Peak Found	Peak Found	Peak Found	Peak Found	Not Found	Peak Found	Peak Found	Peak Found
High	Master Protein	A0A0L8G659	IF rod domain-containing protein OS=Octopus bimaculoides OX=37653 GN=OCBIM_22000068mg PE=3 SV=1	0	FALSE	390.427	36	62	1527	8	2392	259.4	5.27	4139.16	62		cytoskeleton		Pf00038			A0A0L8G659	0	58	1.691	0.849	0.502	0.999999	1	0.627332	1.0849e+09	1.83414e+09	9.21568e+08	27.46	12	23.57	High	High	High	High	High	High	High	High	High	High	High	High	High
High	Master Protein	A0A7E6F8L9	ryanodine receptor isoform X2 OS=Octopus vulgaris OX=6645 GN=LOC115217695 PE=4 SV=1	0	FALSE	365.015	20	69	789	5	4016	452	6.28	1910.63	69	transport;signal transduction	other membranes;cytosol;ER/Golgi	transporter activity			LOC115217695	A0A7E6F8L9	0	61	0.804	1.923	2.393	0.999999	1	0.49414	1.23842e+08	9.95175e+07	2.38156e+08	33.06	18.69	28.33	High	High	High	High	High	High	High	High	High	High	High	High	High
High	Master Protein	A0A7E6F332	flocculation protein FLO11 OS=Octopus vulgaris OX=6645 GN=LOC115215374 PE=3 SV=1	0	FALSE	356.431	55	56	1440	2	2038	219.5	5.34	3935.41	56		cytoskeleton				LOC115215374	A0A7E6F332	0	0	1.455	2.05	1.409	0.999999	0.898564	0.999999	1.54802e+06	2.253e+06	3.1741e+06	27.52	37.8	4.09	High	Peak Found	Peak Found	High	High	High	High	High	High	High	Peak Found	Peak Found	Not Found
High	Master Protein	A0A6P7TPW3	2-phospho-D-glycerate hydro-lyase OS=Octopus vulgaris OX=6645 GN=LOC115224300 PE=3 SV=1	0	FALSE	353.889	44	21	2223	13	433	47.3	6.7	7123.87	21	other metabolic processes	cytosol	other molecular function	Pf00113, Pf03952		LOC115224300	A0A6P7TPW3	0	12	1.004	1.056	1.052	0.999999	1	0.999999	5.8375e+09	5.85927e+09	6.16545e+09	8.08	4.11	22.38	High	High	High	High	High	High	High	High	High	High	High	High	High
High	Master Protein	F8V2T7	Sodium/potassium-transporting ATPase subunit alpha OS=Bathypolypus arcticus OX=85595 PE=2 SV=1	0	FALSE	346.603	36	35	1112	1	1030	113.7	5.5	3707.65	35	transport	other membranes	transporter activity;other molecular function	Pf00122, Pf00689, Pf00690, Pf13246				0	0	1.504	0.76	0.505	0.999999	1	0.963786	2.54694e+07	3.83165e+07	1.93467e+07	46.31	25.83	32.26	High	High	High	High	High	High	High	High	High	High	High	High	High
High	Master Protein	A0A0L8H7K0	Myosin_tail_1 domain-containing protein OS=Octopus bimaculoides OX=37653 GN=OCBIM_22020761mg PE=4 SV=1	0	FALSE	333.3	68	26	1268	1	213	24.5	7.08	4470.37	26		cytoskeleton		Pf01576			A0A0L8H7K0	0	0	0.959	1.008	1.051	0.999999	1	0.999999	2.13529e+08	2.0479e+08	2.15189e+08	25.92	12.27	12.85	High	High	High	High	High	High	High	High	High	High	High	High	High
High	Master Protein	A0A0L8H8U2	Myosin_tail_1 domain-containing protein OS=Octopus bimaculoides OX=37653 GN=OCBIM_22020761mg PE=4 SV=1	0	FALSE	330.567	67	26	1270	1	212	24.3	7.08	4418.53	26		cytoskeleton		Pf01576			A0A0L8H8U2	0	2	0.756	0.925	1.223	0.999999	1	0.963786	2.98887e+07	2.26026e+07	2.76349e+07	22.04	10.26	8.48	High	High	High	Peak Found	High	High	High	High	High	Peak Found	High	High	High
High	Master Protein	A0A6P7TN35	heat shock protein HSP 90-alpha isoform X2 OS=Octopus vulgaris OX=6645 GN=LOC115224258 PE=3 SV=1	0	FALSE	327.969	45	38	953	9	717	82	5.2	2883.07	38	other biological processes		other molecular function	Pf00183, Pf02518		LOC115224258	A0A6P7TN35	0	30	0.887	1.274	1.437	0.999999	0.789186	0.393742	4.50836e+08	3.99914e+08	5.74517e+08	1.94	16.91	10.1	High	High	High	High	High	High	High	High	High	High	High	High	High
High	Master Protein	A0A7E6F6L2	Calcium-transporting ATPase OS=Octopus vulgaris OX=6645 GN=LOC115216989 PE=3 SV=1	0	FALSE	326.586	26	35	790	1	1238	136.3	6.11	2851.11	35	transport	other membranes	transporter activity;other molecular function			LOC115216989	A0A7E6F6L2	0	0	0.883	1.127	1.277	0.999999	1	0.999999	3.55134e+07	3.13406e+07	4.00114e+07	8.39	15.98	14.48	High	High	High	High	High	High	High	High	High	High	High	High	High
High	Master Protein	A0A0L8GVT0	Oxoglutarate dehydrogenase (succinyl-transferring) OS=Octopus bimaculoides OX=37653 GN=OCBIM_22026941mg PE=3 SV=1	0	FALSE	325.688	37	39	876	39	1008	114.9	7.28	2748.69	39	other metabolic processes		other molecular function	Pf00676, Pf02779, Pf16078, Pf16870	106874395		A0A0L8GVT0	0	0	0.934	0.882	0.945	0.999999	1	0.999999	2.06951e+08	1.93206e+08	1.82621e+08	15.18	5.86	19.7	High	High	High	High	High	High	High	High	High	High	High	High	High
High	Master Protein	A0A7E6FQ99	basement membrane-specific heparan sulfate proteoglycan core protein isoform X2 OS=Octopus vulgaris OX=6645 GN=LOC115224757 PE=4 SV=1	0	FALSE	325.507	12	48	730	12	4946	542.3	5.59	1946.5	48			other molecular function			LOC115224757	A0A7E6FQ99	0	33	0.815	1.079	1.325	0.999999	1	0.963786	1.06596e+09	8.6829e+08	1.15045e+09	38.71	12.51	24.86	High	High	High	High	High	High	High	High	High	High	High	High	High
High	Master Protein	A0A7E6FEW9	vacuolar protein sorting-associated protein 13A OS=Octopus vulgaris OX=6645 GN=LOC115219905 PE=3 SV=1	0	FALSE	320.58	17	55	916	16	3243	364.4	6.27	2597.07	55						LOC115219905	A0A7E6FEW9	0	38	0.715	0.624	0.872	0.999999	1	0.999999	4.32725e+08	3.09425e+08	2.69936e+08	43.66	12.42	25.95	High	High	High	High	High	High	High	High	High	High	High	High	High
High	Master Protein	A0A6P7SVQ0	Calcium-transporting ATPase OS=Octopus vulgaris OX=6645 GN=LOC115216989 PE=3 SV=1	0	FALSE	319.339	27	38	779	4	1296	143	6.58	2699.24	38	transport	other membranes	transporter activity;other molecular function	Pf00122, Pf00689, Pf00690, Pf00702, Pf12424, Pf13246		LOC115216989	A0A6P7SVQ0	0	35	0.974	0.872	0.896	0.999999	1	0.999999	2.39431e+08	2.33135e+08	2.08845e+08	10.59	15.71	22.03	High	High	High	High	High	High	High	High	High	High	High	High	High
High	Master Protein	A0A0L8HKK9	Fructose-bisphosphate aldolase (Fragment) OS=Octopus bimaculoides OX=37653 GN=OCBIM_22013272mg PE=3 SV=1	0	FALSE	317.896	52	20	2096	2	322	35.1	7.66	7453.06	20	other metabolic processes		other molecular function	Pf00274			A0A0L8HKK9	0	0	0.792	1.087	1.372	0.999999	1	0.42216	2.01924e+09	1.59999e+09	2.19523e+09	6.36	13.45	4.59	High	High	High	High	High	High	High	High	High	High	High	High	High
High	Master Protein	A0A0L8FG25	P-type Ca(2+) transporter (Fragment) OS=Octopus bimaculoides OX=37653 GN=OCBIM_22023810mg PE=4 SV=1	0	FALSE	310.02	36	33	690	2	890	97.8	5.52	2513.17	33	transport	other membranes	transporter activity;other molecular function	Pf00122, Pf00690, Pf08282, Pf13246			A0A0L8FG25	0	0	0.603	1.033	1.713	0.999999	1	0.995102	4.55733e+06	2.74919e+06	4.70937e+06	22.28	45.72	20.45	High	High	High	Peak Found	Not Found	High	Peak Found	High	High	High	High	High	High
High	Master Protein	A0A7E6EZS9	Vinculin OS=Octopus vulgaris OX=6645 GN=LOC115214348 PE=3 SV=1	0	FALSE	309.359	43	43	957	21	1111	122.2	5.86	2871.44	43	cell adhesion	plasma membrane;other membranes;cytoskeleton;other cell component	cytoskeletal activity;other molecular function			LOC115214348	A0A7E6EZS9	0	20	0.985	0.887	0.901	0.999999	1	0.999999	3.88676e+08	3.82728e+08	3.44805e+08	22.66	8.98	7.68	High	High	High	High	High	High	High	High	High	High	High	High	High
High	Master Protein	A0A7E6F901	Calcium-transporting ATPase OS=Octopus vulgaris OX=6645 GN=LOC115216989 PE=3 SV=1	0	FALSE	303.09	25	35	740	1	1225	134.9	6.27	2568.06	35	transport	other membranes	transporter activity;other molecular function			LOC115216989	A0A7E6F901	0	0	1.067	0.891	0.836	0.999999	1	0.999999	922222	983858	822019	23.67	26.55	2.72	Not Found	Not Found	High	High	High	High	Not Found	High	Not Found	Peak Found	Peak Found	Peak Found	High
High	Master Protein	A0A6P7SII2	Kinesin-like protein OS=Octopus vulgaris OX=6645 GN=LOC115213218 PE=3 SV=1	0	FALSE	300.664	49	42	690	20	967	109.2	6.25	2235.13	42	other biological processes	cytoskeleton	cytoskeletal activity;other molecular function	Pf00225		LOC115213218	A0A6P7SII2	0	21	1.216	1.879	1.545	0.999999	0.568397	0.62244	1.91628e+08	2.33053e+08	3.60069e+08	30.47	9.16	4	High	High	High	High	High	High	High	High	High	High	High	High	High
High	Master Protein	A0A0L8FM84	Uncharacterized protein OS=Octopus bimaculoides OX=37653 GN=OCBIM_22014462mg PE=4 SV=1	0	FALSE	297.61	22	22	1654	2	1044	114.5	6.62	5076.08	22				Pf00630			A0A0L8FM84	0	0	1.88	1.3	0.691	0.999999	1	0.705236	6.81631e+06	1.28155e+07	8.86041e+06	11.13	3	41.2	High	High	High	High	High	Peak Found	High	High	High	High	High	High	High
High	Master Protein	A0A0L8FF89	P-type Ca(2+) transporter (Fragment) OS=Octopus bimaculoides OX=37653 GN=OCBIM_22023810mg PE=4 SV=1	0	FALSE	296.24	33	32	675	1	916	100.6	5.78	2389.54	32	transport	other membranes	transporter activity;other molecular function	Pf00122, Pf00690, Pf08282, Pf13246			A0A0L8FF89	0	0													Not Found	Not Found	High	Not Found	Not Found	Not Found	Not Found	Not Found	High	Not Found	Not Found	Not Found	Not Found
High	Master Protein	G3LVJ6	Beta-actin OS=Sepiella maindroni OX=153280 PE=2 SV=1	0	FALSE	293.008	55	24	4881	1	377	42	5.31	12607.5	24				Pf00022				0	0													Not Found	High	Not Found	High	Not Found	Not Found	High	Not Found	Not Found	Not Found	Not Found	High	High
High	Master Protein	A0A0L8GQL2	Tubulin beta chain OS=Octopus bimaculoides OX=37653 GN=OCBIM_22029847mg PE=3 SV=1	0	FALSE	289.774	57	22	1435	8	445	49.8	4.86	4039.72	22	cell organization and biogenesis;other biological processes	cytoskeleton	cytoskeletal activity;other molecular function	Pf00091, Pf03953	106875406		A0A0L8GQL2; obi:106875406	0	17	1.136	1.162	1.022	0.999999	1	0.999999	1.60972e+09	1.82888e+09	1.86973e+09	23.64	10.61	15.58	High	High	High	High	High	High	High	High	High	High	High	High	High
High	Master Protein	A0A0L8G662	Uncharacterized protein OS=Octopus bimaculoides OX=37653 GN=OCBIM_22039520mg PE=3 SV=1	0	FALSE	288.189	64	26	805	26	344	39.5	7.06	2892.47	26				Pf00011	106878963		A0A0L8G662; obi:106878963	0	0	0.828	0.957	1.156	0.999999	1	0.999999	2.07961e+09	1.72164e+09	1.99029e+09	19.59	21.62	1.73	High	High	High	High	High	High	High	High	High	High	High	High	High
High	Master Protein	Q9NC22	Actin (Fragment) OS=Discoteuthis laciniosa OX=61690 PE=3 SV=1	0	FALSE	287.05	88	23	4193	2	261	28.9	5.24	12227.5	23				Pf00022				0	0	1.477	1.413	0.956	0.999999	1	0.999999	6.54916e+06	9.67404e+06	9.25127e+06	56.27	17.64	16.32	High	High	High	High	High	High	High	Peak Found	Peak Found	Peak Found	Peak Found	High	Peak Found
High	Master Protein	A0A6P7SAS4	tropomyosin Tod p 1.0102 isoform X31 OS=Octopus vulgaris OX=6645 GN=LOC115210626 PE=3 SV=1	0	FALSE	285.067	75	33	4581	2	247	28.7	4.74	13181.5	33				Pf00261		LOC115210626	A0A6P7SAS4	0	1	1.478	0.947	0.641	0.999999	1	0.999999	2.15538e+07	3.18538e+07	2.04113e+07	81.11	16.34	13.48	Peak Found	Peak Found	High	High	High	High	Peak Found	High	High	High	High	High	High
High	Master Protein	A0A6P7S828	Alpha-1,4 glucan phosphorylase OS=Octopus vulgaris OX=6645 GN=LOC115210188 PE=3 SV=1	0	FALSE	280.741	32	31	1362	6	850	97	6.96	3543.52	31	other metabolic processes		other molecular function	Pf00343		LOC115210188	A0A6P7S828	0	27	0.885	1.152	1.303	0.999999	1	0.447431	4.1955e+09	3.71098e+09	4.83423e+09	8.11	3.53	14.17	High	High	High	High	High	High	High	High	High	High	High	High	High
High	Master Protein	A0A0L8FJ88	Transgelin OS=Octopus bimaculoides OX=37653 GN=OCBIM_22017692mg PE=3 SV=1	0	FALSE	277.981	43	16	1898	7	438	46.9	7.27	6739.35	16				Pf00307, Pf00402	106882982		A0A0L8FJ88; obi:106882982	0	10	0.906	0.872	0.962	0.999999	1	0.999999	8.00843e+09	7.25682e+09	6.9832e+09	14.43	12.36	17.78	High	High	High	High	High	High	High	High	High	High	High	High	High
High	Master Protein	F8V2T5	Sodium/potassium-transporting ATPase subunit alpha OS=Pareledone sp. GG-2011 OX=1042330 PE=2 SV=1	0	FALSE	277.325	32	32	993	2	1028	113.6	5.47	3340.52	32	transport	other membranes	transporter activity;other molecular function	Pf00122, Pf00689, Pf00690, Pf13246				0	0	1.331	0.843	0.634	0.999999	1	0.883338	1.48467e+06	1.97537e+06	1.25169e+06	36.31	7.81	14.27	High	Peak Found	Peak Found	Peak Found	Not Found	Not Found	Not Found	Not Found	Peak Found	Peak Found	Peak Found	Peak Found	Peak Found
High	Master Protein	A0A7E6F8M1	syntaxin-binding protein 1 isoform X6 OS=Octopus vulgaris OX=6645 GN=LOC115218522 PE=3 SV=1	0	FALSE	275.117	50	33	896	9	636	73	7.75	2659.16	33	transport					LOC115218522	A0A7E6F8M1	0	28	1.193	0.935	0.784	0.999999	1	0.999999	2.95967e+08	3.53194e+08	2.76788e+08	37.75	25.7	17.68	High	High	High	High	High	High	High	High	High	High	High	High	High
High	Master Protein	A0A6P7T7E6	heat shock cognate 71 kDa protein OS=Octopus vulgaris OX=6645 GN=LOC115220709 PE=3 SV=1	0	FALSE	274.33	48	32	1164	20	651	71.8	5.48	3501.71	32			other molecular function	Pf00012		LOC115220709	A0A6P7T7E6	0	12	1.08	1.231	1.14	0.999999	0.915542	0.999999	2.7619e+09	2.98153e+09	3.39995e+09	9.26	7.94	7.31	High	High	High	High	High	High	High	High	High	High	High	High	High
High	Master Protein	A0A6P7SGA6	Clathrin heavy chain OS=Octopus vulgaris OX=6645 GN=LOC115212844 PE=3 SV=1	0	FALSE	274.216	29	45	752	45	1679	192.5	5.55	2196.68	45	transport	plasma membrane;other membranes;ER/Golgi	other molecular function	Pf00637, Pf01394, Pf09268, Pf13838		LOC115212844	A0A6P7SGA6	0	0	0.818	1.101	1.347	0.999999	1	0.688135	2.16189e+08	1.76739e+08	2.38036e+08	17.75	12.88	1.53	High	High	High	High	High	High	High	High	High	High	High	High	High
High	Master Protein	A0A6P7SKR8	Vesicle-fusing ATPase OS=Octopus vulgaris OX=6645 GN=LOC115213827 PE=4 SV=1	0	FALSE	273.954	40	32	707	32	803	89	5.43	2324.51	32			other molecular function	Pf00004, Pf02359, Pf02933, Pf09336, Pf17862		LOC115213827	A0A6P7SKR8	0	0	1.001	1.224	1.223	0.999999	1	0.618265	8.58692e+08	8.59431e+08	1.05101e+09	9.42	6.85	5.58	High	High	High	High	High	High	High	High	High	High	High	High	High
High	Master Protein	A0A0L8FQW4	Uncharacterized protein OS=Octopus bimaculoides OX=37653 GN=OCBIM_22010659mg PE=4 SV=1	0	FALSE	271.607	17	53	579	14	3703	419	5.81	1369.43	53	transport;signal transduction	other membranes;cytosol;ER/Golgi	transporter activity;other molecular function	Pf00520, Pf00622, Pf01365, Pf02026, Pf06459, Pf08454, Pf13499			A0A0L8FQW4	0	0	1.296	2.007	1.549	0.999999	0.915542	0.672743	7.21892e+06	9.35229e+06	1.44897e+07	43.36	21.02	14.33	High	High	High	High	High	High	High	High	High	High	High	High	High
High	Master Protein	Q9NC14	Actin (Fragment) OS=Gonatopsis borealis OX=93049 PE=3 SV=1	0	FALSE	267.548	77	21	4180	2	261	28.9	5.24	12184.3	21				Pf00022				0	0	0.66	0.618	0.935	0.999999	0.975512	0.999999	1.086e+06	717261	670673	24.05	12.99	18.67	Peak Found	Peak Found	Peak Found	Peak Found	High	High	High	Peak Found	Peak Found	High	Peak Found	High	High
High	Master Protein	A0A6P7TDN9	phenylacetaldehyde reductase OS=Octopus vulgaris OX=6645 GN=LOC115222375 PE=4 SV=1	0	FALSE	266.09	47	32	1049	32	453	50.4	5.03	2872.22	32			other molecular function	Pf01370		LOC115222375	A0A6P7TDN9	0	0	1.003	0.908	0.906	0.999999	1	0.999999	1.65979e+09	1.66412e+09	1.50757e+09	32.06	16.95	13.65	High	High	High	High	High	High	High	High	High	High	High	High	High
High	Master Protein	A0A0L8HJ89	Uncharacterized protein OS=Octopus bimaculoides OX=37653 GN=OCBIM_22013550mg PE=3 SV=1	0	FALSE	264.636	61	18	2394	3	174	20.6	4.73	6631	18				Pf12718	106870414		A0A0L8HJ89; obi:106870414	0	22	1.046	0.946	0.905	0.999999	1	0.339496	2.08353e+10	2.17899e+10	1.97205e+10	3.5	2.47	5.52	High	High	High	High	High	High	High	High	High	High	High	High	High
High	Master Protein	A0A6P7TGA0	Isocitrate dehydrogenase [NADP] OS=Octopus vulgaris OX=6645 GN=LOC115223822 PE=3 SV=1	0	FALSE	263.631	53	27	1439	6	446	50	7.56	4125.19	27	other metabolic processes		other molecular function	Pf00180		LOC115223822	A0A6P7TGA0	0	25	0.892	0.912	1.023	0.999999	1	0.999999	4.19417e+09	3.73957e+09	3.8258e+09	20.72	1.77	23.3	High	High	High	High	High	High	High	High	High	High	High	High	High
High	Master Protein	A0A6P7SDE2	Tubulin beta chain OS=Octopus vulgaris OX=6645 GN=LOC115211583 PE=3 SV=1	0	FALSE	258.515	57	22	1419	5	445	50	4.86	3926.03	22	cell organization and biogenesis;other biological processes	cytoskeleton	cytoskeletal activity;other molecular function	Pf00091, Pf03953		LOC115211583	A0A6P7SDE2	0	7	1.356	1.013	0.747	0.999999	1	0.999999	3.08877e+08	4.18808e+08	3.13029e+08	29.74	13.42	31.33	High	High	High	High	High	High	High	High	High	High	High	High	High
High	Master Protein	Q9NC20	Actin (Fragment) OS=Abralia sp. DC-2000 OX=126371 PE=3 SV=1	0	FALSE	254.602	74	19	3526	1	261	29	5.24	9550.83	19				Pf00022				0	0	1.112	1.036	0.931	0.999999	1	0.999999	923243	1.02677e+06	956234	39.39	31.18	4.98	Peak Found	High	High	Peak Found	Not Found	Not Found	High	High	High	Not Found	High	High	Not Found
High	Master Protein	A0A0L8H5J4	Isocitrate dehydrogenase [NADP] OS=Octopus bimaculoides OX=37653 GN=OCBIM_22021866mg PE=3 SV=1	0	FALSE	254.221	41	25	1272	3	446	50.1	7.78	3594.85	25	other metabolic processes		other molecular function	Pf00180	106872639		A0A0L8H5J4; obi:106872639	0	1	0.844	0.865	1.024	0.999999	1	0.999999	1.46808e+08	1.23967e+08	1.26919e+08	16.57	5.15	28.67	High	High	High	High	High	High	High	High	High	High	High	High	High
High	Master Protein	A0A6P7SDW4	tropomyosin Tod p 1.0102 OS=Octopus vulgaris OX=6645 GN=LOC115211717 PE=3 SV=1	0	FALSE	254.144	65	18	2107	3	174	20.6	4.73	5654.86	18				Pf12718		LOC115211717	A0A6P7SDW4	0	0	1.191	0.986	0.828	0.999999	1	0.710858	1.7322e+09	2.06378e+09	1.70859e+09	13.11	8.49	1.7	High	High	High	High	High	High	High	High	High	High	High	High	High
High	Master Protein	A0A0L8G4M6	Uncharacterized protein OS=Octopus bimaculoides OX=37653 GN=OCBIM_22000216mg PE=4 SV=1	0	FALSE	253.117	10	39	602	3	4786	524.8	5.67	1596.48	39			other molecular function	Pf00008, Pf00047, Pf00052, Pf00053, Pf00054, Pf00057, Pf02210, Pf07679, Pf13927			A0A0L8G4M6	0	0	100	100	2.073					931528	1.93079e+06		5.83		High	High	High	High	High	High	High	High	High	High	High	High	High
High	Master Protein	A0A4P2SHP6	Heat shock protein 90 OS=Callistoctopus minor OX=515824 GN=hsp90 PE=2 SV=1	0	FALSE	253.111	35	32	787	4	715	82.1	5.17	2277.88	32	other biological processes		other molecular function	Pf00183, Pf02518		hsp90	A0A4P2SHP6	0	2	0.831	1.475	1.775	0.999999	1	0.916623	5.47953e+07	4.55317e+07	8.0834e+07	24.67	28.4	26.78	High	High	High	High	High	High	High	High	High	High	High	High	High
High	Master Protein	A0A0L8I880	Uncharacterized protein OS=Octopus bimaculoides OX=37653 GN=OCBIM_22028814mg PE=4 SV=1	0	FALSE	250.252	10	49	563	8	5940	660.3	4.61	1548.86	49							A0A0L8I880	0	0	1.591	1.734	1.09	0.999999	0.915542	0.999999	5.18221e+06	8.24651e+06	8.98796e+06	27.59	25.53	20.97	High	High	High	High	High	High	High	High	High	High	High	High	High
High	Master Protein	A0A0L8FXW0	Myosin motor domain-containing protein (Fragment) OS=Octopus bimaculoides OX=37653 GN=OCBIM_22004481mg PE=3 SV=1	0	FALSE	241.159	22	38	561	5	1851	214.6	5.52	1648.5	38		cytoskeleton	cytoskeletal activity;other molecular function	Pf00063, Pf01576			A0A0L8FXW0	0	28	1.414	1.318	0.932	0.999999	1	0.999999	8.528e+07	1.20557e+08	1.1239e+08	47.43	40.68	46.46	High	High	High	High	High	High	High	High	High	High	High	High	High
High	Master Protein	A0A7E6EWS2	sodium/calcium exchanger 1-like isoform X5 OS=Octopus vulgaris OX=6645 GN=LOC115212742 PE=3 SV=1	0	FALSE	241.087	29	26	1068	26	903	100.5	5.05	3376.03	26	transport;other biological processes	plasma membrane;other membranes	transporter activity;other molecular function			LOC115212742	A0A7E6EWS2	0	0	1.051	1.194	1.136	0.999999	1	0.999999	5.22904e+08	5.49816e+08	6.24484e+08	19.9	1.17	28.18	High	High	High	High	High	High	High	High	High	High	High	High	High
High	Master Protein	Q6W958	Sodium/potassium ATPase alpha subunit (Fragment) OS=Octopus rubescens OX=37655 PE=2 SV=1	0	FALSE	236.771	57	23	841	1	420	45.5	4.94	2637.97	23		other membranes	other molecular function	Pf00702, Pf13246				0	0	0.748	0.792	1.059	0.999999	1	0.999999	7.80263e+06	5.83597e+06	6.17894e+06	7.99	59.49	25.58	High	High	High	High	High	High	High	High	Peak Found	High	High	High	High
High	Master Protein	P12659	Hemocyanin A-type, units Ode to Odg (Fragment) OS=Enteroctopus dofleini OX=267067 PE=2 SV=2	0	FALSE	236.332	19	21	986	3	1233	141.4	6.09	2845.85	21	transport		other molecular function	Pf00264, Pf14830				0	0	0.865	1.122	1.298	0.999999	1	0.999999	1.16181e+09	1.00442e+09	1.30394e+09	79.52	21.17	47.37	High	High	High	High	High	High	High	High	High	High	High	High	High
High	Master Protein	A0A6P7STF6	Tubulin alpha chain OS=Octopus vulgaris OX=6645 GN=LOC115216563 PE=3 SV=1	0	FALSE	236.204	45	18	783	3	450	50.2	5.1	2927.26	18	cell organization and biogenesis;other biological processes	cytoskeleton	cytoskeletal activity;other molecular function	Pf00091, Pf03953		LOC115216563	A0A6P7STF6	0	0	1.092	1.08	0.989	0.999999	1	0.999999	2.04495e+08	2.23267e+08	2.20761e+08	23.89	11.65	21.33	High	High	High	High	High	High	High	High	High	High	High	High	High
High	Master Protein	A0A0L8GVJ1	Uncharacterized protein OS=Octopus bimaculoides OX=37653 GN=OCBIM_22027346mg PE=3 SV=1	0	FALSE	235.686	54	25	730	1	444	50.9	5.83	2171.45	25	transport			Pf00995			A0A0L8GVJ1	0	0	0.941	0.622	0.661	0.999999	1	0.993386	3.59589e+07	3.38301e+07	2.23656e+07	41.99	32.29	17.11	High	High	High	High	High	High	High	High	High	High	High	High	High
High	Master Protein	A0A7E6EMW2	calcium-dependent secretion activator 1 isoform X13 OS=Octopus vulgaris OX=6645 GN=LOC115209943 PE=4 SV=1	0	FALSE	234.401	40	36	623	22	1063	122	6.3	1619.22	36	cell-cell signaling;transport	other cell component	other molecular function			LOC115209943	A0A7E6EMW2	0	12	1.228	0.711	0.579	0.999999	1	0.969639	1.71051e+08	2.09977e+08	1.21678e+08	44.89	26.38	33.62	High	High	High	High	High	High	High	High	High	High	High	High	High
High	Master Protein	A0A6P7TAK5	disks large homolog 1 isoform X5 OS=Octopus vulgaris OX=6645 GN=LOC115222095 PE=3 SV=1	0	FALSE	234.102	35	27	568	27	880	97.3	5.77	1926.34	27		plasma membrane;other membranes		Pf00018, Pf00595, Pf00625, Pf09058		LOC115222095	A0A6P7TAK5	0	0	1.071	0.85	0.794	0.999999	1	0.999999	3.33703e+08	3.57235e+08	2.83481e+08	12.31	19.59	4.61	High	High	High	High	High	High	High	High	High	High	High	High	High
High	Master Protein	A0A7E6FFB1	uncharacterized protein LOC115210206 OS=Octopus vulgaris OX=6645 GN=LOC115210206 PE=3 SV=1	0	FALSE	229.433	10	32	708	3	3134	337.4	3.9	2008.5	32	other biological processes		other molecular function			LOC115210206	A0A7E6FFB1	0	27	0.884	1.301	1.472	0.999999	0.750046	0.321194	2.16189e+08	1.91057e+08	2.81313e+08	13.15	9.65	2.24	High	High	High	High	High	High	High	High	High	High	High	High	High
High	Master Protein	A0A0L8GWP7	Uncharacterized protein OS=Octopus bimaculoides OX=37653 GN=OCBIM_22026602mg PE=4 SV=1	0	FALSE	228.984	76	18	2244	14	156	17.9	4.58	6537.42	18			other molecular function	Pf13405	106874273		A0A0L8GWP7	0	5	0.994	0.901	0.906	0.999999	1	0.999999	1.53192e+10	1.5222e+10	1.37969e+10	3.48	11.43	7.31	High	High	High	High	High	High	High	High	High	High	High	High	High
High	Master Protein	A0A7E6F8D1	neuroblast differentiation-associated protein AHNAK isoform X37 OS=Octopus vulgaris OX=6645 GN=LOC115218249 PE=4 SV=1	0	FALSE	227.965	19	32	990	24	1958	214.9	6.65	2364.65	32		cytoskeleton	cytoskeletal activity;other molecular function			LOC115218249	A0A7E6F8D1	0	9	0.938	1.044	1.113	0.999999	1	0.999999	6.96563e+08	6.53362e+08	7.27205e+08	6.95	10.92	5.56	High	High	High	High	High	High	High	High	High	High	High	High	High
High	Master Protein	A0A6P7STB4	Tubulin alpha chain OS=Octopus vulgaris OX=6645 GN=LOC115216367 PE=3 SV=1	0	FALSE	226.511	45	19	795	1	450	50.2	5.11	2816.57	19	cell organization and biogenesis;other biological processes	cytoskeleton	cytoskeletal activity;other molecular function	Pf00091, Pf03953		LOC115216367	A0A6P7STB4	0	20	1.129	1.09	0.965	0.999999	1	0.999999	5.75998e+08	6.50565e+08	6.27601e+08	23.4	12.12	21.02	Not Found	Not Found	Not Found	Not Found	Not Found	Not Found	Not Found	Not Found	Not Found	Not Found	Not Found	Not Found	High
High	Master Protein	A0A0L8G7P0	Uncharacterized protein OS=Octopus bimaculoides OX=37653 GN=OCBIM_22038719mg PE=3 SV=1	0	FALSE	226.042	59	25	2609	8	247	28.8	4.65	7316.5	25				Pf12718	106878672		A0A0L8G7P0; obi:106878672	0	18	0.962	0.872	0.906	0.999999	1	0.94531	2.11751e+10	2.03698e+10	1.84559e+10	8	4.41	6.35	High	High	High	High	High	High	High	High	High	High	High	High	High
High	Master Protein	A0A6P7TS32	vigilin OS=Octopus vulgaris OX=6645 GN=LOC115224901 PE=4 SV=1	0	FALSE	221.995	28	32	364	3	1249	140.3	6.93	1175.74	32			nucleic acid binding activity	Pf00013		LOC115224901	A0A6P7TS32	0	27	0.929	2.087	2.246	0.999999	0.338057	0.3072	5.97704e+07	5.5527e+07	1.2474e+08	8.65	6.64	16.85	High	High	High	High	High	High	High	High	High	High	High	High	High
High	Master Protein	A0A0L8H9V3	Alpha-1,4 glucan phosphorylase OS=Octopus bimaculoides OX=37653 GN=OCBIM_22020127mg PE=3 SV=1	0	FALSE	221.828	30	27	1164	2	832	95	6.76	3033.81	27	other metabolic processes		other molecular function	Pf00343			A0A0L8H9V3	0	0	1.044	1.26	1.206	0.999999	0.915542	0.686088	4.53659e+08	4.73844e+08	5.71559e+08	9.71	13.28	8.18	High	High	High	High	High	High	High	High	High	High	High	High	High
High	Master Protein	A0A0L8G5K6	Uncharacterized protein OS=Octopus bimaculoides OX=37653 GN=OCBIM_22000375mg PE=4 SV=1	0	FALSE	218.614	27	28	600	2	1001	114.9	5.73	1794.02	28				Pf00435, Pf07679			A0A0L8G5K6	0	0	1.499	1.588	1.06	0.999999	1	0.999999	9.76842e+06	1.46395e+07	1.55154e+07	20.23	27.22	23.3	High	High	High	High	High	High	High	High	High	High	High	High	High
High	Master Protein	A0A6P7SL13	troponin T, skeletal muscle isoform X3 OS=Octopus vulgaris OX=6645 GN=LOC115213834 PE=3 SV=1	0	FALSE	216.721	23	23	1316	3	393	45.6	5.1	3705.45	23	other biological processes	cytoskeleton		Pf00992		LOC115213834	A0A6P7SL13	0	22	1.124	0.948	0.843	0.999999	1	0.552893	2.56197e+09	2.88058e+09	2.42916e+09	3.91	16.49	2.81	High	High	High	High	High	High	High	High	High	High	High	High	High
High	Master Protein	A0A6P7TD12	Staphylococcal nuclease domain-containing protein OS=Octopus vulgaris OX=6645 GN=LOC115221969 PE=4 SV=1	0	FALSE	209.338	36	27	526	27	890	99.9	7.68	1638.46	27	RNA metabolism OR transcription;other metabolic processes;other biological processes	other cell component	other molecular function	Pf00565, Pf00567		LOC115221969	A0A6P7TD12	0	0	0.846	1.738	2.055	0.999999	1	0.395057	1.00245e+08	8.47723e+07	1.74203e+08	28.78	29.48	11.64	High	High	High	High	High	High	High	High	High	High	High	High	High
High	Master Protein	A0A7E6EZI8	uncharacterized protein LOC115214248 OS=Octopus vulgaris OX=6645 GN=LOC115214248 PE=4 SV=1	0	FALSE	208.294	5	36	705	9	6596	732.8	5.74	1912.92	36						LOC115214248	A0A7E6EZI8	0	27	1.087	1.165	1.071	0.999999	1	0.999999	2.39611e+08	2.60538e+08	2.79117e+08	32.83	13.07	17.64	High	High	High	High	High	High	High	High	High	High	High	High	High
High	Master Protein	A4D0I1	Tubulin beta chain OS=Doryteuthis pealeii OX=1051067 PE=2 SV=1	0	FALSE	207.824	52	20	1375	3	444	49.7	4.89	3782.12	20	cell organization and biogenesis;other biological processes	cytoskeleton	cytoskeletal activity;other molecular function	Pf00091, Pf03953				0	0	2.92	2.931	1.004	0.999999	1	0.999999	1.13087e+07	3.30188e+07	3.31476e+07	113.72	53.32	23.3	High	High	High	High	High	High	High	High	High	High	High	High	High
High	Master Protein	Q9NBZ1	Actin (Fragment) OS=Argonauta nodosa OX=61687 PE=3 SV=1	0	FALSE	207.253	65	19	3357	6	261	29	5.24	8420.22	19				Pf00022				0	2	0.853	0.898	1.053	0.999999	1	0.999999	1.86544e+09	1.59065e+09	1.67464e+09	10.5	6.09	13.29	High	High	High	High	High	High	High	High	High	High	High	High	High
High	Master Protein	I0JGU2	Tubulin alpha chain OS=Sepia officinalis OX=6610 GN=TUBA2 PE=2 SV=1	0	FALSE	207.212	40	16	686	1	451	50.2	5.06	2613.55	16	cell organization and biogenesis;other biological processes	cytoskeleton	cytoskeletal activity;other molecular function	Pf00091, Pf03953		TUBA2	I0JGU2	0	3	1.044	1.261	1.207	0.999999	1	0.995102	4.71058e+07	4.92002e+07	5.93975e+07	25.89	14.72	14.48	Not Found	Not Found	Not Found	Not Found	Not Found	Not Found	Not Found	Not Found	Not Found	Not Found	Not Found	Not Found	Not Found
High	Master Protein	A0A6P7TER7	myosin heavy chain, non-muscle isoform X3 OS=Octopus vulgaris OX=6645 GN=LOC115222368 PE=3 SV=1	0	FALSE	206.827	18	35	495	2	1976	228.4	5.5	1369.46	35		cytoskeleton	cytoskeletal activity;other molecular function	Pf00063, Pf01576, Pf02736		LOC115222368	A0A6P7TER7	0	0	1.429	2.008	1.405	0.999999	0.936263	0.999999	2.61149e+06	3.73294e+06	5.24292e+06	37.52	19.17	16.21	High	High	High	High	High	High	High	High	High	High	High	High	High
High	Master Protein	A0A2Z5U2S9	Paramyosin OS=Uroteuthis edulis OX=55720 GN=Uepm PE=2 SV=1	0	FALSE	204.915	18	27	1472	1	880	102.1	5.77	5072.91	27		cytoskeleton		Pf01576		Uepm	A0A2Z5U2S9	0	12	1.196	1.421	1.188	0.999999	1	0.999999	2.22872e+09	2.66496e+09	3.16606e+09	44.69	9.37	5.98	High	Not Found	Not Found	Not Found	Not Found	Not Found	Not Found	Not Found	Not Found	Not Found	Not Found	Not Found	Not Found
High	Master Protein	A0A6P7T6U6	ATP synthase subunit alpha OS=Octopus vulgaris OX=6645 GN=LOC115220629 PE=3 SV=1	0	FALSE	204.423	37	27	1157	7	551	59.5	8.62	3227	27	other metabolic processes;transport	other membranes	transporter activity;other molecular function	Pf00006, Pf00306, Pf02874		LOC115220629	A0A6P7T6U6	0	21	1.16	0.968	0.835	0.999999	1	0.62108	1.8389e+09	2.13353e+09	1.78089e+09	5.87	4.17	11.25	High	High	High	High	High	High	High	High	High	High	High	High	High
High	Master Protein	A0A6P7TM96	Fructose-bisphosphate aldolase OS=Octopus vulgaris OX=6645 GN=LOC115226244 PE=3 SV=1	0	FALSE	204.299	52	23	1976	5	363	39.2	7.05	5724.08	23	other metabolic processes		other molecular function	Pf00274		LOC115226244	A0A6P7TM96	0	19	0.827	1.027	1.242	0.999999	1	0.321194	1.0437e+10	8.63375e+09	1.0719e+10	3.34	3.58	9.73	High	High	High	High	High	High	High	High	High	High	High	High	High
High	Master Protein	Q9NC32	Actin (Fragment) OS=Chiroteuthis veranii OX=61696 PE=3 SV=1	0	FALSE	203.772	80	20	3013	1	261	28.9	5.14	7718.28	20				Pf00022				0	0	0.598	0.884	1.478	0.999999	1	0.999999	1.80882e+06	1.08176e+06	1.59842e+06	10.97	80.36	58.13	Peak Found	Peak Found	High	Not Found	Peak Found	Not Found	Peak Found	Peak Found	Not Found	Peak Found	Peak Found	High	Not Found
High	Master Protein	A0A6P7SVS8	membrane-associated protein Hem isoform X4 OS=Octopus vulgaris OX=6645 GN=LOC115216990 PE=4 SV=1	0	FALSE	203.5	29	30	599	30	1131	130	6.9	1733.27	30				Pf09735		LOC115216990	A0A6P7SVS8	0	0	0.995	1.006	1.011	0.999999	1	0.999999	1.64187e+08	1.63322e+08	1.65092e+08	12.54	11.71	16.06	High	High	High	High	High	High	High	High	High	High	High	High	High
High	Master Protein	A0A7E6F1U2	Protein-tyrosine-phosphatase OS=Octopus vulgaris OX=6645 GN=LOC115215626 PE=4 SV=1	0	FALSE	202.155	23	33	482	1	1847	209.8	6.92	1476.26	33	protein metabolism;other metabolic processes	other membranes	other molecular function			LOC115215626	A0A7E6F1U2	0	0	0.772	0.674	0.872	0.999999	1	0.999999	3.12608e+06	2.41479e+06	2.10553e+06	22.17	34.94	33.55	High	High	High	High	High	High	High	High	High	Peak Found	Peak Found	High	High
High	Master Protein	A0A6P7SRF4	Protein-tyrosine-phosphatase OS=Octopus vulgaris OX=6645 GN=LOC115215626 PE=4 SV=1	0	FALSE	200.039	22	33	476	1	1940	219.7	6.87	1437.63	33	protein metabolism;other metabolic processes	other membranes	other molecular function	Pf00041, Pf00102, Pf07679, Pf13927		LOC115215626	A0A6P7SRF4	0	31	0.987	0.95	0.963	0.999999	1	0.999999	2.44659e+08	2.41361e+08	2.32379e+08	14.58	4.18	7.76	Not Found	Peak Found	High	High	High	Not Found	High	High	Peak Found	High	High	High	High
High	Master Protein	A0A6P7T7L0	heat shock cognate 71 kDa protein OS=Octopus vulgaris OX=6645 GN=LOC115220772 PE=3 SV=1	0	FALSE	199.958	40	23	657	12	652	71.2	5.54	2128.51	23			other molecular function	Pf00012		LOC115220772	A0A6P7T7L0	0	0	1.169	1.528	1.308	0.999999	0.849026	0.815353	1.83145e+08	2.14005e+08	2.79916e+08	21.25	8.79	13.48	High	High	High	High	High	High	High	High	High	High	High	High	High
High	Master Protein	Q9NC56	Actin (Fragment) OS=Sepia opipara OX=61681 PE=3 SV=1	0	FALSE	199.352	76	21	3342	2	261	28.9	5.14	8642.45	21				Pf00022				0	0	1.242	0.351	0.283	0.999999	1	0.916623	2.65823e+06	3.30107e+06	933370	14.38	66.16	67.04	High	High	Peak Found	Peak Found	Not Found	Not Found	Peak Found	Peak Found	Peak Found	High	High	Peak Found	High
High	Master Protein	A0A7E6FUW9	titin homolog isoform X2 OS=Octopus vulgaris OX=6645 GN=LOC115229254 PE=4 SV=1	0	FALSE	198.859	12	33	683	9	3144	354.5	4.83	1924.58	33						LOC115229254	A0A7E6FUW9	0	24	1.266	1.375	1.086	0.999999	0.907988	0.999999	1.77396e+08	2.24595e+08	2.43944e+08	13.21	11.08	5.71	High	High	High	High	High	High	High	High	High	High	High	High	High
High	Master Protein	Q9NC24	Actin (Fragment) OS=Cycloteuthis sirventi OX=61706 PE=3 SV=1	0	FALSE	197.965	70	21	2955	3	261	28.9	5.35	7531.08	21				Pf00022				0	0	0.681	0.577	0.848	0.999999	1	0.999999	1.03071e+06	701508	594669	14.42	14.24	101.12	Not Found	Peak Found	Not Found	Not Found	High	Peak Found	High	Peak Found	High	Peak Found	Peak Found	Peak Found	Peak Found
High	Master Protein	A0A7E6F9D1	echinoderm microtubule-associated protein-like 2 isoform X12 OS=Octopus vulgaris OX=6645 GN=LOC115217030 PE=3 SV=1	0	FALSE	197.637	30	24	488	15	874	96.8	6.67	1626.38	24						LOC115217030	A0A7E6F9D1	0	9	0.98	0.945	0.964	0.999999	1	0.999999	1.53627e+08	1.50593e+08	1.4524e+08	11.02	27.18	19.17	High	High	High	High	High	High	High	High	High	High	High	High	High
High	Master Protein	A0A0L8H7I5	Uncharacterized protein OS=Octopus bimaculoides OX=37653 GN=OCBIM_22021537mg PE=4 SV=1	0	FALSE	195.83	28	30	372	1	1176	132.3	6.77	1161.19	30			nucleic acid binding activity	Pf00013	106872584		A0A0L8H7I5; obi:106872584	0	0	1.297	0.523	0.403	0.999999	1	0.999999	9.76669e+06	1.26627e+07	5.10319e+06	62.62	57.89	81.54	High	High	High	High	High	High	High	High	High	High	High	High	High
High	Master Protein	A0A6P7SQX8	microtubule-associated protein futsch isoform X2 OS=Octopus vulgaris OX=6645 GN=LOC115215514 PE=4 SV=1	0	FALSE	195.397	22	29	519	2	1718	188.6	4.87	1570.73	29	cell organization and biogenesis	cytoskeleton	cytoskeletal activity			LOC115215514	A0A6P7SQX8	0	24	1.284	1.395	1.087	0.999999	0.535987	0.916623	2.10099e+08	2.69677e+08	2.93028e+08	7.96	8.04	2.88	High	High	High	High	High	High	High	High	High	High	High	High	Peak Found
High	Master Protein	A0A7E6F215	tensin-1 isoform X7 OS=Octopus vulgaris OX=6645 GN=LOC115214900 PE=3 SV=1	0	FALSE	195.229	15	29	785	2	1929	212.4	6.37	2341.51	29	protein metabolism;other metabolic processes;signal transduction		other molecular function			LOC115214900	A0A7E6F215	0	27	1.043	0.966	0.927	0.999999	1	0.999999	2.32972e+08	2.42926e+08	2.25155e+08	13.81	5.02	9.07	High	High	Peak Found	High	High	High	High	High	Peak Found	High	High	High	High
High	Master Protein	A0A0L8HM12	H(+)-transporting two-sector ATPase OS=Octopus bimaculoides OX=37653 GN=OCBIM_22011519mg PE=3 SV=1	0	FALSE	195.21	44	26	684	26	615	68.5	5.36	1924.48	26	other metabolic processes;transport	other membranes	transporter activity;other molecular function	Pf00006, Pf02874, Pf16886	106869851		A0A0L8HM12; obi:106869851	0	0	0.87	0.796	0.916	0.999999	1	0.999999	1.4844e+09	1.29121e+09	1.18232e+09	38.61	29.28	5.25	High	High	High	High	High	High	High	High	High	High	High	High	High
High	Master Protein	A0A6P7T1Z1	endoplasmic reticulum chaperone BiP OS=Octopus vulgaris OX=6645 GN=LOC115218624 PE=3 SV=1	0	FALSE	194.285	42	27	566	4	657	72.6	5.41	1753.04	27		ER/Golgi	other molecular function	Pf00012		LOC115218624	A0A6P7T1Z1	0	19	0.645	1.09	1.69	0.999999	1	0.925648	2.13505e+08	1.37737e+08	2.32802e+08	25.57	47.17	23.75	High	High	High	High	Peak Found	High	High	Peak Found	High	Peak Found	Peak Found	High	High
High	Master Protein	A0A0L8GNM6	Uncharacterized protein OS=Octopus bimaculoides OX=37653 GN=OCBIM_22031096mg PE=4 SV=1	0	FALSE	194.257	21	16	1021	3	930	106.9	6.07	3338.85	16	transport		other molecular function	Pf00264, Pf14830			A0A0L8GNM6	0	0	0.791	1.074	1.359	0.999999	1	0.999999	5.31836e+08	4.20417e+08	5.71222e+08	77.23	22.39	47.64	High	High	High	High	High	High	High	High	High	High	High	High	High
High	Master Protein	A0A6P7TBR4	golgin subfamily B member 1 isoform X3 OS=Octopus vulgaris OX=6645 GN=LOC115221474 PE=4 SV=1	0	FALSE	193.845	18	19	613	19	1185	129.3	4.74	2056.42	19				Pf00612		LOC115221474	A0A6P7TBR4	0	0	1.017	0.774	0.761	0.999999	1	0.975695	5.33671e+08	5.42624e+08	4.13144e+08	19.43	9.14	16.4	High	High	High	High	High	High	High	High	High	High	High	High	High
High	Master Protein	A0A0L8HVM6	Uncharacterized protein OS=Octopus bimaculoides OX=37653 GN=OCBIM_22004842mg PE=4 SV=1	0	FALSE	193.327	21	26	1033	3	1297	147.7	6.38	2949.42	26				Pf01841	106868335		A0A0L8HVM6; obi:106868335	0	22	0.908	1.145	1.261	0.999999	1	0.552893	8.46802e+08	7.68585e+08	9.69497e+08	5.34	7.08	9.2	High	High	High	High	High	High	High	High	High	High	High	High	High
High	Master Protein	A0A6P7SRT8	ATP synthase subunit beta OS=Octopus vulgaris OX=6645 GN=LOC115215584 PE=3 SV=1	0	FALSE	192.294	38	15	1059	6	523	56.6	5.33	3555.74	15	other metabolic processes;transport	other membranes	transporter activity;other molecular function	Pf00006, Pf02874		LOC115215584	A0A6P7SRT8	0	10	0.882	0.784	0.889	0.999999	0.915542	0.916623	3.23707e+09	2.8551e+09	2.53946e+09	17.24	5.17	19.46	High	High	High	High	High	High	High	High	High	High	High	High	High
High	Master Protein	A0A6P7TRV9	Ubiquitin-activating enzyme E1 OS=Octopus vulgaris OX=6645 GN=LOC115225288 PE=3 SV=1	0	FALSE	192.267	28	27	679	5	1062	119.1	5.49	1758.18	27	protein metabolism;other metabolic processes		other molecular function	Pf00899, Pf09358, Pf10585, Pf16190, Pf16191		LOC115225288	A0A6P7TRV9	0	24	0.962	1.237	1.286	0.999999	1	0.999999	2.21014e+08	2.1272e+08	2.73458e+08	25.94	20.11	2.31	High	High	High	High	High	High	High	High	High	High	High	High	High
High	Master Protein	A0A0L8GHK7	Uncharacterized protein (Fragment) OS=Octopus bimaculoides OX=37653 GN=OCBIM_22033325mg PE=3 SV=1	0	FALSE	191.859	62	18	2228	1	182	20.5	7.05	6590.97	18				Pf00022			A0A0L8GHK7	0	0	1.565	1.231	0.786	0.999999	1	0.999999	4.98905e+06	7.80909e+06	6.14e+06	18.95	26.62	13.11	Peak Found	High	Not Found	High	High	High	High	Peak Found	High	High	High	High	High
High	Master Protein	A0A0L8GX12	Uncharacterized protein OS=Octopus bimaculoides OX=37653 GN=OCBIM_22026598mg PE=4 SV=1	0	FALSE	191.367	48	15	1904	4	229	26	4.77	5268.82	15			other molecular function				A0A0L8GX12	0	14	1.052	0.969	0.921	0.999999	1	0.686088	1.71409e+10	1.80311e+10	1.66096e+10	6.73	2.74	1.43	High	High	High	High	High	High	High	High	High	High	High	High	High
High	Master Protein	A0A0L8G0V9	Uncharacterized protein OS=Octopus bimaculoides OX=37653 GN=OCBIM_22003270mg PE=3 SV=1	0	FALSE	190.451	43	25	581	2	658	72.7	5.4	1852.43	25		ER/Golgi	other molecular function	Pf00012	106880098		A0A0L8G0V9; obi:106880098	0	0	1.007	1.351	1.342	0.999999	0.692503	0.544597	2.86925e+07	2.88964e+07	3.8772e+07	15.92	9.94	5.73	High	High	High	High	High	High	High	High	High	High	High	High	High
High	Master Protein	A0A6P7T1W5	protein hu-li tai shao isoform X17 OS=Octopus vulgaris OX=6645 GN=LOC115218883 PE=3 SV=1	0	FALSE	189.461	38	22	789	3	629	70.9	6.47	2262.23	22				Pf00596		LOC115218883	A0A6P7T1W5	0	1	1.184	0.941	0.795	0.999999	1	0.916623	8.52892e+07	1.00962e+08	8.02969e+07	20.3	4.65	9.35	High	High	High	High	High	High	High	High	High	High	High	High	High
High	Master Protein	A0A0L8I7H0	Uncharacterized protein OS=Octopus bimaculoides OX=37653 GN=OCBIM_22029509mg PE=4 SV=1	0	FALSE	188.229	21	28	498	1	1658	182.5	4.94	1501.61	28	cell organization and biogenesis	cytoskeleton	cytoskeletal activity				A0A0L8I7H0	0	0	100	100	1.211					266783	322985			23.78	Not Found	Not Found	Not Found	Not Found	Not Found	Not Found	Peak Found	Peak Found	Not Found	Not Found	Not Found	Not Found	Peak Found
High	Master Protein	A0A6P7UBD7	disco-interacting protein 2 homolog A isoform X15 OS=Octopus vulgaris OX=6645 GN=LOC115232477 PE=3 SV=1	0	FALSE	187.066	31	37	428	37	1607	176.3	7.72	1102.74	37				Pf00501, Pf06464		LOC115232477	A0A6P7UBD7	0	0	1.383	1.382	0.999	0.999999	1	0.999999	5.93723e+07	8.21253e+07	8.20314e+07	27.86	23.47	16.67	High	High	High	High	High	High	High	High	High	High	High	High	High
High	Master Protein	A0A6P7SU98	Tubulin alpha chain OS=Octopus vulgaris OX=6645 GN=LOC115216365 PE=3 SV=1	0	FALSE	186.994	39	17	644	3	451	50.3	5.16	2002.42	17	cell organization and biogenesis;other biological processes	cytoskeleton	cytoskeletal activity;other molecular function	Pf00091, Pf03953		LOC115216365	A0A6P7SU98	0	0	1.076	0.957	0.889	0.999999	1	0.999999	5.8467e+07	6.2932e+07	5.59397e+07	35.34	16.44	20.08	High	High	High	High	High	High	High	High	High	High	High	High	High
High	Master Protein	A0A0L8GLG2	HATPase_c domain-containing protein OS=Octopus bimaculoides OX=37653 GN=OCBIM_22032112mg PE=3 SV=1	0	FALSE	186.872	34	30	627	1	794	90.8	5	1676.5	30	other biological processes		other molecular function	Pf00183, Pf02518	106876272		A0A0L8GLG2; obi:106876272	0	0	0.852	1.408	1.653	0.999999	0.915542	0.639063	2.13321e+07	1.81762e+07	3.00368e+07	31.65	7.97	11.69	High	Peak Found	High	High	High	High	High	Peak Found	High	High	Peak Found	High	High
High	Master Protein	A0A7E6F220	tensin-1 isoform X12 OS=Octopus vulgaris OX=6645 GN=LOC115214900 PE=3 SV=1	0	FALSE	186.737	15	28	762	1	1840	201.9	6.39	2265.88	28	protein metabolism;other metabolic processes		other molecular function			LOC115214900	A0A7E6F220	0	0	1.417	1.253	0.884	0.999999	1	0.999999	1.47811e+06	2.094e+06	1.8514e+06	38.95	12.1	17.82	High	High	High	Peak Found	High	Peak Found	Peak Found	High	High	Peak Found	High	High	Peak Found
High	Master Protein	A0A6P7SYW4	FERM domain-containing protein 5 isoform X7 OS=Octopus vulgaris OX=6645 GN=LOC115217804 PE=4 SV=1	0	FALSE	186.305	42	22	480	3	627	70.9	7.24	1558.8	22		other membranes;cytoskeleton	cytoskeletal activity	Pf00373, Pf08736, Pf09379, Pf09380		LOC115217804	A0A6P7SYW4	0	16	0.955	0.812	0.85	0.999999	0.975512	0.738734	9.79296e+07	9.35211e+07	7.95191e+07	12.85	3.63	3.6	High	High	High	High	High	High	High	High	High	High	High	High	High
High	Master Protein	A0A0L8HNP8	Uncharacterized protein OS=Octopus bimaculoides OX=37653 GN=OCBIM_22010292mg PE=3 SV=1	0	FALSE	184.707	29	21	1161	1	305	36.4	7.83	3210.36	21	other biological processes	cytoskeleton		Pf00992			A0A0L8HNP8	0	0	0.794	0.288	0.362	0.999999	1	0.999999	331172	263030	95219.7	77.65	58.42	106.05	High	High	High	Peak Found	Peak Found	Peak Found	Peak Found	Peak Found	Peak Found	Peak Found	Peak Found	Peak Found	High
High	Master Protein	A0A6P7SVG7	Tubulin alpha chain OS=Octopus vulgaris OX=6645 GN=LOC115216810 PE=3 SV=1	0	FALSE	183.967	43	17	632	3	451	50.1	5.06	2229.38	17	cell organization and biogenesis;other biological processes	cytoskeleton	cytoskeletal activity;other molecular function	Pf00091, Pf03953		LOC115216810	A0A6P7SVG7	0	2	1.049	1.213	1.156	0.999999	1	0.999999	4.43982e+07	4.65784e+07	5.38622e+07	39.11	11.4	15.45	High	High	High	High	High	High	High	Peak Found	High	High	High	High	High
High	Master Protein	A0A0L8FYB6	Vinculin OS=Octopus bimaculoides OX=37653 GN=OCBIM_22005155mg PE=3 SV=1	0	FALSE	183.776	28	24	596	2	821	89.8	6.68	1763.83	24	cell adhesion	plasma membrane;other membranes;cytoskeleton;other cell component	cytoskeletal activity;other molecular function	Pf01044			A0A0L8FYB6	0	0	0.944	0.953	1.009	0.999999	1	0.999999	1.9451e+07	1.83706e+07	1.85405e+07	15.51	15.53	8.78	High	High	High	High	High	High	High	High	High	High	High	High	High
High	Master Protein	A0A6P7SFR4	programmed cell death 6-interacting protein isoform X5 OS=Octopus vulgaris OX=6645 GN=LOC115212760 PE=4 SV=1	0	FALSE	182.908	29	28	619	4	867	97.1	6.47	1675.51	28				Pf03097, Pf13949		LOC115212760	A0A6P7SFR4	0	26	1.223	1.049	0.857	0.999999	1	0.999999	1.22137e+08	1.49399e+08	1.2807e+08	29.89	7.47	7.99	High	High	High	High	High	High	High	High	High	High	High	High	High
High	Master Protein	A0A6P7TYN8	Protein disulfide-isomerase OS=Octopus vulgaris OX=6645 GN=LOC115231769 PE=3 SV=1	0	FALSE	181.79	39	20	680	4	521	58.9	4.83	2101.41	20		ER/Golgi	other molecular function	Pf00085, Pf13848		LOC115231769	A0A6P7TYN8	0	20	0.855	1.231	1.439	0.999999	1	0.344982	6.22339e+08	5.32318e+08	7.66212e+08	12.53	12.54	8.52	High	High	High	High	High	High	High	High	High	High	High	High	High
High	Master Protein	A0A6P7SUZ8	Tubulin alpha chain OS=Octopus vulgaris OX=6645 GN=LOC115216678 PE=3 SV=1	0	FALSE	180.753	33	14	645	1	450	50.3	5.06	2486.54	14	cell organization and biogenesis;other biological processes	cytoskeleton	cytoskeletal activity;other molecular function	Pf00091, Pf03953		LOC115216678	A0A6P7SUZ8	0	0	0.681	2.381	3.496	0.999999	0.535987	0.3072	1.2329e+06	839727	2.93582e+06	19.52	23.27	5.03	High	High	High	High	High	High	High	High	High	High	High	High	High
High	Master Protein	A0A6P7S691	extensin-2 isoform X6 OS=Octopus vulgaris OX=6645 GN=LOC115209407 PE=4 SV=1	0	FALSE	180.334	22	19	487	6	1028	112.5	6.99	1560.29	19				Pf00595, Pf15936		LOC115209407	A0A6P7S691	0	13	1.182	1.201	1.016	0.999999	1	0.999999	2.53379e+08	2.99553e+08	3.04235e+08	24.15	15.39	9.96	High	High	High	High	High	High	High	High	High	High	High	High	High
High	Master Protein	A0A0L8FMP1	Glycogen [starch] synthase OS=Octopus bimaculoides OX=37653 GN=OCBIM_22013864mg PE=3 SV=1	0	FALSE	179.77	36	23	602	23	706	81.1	6.54	1966.23	23	other metabolic processes		other molecular function	Pf05693	106882342		A0A0L8FMP1; obi:106882342	0	0	0.911	1.039	1.142	0.999999	1	0.999999	2.37875e+08	2.16608e+08	2.47267e+08	8.88	14.92	5.69	High	High	High	High	High	High	High	High	High	High	High	High	High
High	Master Protein	A0A0L8FXP2	Aldolase_II domain-containing protein OS=Octopus bimaculoides OX=37653 GN=OCBIM_22004658mg PE=3 SV=1	0	FALSE	179.74	34	24	762	4	765	85.9	7.15	2154.46	24				Pf00596			A0A0L8FXP2	0	20	0.979	0.877	0.896	0.999999	1	0.999999	5.74228e+08	5.6225e+08	5.03517e+08	22.17	15.44	9.13	High	High	High	High	High	High	High	High	High	High	High	High	High
High	Master Protein	A0A0L8I0F6	Dynamin GTPase OS=Octopus bimaculoides OX=37653 GN=OCBIM_22000119mg PE=3 SV=1	0	FALSE	179.328	34	30	586	30	838	95	7.84	1514.9	30	transport	cytoskeleton	other molecular function	Pf00169, Pf00350, Pf01031, Pf02212	106867485		A0A0L8I0F6	0	0	1.002	0.883	0.881	0.999999	1	0.999999	2.23888e+08	2.24272e+08	1.9768e+08	33.97	13.99	15.48	High	High	High	High	High	High	High	High	High	High	High	High	High
High	Master Protein	Q9NBY3	Actin (Fragment) OS=Graneledone verrucosa OX=61714 PE=3 SV=1	0	FALSE	177.959	49	11	1672	1	261	29	4.92	5352.46	11				Pf00022				0	0	0.01	0.763	100		1		790349		603280	28.11		2.99	Not Found	High	Peak Found	Not Found	Not Found	Not Found	Not Found	Not Found	Not Found	Not Found	Not Found	Not Found	High
High	Master Protein	A0A7E6F756	protein MTSS 1 isoform X22 OS=Octopus vulgaris OX=6645 GN=LOC115216372 PE=4 SV=1	0	FALSE	176.347	33	22	380	1	1011	109.7	8.72	1241.8	22	cell organization and biogenesis		cytoskeletal activity			LOC115216372	A0A7E6F756	0	0	0.737	0.389	0.529	0.999999			1.44756e+06	1.06635e+06	563808	56.88	24.12		Peak Found	Peak Found	High	High	Peak Found	Not Found	High	High	High	Peak Found	High	Peak Found	High
High	Master Protein	A0A6P7S4C9	Adenosylhomocysteinase OS=Octopus vulgaris OX=6645 GN=LOC115209078 PE=3 SV=1	0	FALSE	175.541	51	28	623	5	531	58.8	7.11	1571.74	28	other metabolic processes		other molecular function	Pf00670, Pf05221		LOC115209078	A0A6P7S4C9	0	23	0.909	0.568	0.625	0.999999	0.889746	0.916623	3.31018e+08	3.00876e+08	1.88018e+08	8.24	31.25	16.61	High	High	High	High	High	High	High	High	High	High	High	High	High
High	Master Protein	A0A0L8GI64	Ubiquitin-activating enzyme E1 OS=Octopus bimaculoides OX=37653 GN=OCBIM_22033176mg PE=3 SV=1	0	FALSE	174.302	27	25	655	3	1002	112.4	5.44	1672.67	25	protein metabolism;other metabolic processes		other molecular function	Pf00899, Pf09358, Pf10585, Pf16190, Pf16191			A0A0L8GI64	0	0	1.385	1.14	0.823	0.999999	1	0.999999	1.58647e+07	2.19675e+07	1.80842e+07	42.1	29.87	8.64	High	High	High	High	High	High	High	High	High	High	High	High	High
High	Master Protein	P21613	Kinesin heavy chain OS=Doryteuthis pealeii OX=1051067 PE=1 SV=1	0	FALSE	172.271	31	25	414	3	967	109.3	6.01	1440.25	25	other biological processes	cytoskeleton;other cell component	cytoskeletal activity;other molecular function	Pf00225				0	0	1.699	1.565	0.921	0.999999	1	0.999999	3.85262e+06	6.54639e+06	6.02964e+06	38.95	11.64	26.61	High	High	High	High	High	High	High	High	High	High	High	High	High
High	Master Protein	A0A6P7SFU0	elongation factor 2 OS=Octopus vulgaris OX=6645 GN=LOC115212776 PE=3 SV=1	0	FALSE	172.058	27	24	709	23	836	93.1	7.2	2032.91	24	protein metabolism;other metabolic processes		nucleic acid binding activity;other molecular function	Pf00009, Pf00679, Pf03144, Pf03764, Pf14492		LOC115212776	A0A6P7SFU0	0	1	0.874	1.297	1.483	0.999999	1	0.552893	5.35025e+08	4.67673e+08	6.93758e+08	25.94	22.66	12.52	High	High	High	High	High	High	High	High	High	High	High	High	High
High	Master Protein	A0A1Y1DDA8	Paramyosin OS=Ommastrephes bartramii OX=61679 GN=ObPm PE=2 SV=1	0	FALSE	171.759	18	24	1220	3	858	99.6	5.55	4352.88	24		cytoskeleton		Pf01576		ObPm	A0A1Y1DDA8	0	0	2.8	3.176	1.134	0.999999	0.535987	0.999999	1.06767e+06	2.9894e+06	3.39142e+06	10.24	46.67	30.03	Peak Found	High	High	Peak Found	High	Peak Found	Not Found	High	High	Peak Found	Not Found	High	High
High	Master Protein	A0A6P7SZ10	Y-box factor homolog OS=Octopus vulgaris OX=6645 GN=LOC115217843 PE=4 SV=1	0	FALSE	171.245	37	11	277	11	323	36.2	10.3	1069.44	11			nucleic acid binding activity	Pf00313		LOC115217843	A0A6P7SZ10	0	0	1.182	1.23	1.041	0.999999	1	0.999999	7.55e+07	8.92075e+07	9.28559e+07	25.86	20.14	15.69	High	High	High	High	High	High	High	High	High	High	High	High	High
High	Master Protein	A0A0L8H1Y4	BRO1 domain-containing protein (Fragment) OS=Octopus bimaculoides OX=37653 GN=OCBIM_22024818mg PE=4 SV=1	0	FALSE	171.003	37	26	592	2	610	68.3	6.32	1649.31	26				Pf03097, Pf13949			A0A0L8H1Y4	0	0	1.076	0.875	0.812	0.999999	1	0.999999	3.31741e+06	3.57089e+06	2.90112e+06	15.38	7.83	18.92	High	High	High	High	High	High	High	High	High	High	High	High	High
High	Master Protein	A0A6P7T1V5	uncharacterized protein LOC115218879 OS=Octopus vulgaris OX=6645 GN=LOC115218879 PE=4 SV=1	0	FALSE	170.776	20	24	1071	1	1297	147.6	6.38	2966.37	24				Pf01841		LOC115218879	A0A6P7T1V5	0	0	1.134	1.101	0.971	0.999999	1	0.999999	1.47135e+07	1.66846e+07	1.61935e+07	8.97	30.32	5.3	High	High	High	High	High	High	High	High	High	High	High	High	High
High	Master Protein	A0A0L8HI31	Amidohydro-rel domain-containing protein OS=Octopus bimaculoides OX=37653 GN=OCBIM_22014973mg PE=3 SV=1	0	FALSE	170.527	27	16	820	4	576	63.6	6.62	2540.08	16		other cell component	other molecular function	Pf01979			A0A0L8HI31	0	0	1.146	1.057	0.923	0.999999	1	0.999999	1.8714e+08	2.14388e+08	1.97787e+08	18.39	2.48	10.34	High	High	High	High	High	High	High	High	High	High	High	High	High
High	Master Protein	A0A6P7SD30	tropomyosin Tod p 1.0102 OS=Octopus vulgaris OX=6645 GN=LOC115211774 PE=3 SV=1	0	FALSE	170.343	45	19	2322	2	247	28.9	4.7	6750.34	19				Pf12718		LOC115211774	A0A6P7SD30	0	0	0.83	0.813	0.981	0.999999	1	0.999999	1.6125e+07	1.33773e+07	1.31172e+07	15.54	12.29	4.17	High	High	High	High	High	High	High	High	High	High	High	High	High
High	Master Protein	A0A6P7TNX8	Acetyl-CoA deacylase OS=Octopus vulgaris OX=6645 GN=LOC115226527 PE=3 SV=1	0	FALSE	169.821	34	17	575	17	483	52.5	8.09	1700.48	17	other metabolic processes		other molecular function	Pf02550, Pf13336		LOC115226527	A0A6P7TNX8	0	0	0.75	0.729	0.972	0.999999	0.975512	0.999999	9.95443e+08	7.46195e+08	7.25276e+08	13.76	20.69	31.35	High	High	High	High	High	High	High	High	High	High	High	High	High
High	Master Protein	A0A0L8I2N5	Triosephosphate isomerase OS=Octopus bimaculoides OX=37653 GN=OCBIM_22037419mg PE=3 SV=1	0	FALSE	168.768	50	15	889	9	247	26.7	7.78	2604.36	15	other metabolic processes		other molecular function	Pf00121	106884489		A0A0L8I2N5; obi:106884489	0	6	0.736	0.954	1.296	0.999999	1	0.963786	7.40589e+09	5.4522e+09	7.06825e+09	13.07	13.33	21.59	High	High	High	High	High	High	High	High	High	High	High	High	High
High	Master Protein	A0A0L8HK94	Tr-type G domain-containing protein OS=Octopus bimaculoides OX=37653 GN=OCBIM_22012708mg PE=4 SV=1	0	FALSE	168.732	38	21	300	21	552	61.6	5.2	1023.19	21			other molecular function	Pf00009, Pf03143	106870164		A0A0L8HK94; obi:106870164	0	0	0.824	1.103	1.339	0.999999	1	0.555725	7.49872e+07	6.17597e+07	8.27236e+07	11.51	13.43	3.03	High	High	High	High	High	High	High	High	High	High	High	High	High
High	Master Protein	A0A0L8GUX9	Uncharacterized protein (Fragment) OS=Octopus bimaculoides OX=37653 GN=OCBIM_22027298mg PE=4 SV=1	0	FALSE	168.549	14	27	483	4	1978	221.1	6.05	1397.83	27				Pf16908, Pf16910			A0A0L8GUX9	0	0	1.047	1.183	1.129	0.999999	1	0.999999	9.98277e+06	1.04562e+07	1.18073e+07	19.24	8.25	25.35	High	High	High	High	High	High	High	High	High	High	High	High	High
High	Master Protein	A0A6P7S8A5	ATP-dependent 6-phosphofructokinase OS=Octopus vulgaris OX=6645 GN=LOC115209955 PE=3 SV=1	0	FALSE	168.385	26	19	655	19	828	91.2	8.1	2016.19	19	other metabolic processes	other cell component	kinase activity;other molecular function	Pf00365		LOC115209955	A0A6P7S8A5	0	0	0.89	1.044	1.173	0.999999	1	0.566062	8.96368e+08	7.98019e+08	9.35973e+08	9.62	12.42	7.1	High	High	High	High	High	High	High	High	High	High	High	High	High
High	Master Protein	A0A0L8FRZ6	14_3_3 domain-containing protein OS=Octopus bimaculoides OX=37653 GN=OCBIM_22009637mg PE=3 SV=1	0	FALSE	167.417	45	19	751	17	261	29.5	4.79	2106.22	19				Pf00244			A0A0L8FRZ6	0	0	1.066	0.913	0.857	0.999999	1	0.999999	5.68019e+08	6.05258e+08	5.18539e+08	26.27	17.53	13.06	High	High	High	High	High	High	High	High	High	High	High	High	High
High	Master Protein	A0A0L8FNC4	Uncharacterized protein (Fragment) OS=Octopus bimaculoides OX=37653 GN=OCBIM_22013362mg PE=4 SV=1	0	FALSE	167.286	31	29	581	5	851	97.7	5.76	1493.9	29							A0A0L8FNC4	0	0	1.537	1.357	0.883	0.999999	1	0.999999	1.10376e+07	1.69616e+07	1.49797e+07	38.51	29.8	20.85	High	High	High	High	High	High	High	High	High	High	High	High	High
High	Master Protein	A0A6P7T5S9	myosin catalytic light chain LC-1, mantle muscle isoform X1 OS=Octopus vulgaris OX=6645 GN=LOC115219710 PE=4 SV=1	0	FALSE	166.271	54	13	1446	2	160	18.4	4.7	4386.42	13			other molecular function	Pf13499		LOC115219710	A0A6P7T5S9	0	0	1.229	0.955	0.777	0.999999	1	0.60144	3.0913e+09	3.80037e+09	2.95204e+09	15.26	3.13	4.27	High	High	High	High	High	High	High	High	High	High	High	High	High
High	Master Protein	A0A6P7T010	FERM domain-containing protein 5 isoform X2 OS=Octopus vulgaris OX=6645 GN=LOC115217804 PE=4 SV=1	0	FALSE	166.019	39	20	441	1	638	72	7.01	1409.18	20		other membranes;cytoskeleton		Pf00373, Pf08736, Pf09379, Pf09380		LOC115217804	A0A6P7T010	0	0													Not Found	Not Found	Not Found	Not Found	Not Found	Not Found	High	Not Found	High	Not Found	Not Found	High	Not Found
High	Master Protein	A0A6P7T1D0	Cytoplasmic FMR1-interacting protein OS=Octopus vulgaris OX=6645 GN=LOC115218691 PE=3 SV=1	0	FALSE	164.975	24	28	489	28	1257	145.9	6.99	1352.34	28	cell organization and biogenesis	other cell component	other molecular function	Pf05994, Pf07159		LOC115218691	A0A6P7T1D0	0	0	0.963	0.98	1.017	0.999999	1	0.999999	1.02924e+08	9.91408e+07	1.00853e+08	11.4	10.81	12.39	High	High	High	High	High	High	High	High	High	High	High	High	High
High	Master Protein	A0A7E6F5J4	protein MTSS 1 isoform X23 OS=Octopus vulgaris OX=6645 GN=LOC115216372 PE=4 SV=1	0	FALSE	164.693	30	22	386	1	1010	109.4	8.69	1219.92	22	cell organization and biogenesis		cytoskeletal activity			LOC115216372	A0A7E6F5J4	0	20	0.915	1.111	1.214	0.999999	1	0.571604	1.01206e+08	9.25973e+07	1.12448e+08	11.43	4.92	4.45	High	High	Peak Found	High	High	High	High	High	High	High	Peak Found	Peak Found	High
High	Master Protein	A0A7E6F5I9	protein MTSS 1 isoform X18 OS=Octopus vulgaris OX=6645 GN=LOC115216372 PE=4 SV=1	0	FALSE	163.884	30	22	370	1	1022	110.8	9	1196.59	22	cell organization and biogenesis		cytoskeletal activity			LOC115216372	A0A7E6F5I9	0	0													Not Found	Not Found	Not Found	Not Found	Not Found	Not Found	Not Found	Not Found	Not Found	Not Found	Not Found	Not Found	Not Found
High	Master Protein	A0A0L8G5J8	Tubulin alpha chain OS=Octopus bimaculoides OX=37653 GN=OCBIM_22000366mg PE=3 SV=1	0	FALSE	163.097	28	13	490	1	450	50.2	5.26	1929.31	13	cell organization and biogenesis;other biological processes	cytoskeleton	cytoskeletal activity;other molecular function	Pf00091, Pf03953	106879231		A0A0L8G5J8; obi:106879231	0	1	1.584	1.027	0.648	0.999999	1	0.999999	3.04801e+06	4.82823e+06	3.12929e+06	30.07	25.53	57	High	Peak Found	Peak Found	High	High	Peak Found	High	High	High	High	High	High	High
High	Master Protein	A0A6P7SKJ5	Tubulin alpha chain OS=Octopus vulgaris OX=6645 GN=LOC115213542 PE=3 SV=1	0	FALSE	163.044	36	15	579	1	451	50.2	5.02	2030.88	15	cell organization and biogenesis;other biological processes	cytoskeleton	cytoskeletal activity;other molecular function	Pf00091, Pf03953		LOC115213542	A0A6P7SKJ5	0	2	2.346	1.98	0.844	0.999999	1	0.999999	2.45753e+06	5.76528e+06	4.86656e+06	75.75	31.92	31.47	Not Found	Not Found	High	High	Not Found	High	Not Found	Not Found	High	Not Found	High	Not Found	High
High	Master Protein	A0A7E6ETW0	Calcium/calmodulin-dependent protein kinase OS=Octopus vulgaris OX=6645 GN=LOC115212079 PE=3 SV=1	0	FALSE	161.759	33	23	477	4	648	71	7.81	1382.54	23	protein metabolism;other metabolic processes		kinase activity;other molecular function			LOC115212079	A0A7E6ETW0	0	19	1.177	1.173	0.997	0.999999	1	0.999999	1.45307e+08	1.70958e+08	1.7039e+08	12.23	12.67	13.33	Not Found	Peak Found	High	High	High	High	High	High	High	High	High	High	High
High	Master Protein	A0A6P7SYU2	neprilysin-1 OS=Octopus vulgaris OX=6645 GN=LOC115217982 PE=4 SV=1	0	FALSE	161.582	32	29	646	3	738	85	8.38	1604.03	29	protein metabolism	other membranes	other molecular function	Pf01431, Pf05649		LOC115217982	A0A6P7SYU2	0	28	1.482	0.59	0.398	0.999999	1	0.999999	2.16117e+08	3.20196e+08	1.27467e+08	63.16	33.12	63.84	Peak Found	Peak Found	High	High	Peak Found	High	High	High	High	High	High	High	High
High	Master Protein	A0A7E6EVK9	Calcium/calmodulin-dependent protein kinase OS=Octopus vulgaris OX=6645 GN=LOC115212079 PE=3 SV=1	0	FALSE	161.487	31	21	496	1	643	70.5	7.81	1423.33	21	protein metabolism;other metabolic processes		kinase activity;other molecular function			LOC115212079	A0A7E6EVK9	0	1	1.172	1.149	0.98	0.999999	1	0.999999	3.01905e+07	3.53799e+07	3.46793e+07	10.93	11	16.27	High	High	Not Found	Peak Found	Not Found	Not Found	Peak Found	Not Found	Not Found	Not Found	High	Peak Found	High
High	Master Protein	A0A0L8IH79	Uncharacterized protein OS=Octopus bimaculoides OX=37653 GN=OCBIM_22005008mg PE=3 SV=1	0	FALSE	161.233	34	21	491	21	576	61.2	5.53	1606.41	21	other biological processes		other molecular function	Pf00118	106868146		A0A0L8IH79; obi:106868146	0	0	0.82	0.681	0.83	0.999999	1	0.999999	4.76881e+08	3.91046e+08	3.24641e+08	22.15	20.51	12.08	High	High	High	High	High	High	High	High	High	High	High	High	High
High	Master Protein	A0A0L8H8D4	FERM domain-containing protein (Fragment) OS=Octopus bimaculoides OX=37653 GN=OCBIM_22020480mg PE=4 SV=1	0	FALSE	160.732	22	27	450	3	1440	155.8	6.6	1293.46	27	cell adhesion;cell organization and biogenesis	cytoskeleton;other cell component	cytoskeletal activity	Pf00373, Pf01608, Pf08913, Pf09141			A0A0L8H8D4	0	0	0.966	0.92	0.953	0.999999	1	0.999999	4.16299e+06	4.02081e+06	3.83201e+06	4.74	3.08	24.15	High	High	High	High	High	High	High	High	High	High	High	High	High
High	Master Protein	A0A0L8G3H4	ATP-citrate synthase OS=Octopus bimaculoides OX=37653 GN=OCBIM_22001106mg PE=3 SV=1	0	FALSE	159.872	27	23	447	23	1090	120.2	7.52	1381.37	23	other metabolic processes	cytosol	other molecular function	Pf00285, Pf00549, Pf02629, Pf08442, Pf16114	106879485		A0A0L8G3H4	0	0	1.171	0.835	0.713	0.999999	1	0.999999	8.50365e+07	9.95709e+07	7.10256e+07	37.33	13.66	30.11	High	High	High	High	High	High	High	High	High	High	High	High	High
High	Master Protein	A0A0L8GHU8	Uncharacterized protein OS=Octopus bimaculoides OX=37653 GN=OCBIM_22033336mg PE=4 SV=1	0	FALSE	158.376	37	14	475	3	406	45.4	5.81	1513.93	14			other molecular function	Pf00106	106876816		A0A0L8GHU8; obi:106876816	0	0	1.086	1.068	0.984	0.999999	1	0.999999	4.74365e+07	5.15152e+07	5.06758e+07	14.84	12.88	26.37	High	High	High	High	High	High	High	High	High	High	High	High	High
High	Master Protein	A0A0L8FY35	Aldolase_II domain-containing protein OS=Octopus bimaculoides OX=37653 GN=OCBIM_22004658mg PE=3 SV=1	0	FALSE	158.076	36	21	707	0	644	72.4	6.47	1972.92	21				Pf00596			A0A0L8FY35	0	0													Not Found	Not Found	Not Found	Not Found	Not Found	Not Found	Not Found	Not Found	Not Found	Not Found	Not Found	Not Found	Not Found
High	Master Protein	A0A0L8HNB5	Lissencephaly-1 homolog OS=Octopus bimaculoides OX=37653 GN=OCBIM_22010555mg PE=3 SV=1	0	FALSE	157.792	55	17	398	1	408	45.9	7.72	1312.94	17	cell cycle OR cell proliferation;cell organization and biogenesis;other biological processes	cytoskeleton;other cell component	other molecular function	Pf00400	106869563		A0A0L8HNB5; obi:106869563	0	0	1.017	1.025	1.008	0.999999	1	0.999999	3.83828e+06	3.90382e+06	3.93324e+06	13.9	19.36	16.75	High	High	High	High	High	High	High	High	High	High	High	High	High
High	Master Protein	A0A6P7SHC9	14-3-3 protein epsilon OS=Octopus vulgaris OX=6645 GN=LOC115213049 PE=3 SV=1	0	FALSE	157.184	57	22	750	20	256	29.2	4.81	1911.68	22				Pf00244		LOC115213049	A0A6P7SHC9	0	2	1.032	1.003	0.972	0.999999	1	0.999999	8.56176e+08	8.83245e+08	8.58819e+08	16.22	15.28	8.3	High	High	High	High	High	High	High	High	High	High	High	High	High
High	Master Protein	A0A0L8G0I6	14_3_3 domain-containing protein OS=Octopus bimaculoides OX=37653 GN=OCBIM_22003454mg PE=3 SV=1	0	FALSE	157.07	50	17	641	16	252	28.4	5.03	1829.41	17				Pf00244	106880160		A0A0L8G0I6; obi:106880160	0	0	1.01	1.04	1.029	0.999999	1	0.999999	4.50064e+08	4.54711e+08	4.6786e+08	10.81	4.07	3.23	High	High	High	High	High	High	High	High	High	High	High	High	High
High	Master Protein	A0A6P7TC84	RNA helicase OS=Octopus vulgaris OX=6645 GN=LOC115221977 PE=3 SV=1	0	FALSE	156.754	43	21	518	15	403	45.9	5.59	1590.15	21			nucleic acid binding activity;other molecular function	Pf00270, Pf00271		LOC115221977	A0A6P7TC84	0	6	0.897	1.231	1.372	0.999999	0.595821	0.3072	3.16814e+08	2.84233e+08	3.89928e+08	7.07	9.87	5.9	High	High	High	High	High	High	High	High	High	High	High	High	High
High	Master Protein	A0A6P7S5D2	arginine kinase Oct f 2 OS=Octopus vulgaris OX=6645 GN=LOC115209225 PE=3 SV=1	0	FALSE	156.5	58	20	1555	20	349	39.2	7.08	4312.59	20	other metabolic processes		kinase activity;other molecular function	Pf00217, Pf02807		LOC115209225	A0A6P7S5D2	0	0	0.762	0.967	1.269	0.999999	1	0.916623	7.92881e+09	6.04048e+09	7.66675e+09	12.29	4.55	14.26	High	High	High	High	High	High	High	High	High	High	High	High	High
High	Master Protein	A0A6P7S4E7	Adenosylhomocysteinase OS=Octopus vulgaris OX=6645 GN=LOC115209078 PE=3 SV=1	0	FALSE	156.479	47	24	556	1	522	57.8	6.83	1405.78	24	other metabolic processes		other molecular function	Pf00670, Pf05221		LOC115209078	A0A6P7S4E7	0	0	0.982	0.871	0.887	0.999999	1	0.999999	2.10967e+06	2.071e+06	1.83693e+06	22.76	16	16.25	Peak Found	Peak Found	Peak Found	Peak Found	High	Peak Found	High	Peak Found	High	High	High	High	Peak Found
High	Master Protein	A0A1Y1DC43	Paramyosin OS=Gonatus onyx OX=61755 GN=GoPm PE=2 SV=1	0	FALSE	155.905	16	21	1401	1	858	99.5	5.55	5263.66	21		cytoskeleton		Pf01576		GoPm	A0A1Y1DC43	0	0	0.912	0.83	0.91	0.999999	1	0.999999	4.20267e+07	3.83258e+07	3.48762e+07	15.56	14.67	4.04	High	High	High	High	High	High	High	High	High	High	High	High	High
High	Master Protein	A0A0L8FJA0	Uncharacterized protein OS=Octopus bimaculoides OX=37653 GN=OCBIM_22017780mg PE=4 SV=1	0	FALSE	155.595	21	18	349	18	816	90.3	7.27	1173.69	18		nucleus		Pf00622, Pf02037, Pf13671	106882998		A0A0L8FJA0	0	0	0.995	0.722	0.726	0.999999	1	0.999999	1.59046e+08	1.58186e+08	1.14802e+08	32.03	28.85	11.55	High	High	High	High	High	High	High	High	High	High	High	High	High
High	Master Protein	A0A0L8FZT7	Protein disulfide-isomerase OS=Octopus bimaculoides OX=37653 GN=OCBIM_22003356mg PE=3 SV=1	0	FALSE	155.188	30	17	616	1	521	59	4.83	1871.17	17		ER/Golgi	other molecular function	Pf00085, Pf13848	106880130		A0A0L8FZT7; obi:106880130	0	0	1.377	1.656	1.202	0.999999	1	0.999999	1.14431e+07	1.57585e+07	1.89464e+07	62.73	18.09	49.47	High	High	High	High	High	High	High	High	High	High	High	High	High
High	Master Protein	A0A0L8HKW4	Aconitate hydratase, mitochondrial OS=Octopus bimaculoides OX=37653 GN=OCBIM_22012436mg PE=3 SV=1	0	FALSE	154.253	21	17	451	4	783	85.4	6.67	1373.3	17	other metabolic processes	mitochondrion	other molecular function	Pf00330, Pf00694	106870033		A0A0L8HKW4; obi:106870033	0	12	0.767	0.746	0.972	0.999999	0.898564	0.999999	4.03601e+08	3.09693e+08	3.00935e+08	21.93	13.51	27.38	High	High	High	High	High	High	High	High	High	High	High	High	High
High	Master Protein	A0A6P7S9Z4	Calmodulin OS=Octopus vulgaris OX=6645 GN=LOC115210643 PE=3 SV=1	0	FALSE	154.144	70	13	581	7	149	16.8	4.22	1782.91	13	signal transduction		other molecular function	Pf13499		LOC115210643	A0A6P7S9Z4	0	7	1.076	0.918	0.853	0.999999	1	0.999999	9.69101e+08	1.04285e+09	8.8947e+08	28.67	12.81	5.26	High	High	High	High	High	High	High	High	High	High	High	High	High
High	Master Protein	A0A0L8FQW7	Uncharacterized protein OS=Octopus bimaculoides OX=37653 GN=OCBIM_22010657mg PE=4 SV=1	0	FALSE	153.55	19	28	336	3	1729	196.6	5.54	792.88	28	transport;signal transduction	other membranes;cytosol;ER/Golgi	transporter activity	Pf00622, Pf01365, Pf02026, Pf02815, Pf08709, Pf17906			A0A0L8FQW7	0	0	0.751	1.97	2.624	0.999999	1	0.972633	3.64831e+06	2.73867e+06	7.1858e+06	63.39	36.35	37.39	High	High	High	High	High	High	High	High	High	High	High	High	High
High	Master Protein	A0A7E6FIW2	solute carrier family 12 member 4 isoform X1 OS=Octopus vulgaris OX=6645 GN=LOC115219813 PE=3 SV=1	0	FALSE	153.346	23	21	584	5	1111	122.4	6.09	1718.21	21	stress response;transport	plasma membrane;other membranes	transporter activity			LOC115219813	A0A7E6FIW2	0	15	1.034	0.941	0.91	0.999999	1	0.999999	1.99888e+08	2.06653e+08	1.88146e+08	20.88	9.56	25.84	High	High	High	High	High	High	High	High	High	High	High	High	High
High	Master Protein	A0A0L8IAF0	Uncharacterized protein OS=Octopus bimaculoides OX=37653 GN=OCBIM_22025101mg PE=4 SV=1	0	FALSE	153.198	24	13	343	6	1064	118.4	4.44	1252.33	13							A0A0L8IAF0	0	1	1.227	1.184	0.965	0.999999	1	0.999999	2.19441e+07	2.69352e+07	2.59818e+07	10.04	25.47	21.94	High	High	High	High	High	High	High	High	High	High	High	High	High
High	Master Protein	A0A5K6SD30	Synapsin syn8.2-isoform (Fragment) OS=Octopus vulgaris OX=6645 PE=2 SV=1	0	FALSE	151.419	32	18	479	1	516	57.4	8.43	1400.85	18	cell-cell signaling;transport	ER/Golgi	other molecular function	Pf02078, Pf02750				0	0	1.314	0.62	0.471	0.999999	1	0.734643	5.19437e+06	6.82775e+06	3.21827e+06	57.88	42.03	30.55	High	High	High	High	High	High	High	High	High	High	High	High	High
High	Master Protein	A0A6P7S962	Tubulin alpha chain OS=Octopus vulgaris OX=6645 GN=LOC115210360 PE=3 SV=1	0	FALSE	151.288	29	13	579	1	453	50.3	5.11	2036.34	13	cell organization and biogenesis;other biological processes	cytoskeleton	cytoskeletal activity;other molecular function	Pf00091, Pf03953		LOC115210360	A0A6P7S962	0	0	1.323	1.633	1.235	0.999999	1	0.999999	2.82199e+06	3.73219e+06	4.60847e+06	19.45	47.97	89.42	Not Found	Peak Found	Peak Found	Peak Found	High	Peak Found	Not Found	Not Found	High	High	Peak Found	Not Found	Peak Found
High	Master Protein	A0A6P7S6B8	Vacuolar protein sorting-associated protein 35 OS=Octopus vulgaris OX=6645 GN=LOC115209450 PE=3 SV=1	0	FALSE	151.272	30	20	327	3	823	94.5	5.53	996.64	20	transport	other membranes;cytosol		Pf03635		LOC115209450	A0A6P7S6B8	0	17	0.806	1.1	1.366	0.999999	1	0.321194	4.83204e+08	3.89244e+08	5.31538e+08	5.09	9.54	6.25	High	High	High	High	High	High	High	High	High	High	High	High	High
High	Master Protein	A0A6P7S5V6	CCT-epsilon OS=Octopus vulgaris OX=6645 GN=LOC115209384 PE=3 SV=1	0	FALSE	151.263	34	22	685	21	540	59.3	6.49	1965.77	22	other biological processes	other cell component	other molecular function	Pf00118		LOC115209384	A0A6P7S5V6	0	1	1.089	1.365	1.254	0.999999	0.535987	0.552893	1.87633e+08	2.04288e+08	2.56085e+08	6.99	9.12	11.82	High	High	High	High	High	High	High	High	High	High	High	High	High
High	Master Protein	A0A0L8IEC7	Uncharacterized protein OS=Octopus bimaculoides OX=37653 GN=OCBIM_22011966mg PE=4 SV=1	0	FALSE	150.743	18	18	495	2	1162	127.7	6.3	1398.1	18	stress response;transport	plasma membrane;other membranes	transporter activity	Pf00324, Pf03522			A0A0L8IEC7	0	0	0.961	0.505	0.525	0.999999	1	0.999999	2.48238e+06	2.38481e+06	1.25247e+06	70.81	96.16	17.1	High	High	High	High	High	High	Peak Found	High	High	High	High	High	Peak Found
High	Master Protein	A0A6C0PN53	Neprilysin-like 1 OS=Octopus vulgaris OX=6645 PE=2 SV=1	0	FALSE	150.699	32	27	629	1	738	85	8.38	1550.16	27	protein metabolism	other membranes	other molecular function	Pf01431, Pf05649				0	0	0.982	1.102	1.122	0.999999	1	0.999999	2.77723e+08	2.72687e+08	3.06004e+08	12.6	9.45	17.65	Peak Found	Peak Found	High	High	Peak Found	High	High	High	High	High	Peak Found	High	Peak Found
High	Master Protein	A0A6P7SRT7	flotillin-1 isoform X2 OS=Octopus vulgaris OX=6645 GN=LOC115215792 PE=3 SV=1	0	FALSE	150.667	38	22	492	4	434	48.4	7.78	1386.53	22		other membranes		Pf01145		LOC115215792	A0A6P7SRT7	0	15	1.361	0.924	0.679	0.999999	1	0.999999	8.5268e+08	1.1608e+09	7.8821e+08	35.57	18.05	30.18	High	High	High	High	High	High	High	High	High	High	High	High	High
High	Master Protein	A0A5K6SDH3	Syn-long synapsin (Fragment) OS=Octopus vulgaris OX=6645 PE=2 SV=1	0	FALSE	150.601	32	18	494	1	520	57.7	8.7	1396.1	18	cell-cell signaling;transport	ER/Golgi	other molecular function	Pf02078, Pf02750				0	17	1.315	0.703	0.535	0.999999	1	0.916623	2.29178e+08	3.01336e+08	1.6115e+08	52.21	34.82	23.48	High	High	High	High	High	High	High	High	High	High	High	High	High
High	Master Protein	A0A2S1FRU3	Elongation factor 1-alpha OS=Callistoctopus minor OX=515824 PE=2 SV=1	0	FALSE	149.97	36	17	666	11	464	50.9	9.13	1983.8	17	protein metabolism;other metabolic processes		nucleic acid binding activity;other molecular function	Pf00009, Pf03143, Pf03144				0	6	1.028	1.452	1.412	0.999999	0.302767	0.296105	6.78125e+08	6.97236e+08	9.84361e+08	4.63	6.84	5.36	High	High	High	High	High	High	High	High	High	High	High	High	High
High	Master Protein	A0A0L8FT97	Uncharacterized protein OS=Octopus bimaculoides OX=37653 GN=OCBIM_22008684mg PE=4 SV=1	0	FALSE	149.911	19	19	491	8	875	97.7	5.68	1351.02	19		other membranes		Pf00041, Pf07679, Pf13882			A0A0L8FT97	0	13	1.557	0.904	0.58	0.999999	1	0.835631	2.16034e+08	3.36443e+08	1.9526e+08	29.42	16.9	25.34	High	High	High	High	High	High	High	High	High	High	High	High	High
High	Master Protein	A0A6P7SGP4	Ubiquitin carboxyl-terminal hydrolase 7 OS=Octopus vulgaris OX=6645 GN=LOC115212392 PE=3 SV=1	0	FALSE	149.796	29	29	404	29	1109	128.5	5.63	911.92	29	protein metabolism;other metabolic processes		other molecular function	Pf00443, Pf00917, Pf12436, Pf14533		LOC115212392	A0A6P7SGP4	0	0	1.266	1.17	0.924	0.999999	1	0.999999	4.02093e+07	5.08876e+07	4.70353e+07	23.58	11.88	3.15	High	High	High	High	High	High	High	High	High	High	High	High	High
High	Master Protein	A0A0L8G4U7	Uncharacterized protein OS=Octopus bimaculoides OX=37653 GN=OCBIM_22000383mg PE=4 SV=1	0	FALSE	149.685	12	25	579	3	2615	293.8	4.44	1468.39	25		other membranes		Pf07679			A0A0L8G4U7	0	0	1.126	1.058	0.94	0.999999	1	0.999999	1.66909e+07	1.87937e+07	1.76643e+07	19.08	18.09	14.76	High	High	High	High	High	High	High	High	High	High	High	High	High
High	Master Protein	A0A0L8IA38	ATP synthase subunit alpha OS=Octopus bimaculoides OX=37653 GN=OCBIM_22026574mg PE=3 SV=1	0	FALSE	149.012	34	21	930	1	551	59.4	8.75	2517.05	21	other metabolic processes;transport	other membranes	transporter activity;other molecular function	Pf00006, Pf00306, Pf02874	106878498		A0A0L8IA38; obi:106878498	0	0	0.935	0.935	1.001	0.999999	1	0.999999	1.67256e+08	1.56324e+08	1.56428e+08	11.27	7.7	20.16	High	High	High	High	High	High	High	High	High	High	High	High	High
High	Master Protein	A0A0L8FNB8	HATPase_c domain-containing protein OS=Octopus bimaculoides OX=37653 GN=OCBIM_22013183mg PE=3 SV=1	0	FALSE	147.527	38	19	431	2	336	37.3	4.74	1240.32	19	other biological processes		other molecular function	Pf00183, Pf02518			A0A0L8FNB8	0	0	0.651	1.093	1.679	0.999999	1	0.391595	1.96631e+07	1.27967e+07	2.14916e+07	27.6	5.31	4.67	High	High	High	High	High	High	High	High	High	High	High	High	High
High	Master Protein	A0A0L8GDL9	Uncharacterized protein (Fragment) OS=Octopus bimaculoides OX=37653 GN=OCBIM_22035240mg PE=3 SV=1	0	FALSE	146.505	58	20	480	2	243	27.3	7.99	1444.03	20							A0A0L8GDL9	0	0	0.879	0.94	1.07	0.999999	1	0.999999	3.60821e+07	3.17046e+07	3.39246e+07	35.32	12.24	16.31	High	High	High	High	High	High	High	High	High	High	High	High	High
High	Master Protein	A0A0L8GWR4	Vacuolar protein sorting-associated protein 35 OS=Octopus bimaculoides OX=37653 GN=OCBIM_22026408mg PE=3 SV=1	0	FALSE	146.394	32	18	308	1	747	85.8	5.33	1014.51	18	transport	other membranes;cytosol		Pf03635			A0A0L8GWR4	0	0	0.918	0.693	0.755	0.999999	0.709671	0.49414	2.49944e+06	2.29555e+06	1.7326e+06	9.98	7.56	11.29	High	High	High	High	High	High	High	High	High	High	High	High	High
High	Master Protein	A0A7E6F4X0	4-alpha-glucanotransferase OS=Octopus vulgaris OX=6645 GN=LOC115216320 PE=4 SV=1	0	FALSE	145.746	8	14	539	5	1961	223.4	5.34	1520.18	14	other metabolic processes	other cell component	other molecular function			LOC115216320	A0A7E6F4X0	0	10	0.769	1.082	1.408	0.999999	1	0.321194	2.25445e+08	1.73318e+08	2.44042e+08	1.53	11.6	2.53	High	High	High	High	High	High	High	High	High	High	High	High	High
High	Master Protein	A0A7E6F2W5	Calreticulin OS=Octopus vulgaris OX=6645 GN=LOC115215618 PE=3 SV=1	0	FALSE	145.383	31	10	333	1	414	47.9	4.67	1399.34	10	other biological processes	ER/Golgi	other molecular function			LOC115215618	A0A7E6F2W5	0	0	1.347	1.164	0.865	0.999999	1	0.999999	1.56012e+07	2.10118e+07	1.81655e+07	54.46	20.84	23.91	High	High	High	High	High	High	High	High	High	High	High	High	High
High	Master Protein	A0A6P7T1T0	calnexin isoform X1 OS=Octopus vulgaris OX=6645 GN=LOC115218347 PE=3 SV=1	0	FALSE	144.958	24	16	352	16	645	72.9	4.7	1172.19	16	other biological processes	other membranes;ER/Golgi	other molecular function	Pf00262		LOC115218347	A0A6P7T1T0	0	0	1.033	1.025	0.992	0.999999	1	0.999999	2.29096e+08	2.36766e+08	2.348e+08	7.09	5.72	14.72	High	High	High	High	High	High	High	High	High	High	High	High	High
High	Master Protein	A0A6P7SYW1	sorting nexin-2 isoform X7 OS=Octopus vulgaris OX=6645 GN=LOC115217996 PE=3 SV=1	0	FALSE	144.797	31	20	365	1	575	65.1	4.87	1190.76	20	transport	other membranes;cytosol	other molecular function	Pf00787, Pf09325		LOC115217996	A0A6P7SYW1	0	18	1.101	1.025	0.931	0.999999	1	0.999999	8.19017e+07	9.01787e+07	8.39546e+07	34.13	13.98	7.9	Not Found	Not Found	High	High	High	High	High	High	High	High	High	High	High
High	Master Protein	A0A6P7TD58	CCT-beta OS=Octopus vulgaris OX=6645 GN=LOC115222237 PE=3 SV=1	0	FALSE	143.758	36	20	430	20	537	58.2	6.05	1362.47	20	other biological processes	cytosol	other molecular function	Pf00118		LOC115222237	A0A6P7TD58	0	0	0.941	1.447	1.538	0.999999	0.849026	0.393857	1.6109e+08	1.51586e+08	2.33135e+08	7.83	18.67	12.82	High	High	High	High	High	High	High	High	High	High	High	High	High
High	Master Protein	A0A0L8HF62	Aspartate aminotransferase OS=Octopus bimaculoides OX=37653 GN=OCBIM_22016844mg PE=3 SV=1	0	FALSE	143.27	30	12	372	2	428	47	8.56	1403.89	12	other metabolic processes		other molecular function	Pf00155	106871279		A0A0L8HF62; obi:106871279	0	10	0.733	0.803	1.095	0.999999	0.921526	0.999999	4.02073e+08	2.94803e+08	3.22886e+08	8.55	7.43	23.36	High	High	High	High	High	High	High	High	High	High	High	High	High
High	Master Protein	A0A6P7S863	junctophilin-1 OS=Octopus vulgaris OX=6645 GN=LOC115210210 PE=3 SV=2	0	FALSE	143.123	35	25	426	25	676	76.1	9.38	1168	25		other membranes;cytosol;ER/Golgi		Pf02493		LOC115210210	A0A6P7S863	0	0	1.362	1.259	0.924	0.999999	1	0.999999	7.26122e+07	9.88994e+07	9.13926e+07	8.45	20.23	3.76	High	High	High	High	High	High	High	High	High	High	High	High	High
High	Master Protein	A0A0L8HW75	Transket_pyr domain-containing protein (Fragment) OS=Octopus bimaculoides OX=37653 GN=OCBIM_22004337mg PE=4 SV=1	0	FALSE	142.828	26	11	316	3	498	54.4	7.11	1096.17	11			other molecular function	Pf00456, Pf02779			A0A0L8HW75	0	0	1.271	1.481	1.166	0.999999	1	0.999999	9.61246e+06	1.2214e+07	1.42376e+07	9.59	29.58	39.58	High	High	High	High	High	High	High	High	High	High	High	High	High
High	Master Protein	A0A0L8GT57	26S proteasome non-ATPase regulatory subunit 1 OS=Octopus bimaculoides OX=37653 GN=OCBIM_22028339mg PE=3 SV=1	0	FALSE	142.733	30	26	320	26	996	111.6	5.64	860.38	26	other biological processes	other cell component	enzyme regulator activity	Pf01851, Pf13646, Pf18004			A0A0L8GT57	0	0	1.178	1.065	0.905	0.999999	1	0.999999	1.54002e+08	1.81385e+08	1.64071e+08	8.33	1.59	7.25	High	High	High	High	High	High	High	High	High	High	High	High	High
High	Master Protein	A0A6P7TC07	RNA-binding protein Nova-1 isoform X1 OS=Octopus vulgaris OX=6645 GN=LOC115222483 PE=4 SV=1	0	FALSE	141.935	42	23	368	3	653	68.6	6.18	1094.73	23			nucleic acid binding activity	Pf00013		LOC115222483	A0A6P7TC07	0	18	1.395	1.239	0.888	0.999999	1	0.999999	1.10976e+08	1.54838e+08	1.37548e+08	30.15	17.24	8.42	High	High	High	High	High	High	High	High	High	High	High	High	High
High	Master Protein	A0A6P7T656	Aconitate hydratase, mitochondrial OS=Octopus vulgaris OX=6645 GN=LOC115219777 PE=3 SV=1	0	FALSE	141.668	18	15	434	2	783	85.3	6.47	1451.45	15	other metabolic processes	mitochondrion	other molecular function	Pf00330, Pf00694		LOC115219777	A0A6P7T656	0	0	0.618	0.741	1.198	0.999999	0.959082	0.999999	1.33714e+08	8.26828e+07	9.90611e+07	5.92	19.66	30.44	High	High	High	High	High	High	High	High	High	High	High	High	High
High	Master Protein	A0A6P7U816	RNA helicase OS=Octopus vulgaris OX=6645 GN=LOC115232639 PE=4 SV=1	0	FALSE	140.393	41	19	363	19	426	48.8	5.66	1092.45	19			nucleic acid binding activity;other molecular function	Pf00270, Pf00271		LOC115232639	A0A6P7U816	0	0	1.333	1.038	0.778	0.999999	1	0.777627	5.01951e+08	6.69327e+08	5.20786e+08	3.31	4.08	17.08	High	High	High	High	High	High	High	High	High	High	High	High	High
High	Master Protein	A0A7E6EJ01	septin-7 isoform X3 OS=Octopus vulgaris OX=6645 GN=LOC115229953 PE=3 SV=1	0	FALSE	140.318	32	20	362	20	603	69	8.37	1178.3	20			other molecular function			LOC115229953	A0A7E6EJ01	0	0	1.186	1.065	0.898	0.999999	1	0.999999	1.02599e+08	1.21651e+08	1.09253e+08	29.41	30.02	18.76	High	High	High	High	High	High	High	High	High	High	High	High	High
High	Master Protein	A0A6P7T0R2	sorting nexin-2 isoform X8 OS=Octopus vulgaris OX=6645 GN=LOC115217996 PE=3 SV=1	0	FALSE	139.638	31	20	338	1	575	65.8	4.92	1139.49	20	transport	other membranes;cytosol	other molecular function	Pf00787, Pf09325		LOC115217996	A0A6P7T0R2	0	0	1.457	1.264	0.868	0.999999			737933	1.07499e+06	932586	44.62	15.29		Not Found	Not Found	High	High	Peak Found	Not Found	High	High	High	High	High	High	Not Found
High	Master Protein	A0A6P7TFM6	Polyadenylate-binding protein OS=Octopus vulgaris OX=6645 GN=LOC115223588 PE=3 SV=1	0	FALSE	138.961	27	18	459	18	630	70.1	9.45	1315.74	18		other cell component	nucleic acid binding activity	Pf00076, Pf00658		LOC115223588	A0A6P7TFM6	0	0	0.859	1.398	1.627	0.999999	0.839739	0.416452	1.25472e+08	1.07838e+08	1.75415e+08	17.83	21.58	2.09	High	High	High	High	High	High	High	High	High	High	High	High	High
High	Master Protein	A0A6P7T508	guanine nucleotide-binding protein G(Q) subunit alpha isoform X1 OS=Octopus vulgaris OX=6645 GN=LOC115219757 PE=3 SV=1	0	FALSE	138.76	42	16	355	1	353	41.1	5.1	1248.31	16	signal transduction		signal transduction activity or receptor binding;other molecular function	Pf00503		LOC115219757	A0A6P7T508	0	15	0.961	0.989	1.029	0.999999	1	0.999999	1.56922e+08	1.50814e+08	1.55146e+08	23.6	13.64	7.01	High	High	High	High	High	High	High	High	High	High	High	Peak Found	High
High	Master Protein	A0A6P7SRF0	sarcoplasmic calcium-binding proteins I, III, and IV-like OS=Octopus vulgaris OX=6645 GN=LOC115215730 PE=4 SV=1	0	FALSE	138.752	55	13	406	13	191	22.5	4.92	1542.81	13						LOC115215730	A0A6P7SRF0	0	0	1.108	0.751	0.677	0.999999	1	0.919331	3.98571e+08	4.41643e+08	2.99133e+08	41.14	16.91	15.3	High	High	High	High	High	High	High	High	High	High	High	High	High
High	Master Protein	A0A6P7SXS0	cell surface glycoprotein 1 isoform X2 OS=Octopus vulgaris OX=6645 GN=LOC115217577 PE=4 SV=1	0	FALSE	138.332	15	20	462	20	959	106.2	4.74	1398.04	20			other molecular function	Pf00412		LOC115217577	A0A6P7SXS0	0	0	1.139	1.029	0.903	0.999999	1	0.999999	3.81693e+08	4.34801e+08	3.9262e+08	12.73	14.65	9.17	High	High	High	High	High	High	High	High	High	High	High	High	High
High	Master Protein	A0A6P7TSH4	UTP--glucose-1-phosphate uridylyltransferase OS=Octopus vulgaris OX=6645 GN=LOC115228238 PE=3 SV=1	0	FALSE	137.947	43	24	681	24	508	56.9	8.37	1679.41	24	other metabolic processes		other molecular function	Pf01704		LOC115228238	A0A6P7TSH4	0	0	0.852	1.034	1.214	0.999999	1	0.574732	5.07703e+08	4.32464e+08	5.24924e+08	10	6.37	14.45	High	High	High	High	High	High	High	High	High	High	High	High	High
High	Master Protein	A0A0L8GG57	Uncharacterized protein OS=Octopus bimaculoides OX=37653 GN=OCBIM_22033921mg PE=3 SV=1	0	FALSE	137.569	45	12	615	12	282	30.4	8.18	1769.38	12	transport	other membranes;mitochondrion	transporter activity	Pf01459	106877054		A0A0L8GG57; obi:106877054	0	0	1.108	0.704	0.636	0.999999	1	0.552893	2.35034e+09	2.60413e+09	1.65575e+09	13.47	13.03	11.55	High	High	High	High	High	High	High	High	High	High	High	High	High
High	Master Protein	A0A6P7T671	uncharacterized protein ZK1073.1 OS=Octopus vulgaris OX=6645 GN=LOC115219289 PE=3 SV=1	0	FALSE	137.394	48	6	530	6	162	17.9	6.92	2294.82	6				Pf03096		LOC115219289	A0A6P7T671	0	0	0.688	0.68	0.988	0.999999	1	0.999999	5.55298e+08	3.82244e+08	3.77548e+08	16.71	16.98	5.61	High	High	High	High	High	High	High	High	High	High	High	High	High
High	Master Protein	A0A0L8I919	Calreticulin OS=Octopus bimaculoides OX=37653 GN=OCBIM_22027793mg PE=3 SV=1	0	FALSE	136.449	31	12	356	3	414	47.9	4.72	1294.83	12	other biological processes	ER/Golgi	other molecular function	Pf00262	106879949		A0A0L8I919; obi:106879949	0	9	0.708	1.182	1.67	0.999999	1	0.999999	1.33705e+08	9.46499e+07	1.58067e+08	12.27	32.62	25.49	High	High	High	High	High	High	High	High	High	High	High	High	High
High	Master Protein	A0A6P7SAW7	transketolase OS=Octopus vulgaris OX=6645 GN=LOC115210747 PE=4 SV=1	0	FALSE	136.131	20	12	336	4	627	67.9	6.89	1120.39	12			other molecular function	Pf00456, Pf02779, Pf02780		LOC115210747	A0A6P7SAW7	0	7	1.202	1.363	1.134	0.999999	1	0.999999	1.0921e+08	1.31302e+08	1.48851e+08	31.05	3.36	7.87	High	High	High	High	High	High	High	High	High	High	High	High	High
High	Master Protein	A0A6P7THI9	Lissencephaly-1 homolog OS=Octopus vulgaris OX=6645 GN=LOC115224314 PE=3 SV=1	0	FALSE	135.846	50	17	396	1	408	45.9	7.72	1220.15	17	cell cycle OR cell proliferation;cell organization and biogenesis;other biological processes	cytoskeleton;other cell component	other molecular function	Pf00400		LOC115224314	A0A6P7THI9	0	16	0.956	0.918	0.961	0.999999	1	0.999999	8.42125e+07	8.05136e+07	7.73476e+07	19.37	12.57	3.82	Not Found	Peak Found	High	Peak Found	High	High	High	High	High	High	Peak Found	High	High
High	Master Protein	A0A0L8GKA5	Pyruvate carboxylase OS=Octopus bimaculoides OX=37653 GN=OCBIM_22032266mg PE=4 SV=1	0	FALSE	135.646	18	21	396	21	1194	131.7	6.14	1043.44	21	other metabolic processes		other molecular function	Pf00289, Pf00364, Pf00682, Pf02436, Pf02785, Pf02786	106876357		A0A0L8GKA5; obi:106876357	0	0	0.891	0.927	1.04	0.999999	1	0.999999	7.62691e+07	6.79599e+07	7.07113e+07	20.21	16.96	18.46	High	High	High	High	High	High	High	High	High	High	High	High	High
High	Master Protein	A0A6P7T9M7	Transgelin OS=Octopus vulgaris OX=6645 GN=LOC115221527 PE=3 SV=1	0	FALSE	135.359	30	11	1191	2	438	46.8	7.11	3722.55	11				Pf00307, Pf00402		LOC115221527	A0A6P7T9M7	0	0	0.947	0.897	0.947	0.999999	1	0.999999	1.80511e+09	1.70945e+09	1.61862e+09	15.83	4.97	14.14	High	High	High	High	High	High	High	High	High	High	High	High	High
High	Master Protein	A0A6P7SGS3	heterogeneous nuclear ribonucleoprotein L isoform X1 OS=Octopus vulgaris OX=6645 GN=LOC115212931 PE=4 SV=1	0	FALSE	135.339	31	16	410	4	576	62.5	7.78	1239.64	16	RNA metabolism OR transcription;other metabolic processes	nucleus	nucleic acid binding activity	Pf00076, Pf11835, Pf13893		LOC115212931	A0A6P7SGS3	0	13	1.339	1.155	0.863	0.999999	1	0.999999	1.46502e+08	1.96204e+08	1.69239e+08	33.62	24.53	6.89	High	High	High	High	High	High	High	High	High	High	High	High	High
High	Master Protein	Q9NL92	G protein a subunit q class OS=Octopus vulgaris OX=6645 GN=OvGaq PE=2 SV=1	0	FALSE	135.207	40	15	343	1	353	41	5.11	1176.52	15	signal transduction		signal transduction activity or receptor binding;other molecular function	Pf00503		OvGaq	Q9NL92	0	0	0.598	0.394	0.66	0.999999	1	0.999999	7.6825e+06	4.59243e+06	3.02947e+06	23.63	59.65	94.87	High	Not Found	High	High	High	High	High	High	High	High	High	High	High
High	Master Protein	A0A0L8HTP6	Uncharacterized protein OS=Octopus bimaculoides OX=37653 GN=OCBIM_22006202mg PE=3 SV=1	0	FALSE	134.223	25	20	602	20	625	69.9	8.53	1385.7	20	transport	other membranes;mitochondrion	transporter activity;other molecular function	Pf00153			A0A0L8HTP6	0	0	1.048	0.872	0.832	0.999999	1	0.999999	2.12076e+08	2.22251e+08	1.84931e+08	19.48	11.31	17.01	High	High	High	High	High	High	High	High	High	High	High	High	High
High	Master Protein	A0A0L8HKU8	Wiskott-Aldrich syndrome protein family member OS=Octopus bimaculoides OX=37653 GN=OCBIM_22012421mg PE=3 SV=1	0	FALSE	133.85	36	14	325	1	565	63.5	7.43	1174.28	14	cell organization and biogenesis	cytoskeleton;other cell component	cytoskeletal activity				A0A0L8HKU8	0	0	1.139	0.948	0.832	0.999999	1	0.999999	1.12134e+07	1.27765e+07	1.06283e+07	19.25	16.33	5.92	High	High	High	High	High	High	High	High	High	High	High	High	High
High	Master Protein	A0A2S1FRU5	Actin (Fragment) OS=Callistoctopus minor OX=515824 PE=2 SV=1	0	FALSE	133.44	77	9	1579	1	81	8.6	5.08	3926.76	9				Pf00022				0	0													Not Found	Not Found	Not Found	Not Found	Not Found	Not Found	Not Found	Not Found	Not Found	Not Found	Not Found	Not Found	Not Found
High	Master Protein	A0A6P7T991	Vesicle-fusing ATPase OS=Octopus vulgaris OX=6645 GN=LOC115221374 PE=3 SV=2	0	FALSE	133.364	23	20	392	19	786	87.7	7.53	1068.16	20	cell organization and biogenesis;transport	other cell component	other molecular function	Pf00004, Pf17862		LOC115221374	A0A6P7T991	0	1	1	0.903	0.902	0.999999	1	0.999999	7.68429e+07	7.687e+07	6.93739e+07	29.98	19.1	24.68	High	High	High	High	High	High	High	High	High	High	High	High	High
High	Master Protein	A0A0L8FML8	Uncharacterized protein OS=Octopus bimaculoides OX=37653 GN=OCBIM_22013968mg PE=3 SV=1	0	FALSE	133.288	44	11	375	1	298	33.5	4.84	1218.95	11	cell organization and biogenesis;other biological processes	cytoskeleton	cytoskeletal activity;other molecular function	Pf00091, Pf03953	106882364		A0A0L8FML8; obi:106882364	0	0	1.211	0.985	0.813	0.999999	1	0.999999	3.90621e+06	4.73166e+06	3.84588e+06	68.8	50.6	56.41	Not Found	Not Found	High	High	High	High	High	High	High	High	High	High	High
High	Master Protein	A0A0L8HRT0	TPR_REGION domain-containing protein OS=Octopus bimaculoides OX=37653 GN=OCBIM_22007837mg PE=4 SV=1	0	FALSE	132.799	57	20	531	4	324	37.2	7.81	1303.73	20				Pf00515, Pf13414, Pf17830	106868995		A0A0L8HRT0; obi:106868995	0	17	1.172	1.185	1.011	0.999999	1	0.999999	1.55905e+08	1.82794e+08	1.84716e+08	10.28	9.51	8.65	High	High	High	High	High	High	High	High	High	High	High	High	High
High	Master Protein	A0A6P7TDA4	Aspartate aminotransferase OS=Octopus vulgaris OX=6645 GN=LOC115221535 PE=3 SV=1	0	FALSE	132.233	28	11	374	1	428	46.8	8.68	1379.22	11	other metabolic processes		other molecular function	Pf00155		LOC115221535	A0A6P7TDA4	0	0	0.593	0.681	1.149	0.999999	0.977183	0.999999	1.28783e+08	7.63407e+07	8.77412e+07	13.5	10.39	29.55	High	High	High	High	High	High	High	High	High	High	High	High	High
High	Master Protein	A0A0L8H3A2	Uncharacterized protein OS=Octopus bimaculoides OX=37653 GN=OCBIM_22023573mg PE=3 SV=1	0	FALSE	129.742	25	17	193	1	677	74.2	7.99	605.34	17	other biological processes		other molecular function	Pf00012	106873137		A0A0L8H3A2; obi:106873137	0	0	0.856	0.931	1.088	0.999999	1	0.999999	6.77161e+06	5.79749e+06	6.30766e+06	21.17	10.94	7.24	High	Peak Found	Peak Found	Peak Found	High	High	High	High	High	High	Peak Found	Peak Found	High
High	Master Protein	A0A0L8IFJ9	Glutamate dehydrogenase (NAD(P)(+)) OS=Octopus bimaculoides OX=37653 GN=OCBIM_22005793mg PE=3 SV=1	0	FALSE	129.226	33	17	491	17	544	60	7.5	1339.63	17	other metabolic processes		other molecular function	Pf00208, Pf02812	106868507		A0A0L8IFJ9; obi:106868507	0	0	0.851	0.904	1.063	0.999999	1	0.999999	2.62368e+08	2.23154e+08	2.37168e+08	5	6.39	21.67	High	High	High	High	High	High	High	High	High	High	High	High	High
High	Master Protein	A0A0L8G5R0	Uncharacterized protein OS=Octopus bimaculoides OX=37653 GN=OCBIM_22039935mg PE=3 SV=1	0	FALSE	128.373	64	7	319	7	59	6.6	5.12	1059.69	7		mitochondrion	other molecular function	Pf05051			A0A0L8G5R0	0	0	0.546	0.599	1.097	0.999999	1	0.999999	6.19419e+08	3.38462e+08	3.71269e+08	28.23	17.22	29.04	High	High	High	High	High	High	High	High	High	High	High	High	High
High	Master Protein	A0A6P7S8X6	Microtubule-associated protein OS=Octopus vulgaris OX=6645 GN=LOC115210222 PE=4 SV=2	0	FALSE	128.336	5	22	250	12	4047	439.9	4.59	641.12	22		cytoskeleton;other cell component	cytoskeletal activity	Pf00418		LOC115210222	A0A6P7S8X6	0	10	1.949	0.934	0.479	0.999999	1	0.919331	3.16908e+07	6.17648e+07	2.96107e+07	50.33	30.14	33.42	High	High	High	High	High	High	High	High	High	High	High	High	High
High	Master Protein	A0A6P7SKQ5	tropomyosin-2 OS=Octopus vulgaris OX=6645 GN=LOC115213976 PE=3 SV=1	0	FALSE	127.821	22	13	488	3	418	49.2	4.69	1438.78	13				Pf12718		LOC115213976	A0A6P7SKQ5	0	12	1.291	1.216	0.942	0.999999	1	0.999999	5.36098e+08	6.91869e+08	6.52022e+08	18.39	3.71	2.97	High	High	High	High	High	High	High	High	High	High	High	High	High
High	Master Protein	A0A0L8H2D3	FERM domain-containing protein OS=Octopus bimaculoides OX=37653 GN=OCBIM_22023921mg PE=4 SV=1	0	FALSE	127.112	36	15	378	2	540	60.7	7.59	1222.39	15		other membranes;cytoskeleton	cytoskeletal activity	Pf00373, Pf08736, Pf09380			A0A0L8H2D3	0	0	1.07	0.851	0.795	0.999999	1	0.972633	4.40813e+06	4.71872e+06	3.74945e+06	12.6	2.4	15.82	High	High	High	High	High	High	High	High	High	High	High	High	High
High	Master Protein	Q6QEE9	Octopine dehydrogenase (Fragment) OS=Octopus berrima OX=264561 PE=4 SV=1	0	FALSE	127.055	49	12	404	5	260	29	6.87	1358.2	12			other molecular function	Pf02317				0	9	0.775	1.016	1.31	0.999999	1	0.857231	1.35368e+09	1.04973e+09	1.37557e+09	5.13	4.75	21.42	High	High	High	High	High	High	High	High	High	High	High	High	High
High	Master Protein	A0A6P7TL53	dihydropyrimidinase isoform X1 OS=Octopus vulgaris OX=6645 GN=LOC115224129 PE=3 SV=1	0	FALSE	126.752	23	16	675	4	685	75.8	6.29	1990.34	16		other cell component	other molecular function	Pf01979		LOC115224129	A0A6P7TL53	0	13	1.254	1.212	0.967	0.999999	1	0.999999	6.29907e+08	7.89864e+08	7.63597e+08	21.04	11.28	4.81	High	High	High	High	High	High	High	High	High	High	High	High	High
High	Master Protein	A0A6P7SFV8	Tubulin alpha chain OS=Octopus vulgaris OX=6645 GN=LOC115212744 PE=3 SV=1	0	FALSE	126.306	29	12	467	2	450	50	4.96	1392.04	12	cell organization and biogenesis;other biological processes	cytoskeleton	cytoskeletal activity;other molecular function	Pf00091, Pf03953		LOC115212744	A0A6P7SFV8	0	0	1.065	0.497	0.467			0.896172	3.71745e+06	3.95923e+06	1.84781e+06		48.47	31.12	High	High	High	High	High	High	High	High	High	High	High	High	Not Found
High	Master Protein	A0A7E6FTH6	flotillin-2 OS=Octopus vulgaris OX=6645 GN=LOC115226343 PE=3 SV=1	0	FALSE	125.915	37	18	510	5	369	40.5	5.19	1444.23	18						LOC115226343	A0A7E6FTH6	0	13	0.927	1.154	1.245	0.999999	1	0.999999	3.26557e+08	3.02616e+08	3.76902e+08	31.48	19.54	20.63	High	High	High	High	High	High	High	High	High	High	High	High	High
High	Master Protein	A0A6P7S435	far upstream element-binding protein 1 isoform X2 OS=Octopus vulgaris OX=6645 GN=LOC115208767 PE=4 SV=1	0	FALSE	125.862	20	12	278	12	751	78.3	8.16	965.26	12	other biological processes	nucleus	nucleic acid binding activity	Pf00013, Pf09005		LOC115208767	A0A6P7S435	0	0	1.26	0.878	0.697	0.999999	1	0.999999	5.86031e+07	7.38353e+07	5.14292e+07	33	31.45	14.59	High	High	High	High	High	High	High	High	High	High	High	High	High
High	Master Protein	A0A6P7U1C3	MICOS complex subunit MIC60 OS=Octopus vulgaris OX=6645 GN=LOC115229931 PE=3 SV=1	0	FALSE	125.682	18	16	226	1	729	82.4	8.9	588.61	16		other membranes;mitochondrion		Pf09731		LOC115229931	A0A6P7U1C3	0	0	1.324	2.091	1.58	0.999999			8.15259e+06	1.07939e+07	1.705e+07	13.43	36.1		High	High	High	High	High	High	High	High	Not Found	Not Found	High	High	Not Found
High	Master Protein	A0A6P7THB0	argininosuccinate lyase OS=Octopus vulgaris OX=6645 GN=LOC115224245 PE=3 SV=1	0	FALSE	125.53	23	15	354	1	515	58.7	6.57	1051.67	15	other metabolic processes		other molecular function	Pf00206, Pf14698		LOC115224245	A0A6P7THB0	0	14	0.99	0.739	0.746	0.999999	1	0.999999	9.31164e+07	9.21794e+07	6.87882e+07	34.23	29.84	15.79	High	High	High	High	High	High	High	High	High	High	High	High	High
High	Master Protein	A0A6P7U324	stress-70 protein, mitochondrial isoform X1 OS=Octopus vulgaris OX=6645 GN=LOC115229008 PE=3 SV=1	0	FALSE	125.494	27	18	209	2	678	74.3	7.68	612	18	other biological processes		other molecular function	Pf00012		LOC115229008	A0A6P7U324	0	15	0.866	1.088	1.257	0.999999	1	0.909541	5.1258e+07	4.43726e+07	5.57884e+07	23.77	13.37	22.3	High	High	High	High	High	High	High	High	High	High	High	High	High
High	Master Protein	A0A6P7TF74	RNA-binding protein Nova-1 isoform X6 OS=Octopus vulgaris OX=6645 GN=LOC115222483 PE=4 SV=1	0	FALSE	125.408	38	21	314	1	615	64.2	6.6	909.34	21			nucleic acid binding activity	Pf00013		LOC115222483	A0A6P7TF74	0	0	1.493	1.843	1.234	0.999999	1	0.999999	133271	198956	245579	50.61	35.39	14.69	Peak Found	Peak Found	High	High	High	Not Found	Peak Found	Peak Found	High	High	High	High	High
High	Master Protein	A0A0L8FU30	Uncharacterized protein OS=Octopus bimaculoides OX=37653 GN=OCBIM_22007941mg PE=4 SV=1	0	FALSE	125.394	70	12	539	12	212	23.5	6.68	1838.63	12			other molecular function	Pf00071	106881148		A0A0L8FU30; obi:106881148	0	0	1.056	0.922	0.873	0.999999	1	0.999999	3.54238e+08	3.74209e+08	3.2661e+08	23.88	21.74	12.23	High	High	High	High	High	High	High	High	High	High	High	High	High
High	Master Protein	A0A0L8HYM4	Kinesin light chain OS=Octopus bimaculoides OX=37653 GN=OCBIM_22002228mg PE=3 SV=1	0	FALSE	125.189	35	22	355	2	602	68	6.2	878.92	22		cytoskeleton;other cell component		Pf13374, Pf13424			A0A0L8HYM4	0	20	0.939	0.925	0.986	0.999999	1	0.999999	3.37908e+09	3.17255e+09	3.12713e+09	15.52	8.22	9.42	Peak Found	Not Found	Peak Found	High	High	High	High	High	High	High	High	High	High
High	Master Protein	A0A7E6FSI5	Citrate synthase OS=Octopus vulgaris OX=6645 GN=LOC118768356 PE=3 SV=1	0	FALSE	124.776	35	12	638	12	472	52.9	7.66	1824.45	12	other metabolic processes	mitochondrion	other molecular function			LOC118768356	A0A7E6FSI5	0	0	0.834	0.758	0.909	0.999999	0.760887	0.999999	1.43799e+09	1.19877e+09	1.09006e+09	16.58	10.69	9.38	High	High	High	High	High	High	High	High	High	High	High	High	High
High	Master Protein	A0A6P7SZE4	activated Cdc42 kinase-like isoform X1 OS=Octopus vulgaris OX=6645 GN=LOC115217963 PE=4 SV=1	0	FALSE	124.695	23	25	279	24	1323	148	6.33	785.95	25	protein metabolism;other metabolic processes		kinase activity;other molecular function	Pf07714		LOC115217963	A0A6P7SZE4	0	1	0.955	1.253	1.312	0.999999	1	0.571604	1.36309e+08	1.30186e+08	1.70788e+08	16.93	20.78	8.82	High	High	High	High	High	High	High	High	High	High	High	High	High
High	Master Protein	A0A0L8G0N4	Prolyl endopeptidase OS=Octopus bimaculoides OX=37653 GN=OCBIM_22003476mg PE=3 SV=1	0	FALSE	124.655	28	17	303	17	734	83.8	6.2	986.91	17	protein metabolism		other molecular function	Pf00326, Pf02897	106880169		A0A0L8G0N4; obi:106880169	0	0	0.732	0.966	1.321	0.999999	1	0.999999	7.01326e+07	5.13079e+07	6.777e+07	28.44	24.63	8.51	High	High	High	High	High	High	High	High	High	High	High	High	High
High	Master Protein	F6JYC9	Beta-actin (Fragment) OS=Sepia officinalis OX=6610 PE=2 SV=1	0	FALSE	124.244	93	13	1089	1	73	8.3	9.25	2920.19	13				Pf00022				0	0	1.189	0.932	0.784	0.999999	1	0.321194	6.46306e+06	7.68556e+06	6.02191e+06	8.1	6.83	2.17	High	High	Peak Found	Peak Found	Peak Found	Peak Found	Peak Found	Peak Found	High	High	High	High	High
High	Master Protein	A0A0L8GTR7	Seryl-tRNA synthetase OS=Octopus bimaculoides OX=37653 GN=OCBIM_22027998mg PE=3 SV=1	0	FALSE	123.999	26	13	232	13	495	56.8	6.3	832.21	13	protein metabolism;RNA metabolism OR transcription;other metabolic processes		other molecular function	Pf00587, Pf02403	106874763		A0A0L8GTR7; obi:106874763	0	0	0.801	0.96	1.198	0.999999	1	0.999999	5.00991e+07	4.01511e+07	4.81059e+07	26.99	14.3	14.3	High	High	High	High	High	High	High	High	High	High	High	High	High
High	Master Protein	A0A6P7S965	ras GTPase-activating protein-binding protein 2 OS=Octopus vulgaris OX=6645 GN=LOC115210285 PE=4 SV=1	0	FALSE	123.592	39	14	308	14	486	52.9	6.06	1216.79	14	cell organization and biogenesis	other cell component	nucleic acid binding activity	Pf00076, Pf02136		LOC115210285	A0A6P7S965	0	0	2.201	1.7	0.772	0.857018	0.568397	0.999999	8.61293e+07	1.89572e+08	1.46418e+08	15.65	28.62	8.63	High	High	High	High	High	High	High	High	High	High	High	High	High
High	Master Protein	A0A0L8HKN4	Ornithine--oxo-acid aminotransferase OS=Octopus bimaculoides OX=37653 GN=OCBIM_22012517mg PE=3 SV=1	0	FALSE	123.506	22	7	271	7	436	48	6.92	920.39	7	other metabolic processes		other molecular function	Pf00202	106870099		A0A0L8HKN4	0	0	1.068	0.477	0.446	0.999999	0.535987	0.311929	2.38585e+08	2.54918e+08	1.13709e+08	14.9	7.56	27.89	High	High	High	High	High	High	High	High	High	High	High	High	High
High	Master Protein	A0A6P7SMF2	PDZ and LIM domain protein Zasp isoform X3 OS=Octopus vulgaris OX=6645 GN=LOC115214533 PE=4 SV=1	0	FALSE	123.477	31	15	548	15	577	62.1	8.84	1534.86	15			other molecular function	Pf00412, Pf00595		LOC115214533	A0A6P7SMF2	0	0	0.955	0.908	0.951	0.999999	1	0.999999	5.39568e+08	5.15169e+08	4.9015e+08	18.1	7.71	17.6	High	High	High	High	High	High	High	High	High	High	High	High	High
High	Master Protein	A0A6P7TM59	retinol dehydrogenase 12 OS=Octopus vulgaris OX=6645 GN=LOC115225839 PE=4 SV=1	0	FALSE	123.022	36	14	477	3	407	45.6	5.71	1260.96	14			other molecular function	Pf00106		LOC115225839	A0A6P7TM59	0	11	0.961	1.017	1.058	0.999999	1	0.999999	3.99595e+08	3.83982e+08	4.06322e+08	24.1	13.13	20.51	High	High	High	High	High	High	High	High	High	High	High	High	High
High	Master Protein	A0A0L8HKU9	Wiskott-Aldrich syndrome protein family member OS=Octopus bimaculoides OX=37653 GN=OCBIM_22012421mg PE=3 SV=1	0	FALSE	122.771	34	15	291	2	593	66.9	7.43	958.29	15	cell organization and biogenesis	cytoskeleton;other cell component	cytoskeletal activity				A0A0L8HKU9	0	14	1.07	1.05	0.982	0.999999	1	0.999999	9.06564e+07	9.69611e+07	9.5182e+07	8.59	6.16	6.44	Not Found	Not Found	Not Found	Not Found	Not Found	Peak Found	Not Found	Not Found	High	High	Peak Found	High	Not Found
High	Master Protein	A0A0L8HE61	AP complex subunit beta OS=Octopus bimaculoides OX=37653 GN=OCBIM_22016805mg PE=3 SV=1	0	FALSE	122.594	21	20	403	20	944	105.3	5.16	1110.08	20	transport	other membranes	other molecular function	Pf01602, Pf02883, Pf09066	106871264		A0A0L8HE61	0	0	1.35	1.311	0.97	0.999999	1	0.999999	6.5658e+07	8.86673e+07	8.60508e+07	34.69	19.23	12.89	High	High	High	High	High	High	High	High	High	High	High	High	High
High	Master Protein	A0A0L8IDX1	Collagen IV NC1 domain-containing protein (Fragment) OS=Octopus bimaculoides OX=37653 GN=OCBIM_22013485mg PE=4 SV=1	0	FALSE	122.139	42	8	452	8	227	25.2	6.92	1534.01	8		extracellular matrix;other membranes;other cell component	extracellular structural activity	Pf01413			A0A0L8IDX1	0	0	1.844	2.608	1.415	0.999999	1	0.999999	5.09419e+08	9.39142e+08	1.3285e+09	79.21	34.88	23.23	High	High	High	High	High	High	High	High	High	High	High	High	High
High	Master Protein	A0A6P7SGE2	RNA helicase OS=Octopus vulgaris OX=6645 GN=LOC115212311 PE=3 SV=1	0	FALSE	121.515	33	22	401	21	733	80.2	9.76	964.83	22			nucleic acid binding activity;other molecular function	Pf00270, Pf00271		LOC115212311	A0A6P7SGE2	0	2	0.989	0.968	0.979	0.999999	1	0.999999	9.12323e+07	9.02496e+07	8.83537e+07	33.83	34.89	13.84	High	High	High	High	High	High	High	High	High	High	High	High	High
High	Master Protein	A0A6P7TP13	G protein-coupled receptor kinase OS=Octopus vulgaris OX=6645 GN=LOC115224846 PE=3 SV=1	0	FALSE	121.173	28	18	319	5	691	79.6	7.69	891.1	18	protein metabolism;other metabolic processes;signal transduction		kinase activity;other molecular function	Pf00069, Pf00615		LOC115224846	A0A6P7TP13	0	13	0.978	1.057	1.081	0.999999	1	0.965545	2.6532e+08	2.59538e+08	2.80546e+08	19.06	11.69	15.17	High	High	High	High	High	High	High	High	High	High	High	High	High
High	Master Protein	A0A6P7S4D6	Carboxylic ester hydrolase OS=Octopus vulgaris OX=6645 GN=LOC115209084 PE=3 SV=1	0	FALSE	121.149	16	10	202	4	619	71.1	8.12	652.93	10			other molecular function	Pf00135		LOC115209084	A0A6P7S4D6	0	6	1.42	1.014	0.714	0.999999	1	0.686088	8.82604e+07	1.25356e+08	8.95099e+07	21.8	28.34	14.54	High	High	High	High	High	High	High	High	High	High	High	High	High
High	Master Protein	A0A6P7TSD8	keratin, type I cytoskeletal 9 isoform X2 OS=Octopus vulgaris OX=6645 GN=LOC115225449 PE=4 SV=1	0	FALSE	120.814	26	16	332	16	493	54.8	5.58	1115.66	16			nucleic acid binding activity			LOC115225449	A0A6P7TSD8	0	0	1.377	0.94	0.683	0.999999	1	0.999999	1.31279e+08	1.80798e+08	1.23467e+08	31.36	25.35	11.33	High	High	High	High	High	High	High	High	High	High	High	High	High
High	Master Protein	A0A0L8I6X5	Uncharacterized protein OS=Octopus bimaculoides OX=37653 GN=OCBIM_22030797mg PE=4 SV=1	0	FALSE	120.571	26	8	330	2	455	48.5	6.98	1238.13	8			other molecular function	Pf00675, Pf05193	106883452		A0A0L8I6X5	0	6	0.745	0.617	0.828	0.999999	0.865569	0.885171	3.04571e+08	2.27049e+08	1.87966e+08	22.53	10.05	20.49	High	High	High	High	High	High	High	High	High	High	High	High	High
High	Master Protein	A0A0L8HC75	MICOS complex subunit MIC60 OS=Octopus bimaculoides OX=37653 GN=OCBIM_22018147mg PE=3 SV=1	0	FALSE	119.853	19	18	234	3	728	82.7	8.85	575.6	18		other membranes;mitochondrion		Pf09731	106871626		A0A0L8HC75; obi:106871626	0	14	0.903	0.816	0.903	0.999999	1	0.999999	5.38484e+07	4.8638e+07	4.39322e+07	33.18	17.97	14.87	High	High	High	High	High	High	High	High	High	High	High	High	Peak Found
High	Master Protein	A0A6P7SGQ3	protein-glutamine gamma-glutamyltransferase K isoform X3 OS=Octopus vulgaris OX=6645 GN=LOC115212385 PE=3 SV=1	0	FALSE	119.544	29	19	280	19	754	85	8.02	739.5	19	protein metabolism;other metabolic processes		other molecular function	Pf00868, Pf00927, Pf01841		LOC115212385	A0A6P7SGQ3	0	0	0.815	0.8	0.981	0.999999	1	0.999999	9.81336e+07	8.00268e+07	7.85349e+07	7.73	12.29	13.77	High	High	High	High	High	High	High	High	High	High	High	High	High
High	Master Protein	A0A6P7SL69	AP-2 complex subunit alpha OS=Octopus vulgaris OX=6645 GN=LOC115213914 PE=3 SV=1	0	FALSE	119.099	27	25	541	25	949	105.8	6.86	1369.06	25	transport	plasma membrane;other membranes	other molecular function	Pf01602, Pf02296, Pf02883		LOC115213914	A0A6P7SL69	0	0	1.314	1.113	0.847	0.999999	1	0.999999	8.0201e+07	1.05356e+08	8.92763e+07	39.08	10.36	24.05	High	High	High	High	High	High	High	High	High	High	High	High	High
High	Master Protein	A0A6P7SGW4	sorbin and SH3 domain-containing protein 1 isoform X4 OS=Octopus vulgaris OX=6645 GN=LOC115212426 PE=4 SV=1	0	FALSE	118.93	20	20	301	18	1227	136.2	8.29	819.92	20				Pf00018, Pf02208, Pf14604		LOC115212426	A0A6P7SGW4	0	2	1.328	0.844	0.636	0.999999	0.915542	0.343224	5.265e+07	6.9906e+07	4.44574e+07	14.71	11.19	14.23	High	High	High	High	High	High	High	High	High	High	High	High	High
High	Master Protein	A0A7E6FIH7	C-Jun-amino-terminal kinase-interacting protein 4 OS=Octopus vulgaris OX=6645 GN=LOC115222631 PE=3 SV=1	0	FALSE	118.828	21	23	222	14	1421	156.9	5.39	652.79	23	other metabolic processes;other biological processes	other cell component	kinase activity;other molecular function			LOC115222631	A0A7E6FIH7	0	8	1.5	1.275	0.85	0.999999	1	0.999999	5.55263e+07	8.32873e+07	7.08009e+07	34.76	13.33	24.48	High	High	High	High	High	High	High	High	High	High	High	High	High
High	Master Protein	A0A6P7TYA2	BK channel OS=Octopus vulgaris OX=6645 GN=LOC115228444 PE=4 SV=1	0	FALSE	118.687	21	23	235	23	1178	131.3	5.99	617.99	23	transport	other membranes	transporter activity	Pf00520, Pf03493		LOC115228444	A0A6P7TYA2	0	0	1.235	1.208	0.978	0.999999	1	0.999999	2.73509e+07	3.37869e+07	3.30371e+07	13.67	9.54	24.01	High	High	High	High	High	High	High	High	High	High	High	High	High
High	Master Protein	A0A6P7TF54	stress-induced-phosphoprotein 1 OS=Octopus vulgaris OX=6645 GN=LOC115223443 PE=4 SV=1	0	FALSE	118.638	48	17	434	1	324	37.2	7.84	1103.08	17				Pf00515, Pf13414, Pf17830		LOC115223443	A0A6P7TF54	0	0	0.885	0.983	1.11	0.999999	1	0.999999	2.77931e+07	2.46093e+07	2.73196e+07	12.51	9.6	16.42	High	High	High	High	High	High	High	High	High	High	High	High	High
High	Master Protein	A0A0L8HGP5	Uncharacterized protein OS=Octopus bimaculoides OX=37653 GN=OCBIM_22014978mg PE=3 SV=1	0	FALSE	117.847	36	19	280	5	625	70.7	8.15	847.45	19	other metabolic processes	other cell component	other molecular function	Pf01266, Pf13499, Pf16901	106870772		A0A0L8HGP5; obi:106870772	0	12	0.955	0.804	0.842	0.999999	1	0.999999	3.82942e+07	3.65648e+07	3.08051e+07	24.73	18.16	11.07	High	High	High	High	High	High	High	High	High	High	High	High	High
High	Master Protein	A0A7E6FIK2	Kinesin light chain OS=Octopus vulgaris OX=6645 GN=LOC115222519 PE=3 SV=1	0	FALSE	117.788	28	21	337	1	710	79.7	7.47	841.44	21		cytoskeleton;other cell component				LOC115222519	A0A7E6FIK2	0	0													Not Found	Not Found	Not Found	Not Found	Not Found	Not Found	Not Found	High	Not Found	High	Not Found	Not Found	Not Found
High	Master Protein	A0A6P7SHC2	uncharacterized protein LOC115212926 isoform X1 OS=Octopus vulgaris OX=6645 GN=LOC115212926 PE=4 SV=1	0	FALSE	117.16	14	13	369	12	793	87.7	9.57	1185.4	13				Pf00595		LOC115212926	A0A6P7SHC2	0	1	1.257	0.957	0.761	0.999999	1	0.321194	1.3328e+08	1.67524e+08	1.27531e+08	6.18	10.55	3.61	High	High	High	High	High	High	High	High	High	High	High	High	High
High	Master Protein	A0A0L8FGK3	MHD1 domain-containing protein OS=Octopus bimaculoides OX=37653 GN=OCBIM_22022855mg PE=4 SV=1	0	FALSE	116.911	45	15	335	1	366	42.1	5.27	908.03	15	cell-cell signaling;transport	other cell component		Pf06292	106883624		A0A0L8FGK3	0	0	1.053	0.725	0.689			0.950951	5.3059e+06	5.58666e+06	3.84783e+06		22.86	11.95	High	High	High	High	High	High	High	High	High	High	High	High	High
High	Master Protein	A0A6P7TK85	Synaptotagmin OS=Octopus vulgaris OX=6645 GN=LOC115223188 PE=3 SV=1	0	FALSE	116.805	41	16	360	4	409	46.1	8.28	1075.64	16	cell-cell signaling;transport	other membranes;ER/Golgi	other molecular function	Pf00168		LOC115223188	A0A6P7TK85	0	12	1.415	0.619	0.437	0.999999	1	0.845331	2.02097e+08	2.85909e+08	1.25072e+08	51.22	33.61	25.51	High	High	High	High	High	High	High	High	High	High	High	High	High
High	Master Protein	A0A0L8FL52	Septin OS=Octopus bimaculoides OX=37653 GN=OCBIM_22015463mg PE=3 SV=1	0	FALSE	116.777	41	19	364	19	418	48.2	7.25	945.78	19			other molecular function	Pf00735	106882613		A0A0L8FL52; obi:106882613	0	0	0.748	0.908	1.213	0.999999	1	0.552893	1.10361e+09	8.25799e+08	1.00204e+09	2.6	3.76	14.47	High	High	High	High	High	High	High	High	High	High	High	High	High
High	Master Protein	O02654	Enolase OS=Doryteuthis pealeii OX=1051067 PE=2 SV=1	0	FALSE	116.486	27	9	1014	1	434	47.4	6.13	2984.75	9	other metabolic processes	cytosol	other molecular function	Pf00113, Pf03952				0	0													Not Found	Not Found	Not Found	Not Found	Not Found	Not Found	Not Found	Not Found	High	Not Found	Not Found	Not Found	Not Found
High	Master Protein	A0A6P7SJ20	Serine/threonine-protein phosphatase OS=Octopus vulgaris OX=6645 GN=LOC115212040 PE=3 SV=1	0	FALSE	116.327	32	18	618	18	495	56.4	6.27	1635.85	18	protein metabolism;other metabolic processes;signal transduction		other molecular function	Pf00149		LOC115212040	A0A6P7SJ20	0	0	1.26	1.144	0.908	0.999999	1	0.999999	5.45168e+08	6.86869e+08	6.23571e+08	16.46	11.01	9.22	High	High	High	High	High	High	High	High	High	High	High	High	High
High	Master Protein	A0A6P7TL91	Coatomer subunit beta' OS=Octopus vulgaris OX=6645 GN=LOC115224203 PE=3 SV=1	0	FALSE	116.179	23	18	234	18	937	105.9	5.14	694.55	18	transport	other membranes;ER/Golgi	other molecular function	Pf00400, Pf04053		LOC115224203	A0A6P7TL91	0	0	0.962	1.676	1.742	0.999999	0.52819	0.3072	4.64459e+07	4.4685e+07	7.78457e+07	8.51	12.42	6.97	High	High	High	High	High	High	High	High	High	High	High	High	High
High	Master Protein	A0A6P7SGT0	heterogeneous nuclear ribonucleoprotein L isoform X6 OS=Octopus vulgaris OX=6645 GN=LOC115212931 PE=4 SV=1	0	FALSE	116.004	30	13	329	1	547	59.3	7.42	961.35	13	RNA metabolism OR transcription;other metabolic processes	nucleus	nucleic acid binding activity	Pf00076, Pf11835, Pf13893		LOC115212931	A0A6P7SGT0	0	0	0.935	0.886	0.947	0.999999	1	0.999999	1.53166e+07	1.43239e+07	1.35657e+07	23.07	1.81	60.48	High	High	High	High	High	High	High	High	High	High	High	High	High
High	Master Protein	A0A0L8IG13	Inosine-5'-monophosphate dehydrogenase OS=Octopus bimaculoides OX=37653 GN=OCBIM_22009530mg PE=3 SV=1	0	FALSE	115.648	38	16	223	16	514	55.5	8.03	668.07	16	other metabolic processes	other cell component	other molecular function	Pf00478, Pf00571			A0A0L8IG13	0	0	0.889	0.47	0.529	0.999999	1	0.999999	6.94308e+07	6.17504e+07	3.26501e+07	59.47	20.34	24.14	High	High	High	High	High	High	High	High	High	High	High	High	High
High	Master Protein	A0A0L8GXN2	Glycerol-3-phosphate dehydrogenase [NAD(+)] OS=Octopus bimaculoides OX=37653 GN=OCBIM_22026180mg PE=3 SV=1	0	FALSE	115.273	37	10	411	1	336	36.6	6.62	1381.07	10	other metabolic processes	other cell component	other molecular function	Pf01210, Pf07479			A0A0L8GXN2	0	0	0.741	0.946	1.276	0.999999	1	0.845331	6.98609e+07	5.17926e+07	6.60683e+07	6.14	16.25	14.54	High	High	High	High	High	High	High	High	High	High	High	High	High
High	Master Protein	A0A7E6F493	uncharacterized protein LOC115211517 isoform X2 OS=Octopus vulgaris OX=6645 GN=LOC115211517 PE=3 SV=1	0	FALSE	114.994	7	21	258	3	3968	439.3	8.31	568.69	21	cell organization and biogenesis		cytoskeletal activity			LOC115211517	A0A7E6F493	0	17	1.304	1.315	1.008	0.999999	1	0.999999	1.89343e+07	2.46878e+07	2.48969e+07	19.94	21.66	5.82	High	High	High	High	High	High	High	High	High	High	High	High	High
High	Master Protein	A0A6P7U140	actin-binding LIM protein 1 isoform X3 OS=Octopus vulgaris OX=6645 GN=LOC115232591 PE=4 SV=1	0	FALSE	114.796	35	23	366	2	611	69.2	7.81	955.59	23	cell organization and biogenesis		cytoskeletal activity	Pf02209		LOC115232591	A0A6P7U140	0	19	1.031	0.901	0.874	0.999999	1	0.999999	2.46727e+08	2.54421e+08	2.22333e+08	13.8	7.79	12.1	High	High	High	High	High	High	High	High	High	High	High	High	High
High	Master Protein	A0A6P7SKV0	ADP/ATP translocase OS=Octopus vulgaris OX=6645 GN=LOC115213813 PE=3 SV=1	0	FALSE	114.706	47	18	951	18	302	32.9	9.57	2159.04	18	transport	other membranes;mitochondrion	transporter activity	Pf00153		LOC115213813	A0A6P7SKV0	0	0	1.207	0.889	0.736	0.999999	1	0.627332	1.38077e+09	1.66698e+09	1.22761e+09	16.12	13.47	3.72	High	High	High	High	High	High	High	High	High	High	High	High	High
High	Master Protein	A0A7E6FD92	insulin-degrading enzyme OS=Octopus vulgaris OX=6645 GN=LOC115219912 PE=3 SV=1	0	FALSE	114.577	24	20	294	20	947	109.5	5.71	797.34	20	protein metabolism		other molecular function			LOC115219912	A0A7E6FD92	0	0	0.934	1.184	1.268	0.999999	1	0.999999	4.84581e+07	4.52709e+07	5.7387e+07	21.76	15.6	7.33	High	High	High	High	High	High	High	High	High	High	High	High	High
High	Master Protein	A0A0L8H0Z4	Uncharacterized protein OS=Octopus bimaculoides OX=37653 GN=OCBIM_22024807mg PE=4 SV=1	0	FALSE	114.462	28	19	644	19	579	65.7	6.05	1523.42	19	other metabolic processes		other molecular function				A0A0L8H0Z4	0	0	0.875	0.967	1.106	0.999999	1	0.916623	3.77969e+08	3.3055e+08	3.65496e+08	5.81	3.41	8.43	High	High	High	High	High	High	High	High	High	High	High	High	High
High	Master Protein	Q9NC27	Actin (Fragment) OS=Cranchia scabra OX=61704 PE=3 SV=1	0	FALSE	114.431	48	14	2448	2	256	28.5	5.24	6145.87	14				Pf00022				0	0	1.088	1.317	1.21	0.999999	1	0.999999	2.47024e+06	2.68825e+06	3.25254e+06	38.02	23.41	16.07	Peak Found	Peak Found	Peak Found	Peak Found	High	Peak Found	High	Peak Found	High	Peak Found	Peak Found	Not Found	Peak Found
High	Master Protein	A0A7E6EY76	LIM and SH3 domain protein F42H10.3 isoform X8 OS=Octopus vulgaris OX=6645 GN=LOC115213074 PE=4 SV=1	0	FALSE	114.154	26	15	284	1	526	58.9	8.54	868.03	15			other molecular function			LOC115213074	A0A7E6EY76	0	13	0.928	0.863	0.93	0.999999	1	0.999999	1.74921e+08	1.62289e+08	1.50987e+08	9.58	8.12	5.05	High	High	High	High	High	High	High	High	High	High	High	High	Peak Found
High	Master Protein	A0A0L8GS76	Synaptosomal-associated protein OS=Octopus bimaculoides OX=37653 GN=OCBIM_22028847mg PE=3 SV=1	0	FALSE	113.18	61	15	322	15	215	24	4.77	870.71	15		other cell component		Pf00835	106875036		A0A0L8GS76; obi:106875036	0	0	1.356	0.492	0.363	0.999999	1	0.646379	1.24173e+08	1.6837e+08	6.10522e+07	50.34	32.71	30.21	High	High	High	High	High	High	High	High	High	High	High	High	High
High	Master Protein	A0A7E6FN99	Coronin OS=Octopus vulgaris OX=6645 GN=LOC115224222 PE=3 SV=1	0	FALSE	112.853	20	12	401	11	567	61.7	6.24	1112.63	12						LOC115224222	A0A7E6FN99	0	1	1.171	1.068	0.913	0.999999	1	0.999999	1.50471e+08	1.76137e+08	1.60748e+08	13.6	7.87	5.95	High	High	High	High	High	High	High	High	High	High	High	High	High
High	Master Protein	A0A6P7T9H7	heterogeneous nuclear ribonucleoprotein K isoform X1 OS=Octopus vulgaris OX=6645 GN=LOC115220454 PE=4 SV=1	0	FALSE	112.649	30	14	325	14	441	46.7	7.87	1103.99	14			nucleic acid binding activity	Pf00013		LOC115220454	A0A6P7T9H7	0	0	1.139	1.028	0.903	0.999999	1	0.999999	8.33641e+07	9.49391e+07	8.57121e+07	29.7	28.22	5.98	High	High	High	High	High	High	High	High	High	High	High	High	High
High	Master Protein	A0A7E6EY61	cytoplasmic dynein 1 intermediate chain 2 isoform X38 OS=Octopus vulgaris OX=6645 GN=LOC115212820 PE=3 SV=1	0	FALSE	112.582	27	12	264	1	619	70	5.6	868.1	12	other biological processes	cytoskeleton				LOC115212820	A0A7E6EY61	0	0	1.852	0.831	0.449	0.999999	1	0.999999	579864	1.07385e+06	481816	68.84	25.51	79.45	Peak Found	High	High	Not Found	High	High	High	High	High	High	High	High	High
High	Master Protein	A0A0L8GSV5	Uncharacterized protein OS=Octopus bimaculoides OX=37653 GN=OCBIM_22028418mg PE=3 SV=1	0	FALSE	112.564	24	15	321	1	505	57.6	6.81	942.14	15	other metabolic processes		other molecular function	Pf00206, Pf14698	106874899		A0A0L8GSV5; obi:106874899	0	0													Not Found	Not Found	High	Not Found	Not Found	Not Found	Not Found	Not Found	Not Found	Not Found	Not Found	High	High
High	Master Protein	A0A6P7SCX4	beta-arrestin-1 OS=Octopus vulgaris OX=6645 GN=LOC115211741 PE=3 SV=1	0	FALSE	112.077	39	16	287	11	425	47.5	6.14	843.93	16	signal transduction			Pf00339, Pf02752		LOC115211741	A0A6P7SCX4	0	5	1.05	0.871	0.83	0.999999	1	0.999999	6.64538e+07	6.97711e+07	5.79107e+07	30.73	18.17	18.16	High	High	High	High	High	High	High	High	High	High	High	High	High
High	Master Protein	A0A0L8GHD2	Uncharacterized protein OS=Octopus bimaculoides OX=37653 GN=OCBIM_22033447mg PE=3 SV=1	0	FALSE	111.824	14	22	264	5	2008	229	5.6	634.37	22		plasma membrane;other membranes	other molecular function	Pf00168, Pf08150, Pf08151, Pf08165, Pf16165			A0A0L8GHD2	0	12	0.967	1.051	1.086	0.999999	1	0.999999	2.62294e+07	2.53746e+07	2.75609e+07	33.05	33.6	9.68	High	High	High	High	High	High	High	High	High	High	High	Peak Found	High
High	Master Protein	A0A0L8IF50	NADH-ubiquinone oxidoreductase 75 kDa subunit, mitochondrial OS=Octopus bimaculoides OX=37653 GN=OCBIM_22008459mg PE=3 SV=1	0	FALSE	111.802	26	17	392	3	723	79.1	6.33	1067.38	17	other metabolic processes;transport	other membranes;mitochondrion	transporter activity;other molecular function	Pf00384, Pf09326, Pf10588, Pf13510	106869655		A0A0L8IF50; obi:106869655	0	15	1.214	0.958	0.789	0.999999	1	0.833897	1.40849e+08	1.70996e+08	1.34953e+08	15.86	9.79	15.76	High	High	High	High	Peak Found	High	High	High	High	High	High	High	High
High	Master Protein	A0A6P7U7B8	actin-2-like OS=Octopus vulgaris OX=6645 GN=LOC115230924 PE=3 SV=1	0	FALSE	111.588	30	11	2687	1	376	41.8	5.48	6646.62	11				Pf00022		LOC115230924	A0A6P7U7B8	0	0	0.883	0.522	0.591	0.999999	0.535987	0.381106	1.28148e+06	1.13125e+06	668700	2.53	14.81	2.18	Not Found	Not Found	High	High	High	Peak Found	High	High	High	High	High	High	Peak Found
High	Master Protein	A0A0L8HZK1	RNA-splicing ligase RtcB homolog OS=Octopus bimaculoides OX=37653 GN=OCBIM_22000990mg PE=3 SV=1	0	FALSE	110.95	44	17	230	3	504	55.5	7.53	651.49	17	RNA metabolism OR transcription;other metabolic processes	other cell component	other molecular function	Pf01139	106867593		A0A0L8HZK1; obi:106867593	0	10	0.881	1.02	1.157	0.999999	1	0.999999	5.51366e+07	4.86019e+07	5.62508e+07	19.63	12.81	8.2	Peak Found	High	High	High	High	Peak Found	High	High	High	High	High	High	High
High	Master Protein	A0A7E6EIS4	tubulin alpha chain OS=Octopus vulgaris OX=6645 GN=LOC115228660 PE=3 SV=1	0	FALSE	110.851	38	9	344	1	249	27.9	4.86	1088.85	9	cell organization and biogenesis;other biological processes	cytoskeleton	cytoskeletal activity;other molecular function			LOC115228660	A0A7E6EIS4	0	0	2.41	0.01	0.01				499489	1.2038e+06					Not Found	Not Found	Not Found	Peak Found	Not Found	Not Found	High	High	High	High	High	High	Not Found
High	Master Protein	A0A0L8I5M6	Uncharacterized protein OS=Octopus bimaculoides OX=37653 GN=OCBIM_22035595mg PE=3 SV=1	0	FALSE	110.227	17	4	223	4	443	48.6	7.49	1059.11	4			other molecular function	Pf00441, Pf02770, Pf02771	106884200		A0A0L8I5M6; obi:106884200	0	0	0.958	0.82	0.856	0.999999	0.975512	0.62108	8.45042e+07	8.09558e+07	6.93245e+07	6.9	11.4	18.49	High	High	High	High	High	High	High	High	High	High	High	High	High
High	Master Protein	A0A7E6FKW0	Oxysterol-binding protein OS=Octopus vulgaris OX=6645 GN=LOC115222696 PE=3 SV=1	0	FALSE	109.934	23	14	197	1	818	93.4	6.99	614.24	14	transport		other molecular function			LOC115222696	A0A7E6FKW0	0	0	100	100	0.813			0.999999		264367	214971		11.33	31.55	Not Found	Not Found	Not Found	Not Found	Not Found	Not Found	Not Found	Not Found	Not Found	Peak Found	Peak Found	High	Not Found
High	Master Protein	A0A6P7S5M0	tripartite motif-containing protein 45 isoform X2 OS=Octopus vulgaris OX=6645 GN=LOC115209260 PE=4 SV=1	0	FALSE	109.8	40	19	266	4	593	67.5	7.33	843.96	19			other molecular function	Pf00643, Pf13445		LOC115209260	A0A6P7S5M0	0	14	0.964	1.275	1.323	0.999999	1	0.571604	6.96931e+07	6.71609e+07	8.88861e+07	18.86	1.59	5.32	High	High	High	High	High	High	High	High	High	High	High	High	High
High	Master Protein	A0A7E6EYZ8	LIM and SH3 domain protein F42H10.3 isoform X14 OS=Octopus vulgaris OX=6645 GN=LOC115213074 PE=4 SV=1	0	FALSE	109.706	27	15	268	1	507	57.1	8.32	803.52	15			other molecular function			LOC115213074	A0A7E6EYZ8	0	0	0.868	1.2	1.382				1.13014e+06	981076	1.35588e+06	83.46			High	Not Found	Peak Found	Peak Found	Not Found	Not Found	Not Found	Not Found	Not Found	High	Not Found	Not Found	Not Found
High	Master Protein	A0A0L8HN46	Uncharacterized protein (Fragment) OS=Octopus bimaculoides OX=37653 GN=OCBIM_22011673mg PE=4 SV=1	0	FALSE	109.373	25	10	259	1	543	60.1	6.55	1024.52	10				Pf00400, Pf12894			A0A0L8HN46	0	0	0.858	0.889	1.036		1		7.21701e+06	6.19134e+06	6.41299e+06	35.11		5.61	High	High	High	High	High	High	High	High	High	High	High	High	High
High	Master Protein	A0A7E6FIS3	Oxysterol-binding protein OS=Octopus vulgaris OX=6645 GN=LOC115222696 PE=3 SV=1	0	FALSE	109.195	23	14	214	1	812	92.8	7.3	661.03	14	transport		other molecular function			LOC115222696	A0A7E6FIS3	0	12	1.058	0.91	0.86	0.999999	1	0.999999	2.70828e+07	2.86414e+07	2.46425e+07	16.51	10.85	4.25	High	High	High	High	High	High	High	High	High	High	High	High	High
High	Master Protein	A0A6P7T796	Glycerol-3-phosphate dehydrogenase [NAD(+)] OS=Octopus vulgaris OX=6645 GN=LOC115220780 PE=3 SV=1	0	FALSE	108.748	32	10	387	1	351	38.2	6.32	1250.02	10	other metabolic processes	other cell component	other molecular function	Pf01210, Pf07479		LOC115220780	A0A6P7T796	0	11	0.935	1.103	1.18	0.999999	1	0.508713	7.6371e+08	7.13716e+08	8.42182e+08	4.68	7.21	15.78	High	High	High	High	High	High	High	High	High	High	High	High	High
High	Master Protein	A0A7E6EM62	actin-binding LIM protein 1 isoform X5 OS=Octopus vulgaris OX=6645 GN=LOC115232591 PE=4 SV=1	0	FALSE	108.235	36	22	332	1	591	66.8	7.81	857.15	22	cell organization and biogenesis		cytoskeletal activity			LOC115232591	A0A7E6EM62	0	0													Not Found	Not Found	Not Found	Not Found	Not Found	High	Not Found	Not Found	Not Found	Not Found	Not Found	Not Found	Not Found
High	Master Protein	A0A6P7SQV7	Succinate dehydrogenase [ubiquinone] flavoprotein subunit, mitochondrial OS=Octopus vulgaris OX=6645 GN=LOC115215602 PE=3 SV=1	0	FALSE	107.979	29	17	321	13	674	74.2	6.49	937.85	17	other metabolic processes	other membranes;mitochondrion	other molecular function	Pf00890, Pf02910		LOC115215602	A0A6P7SQV7	0	2	1.002	0.753	0.751	0.999999	0.806513	0.48786	1.34832e+08	1.35116e+08	1.01529e+08	14.3	14.41	11.68	High	High	High	High	High	High	High	High	High	High	High	High	High
High	Master Protein	A0A7E6F8B3	coiled-coil domain-containing protein 6 isoform X3 OS=Octopus vulgaris OX=6645 GN=LOC115218200 PE=4 SV=1	0	FALSE	107.813	55	17	192	17	373	43.3	5.72	681.41	17						LOC115218200	A0A7E6F8B3	0	0	0.917	0.938	1.023	0.999999	1	0.999999	2.46837e+07	2.2636e+07	2.31465e+07	25.18	12.52	7.88	High	High	High	High	High	High	High	High	High	High	High	High	High
High	Master Protein	A0A7E6F553	NADH-ubiquinone oxidoreductase 75 kDa subunit, mitochondrial OS=Octopus vulgaris OX=6645 GN=LOC115216349 PE=3 SV=1	0	FALSE	107.502	22	15	339	1	706	77.8	7.52	957.81	15	other metabolic processes;transport	other membranes;mitochondrion	transporter activity;other molecular function			LOC115216349	A0A7E6F553	0	0	1.153	0.945	0.82	0.999999	1	0.999999	1.68809e+06	1.94638e+06	1.59519e+06	25.89	20.53	8.84	Peak Found	High	Peak Found	Peak Found	Peak Found	High	High	High	Peak Found	Peak Found	High	High	Peak Found
High	Master Protein	A0A6P7TDP0	70 kDa neurofilament protein OS=Octopus vulgaris OX=6645 GN=LOC115222952 PE=3 SV=1	0	FALSE	107.168	14	13	1275	6	591	67.3	5.72	3250.69	13		cytoskeleton		Pf00038		LOC115222952	A0A6P7TDP0	0	4	1.842	0.87	0.473	0.999999	1	0.983362	1.87242e+09	3.4485e+09	1.62953e+09	37.97	24.05	35.05	High	High	High	High	High	High	High	High	High	High	High	High	High
High	Master Protein	A0A6P7TG64	prickle planar cell polarity protein 3-B OS=Octopus vulgaris OX=6645 GN=LOC115222962 PE=4 SV=1	0	FALSE	107.018	22	14	286	14	559	64.5	7.11	812.04	14			other molecular function	Pf00412, Pf06297		LOC115222962	A0A6P7TG64	0	0	0.679	0.51	0.75	0.999999	0.601002	0.999999	7.81098e+08	5.30633e+08	3.98193e+08	10.69	10.4	27.86	High	High	High	High	High	High	High	High	High	High	High	High	High
High	Master Protein	A0A0L8H1K6	MPN domain-containing protein OS=Octopus bimaculoides OX=37653 GN=OCBIM_22024496mg PE=3 SV=1	0	FALSE	106.873	39	12	185	12	329	37.1	6.6	800.92	12	protein metabolism	other cell component	other molecular function	Pf01398, Pf13012	106873421		A0A0L8H1K6; obi:106873421	0	0	0.988	1.169	1.184	0.999999	1	0.999999	3.88676e+07	3.8385e+07	4.54421e+07	19.23	25.51	6.12	High	High	High	High	High	High	High	High	High	High	High	High	High
High	Master Protein	A0A0L8FW10	Uncharacterized protein OS=Octopus bimaculoides OX=37653 GN=OCBIM_22006317mg PE=3 SV=1	0	FALSE	106.472	24	16	375	16	593	63.4	8.56	1131.3	16		other cell component	nucleic acid binding activity	Pf00076			A0A0L8FW10	0	0	1.156	1.367	1.182	0.999999	1	0.999999	6.87344e+07	7.94598e+07	9.39402e+07	45.55	44.94	8.83	High	High	High	High	High	High	High	High	High	High	High	High	High
High	Master Protein	A0A0L8FQ90	Serine/threonine-protein phosphatase OS=Octopus bimaculoides OX=37653 GN=OCBIM_22011907mg PE=3 SV=1	0	FALSE	105.876	46	12	325	11	310	35.5	5.77	1123.41	12	protein metabolism;other metabolic processes		other molecular function	Pf00149	106882016		A0A0L8FQ90; obi:106882016	0	1	1.07	0.994	0.929	0.999999	1	0.999999	1.05902e+08	1.13274e+08	1.05275e+08	17.09	15.51	1.73	High	High	High	High	High	High	High	High	High	High	High	High	High
High	Master Protein	A0A7E6EIS2	cAMP-dependent protein kinase catalytic subunit 1 OS=Octopus vulgaris OX=6645 GN=LOC115229611 PE=3 SV=1	0	FALSE	105.644	27	17	331	17	408	47.7	9.11	869.56	17	protein metabolism;other metabolic processes		kinase activity;other molecular function			LOC115229611	A0A7E6EIS2	0	0	1.072	1.143	1.066	0.999999	1	0.999999	1.26441e+08	1.35548e+08	1.44497e+08	17.85	15.85	7.99	High	High	High	High	High	High	High	High	High	High	High	High	High
High	Master Protein	A0A6P7TV08	phosphatidylinositol-binding clathrin assembly protein LAP isoform X6 OS=Octopus vulgaris OX=6645 GN=LOC115225831 PE=3 SV=1	0	FALSE	105.388	26	20	348	1	784	83.8	6.87	910.57	20	cell organization and biogenesis;transport	other cell component	other molecular function	Pf07651		LOC115225831	A0A6P7TV08	0	0	1.091	1.008	0.924	0.999999	1	0.999999	3.9061e+06	4.26105e+06	3.93857e+06	33.93	11.89	12.68	High	High	High	High	High	High	High	High	High	High	High	High	High
High	Master Protein	A0A0L8HRR9	Acyl-peptide hydrolase OS=Octopus bimaculoides OX=37653 GN=OCBIM_22007917mg PE=4 SV=1	0	FALSE	105.387	20	18	426	18	738	83.6	6.25	1192.25	18	protein metabolism		other molecular function	Pf00326, Pf19283	106869032		A0A0L8HRR9; obi:106869032	0	0	0.794	1.05	1.322	0.999999	1	0.919331	1.15081e+08	9.14041e+07	1.20811e+08	14.51	7.33	18.64	High	High	High	High	High	High	High	High	High	High	High	High	High
High	Master Protein	A0A7E6EM09	titin-like OS=Octopus vulgaris OX=6645 GN=LOC118762204 PE=4 SV=1	0	FALSE	105.062	14	13	341	6	3109	349.8	4.39	1203.22	13						LOC118762204	A0A7E6EM09	0	2	1.346	1.16	0.862	0.999999	1	0.999999	6.21614e+07	8.3661e+07	7.21001e+07	20.21	19.04	19.97	High	High	High	High	High	High	High	High	High	High	High	High	High
High	Master Protein	A0A0L8G899	Uncharacterized protein (Fragment) OS=Octopus bimaculoides OX=37653 GN=OCBIM_22038962mg PE=3 SV=1	0	FALSE	104.842	10	26	153	3	2922	333.3	6.11	275.68	26				Pf06650, Pf12624, Pf16908, Pf16910			A0A0L8G899	0	18	0.825	0.737	0.893	0.999999	1	0.999999	5.20166e+07	4.2938e+07	3.83236e+07	37.06	22.95	21.02	High	High	High	High	High	High	High	High	High	High	High	High	High
High	Master Protein	A0A0L8FYU5	Coatomer subunit beta OS=Octopus bimaculoides OX=37653 GN=OCBIM_22004631mg PE=4 SV=1	0	FALSE	104.783	25	21	258	21	957	106.9	6.4	602.66	21	transport	other membranes;ER/Golgi	other molecular function	Pf01602, Pf07718, Pf14806	106880484		A0A0L8FYU5; obi:106880484	0	0	0.807	1.352	1.675	0.999999	0.901	0.49414	3.35514e+07	2.70739e+07	4.5352e+07	27.92	9.26	11.47	High	High	High	High	High	High	High	High	High	High	High	High	High
High	Master Protein	A0A7E6FSC2	phosphatidylinositol-binding clathrin assembly protein LAP isoform X13 OS=Octopus vulgaris OX=6645 GN=LOC115225831 PE=3 SV=1	0	FALSE	104.389	27	21	342	2	763	82.1	7.81	861.37	21	cell organization and biogenesis;transport	other cell component	other molecular function			LOC115225831	A0A7E6FSC2	0	19	1.364	0.778	0.57	0.999999	1	0.995102	6.937e+07	9.46417e+07	5.39645e+07	49.75	32.99	24.43	Not Found	Not Found	High	High	High	Not Found	High	Peak Found	High	High	Not Found	Peak Found	Not Found
High	Master Protein	A0A6P7SR66	myophilin OS=Octopus vulgaris OX=6645 GN=LOC115215572 PE=3 SV=1	0	FALSE	104.322	58	8	324	7	172	19.2	8.68	1269.11	8				Pf00307, Pf00402		LOC115215572	A0A6P7SR66	0	2	0.789	0.661	0.838	0.999999	0.921481	0.93989	1.78795e+09	1.41129e+09	1.18244e+09	14.92	7.52	26.28	High	High	High	High	High	High	High	High	High	High	High	High	High
High	Master Protein	A0A6P7SMK2	liprin-alpha-1 isoform X1 OS=Octopus vulgaris OX=6645 GN=LOC115214180 PE=3 SV=1	0	FALSE	103.997	21	24	224	24	1256	141.6	5.85	499.19	24	cell organization and biogenesis	other cell component		Pf00536, Pf07647		LOC115214180	A0A6P7SMK2	0	0	1.127	0.906	0.803	0.999999	1	0.917941	6.72227e+07	7.57924e+07	6.08909e+07	22.3	10.12	9.06	High	High	High	High	High	High	High	High	High	High	High	High	High
High	Master Protein	A0A6P7S526	Dynamin-like 120 kDa protein, form S1 OS=Octopus vulgaris OX=6645 GN=LOC115209186 PE=4 SV=1	0	FALSE	103.962	16	19	206	13	1167	134	5.82	595.97	19	cell organization and biogenesis;other biological processes	other membranes;mitochondrion	other molecular function	Pf00350, Pf19434		LOC115209186	A0A6P7S526	0	6	1.215	1.073	0.884	0.999999	1	0.999999	2.20987e+07	2.68401e+07	2.37204e+07	7.76	16.29	9.1	High	High	High	High	High	High	High	High	High	High	High	High	High
High	Master Protein	A0A0L8FYE6	Uncharacterized protein OS=Octopus bimaculoides OX=37653 GN=OCBIM_22004193mg PE=4 SV=1	0	FALSE	103.952	32	15	279	2	504	56.2	8.6	776.16	15	RNA metabolism OR transcription;other metabolic processes	nucleus	nucleic acid binding activity	Pf00076, Pf11835, Pf13893			A0A0L8FYE6	0	12	1.209	1.176	0.972	0.999999	1	0.999999	6.96411e+07	8.41852e+07	8.18674e+07	31.08	27.56	10.06	High	High	High	High	High	High	High	High	High	High	High	High	High
High	Master Protein	A0A6P7T033	T-complex protein 1 subunit gamma OS=Octopus vulgaris OX=6645 GN=LOC115218091 PE=3 SV=1	0	FALSE	103.871	29	17	407	17	549	60.1	6.67	1113.24	17	other biological processes	other cell component	other molecular function	Pf00118		LOC115218091	A0A6P7T033	0	0	1.06	1.431	1.35	0.999999	0.535987	0.366624	1.47615e+08	1.56494e+08	2.11306e+08	4.64	6.85	15.1	High	High	High	High	High	High	High	High	High	High	High	High	High
High	Master Protein	A0A0L8FKE1	Uncharacterized protein OS=Octopus bimaculoides OX=37653 GN=OCBIM_22016344mg PE=4 SV=1	0	FALSE	103.546	23	19	299	3	857	96.3	6.81	873.3	19				Pf09333, Pf16909	106882783		A0A0L8FKE1; obi:106882783	0	0	2.71	2.483	0.916	0.999999	0.535987	0.999999	1.32497e+06	3.59077e+06	3.28944e+06	25.26	25.92	17.36	High	High	High	High	High	High	High	High	High	High	High	High	High
High	Master Protein	A0A0L8G3A2	WD_REPEATS_REGION domain-containing protein OS=Octopus bimaculoides OX=37653 GN=OCBIM_22001216mg PE=4 SV=1	0	FALSE	102.964	56	16	302	16	334	37	5.92	885.3	16				Pf00400	106879517		A0A0L8G3A2; obi:106879517	0	0	0.983	1.069	1.087	0.999999	1	0.995102	1.25907e+08	1.23795e+08	1.34599e+08	7.3	3.48	6.12	High	High	High	High	High	High	High	High	High	High	High	High	High
High	Master Protein	A0A0L8HRR7	Tubulin beta chain OS=Octopus bimaculoides OX=37653 GN=OCBIM_22007862mg PE=3 SV=1	0	FALSE	102.849	28	14	710	5	446	50.1	4.98	1862.69	14	cell organization and biogenesis;other biological processes	cytoskeleton	cytoskeletal activity;other molecular function	Pf00091, Pf03953	106869003		A0A0L8HRR7; obi:106869003	0	0	1.407	0.88	0.625	0.999999	1	0.999999	5.38013e+06	7.56883e+06	4.73234e+06	31.21	57.22	40.17	High	High	High	High	High	High	High	High	High	High	High	High	High
High	Master Protein	A0A6P7SZD9	zinc finger RNA-binding protein isoform X4 OS=Octopus vulgaris OX=6645 GN=LOC115217960 PE=4 SV=1	0	FALSE	102.463	38	16	376	16	405	44.9	8.95	1016.8	16				Pf07528		LOC115217960	A0A6P7SZD9	0	0	0.982	0.943	0.961	0.999999	1	0.999999	1.33648e+08	1.31192e+08	1.26073e+08	33.66	28.44	18.37	High	High	High	High	High	High	High	High	High	High	High	High	High
High	Master Protein	A0A6P7TD47	SH3 domain-containing kinase-binding protein 1 isoform X2 OS=Octopus vulgaris OX=6645 GN=LOC115221994 PE=4 SV=1	0	FALSE	102.431	27	14	191	14	561	63	7.05	602.77	14	other metabolic processes		kinase activity	Pf00018, Pf14604		LOC115221994	A0A6P7TD47	0	0	0.932	0.697	0.748	0.999999	1	0.999999	6.3546e+07	5.92073e+07	4.42772e+07	28.62	27.52	6.94	High	High	High	High	High	High	High	High	High	High	High	High	High
High	Master Protein	A0A6P7TPI9	Serine/threonine-protein phosphatase OS=Octopus vulgaris OX=6645 GN=LOC115224225 PE=3 SV=1	0	FALSE	102.312	39	13	348	5	343	39.1	6.71	1022.52	13	protein metabolism;other metabolic processes	other cell component	other molecular function	Pf00149, Pf16891		LOC115224225	A0A6P7TPI9	0	8	0.934	0.956	1.024	0.999999	1	0.999999	1.44537e+08	1.35009e+08	1.38204e+08	14.63	25.13	12.44	High	High	High	High	High	High	High	High	High	High	High	High	High
High	Master Protein	A0A6P7STK1	guanine nucleotide-binding protein G(O) subunit alpha isoform X1 OS=Octopus vulgaris OX=6645 GN=LOC115216411 PE=4 SV=1	0	FALSE	102.281	39	14	347	12	358	40.8	5.22	870.1	14	signal transduction		other molecular function	Pf00503		LOC115216411	A0A6P7STK1	0	2	1.279	0.768	0.601	0.999999	1	0.970054	3.71852e+08	4.75614e+08	2.85726e+08	37.99	28.69	22.25	High	High	High	High	High	High	High	High	High	High	High	High	High
High	Master Protein	A0A0L8HI19	Actin-related protein 2/3 complex subunit OS=Octopus bimaculoides OX=37653 GN=OCBIM_22014290mg PE=3 SV=1	0	FALSE	102.098	46	12	155	12	372	41.3	7.8	625.27	12	cell organization and biogenesis	cytoskeleton;nucleus;other cell component	cytoskeletal activity	Pf00400	106870614		A0A0L8HI19; obi:106870614	0	0	1.174	1.219	1.038	0.999999	1	0.999999	5.61342e+07	6.59236e+07	6.84248e+07	16.84	14.48	2.46	High	High	High	High	High	High	High	High	High	High	High	High	High
High	Master Protein	A0A0L8IDH7	Tripeptidyl-peptidase 2 OS=Octopus bimaculoides OX=37653 GN=OCBIM_22020590mg PE=4 SV=1	0	FALSE	102.086	16	19	247	19	1264	141.3	6.15	608.94	19	protein metabolism		other molecular function	Pf00082, Pf12580	106874742		A0A0L8IDH7; obi:106874742	0	0	1.046	1.436	1.373	0.999999	0.535987	0.321194	2.83289e+07	2.96218e+07	4.06681e+07	7.77	12.96	8.27	High	High	High	High	High	High	High	High	High	High	High	High	High
High	Master Protein	A0A0L8H0G9	Uncharacterized protein OS=Octopus bimaculoides OX=37653 GN=OCBIM_22024804mg PE=4 SV=1	0	FALSE	101.842	33	16	397	15	321	32.9	8.63	1232.03	16			nucleic acid binding activity	Pf00076			A0A0L8H0G9	0	1	0.828	0.86	1.039	0.999999	1	0.999999	2.07256e+08	1.71672e+08	1.78301e+08	32.15	24.91	13.12	High	High	High	High	High	High	High	High	High	High	High	High	High
High	Master Protein	A0A7E6EW98	10-formyltetrahydrofolate dehydrogenase OS=Octopus vulgaris OX=6645 GN=LOC115216749 PE=3 SV=1	0	FALSE	101.671	17	15	244	1	900	99.5	6.09	672.84	15	other metabolic processes	other cell component	other molecular function			LOC115216749	A0A7E6EW98	0	14	0.949	1.096	1.155	0.999999	1	0.677951	6.73088e+07	6.38662e+07	7.37473e+07	3.53	14.16	3.98	Peak Found	High	Peak Found	High	Not Found	High	Peak Found	Peak Found	Peak Found	Peak Found	High	High	Peak Found
High	Master Protein	A0A6P7TJX7	glutamate synthase [NADH], amyloplastic OS=Octopus vulgaris OX=6645 GN=LOC115223129 PE=3 SV=1	0	FALSE	101.445	13	19	171	4	1920	211.7	6.54	393.56	19	other metabolic processes		other molecular function	Pf00310, Pf01493, Pf01645, Pf07992, Pf14691		LOC115223129	A0A6P7TJX7	0	13	1.496	0.741	0.495	0.999999	1	0.686088	2.06363e+07	3.08819e+07	1.52866e+07	24.88	2.14	40.54	High	High	Peak Found	High	High	High	High	High	High	High	Peak Found	High	Peak Found
High	Master Protein	A0A7E6EQB1	protein scribble homolog isoform X6 OS=Octopus vulgaris OX=6645 GN=LOC115209683 PE=4 SV=1	0	FALSE	101.402	11	19	254	11	1908	211.6	5.31	704.39	19						LOC115209683	A0A7E6EQB1	0	8	0.945	0.895	0.947	0.999999	1	0.999999	1.76969e+09	1.67249e+09	1.584e+09	15.91	4.49	13.81	High	High	High	High	High	High	High	High	High	High	High	High	High
High	Master Protein	A0A0L8HME8	Uncharacterized protein OS=Octopus bimaculoides OX=37653 GN=OCBIM_22011255mg PE=3 SV=1	0	FALSE	100.847	30	11	374	4	209	24.9	4.65	1052.41	11				Pf12718	106869741		A0A0L8HME8; obi:106869741	0	0	3.464	3.626	1.047	0.999999	0.915542	0.999999	7.00781e+07	2.42731e+08	2.54125e+08	82.42	3.92	2.82	High	High	High	High	High	High	High	High	High	High	High	High	High
High	Master Protein	A0A0L8FIT2	Uncharacterized protein OS=Octopus bimaculoides OX=37653 GN=OCBIM_22018483mg PE=4 SV=1	0	FALSE	100.84	38	12	300	12	321	35.6	7.78	811.21	12			nucleic acid binding activity	Pf00035, Pf16482	106883099		A0A0L8FIT2; obi:106883099	0	0	1.48	0.77	0.52	0.999999	1	0.999999	5.19473e+07	7.68877e+07	3.9977e+07	37.53	37.43	17.61	High	High	High	High	High	High	High	High	High	High	High	High	High
High	Master Protein	A0A7E6EPP7	Voltage-dependent L-type calcium channel subunit alpha OS=Octopus vulgaris OX=6645 GN=LOC115209959 PE=3 SV=1	0	FALSE	100.831	12	22	219	22	2200	249.7	6.93	507.53	22	transport;other biological processes	plasma membrane;other membranes	transporter activity;other molecular function			LOC115209959	A0A7E6EPP7	0	0	1.197	1.292	1.08	0.999999	1	0.999999	3.03646e+07	3.63353e+07	3.92328e+07	23.63	20.87	15.84	High	High	High	High	High	High	High	High	High	High	High	High	High
High	Master Protein	A0A6P7SHH7	cytoplasmic dynein 1 intermediate chain 2 isoform X2 OS=Octopus vulgaris OX=6645 GN=LOC115212820 PE=3 SV=1	0	FALSE	100.796	22	12	257	1	685	77.4	5.36	851.76	12	other biological processes	cytoskeleton		Pf00400, Pf11540		LOC115212820	A0A6P7SHH7	0	10	1.147	0.919	0.801	0.999999	1	0.916623	5.10196e+07	5.85308e+07	4.68667e+07	20.86	9.8	18.19	Not Found	High	High	High	High	Peak Found	High	Peak Found	High	High	High	High	High
High	Master Protein	A0A6P7SDK8	serine/threonine-protein phosphatase 2A 65 kDa regulatory subunit A alpha isoform isoform X2 OS=Octopus vulgaris OX=6645 GN=LOC115211610 PE=4 SV=2	0	FALSE	100.597	24	16	431	16	637	71.2	5.26	1101.03	16				Pf13646		LOC115211610	A0A6P7SDK8	0	0	0.887	0.933	1.052	0.999999	1	0.999999	1.09926e+08	9.75472e+07	1.02592e+08	17.7	11.43	8.78	High	High	High	High	High	High	High	High	High	High	High	High	High
High	Master Protein	A0A7E6ENY1	titin-like OS=Octopus vulgaris OX=6645 GN=LOC118762203 PE=4 SV=1	0	FALSE	100.255	14	10	367	4	2884	322.6	4.41	1330.25	10						LOC118762203	A0A7E6ENY1	0	0	1.352	0.856	0.633	0.999999	1	0.999999	4.947e+07	6.68737e+07	4.23581e+07	34.37	41.3	41.44	High	High	High	High	High	High	High	High	High	High	High	High	High
High	Master Protein	A0A7E6EWC5	cytoplasmic dynein 1 intermediate chain 2 isoform X26 OS=Octopus vulgaris OX=6645 GN=LOC115212820 PE=3 SV=1	0	FALSE	100.145	24	12	244	1	642	72.7	5.38	833.2	12	other biological processes	cytoskeleton				LOC115212820	A0A7E6EWC5	0	0													Not Found	Not Found	Not Found	Not Found	Not Found	Not Found	Not Found	Not Found	Not Found	Not Found	Not Found	Not Found	Not Found
High	Master Protein	A0A0L8H952	Small acidic protein OS=Octopus bimaculoides OX=37653 GN=OCBIM_22019696mg PE=3 SV=1	0	FALSE	100.027	27	6	143	6	217	24	4.27	724.02	6				Pf15477			A0A0L8H952	0	0	0.488	0.781	1.602	0.999999	1	0.995102	7.8302e+07	3.82012e+07	6.11848e+07	42.1	30.97	37.51	High	High	High	High	High	High	High	High	High	High	High	High	High
High	Master Protein	A0A6P7SYX9	Beta-MPP OS=Octopus vulgaris OX=6645 GN=LOC115217440 PE=3 SV=1	0	FALSE	99.688	29	13	313	13	481	53.6	5.96	1023.43	13	cell organization and biogenesis;protein metabolism;other metabolic processes;transport	mitochondrion	other molecular function	Pf00675, Pf05193		LOC115217440	A0A6P7SYX9	0	0	1.013	0.768	0.759	0.999999	0.849026	0.686088	3.50126e+08	3.54524e+08	2.68998e+08	15.75	15.36	18.38	High	High	High	High	High	High	High	High	High	High	High	High	High
High	Master Protein	A0A7E6FSI8	Glycylpeptide N-tetradecanoyltransferase OS=Octopus vulgaris OX=6645 GN=LOC115225909 PE=3 SV=1	0	FALSE	99.568	29	12	193	12	537	62	6.61	597.52	12	protein metabolism;other metabolic processes		other molecular function			LOC115225909	A0A7E6FSI8	0	0	0.921	1.111	1.206	0.999999	1	0.656905	3.33852e+07	3.07586e+07	3.70911e+07	11.52	17.82	4.55	High	High	High	High	High	High	High	High	High	High	High	High	High
High	Master Protein	A0A6P7SER5	major egg antigen OS=Octopus vulgaris OX=6645 GN=LOC115212003 PE=3 SV=1	0	FALSE	99.507	30	12	245	12	315	35.2	6.01	771.24	12				Pf00011		LOC115212003	A0A6P7SER5	0	0	1.123	1.204	1.072	0.999999	1	0.999999	6.81523e+07	7.65372e+07	8.20598e+07	18.45	2.43	3.17	High	High	High	High	High	High	High	High	High	High	High	High	High
High	Master Protein	A0A6P7TBN5	polypyrimidine tract-binding protein 1 isoform X2 OS=Octopus vulgaris OX=6645 GN=LOC115222389 PE=4 SV=1	0	FALSE	99.325	25	14	271	1	603	66.4	8.22	735.53	14	RNA metabolism OR transcription;other metabolic processes	nucleus	nucleic acid binding activity	Pf00076, Pf11835, Pf13893		LOC115222389	A0A6P7TBN5	0	0	1.582	1.732	1.095	0.999999	1	0.999999	418737	662379	725305	43.73	32.05	31.6	Peak Found	High	High	High	High	High	High	High	High	Peak Found	High	Peak Found	Peak Found
High	Master Protein	A0A6P7TFA5	Glycerol-3-phosphate dehydrogenase OS=Octopus vulgaris OX=6645 GN=LOC115223471 PE=3 SV=1	0	FALSE	99.213	26	16	221	2	720	80.6	8.65	574.97	16	other metabolic processes	other cell component	other molecular function	Pf01266, Pf13499, Pf16901		LOC115223471	A0A6P7TFA5	0	0													High	Not Found	High	High	High	High	High	Not Found	Not Found	High	High	High	Not Found
High	Master Protein	A0A6P7SFW3	LLGL scribble cell polarity complex component 2 isoform X1 OS=Octopus vulgaris OX=6645 GN=LOC115212788 PE=3 SV=1	0	FALSE	99.192	16	17	287	17	1147	126.9	5.26	814.62	17	transport			Pf08366		LOC115212788	A0A6P7SFW3	0	0	0.72	0.723	1.005	0.999999	1	0.999999	5.98106e+07	4.30598e+07	4.32603e+07	40.21	28.16	16.1	High	High	High	High	High	High	High	High	High	High	High	High	High
High	Master Protein	A0A6P7TAM5	Protein-serine/threonine kinase OS=Octopus vulgaris OX=6645 GN=LOC115220766 PE=3 SV=1	0	FALSE	98.91	36	12	171	12	415	47.6	6.07	575.88	12	protein metabolism;other metabolic processes	mitochondrion	kinase activity;other molecular function	Pf02518, Pf10436		LOC115220766	A0A6P7TAM5	0	0	0.889	0.652	0.733	0.999999	1	0.999999	4.00892e+07	3.5638e+07	2.61347e+07	34.95	36.06	10.46	High	High	High	High	High	High	High	High	High	High	High	High	High
High	Master Protein	A0A0L8FKC8	26S proteasome regulatory subunit 7 OS=Octopus bimaculoides OX=37653 GN=OCBIM_22017212mg PE=3 SV=1	0	FALSE	98.901	52	18	194	18	434	48.5	5.86	500.69	18	protein metabolism;other metabolic processes;other biological processes	other cell component	other molecular function	Pf00004, Pf17862	106882908		A0A0L8FKC8; obi:106882908	0	0	0.985	1.313	1.334	0.999999	0.893165	0.777627	4.0383e+07	3.97632e+07	5.30276e+07	18.68	11.62	7.96	High	High	High	High	High	High	High	High	High	High	High	High	High
High	Master Protein	A0A6P7SHM4	ras-related protein Rab-7a OS=Octopus vulgaris OX=6645 GN=LOC115212827 PE=4 SV=1	0	FALSE	98.818	62	14	503	14	205	23.1	6.06	1374.43	14			other molecular function	Pf00071		LOC115212827	A0A6P7SHM4	0	0	0.972	0.902	0.928	0.999999	1	0.999999	2.28499e+08	2.22079e+08	2.06116e+08	15.5	14.15	5.74	High	High	High	High	High	High	High	High	High	High	High	High	High
High	Master Protein	A0A0L8GLQ4	10-formyltetrahydrofolate dehydrogenase OS=Octopus bimaculoides OX=37653 GN=OCBIM_22031492mg PE=3 SV=1	0	FALSE	98.671	17	15	248	1	845	93.8	5.83	672.83	15	other metabolic processes	other cell component	other molecular function	Pf00171, Pf00550, Pf00551, Pf02911			A0A0L8GLQ4	0	0	1.602	1.507	0.941	0.999999	1	0.999999	1.1808e+06	1.89138e+06	1.77895e+06	46.49	34.69	13.8	High	Peak Found	High	High	Peak Found	Peak Found	High	High	Peak Found	Peak Found	High	Peak Found	High
High	Master Protein	A0A0L8HEP1	Aspartate aminotransferase OS=Octopus bimaculoides OX=37653 GN=OCBIM_22016575mg PE=3 SV=1	0	FALSE	98.608	29	15	470	15	404	45	7.24	1208.52	15	other metabolic processes		other molecular function	Pf00155	106871193		A0A0L8HEP1; obi:106871193	0	0	0.696	0.69	0.992	0.999999	0.975512	0.999999	1.22801e+09	8.54782e+08	8.47815e+08	15.18	14.11	31.79	High	High	High	High	High	High	High	High	High	High	High	High	High
High	Master Protein	A0A0L8IBP8	Ig-like domain-containing protein OS=Octopus bimaculoides OX=37653 GN=OCBIM_22025073mg PE=4 SV=1	0	FALSE	98.596	8	18	320	2	2176	245.4	4.56	777.86	18				Pf07679			A0A0L8IBP8	0	0	0.672	1.117	1.661	0.999999	1	0.995102	2.71203e+06	1.82283e+06	3.02831e+06	36.77	48.63	17.39	High	High	High	High	High	High	High	High	High	Peak Found	High	High	High
High	Master Protein	A0A6P7TJ41	CCT-alpha OS=Octopus vulgaris OX=6645 GN=LOC115223379 PE=3 SV=1	0	FALSE	98.457	23	12	441	2	550	59.2	5.76	1099.89	12	other biological processes		other molecular function	Pf00118		LOC115223379	A0A6P7TJ41	0	11	1.074	1.388	1.292	0.999999	0.714959	0.544874	1.08391e+08	1.16457e+08	1.5048e+08	2.15	9.88	20.92	High	High	High	High	High	High	High	High	High	High	High	High	High
High	Master Protein	A0A0L8FM09	Uncharacterized protein OS=Octopus bimaculoides OX=37653 GN=OCBIM_22014537mg PE=4 SV=1	0	FALSE	98.397	27	25	286	25	1142	127.1	5.22	652.23	25		nucleus	nucleic acid binding activity	Pf03178, Pf10433	106882477		A0A0L8FM09; obi:106882477	0	0	1.018	1.04	1.021	0.999999	1	0.999999	4.55537e+07	4.63956e+07	4.73817e+07	13.12	1.13	9.88	High	High	High	High	High	High	High	High	High	High	High	High	High
High	Master Protein	P46825	Kinesin light chain OS=Doryteuthis pealeii OX=1051067 PE=2 SV=1	0	FALSE	98.173	26	15	266	2	571	64.4	6.86	756.83	15		cytoskeleton;other cell component		Pf00515, Pf13374, Pf13424				0	0	1.257	1.175	0.935	0.999999	1	0.999999	5.86928e+06	7.3775e+06	6.89754e+06	23.99	21.81	8.06	High	High	High	High	High	High	High	High	High	High	High	High	High
High	Master Protein	A0A6P7S460	secernin-3 isoform X1 OS=Octopus vulgaris OX=6645 GN=LOC115208880 PE=3 SV=1	0	FALSE	98.102	28	14	415	14	495	55.3	6.47	1239.44	14	protein metabolism		other molecular function	Pf03577		LOC115208880	A0A6P7S460	0	0	1.087	1.08	0.993	0.999999	1	0.999999	3.46791e+08	3.77097e+08	3.74581e+08	10.23	6.02	20.44	High	High	High	High	High	High	High	High	High	High	High	High	High
High	Master Protein	A0A0L8GXC5	Uncharacterized protein (Fragment) OS=Octopus bimaculoides OX=37653 GN=OCBIM_22026840mg PE=4 SV=1	0	FALSE	98.074	10	10	324	10	779	90.6	9.1	934.12	10							A0A0L8GXC5	0	0	1.336	1.333	0.998	0.999999	1	0.999999	3.22323e+08	4.30503e+08	4.29567e+08	36.4	5.27	3.05	High	High	High	High	High	High	High	High	High	High	High	High	High
High	Master Protein	A0A0L8HWT1	Uncharacterized protein OS=Octopus bimaculoides OX=37653 GN=OCBIM_22003744mg PE=4 SV=1	0	FALSE	98.035	34	9	199	9	331	37.3	8.03	703.05	9			nucleic acid binding activity	Pf00076	106868113		A0A0L8HWT1	0	0	0.835	0.9	1.077	0.999999	1	0.999999	1.16239e+08	9.7071e+07	1.04585e+08	26.95	26.29	1.32	High	High	High	High	High	High	High	High	High	High	High	High	High
High	Master Protein	A0A6P7S578	alpha-parvin isoform X2 OS=Octopus vulgaris OX=6645 GN=LOC115209255 PE=3 SV=1	0	FALSE	97.846	33	14	260	14	368	41.7	6.11	699.79	14	cell adhesion;cell organization and biogenesis	cytoskeleton;other cell component	cytoskeletal activity	Pf00307		LOC115209255	A0A6P7S578	0	0	1.076	0.788	0.732	0.999999	0.893165	0.49414	3.17854e+07	3.42166e+07	2.5042e+07	11.33	11.41	3.97	High	High	High	High	High	High	High	High	High	High	High	High	High
High	Master Protein	A0A0L8H4W4	Proteasome subunit alpha type OS=Octopus bimaculoides OX=37653 GN=OCBIM_22022293mg PE=3 SV=1	0	FALSE	97.253	45	10	271	10	249	28.2	8.57	1062.53	10	protein metabolism;other metabolic processes	nucleus;other cell component		Pf00227, Pf10584	106872768		A0A0L8H4W4; obi:106872768	0	0	0.994	0.946	0.951	0.999999	1	0.999999	1.04759e+08	1.04173e+08	9.91208e+07	14.68	14.46	7.64	High	High	High	High	High	High	High	High	High	High	High	High	High
High	Master Protein	A0A6P7TAT8	Malic enzyme OS=Octopus vulgaris OX=6645 GN=LOC115222102 PE=3 SV=1	0	FALSE	97.231	20	10	275	10	600	66.9	6.99	953.15	10			other molecular function	Pf00390, Pf03949		LOC115222102	A0A6P7TAT8	0	0	1.081	0.733	0.678	0.999999	1	0.686088	1.93558e+08	2.09242e+08	1.4181e+08	27.17	11.24	6.88	High	High	High	High	High	High	High	High	High	High	High	High	High
High	Master Protein	A0A7E6EIM0	myoferlin isoform X2 OS=Octopus vulgaris OX=6645 GN=LOC115230663 PE=3 SV=1	0	FALSE	96.979	11	18	232	1	2082	237.2	5.55	595.26	18		plasma membrane;other membranes	other molecular function			LOC115230663	A0A7E6EIM0	0	0	1.199	1.193	0.995	0.999999	1	0.999999	2.17011e+06	2.60191e+06	2.5899e+06	25.3	19.06	7.18	High	High	High	High	High	High	High	High	High	High	High	High	High
High	Master Protein	A0A6P7TY91	complexin OS=Octopus vulgaris OX=6645 GN=LOC115227587 PE=3 SV=1	0	FALSE	96.856	66	8	189	8	152	17.2	4.86	821.28	8	transport		other molecular function	Pf05835		LOC115227587	A0A6P7TY91	0	0	1.223	0.536	0.438	0.999999	1	0.566861	1.52776e+08	1.8685e+08	8.18292e+07	33.98	31.21	16.73	High	High	High	High	High	High	High	High	High	High	High	High	High
High	Master Protein	A0A7E6EY50	histone-lysine N-methyltransferase, H3 lysine-79 specific isoform X17 OS=Octopus vulgaris OX=6645 GN=LOC115213794 PE=4 SV=1	0	FALSE	96.787	6	14	600	14	907	103.5	6.16	1772.68	14	other metabolic processes	cytoskeleton	other molecular function			LOC115213794	A0A7E6EY50	0	0	1.302	1.08	0.83	0.857018	1	0.451551	2.10222e+09	2.73632e+09	2.27069e+09	3.15	7.35	6.79	High	High	High	High	High	High	High	High	High	High	High	High	High
High	Master Protein	A0A0L8HP56	Uncharacterized protein OS=Octopus bimaculoides OX=37653 GN=OCBIM_22011059mg PE=3 SV=1	0	FALSE	96.7	29	14	318	1	533	58.6	8.03	955.8	14	other biological processes	other cell component	other molecular function	Pf00118			A0A0L8HP56	0	0													Not Found	High	High	High	Not Found	Not Found	Not Found	Not Found	Not Found	High	Not Found	Not Found	Not Found
High	Master Protein	A0A0L8FI67	Uncharacterized protein OS=Octopus bimaculoides OX=37653 GN=OCBIM_22019530mg PE=4 SV=1	0	FALSE	96.621	22	7	207	7	331	37.4	9.14	772.99	7			other molecular function	Pf00106			A0A0L8FI67	0	0	0.826	0.769	0.931	0.999999	1	0.999999	2.99292e+08	2.47294e+08	2.30232e+08	24.28	3.87	12.4	High	High	High	High	High	High	High	High	High	High	High	High	High
High	Master Protein	A0A7E6FK56	vacuolar protein sorting-associated protein 13A OS=Octopus vulgaris OX=6645 GN=LOC115223083 PE=3 SV=1	0	FALSE	96.617	10	23	124	1	2782	316.7	6	247.15	23						LOC115223083	A0A7E6FK56	0	0													Not Found	Not Found	Not Found	Not Found	Not Found	Not Found	Not Found	Not Found	High	Not Found	Not Found	Not Found	Not Found
High	Master Protein	A0A0L8HA56	G protein-coupled receptor kinase (Fragment) OS=Octopus bimaculoides OX=37653 GN=OCBIM_22019438mg PE=3 SV=1	0	FALSE	96.568	30	14	254	1	517	59.3	7.39	789.8	14	protein metabolism;other metabolic processes;signal transduction		kinase activity;other molecular function	Pf00069			A0A0L8HA56	0	0	1.01	0.772	0.765	0.999999	1	0.999999	3.26558e+06	3.29729e+06	2.52191e+06	47.04	20.06	24.99	High	High	High	High	High	High	High	High	High	High	High	High	High
High	Master Protein	A0A0L8GSZ5	Histone H4 OS=Octopus bimaculoides OX=37653 GN=OCBIM_22029078mg PE=3 SV=1	0	FALSE	96.4	38	14	416	3	227	24.6	11.33	1077.9	14	RNA metabolism OR transcription;other metabolic processes	nucleus;other cell component	nucleic acid binding activity;other molecular function	Pf00125, Pf15511, Pf16211			A0A0L8GSZ5	0	10	1.048	0.574	0.548	0.999999	1	0.917941	1.84404e+09	1.93221e+09	1.05913e+09	39.73	32.98	21.37	High	High	High	High	High	High	High	High	High	High	High	High	High
High	Master Protein	A0A6P7SEC3	S-phase kinase-associated protein 1 OS=Octopus vulgaris OX=6645 GN=LOC115211812 PE=3 SV=1	0	FALSE	96.352	60	11	410	11	162	18.5	4.5	1356.09	11	protein metabolism;other metabolic processes		kinase activity	Pf01466, Pf03931		LOC115211812	A0A6P7SEC3	0	0	0.81	0.858	1.059	0.999999	1	0.999999	1.48072e+08	1.20012e+08	1.27108e+08	16.62	3.77	20.47	High	High	High	High	High	High	High	High	High	High	High	High	High
High	Master Protein	A0A7E6FHN8	Non-specific serine/threonine protein kinase OS=Octopus vulgaris OX=6645 GN=LOC115222097 PE=3 SV=1	0	FALSE	95.86	41	15	160	15	500	56	6.49	518.63	15	protein metabolism;other metabolic processes		kinase activity;other molecular function			LOC115222097	A0A7E6FHN8	0	0	0.912	0.758	0.831	0.999999	1	0.999999	2.43473e+07	2.22043e+07	1.84548e+07	31.58	17.46	47.29	High	High	High	High	High	High	High	High	High	High	High	High	High
High	Master Protein	A0A6P7SPN6	EH domain-containing protein 3 isoform X4 OS=Octopus vulgaris OX=6645 GN=LOC115215067 PE=4 SV=1	0	FALSE	95.848	32	21	288	21	536	61.6	6.57	672.16	21	cell organization and biogenesis;transport	plasma membrane;other membranes;other cytoplasmic organelle	other molecular function	Pf00350, Pf12763, Pf16880, Pf18150		LOC115215067	A0A6P7SPN6	0	0	1.271	1.141	0.898	0.999999	1	0.999999	6.23255e+07	7.91923e+07	7.11113e+07	29.41	11.28	21.66	High	High	High	High	High	High	High	High	High	High	High	High	High
High	Master Protein	A0A6P7SFI4	Complex I-49kD OS=Octopus vulgaris OX=6645 GN=LOC115212231 PE=3 SV=1	0	FALSE	95.837	28	11	313	2	466	52.7	6.84	1087.21	11			other molecular function	Pf00346		LOC115212231	A0A6P7SFI4	0	0	1.393	0.878	0.63	0.999999	1	0.594722	3.26027e+07	4.54011e+07	2.86155e+07	13.68	17.63	10.87	High	High	High	High	High	High	High	High	High	High	High	High	High
High	Master Protein	A0A6P7T526	probable phosphoglycerate mutase OS=Octopus vulgaris OX=6645 GN=LOC115219769 PE=3 SV=1	0	FALSE	95.03	34	12	458	4	250	28.2	8.44	1362.84	12	other metabolic processes		other molecular function	Pf00300		LOC115219769	A0A6P7T526	0	0	1.012	1.147	1.133	0.999999	1	0.999999	1.05174e+09	1.06393e+09	1.20583e+09	23.06	4.03	3.26	High	High	High	High	High	High	High	High	High	High	High	High	High
High	Master Protein	A0A6P7SCI7	neuroglian isoform X3 OS=Octopus vulgaris OX=6645 GN=LOC115211602 PE=4 SV=1	0	FALSE	94.983	11	15	317	4	1290	144.3	6.06	742.47	15		other membranes		Pf00041, Pf07679, Pf13882, Pf13927		LOC115211602	A0A6P7SCI7	0	0	3.886	1.72	0.443	0.999999	1	0.598453	5.67805e+06	2.20642e+07	9.76842e+06	30.92	9.81	54.06	High	High	High	High	High	High	High	High	High	High	High	High	High
High	Master Protein	A0A0L8G5L4	Uncharacterized protein (Fragment) OS=Octopus bimaculoides OX=37653 GN=OCBIM_22000385mg PE=4 SV=1	0	FALSE	94.55	12	10	301	2	1865	209.1	4.44	1066.13	10							A0A0L8G5L4	0	0	0.909	1.576	1.733	0.999999	1	0.999999	1.46317e+07	1.33023e+07	2.30586e+07	21.07	87.56	38.35	High	High	High	High	High	High	High	High	High	High	High	High	High
High	Master Protein	A0A0L8H8Y5	PHB domain-containing protein (Fragment) OS=Octopus bimaculoides OX=37653 GN=OCBIM_22020679mg PE=3 SV=1	0	FALSE	94.472	27	15	499	2	405	44.9	5.25	1426.8	15		other membranes		Pf01145			A0A0L8H8Y5	0	0	0.953	0.985	1.033	0.999999	1	0.999999	3.72292e+07	3.54924e+07	3.66564e+07	39.38	14.39	17.25	High	High	High	High	High	High	High	High	High	High	High	High	High
High	Master Protein	A0A6P7TMT3	Proton-translocating NAD(P)(+) transhydrogenase OS=Octopus vulgaris OX=6645 GN=LOC115223778 PE=3 SV=1	0	FALSE	94.301	15	16	274	16	1065	112.1	6.8	808.04	16	transport	other membranes	other molecular function	Pf01262, Pf02233, Pf05222, Pf12769		LOC115223778	A0A6P7TMT3	0	0	0.887	0.763	0.86	0.999999	1	0.999999	2.52367e+08	2.23751e+08	1.92465e+08	11.36	10.53	12.77	High	High	High	High	High	High	High	High	High	High	High	High	High
High	Master Protein	A0A7E6ES78	6-phosphofructo-2-kinase OS=Octopus vulgaris OX=6645 GN=LOC115210842 PE=3 SV=1	0	FALSE	94.188	43	18	369	3	418	48.3	6.6	861.26	18	other metabolic processes		kinase activity;other molecular function			LOC115210842	A0A7E6ES78	0	0	1.219	0.781	0.64	0.999999	0.915542	0.393742	1.18127e+07	1.4403e+07	9.22163e+06	5.56	13.47	23.98	High	High	High	High	High	High	High	High	High	High	High	High	High
High	Master Protein	A0A0L8HG22	Uncharacterized protein OS=Octopus bimaculoides OX=37653 GN=OCBIM_22016254mg PE=4 SV=1	0	FALSE	93.937	24	11	257	10	395	43.2	6.43	755.59	11	RNA metabolism OR transcription;other metabolic processes	nucleus	nucleic acid binding activity	Pf00076, Pf18694	106871120		A0A0L8HG22; obi:106871120	0	1	1.1	1.014	0.922	0.999999	1	0.999999	8.3579e+07	9.19185e+07	8.47434e+07	21.93	24.9	6.64	High	High	High	High	High	High	High	High	High	High	High	High	High
High	Master Protein	A0A0L8G050	Uncharacterized protein OS=Octopus bimaculoides OX=37653 GN=OCBIM_22002922mg PE=3 SV=1	0	FALSE	93.794	14	15	344	15	826	93.7	5.47	944.65	15			other molecular function	Pf00012	106880018		A0A0L8G050; obi:106880018	0	0	0.989	1.047	1.058	0.999999	1	0.999999	8.1451e+07	8.05743e+07	8.52689e+07	18.41	18	6.96	High	High	High	High	High	High	High	High	High	High	High	High	High
High	Master Protein	A0A0L8H7Z4	Uncharacterized protein OS=Octopus bimaculoides OX=37653 GN=OCBIM_22020525mg PE=3 SV=1	0	FALSE	93.746	18	13	175	13	862	98.1	5.45	508.43	13			other molecular function	Pf00012	106872291		A0A0L8H7Z4; obi:106872291	0	0	1.157	1.296	1.12	0.999999	1	0.999999	1.41947e+07	1.64261e+07	1.83915e+07	29	13.49	32.05	High	High	High	High	High	High	High	High	High	High	High	High	High
High	Master Protein	A0A7E6FLB9	uncharacterized protein LOC115223644 OS=Octopus vulgaris OX=6645 GN=LOC115223644 PE=4 SV=1	0	FALSE	93.648	4	15	336	4	4624	510.5	5.39	795.98	15			other molecular function			LOC115223644	A0A7E6FLB9	0	11	1.03	1.679	1.63	0.999999	1	0.84639	1.83962e+08	1.89494e+08	3.08943e+08	53.84	17.9	3.52	High	High	High	High	High	High	High	High	High	High	High	High	High
High	Master Protein	A0A7E6FT01	CAP-Gly domain-containing linker protein 1 isoform X3 OS=Octopus vulgaris OX=6645 GN=LOC115226085 PE=4 SV=1	0	FALSE	93.64	14	16	176	16	1390	153.8	5.02	510.29	16		cytoskeleton;other cell component				LOC115226085	A0A7E6FT01	0	0	1.021	0.812	0.795	0.999999	1	0.999999	2.15524e+08	2.20111e+08	1.74912e+08	22.67	29.68	13.62	High	High	High	High	High	High	High	High	High	High	High	High	High
High	Master Protein	A0A7E6FCG3	probable phosphatidylinositol phosphate kinase DDB_G0267588 isoform X1 OS=Octopus vulgaris OX=6645 GN=LOC115219721 PE=4 SV=1	0	FALSE	93.322	28	16	124	16	987	107.2	8.21	365.24	16	other metabolic processes		kinase activity;other molecular function			LOC115219721	A0A7E6FCG3	0	0	1.37	1.053	0.768	0.999999	1	0.916623	2.05104e+07	2.81047e+07	2.15903e+07	16.93	23.35	17.95	High	High	High	High	High	High	High	High	High	High	High	High	High
High	Master Protein	A0A6P7SI65	RNA-splicing ligase RtcB homolog OS=Octopus vulgaris OX=6645 GN=LOC115212962 PE=3 SV=1	0	FALSE	93.127	40	15	204	1	504	55.5	7.06	581.74	15	RNA metabolism OR transcription;other metabolic processes	other cell component	other molecular function	Pf01139		LOC115212962	A0A6P7SI65	0	0													High	Not Found	Not Found	Not Found	Not Found	Not Found	Not Found	Not Found	Not Found	Not Found	Not Found	Not Found	Not Found
High	Master Protein	A0A0L8HRU0	SAP domain-containing protein OS=Octopus bimaculoides OX=37653 GN=OCBIM_22007844mg PE=4 SV=1	0	FALSE	92.989	25	9	175	2	408	46.4	8	519.02	9	cell organization and biogenesis		nucleic acid binding activity	Pf08766	106869008		A0A0L8HRU0; obi:106869008	0	7	0.875	0.734	0.838	0.999999	1	0.999999	6.06685e+07	5.31132e+07	4.45341e+07	34.5	23.93	11.41	High	High	High	High	High	High	Peak Found	High	High	High	High	High	High
High	Master Protein	A0A6P7T2I6	Phosphotransferase OS=Octopus vulgaris OX=6645 GN=LOC115218807 PE=3 SV=1	0	FALSE	92.728	36	14	273	14	473	53	7.31	720.35	14	other metabolic processes;other biological processes		kinase activity;other molecular function	Pf00349, Pf03727		LOC115218807	A0A6P7T2I6	0	0	0.961	0.676	0.704	0.999999	1	0.823338	9.41914e+07	9.05177e+07	6.37136e+07	21.85	20.67	8.28	High	High	High	High	High	High	High	High	High	High	High	High	High
High	Master Protein	A0A0L8GYE5	Uncharacterized protein OS=Octopus bimaculoides OX=37653 GN=OCBIM_22025940mg PE=4 SV=1	0	FALSE	92.713	24	15	286	15	696	79.7	6.62	764.86	15	signal transduction			Pf00169, Pf00373, Pf18124	106874000		A0A0L8GYE5; obi:106874000	0	0	1.231	1.011	0.821	0.999999	1	0.646379	1.46583e+08	1.80432e+08	1.48171e+08	2.63	11.06	5	High	High	High	High	High	High	High	High	High	High	High	High	High
High	Master Protein	A0A6P7SPS4	Ras-related protein Rab-3 OS=Octopus vulgaris OX=6645 GN=LOC115215217 PE=3 SV=1	0	FALSE	92.627	38	9	344	1	245	27.7	5.14	1040.33	9	transport	plasma membrane;other membranes	other molecular function	Pf00071		LOC115215217	A0A6P7SPS4	0	8	1.382	0.9	0.651	0.999999	1	0.973543	2.92627e+08	4.04343e+08	2.63364e+08	50.14	27.02	22.02	High	High	High	High	High	High	High	High	High	High	High	High	High
High	Master Protein	A0A0L8HVB5	Uncharacterized protein OS=Octopus bimaculoides OX=37653 GN=OCBIM_22004947mg PE=3 SV=1	0	FALSE	92.571	26	13	214	13	732	82.4	7.64	640.04	13	other biological processes	other cell component	nucleic acid binding activity	Pf00013, Pf05641, Pf12235, Pf17904, Pf18336	106868359		A0A0L8HVB5; obi:106868359	0	0	0.949	1.303	1.373	0.999999	0.899941	0.49414	3.46462e+07	3.28842e+07	4.51556e+07	14.76	5.07	8.97	High	High	High	High	High	High	High	High	High	High	High	High	High
High	Master Protein	G1CW48	ATP synthase subunit beta (Fragment) OS=Euprymna scolopes OX=6613 PE=2 SV=1	0	FALSE	92.532	30	9	625	1	427	45.9	5.05	1889.2	9	other metabolic processes;transport	other membranes	transporter activity;other molecular function	Pf00006, Pf02874				0	0													Not Found	Not Found	Not Found	Not Found	Not Found	Not Found	Not Found	Not Found	Not Found	Not Found	Not Found	Not Found	Not Found
High	Master Protein	A0A0L8GFQ6	Dynein light intermediate chain OS=Octopus bimaculoides OX=37653 GN=OCBIM_22034834mg PE=3 SV=1	0	FALSE	92.225	26	13	177	13	489	53.9	5.9	619.15	13	other biological processes	cytoskeleton;other cell component	other molecular function	Pf05783	106877363		A0A0L8GFQ6; obi:106877363	0	0	1.253	1.177	0.94	0.999999	1	0.999999	5.54324e+08	6.94599e+08	6.52642e+08	37.67	97.19	29.7	High	High	High	High	High	High	High	High	High	High	High	High	High
High	Master Protein	Q25393	Synaptotagmin OS=Doryteuthis pealeii OX=1051067 PE=2 SV=1	0	FALSE	92.201	26	12	260	1	424	47.6	7.28	722.14	12	cell-cell signaling;transport	other membranes;ER/Golgi	other molecular function	Pf00168				0	0	1.25	1.178	0.942	0.999999	1	0.999999	3.78859e+07	4.73705e+07	4.46157e+07	50.26	23.86	12.16	High	Peak Found	High	Peak Found	High	High	Peak Found	Peak Found	Peak Found	High	Peak Found	High	High
High	Master Protein	A0A0L8IFB4	Tubulin alpha chain OS=Octopus bimaculoides OX=37653 GN=OCBIM_22007681mg PE=3 SV=1	0	FALSE	92.134	22	10	373	3	437	49.3	4.91	1066.78	10	cell organization and biogenesis;other biological processes	cytoskeleton	cytoskeletal activity;other molecular function	Pf00091, Pf03953	106869158		A0A0L8IFB4; obi:106869158	0	0	1.597	0.926	0.58	0.999999	1	0.999999	1.83614e+07	2.93171e+07	1.70051e+07	27.34	21.51	43.99	High	High	High	High	High	High	High	High	High	High	High	High	High
High	Master Protein	A0A6P7SIX1	T-complex protein 1 subunit zeta OS=Octopus vulgaris OX=6645 GN=LOC115213070 PE=3 SV=1	0	FALSE	92.106	28	14	324	1	532	58.5	7.75	965.07	14	other biological processes	other cell component	other molecular function	Pf00118		LOC115213070	A0A6P7SIX1	0	14	1.153	1.634	1.417	0.999999	0.692503	0.598453	1.00573e+08	1.15965e+08	1.6437e+08	14.1	13.59	20.13	High	High	Peak Found	Peak Found	Not Found	Peak Found	Peak Found	High	High	High	High	High	High
High	Master Protein	A0A6P7SGD9	double-stranded RNA-specific editase 1 isoform X7 OS=Octopus vulgaris OX=6645 GN=LOC115212739 PE=4 SV=1	0	FALSE	92.09	24	16	232	16	784	86.1	6.79	672.76	16	RNA metabolism OR transcription;other metabolic processes		nucleic acid binding activity;other molecular function	Pf00035, Pf02137		LOC115212739	A0A6P7SGD9	0	0	0.942	0.826	0.877	0.999999	1	0.999999	1.23466e+08	1.16333e+08	1.01992e+08	18.21	4.92	9.5	High	High	High	High	High	High	High	High	High	High	High	High	High
High	Master Protein	A0A0L8HBK4	Uncharacterized protein OS=Octopus bimaculoides OX=37653 GN=OCBIM_22018098mg PE=4 SV=1	0	FALSE	91.92	32	17	255	2	536	60.8	6.54	811.21	17			other molecular function	Pf00643, Pf13445			A0A0L8HBK4	0	0	1.265	1.73	1.367	0.999999	1	0.999999	2.5606e+06	3.23993e+06	4.42871e+06	42.06	76.12	32.76	High	High	High	High	High	High	High	High	High	High	High	High	High
High	Master Protein	A0A6P7SK96	troponin C isoform X2 OS=Octopus vulgaris OX=6645 GN=LOC115213894 PE=4 SV=1	0	FALSE	91.906	40	11	428	11	146	16.9	4.41	1311.86	11			other molecular function	Pf13499		LOC115213894	A0A6P7SK96	0	0	1.158	1.031	0.891	0.999999	1	0.999999	9.88777e+08	1.14523e+09	1.01987e+09	11.61	14.14	9.96	High	High	High	High	High	High	High	High	High	High	High	High	High
High	Master Protein	A0A0L8FIE4	6-phosphofructo-2-kinase OS=Octopus bimaculoides OX=37653 GN=OCBIM_22018912mg PE=3 SV=1	0	FALSE	91.699	38	18	371	3	456	52.5	6.9	845.1	18	other metabolic processes		kinase activity;other molecular function	Pf00300, Pf01591	106883142		A0A0L8FIE4	0	16	1.214	0.872	0.718	0.999999	1	0.916623	1.10558e+08	1.34255e+08	9.64404e+07	9.42	17.92	15.54	High	High	High	High	High	High	High	High	High	High	High	High	High
High	Master Protein	A0A6P7T1Q5	Vacuolar proton pump subunit B OS=Octopus vulgaris OX=6645 GN=LOC115218857 PE=3 SV=1	0	FALSE	91.528	33	14	268	14	509	56.5	5.41	795.98	14	other metabolic processes;transport	other membranes	other molecular function	Pf00006, Pf02874		LOC115218857	A0A6P7T1Q5	0	0	1.435	0.752	0.524	0.999999	1	0.876536	1.22869e+08	1.76359e+08	9.24463e+07	42.06	23.95	16.81	High	High	High	High	High	High	High	High	High	High	High	High	High
High	Master Protein	A0A0L8FSC3	PDZ domain-containing protein OS=Octopus bimaculoides OX=37653 GN=OCBIM_22009270mg PE=4 SV=1	0	FALSE	91.482	72	7	485	7	109	12	11.08	1742.08	7				Pf00595	106881479		A0A0L8FSC3; obi:106881479	0	0	1.029	0.973	0.946	0.999999	1	0.999999	1.21555e+09	1.2502e+09	1.18237e+09	8.29	7.86	1.8	High	High	High	High	High	High	High	High	High	High	High	High	High
High	Master Protein	A0A6P7TBE1	Tyrosine-protein kinase OS=Octopus vulgaris OX=6645 GN=LOC115222283 PE=3 SV=1	0	FALSE	91.387	33	14	211	13	527	59.7	6.32	570.67	14	protein metabolism;other metabolic processes		kinase activity;other molecular function	Pf00017, Pf00018, Pf07714		LOC115222283	A0A6P7TBE1	0	1	1.124	0.969	0.862	0.999999	1	0.969639	5.0386e+07	5.66405e+07	4.88143e+07	3.82	26.18	8.75	High	High	High	High	High	High	High	High	High	High	High	High	High
High	Master Protein	A0A0L8H0E1	Sorting nexin OS=Octopus bimaculoides OX=37653 GN=OCBIM_22024936mg PE=3 SV=1	0	FALSE	91.291	36	15	134	15	429	49.7	7.23	403.78	15	transport		other molecular function	Pf00787, Pf09325			A0A0L8H0E1	0	0	1.114	0.972	0.873	0.999999	1	0.999999	2.80418e+07	3.12272e+07	2.72564e+07	33.06	16.09	6.32	High	High	High	High	High	High	High	High	High	High	High	High	High
High	Master Protein	A0A6P7TVD8	T-complex protein 1 subunit eta OS=Octopus vulgaris OX=6645 GN=LOC115230234 PE=3 SV=1	0	FALSE	91.182	26	14	322	1	539	58.8	6.4	788.96	14	other biological processes	other cell component	other molecular function	Pf00118		LOC115230234	A0A6P7TVD8	0	0	0.54	1.591	2.947	0.999999	1	0.544874	859337	463964	1.3675e+06	50.26	27.92	25.61	High	High	High	High	High	High	Peak Found	Peak Found	High	High	High	High	High
High	Master Protein	A0A0L8FIY7	Annexin OS=Octopus bimaculoides OX=37653 GN=OCBIM_22018175mg PE=3 SV=1	0	FALSE	90.866	32	13	552	4	315	35.1	5.67	1268.11	13			other molecular function	Pf00191	106883046		A0A0L8FIY7; obi:106883046	0	11	0.901	1.094	1.214	0.999999	1	0.985346	1.35437e+09	1.22044e+09	1.48158e+09	25.8	7.92	6.04	High	High	High	High	High	High	High	High	High	High	High	High	High
High	Master Protein	A0A0L8HYA8	Complex I-49kD OS=Octopus bimaculoides OX=37653 GN=OCBIM_22002646mg PE=3 SV=1	0	FALSE	90.531	26	12	300	3	466	52.7	6.84	1011.23	12			other molecular function	Pf00346	106867881		A0A0L8HYA8; obi:106867881	0	8	0.879	0.68	0.773	0.999999	1	0.80099	1.21671e+08	1.07006e+08	8.26942e+07	27.33	14.11	13.98	High	High	High	High	Peak Found	High	High	High	High	High	High	High	High
High	Master Protein	A0A6P7TI74	HECT-type E3 ubiquitin transferase OS=Octopus vulgaris OX=6645 GN=LOC115223431 PE=4 SV=1	0	FALSE	90.435	6	25	191	25	4523	497.7	5.33	362.79	25	protein metabolism;other metabolic processes	other membranes;nucleus	other molecular function	Pf00632, Pf02825, Pf06012, Pf06025, Pf14377		LOC115223431	A0A6P7TI74	0	0	1.121	1.294	1.154	0.999999	1	0.999999	9.38812e+06	1.05235e+07	1.21472e+07	8.63	13.15	19.16	High	High	High	High	High	High	High	High	High	High	High	High	High
High	Master Protein	A0A0L8HUW5	RNA helicase OS=Octopus bimaculoides OX=37653 GN=OCBIM_22005390mg PE=3 SV=1	0	FALSE	90.378	13	13	172	13	1226	136.8	7.64	520.12	13			nucleic acid binding activity;other molecular function	Pf00035, Pf00270, Pf00271, Pf04408, Pf07717	106868436		A0A0L8HUW5; obi:106868436	0	0	0.626	0.781	1.247	0.999999	1	0.999999	2.58795e+07	1.61947e+07	2.01996e+07	23.55	48.04	23.9	High	High	High	High	High	High	High	High	High	High	High	High	High
High	Master Protein	A0A6P7U4F5	dynactin subunit 2 OS=Octopus vulgaris OX=6645 GN=LOC115229613 PE=3 SV=1	0	FALSE	90.286	31	15	301	15	410	46.5	5.33	822.15	15	other biological processes	cytoskeleton;other cell component		Pf04912		LOC115229613	A0A6P7U4F5	0	0	1.142	1.008	0.883	0.999999	1	0.999999	6.00144e+07	6.85165e+07	6.05148e+07	23.06	16.07	8.99	High	High	High	High	High	High	High	High	High	High	High	High	High
High	Master Protein	A0A6P7TEP5	propionyl-CoA carboxylase beta chain, mitochondrial OS=Octopus vulgaris OX=6645 GN=LOC115222018 PE=4 SV=1	0	FALSE	90.065	20	13	217	13	557	60.7	8.84	727.07	13			other molecular function	Pf01039		LOC115222018	A0A6P7TEP5	0	0	1.223	0.835	0.682	0.999999	1	0.995102	5.81562e+07	7.11515e+07	4.85422e+07	43.31	14.78	18.48	High	High	High	High	High	High	High	High	High	High	High	High	High
High	Master Protein	Q9NC28	Actin (Fragment) OS=Chtenopteryx sicula OX=61699 PE=3 SV=1	0	FALSE	89.931	34	9	1157	2	261	29.1	5.15	3478.65	9				Pf00022				0	0	0.65	0.776	1.194	0.999999	1	0.999999	1.37318e+09	8.92846e+08	1.06561e+09	29.2	21.73	25.31	High	High	High	High	High	High	High	High	High	High	High	High	High
High	Master Protein	A0A0L8HW02	Mannose-6-phosphate isomerase OS=Octopus bimaculoides OX=37653 GN=OCBIM_22005448mg PE=3 SV=1	0	FALSE	89.818	29	12	348	2	424	47.5	6.07	944.49	12	other metabolic processes		other molecular function	Pf01238	106868451		A0A0L8HW02; obi:106868451	0	12	1.043	0.862	0.826	0.999999	1	0.703859	2.01414e+08	2.10156e+08	1.73561e+08	15.58	5.6	5.03	High	High	High	Peak Found	High	Peak Found	High	Peak Found	Peak Found	High	High	Peak Found	Peak Found
High	Master Protein	A0A6P7S5E3	Succinate--CoA ligase [ADP-forming] subunit beta, mitochondrial OS=Octopus vulgaris OX=6645 GN=LOC115209286 PE=3 SV=1	0	FALSE	89.795	35	16	349	16	456	49.5	6.16	790.76	16	other metabolic processes	mitochondrion	other molecular function	Pf00549, Pf08442		LOC115209286	A0A6P7S5E3	0	0	0.762	0.777	1.021	0.999999	0.941633	0.999999	1.85275e+08	1.41107e+08	1.44017e+08	12.4	10.26	20.21	High	High	High	High	High	High	High	High	High	High	High	High	High
High	Master Protein	A0A0L8G7A0	T-complex protein 1 subunit eta OS=Octopus bimaculoides OX=37653 GN=OCBIM_22039049mg PE=3 SV=1	0	FALSE	89.744	30	15	323	2	538	58.6	6.27	779.69	15	other biological processes	other cell component	other molecular function	Pf00118	106878754		A0A0L8G7A0; obi:106878754	0	12	0.899	1.419	1.577	0.999999	0.598442	0.38061	1.17338e+08	1.05543e+08	1.66491e+08	11.32	13.68	17.35	High	High	High	High	High	High	High	High	High	High	High	High	High
High	Master Protein	Q9NC44	Actin (Fragment) OS=Sepioloidea lineolata OX=61742 PE=3 SV=1	0	FALSE	89.629	57	12	1780	1	237	26.2	5.2	3894.97	12				Pf00022				0	0	0.01	1.228	100				8.99755e+06		11049675	30.3			High	High	Peak Found	Not Found	Not Found	Not Found	Not Found	Not Found	Not Found	Not Found	Not Found	Not Found	Not Found
High	Master Protein	A0A6P7SZA6	Serine/threonine-protein phosphatase OS=Octopus vulgaris OX=6645 GN=LOC115217539 PE=3 SV=1	0	FALSE	89.592	34	11	248	3	329	37.7	6.54	771.66	11	protein metabolism;other metabolic processes		other molecular function	Pf00149, Pf16891		LOC115217539	A0A6P7SZA6	0	0	1.073	0.935	0.871	0.999999	1	0.999999	2.32235e+06	2.49233e+06	2.17078e+06	14.41	22.59	22.83	High	High	High	High	High	Peak Found	High	High	High	High	High	High	Peak Found
High	Master Protein	A0A0L8G6V0	4-alpha-glucanotransferase OS=Octopus bimaculoides OX=37653 GN=OCBIM_22039273mg PE=4 SV=1	0	FALSE	89.585	8	10	367	1	1407	160.5	6.93	1025.88	10	other metabolic processes	other cell component	other molecular function	Pf06202, Pf14701, Pf14702			A0A0L8G6V0	0	0	0.816	1.025	1.257		1		2.70854e+06	2.21016e+06	2.77757e+06	11.52		31.82	High	High	High	High	High	High	High	High	High	High	High	High	High
High	Master Protein	A0A6P7S5U6	V-type proton ATPase subunit H OS=Octopus vulgaris OX=6645 GN=LOC115209314 PE=3 SV=1	0	FALSE	89.584	34	16	304	16	481	56.1	6.95	833.38	16	transport	other membranes;other cytoplasmic organelle	transporter activity	Pf03224, Pf11698		LOC115209314	A0A6P7S5U6	0	0	1.303	0.658	0.505	0.999999	1	0.999999	4.59594e+07	5.98643e+07	3.02268e+07	54.42	32.18	35.37	High	High	High	High	High	High	High	High	High	High	High	High	High
High	Master Protein	A0A0L8HDG9	Uncharacterized protein OS=Octopus bimaculoides OX=37653 GN=OCBIM_22017348mg PE=4 SV=1	0	FALSE	89.398	51	10	296	10	191	22	5.24	746.67	10			other molecular function	Pf13499, Pf13833	106871439		A0A0L8HDG9	0	0	1.047	0.709	0.677	0.999999	1	0.999999	1.90409e+08	1.99422e+08	1.35065e+08	37.6	13.14	15.69	High	High	High	High	High	High	High	High	High	High	High	High	High
High	Master Protein	A0A0L8G4H0	TPR_REGION domain-containing protein OS=Octopus bimaculoides OX=37653 GN=OCBIM_22000270mg PE=3 SV=1	0	FALSE	89.207	45	12	212	12	319	35.1	4.96	771.54	12				Pf00515, Pf13414, Pf16546	106879194		A0A0L8G4H0	0	0	1.374	1.262	0.919	0.999999	1	0.999999	3.68992e+07	5.06979e+07	4.65689e+07	44.96	29.57	5.18	High	High	High	High	High	High	High	High	High	High	High	High	High
High	Master Protein	A0A6P7U1G2	laminin subunit alpha OS=Octopus vulgaris OX=6645 GN=LOC115229089 PE=4 SV=1	0	FALSE	89.186	7	16	224	13	2880	318.9	6.48	566.21	16	cell adhesion			Pf00052, Pf00053, Pf00054, Pf02210, Pf06009		LOC115229089	A0A6P7U1G2	0	3	0.912	1.21	1.326	0.999999	1	0.999999	3.46915e+07	3.16552e+07	4.19636e+07	23.22	18.76	24.27	High	High	High	High	High	High	High	High	High	High	High	High	High
High	Master Protein	C3VEX0	Elav (Fragment) OS=Octopus bimaculoides OX=37653 PE=2 SV=1	0	FALSE	89.153	56	13	246	6	283	31.1	7.74	682.36	13		other cell component	nucleic acid binding activity	Pf00076				0	7	1.342	0.661	0.493	0.999999	1	0.999999	6.99685e+07	9.38925e+07	4.62548e+07	48.38	42.12	35.58	High	High	High	High	High	High	High	High	High	High	High	High	High
High	Master Protein	A0A6P7TBW7	AP-2 complex subunit mu OS=Octopus vulgaris OX=6645 GN=LOC115222476 PE=3 SV=1	0	FALSE	89.016	35	15	210	15	439	49.9	9.47	609.42	15	transport	plasma membrane;other membranes	other molecular function	Pf00928, Pf01217		LOC115222476	A0A6P7TBW7	0	0	0.967	0.817	0.845	0.999999	1	0.999999	8.96498e+07	8.66921e+07	7.32537e+07	31.44	19.39	13.88	High	High	High	High	High	High	High	High	High	High	High	High	High
High	Master Protein	A0A0L8GFS3	Uncharacterized protein OS=Octopus bimaculoides OX=37653 GN=OCBIM_22034378mg PE=4 SV=1	0	FALSE	88.941	14	16	183	4	1535	170.7	6.86	455.16	16				Pf00053			A0A0L8GFS3	0	9	1.778	1.346	0.757	0.999999	1	0.999999	1.48674e+07	2.643e+07	2.00162e+07	52.18	40.68	39.18	High	High	High	High	High	High	High	High	High	High	High	High	High
High	Master Protein	A0A6P7U8J3	alpha-centractin OS=Octopus vulgaris OX=6645 GN=LOC115231421 PE=3 SV=1	0	FALSE	88.775	35	12	265	12	376	42.5	6.57	765.79	12				Pf00022		LOC115231421	A0A6P7U8J3	0	0	0.957	1.094	1.143	0.999999	1	0.999999	6.74557e+07	6.45662e+07	7.37932e+07	19.2	14.29	14.41	High	High	High	High	High	High	High	High	High	High	High	High	High
High	Master Protein	A0A6P7S5M6	cullin-associated NEDD8-dissociated protein 1 OS=Octopus vulgaris OX=6645 GN=LOC115209274 PE=3 SV=1	0	FALSE	88.532	17	21	270	21	1236	138.5	5.68	664.68	21	cell organization and biogenesis			Pf08623		LOC115209274	A0A6P7S5M6	0	0	0.941	1.802	1.915	0.999999	0.970443	0.849449	4.02168e+07	3.78478e+07	7.24678e+07	9.88	44.15	13.84	High	High	High	High	High	High	High	High	High	High	High	High	High
High	Master Protein	A0A6P7S5I8	neurexin-4 OS=Octopus vulgaris OX=6645 GN=LOC115209257 PE=3 SV=1	0	FALSE	88.451	8	11	251	9	1307	145.9	6.46	709.92	11	other biological processes	other membranes		Pf00008, Pf00754, Pf02210		LOC115209257	A0A6P7S5I8	0	2	0.871	0.699	0.803	0.999999	0.690714	0.92011	8.11575e+07	7.06795e+07	5.6761e+07	8.86	11.5	11.8	High	High	High	High	High	High	High	High	High	High	High	High	High
High	Master Protein	A0A0L8H882	Gal_mutarotas_2 domain-containing protein OS=Octopus bimaculoides OX=37653 GN=OCBIM_22020195mg PE=3 SV=1	0	FALSE	88.202	18	17	272	17	939	108.3	6.27	697.14	17	other metabolic processes		other molecular function	Pf01055, Pf13802	106872213		A0A0L8H882; obi:106872213	0	0	1.081	1.242	1.149	0.999999	1	0.999999	4.05567e+07	4.38301e+07	5.03675e+07	21.85	11.45	7.83	High	High	High	High	High	High	High	High	High	High	High	High	High
High	Master Protein	A0A0L8HRZ8	Phosphoenolpyruvate phosphomutase OS=Octopus bimaculoides OX=37653 GN=OCBIM_22007645mg PE=4 SV=1	0	FALSE	88.18	45	14	281	14	330	36.8	7.81	916.33	14			other molecular function	Pf13714	106868978		A0A0L8HRZ8; obi:106868978	0	0	0.758	0.832	1.097	0.999999	1	0.999999	8.74567e+07	6.63135e+07	7.27257e+07	13.78	10.19	17.14	High	High	High	High	High	High	High	High	High	High	High	High	High
High	Master Protein	A0A0L8H388	Uncharacterized protein OS=Octopus bimaculoides OX=37653 GN=OCBIM_22023282mg PE=4 SV=1	0	FALSE	87.859	37	5	316	5	189	20.1	8.66	1130.24	5			other molecular function	Pf00412	106873050		A0A0L8H388; obi:106873050	0	0	1.013	0.358	0.353	0.999999	0.535987	0.321194	1.39186e+09	1.41051e+09	4.98514e+08	22.36	15.77	29.45	High	High	High	High	High	High	High	High	High	High	High	High	High
High	Master Protein	A0A7E6FNC6	Nicotinate phosphoribosyltransferase OS=Octopus vulgaris OX=6645 GN=LOC115223842 PE=3 SV=1	0	FALSE	87.412	25	13	232	3	562	63.5	7.49	653.87	13	other metabolic processes		other molecular function			LOC115223842	A0A7E6FNC6	0	9	0.953	0.703	0.738	0.999999	1	0.999999	7.24784e+07	6.90792e+07	5.09494e+07	35.38	3.67	17.29	High	High	High	High	High	High	High	High	High	High	High	High	High
High	Master Protein	A0A6P7SQ94	Ras-related protein Rab-3 OS=Octopus vulgaris OX=6645 GN=LOC115215217 PE=3 SV=1	0	FALSE	87.397	41	9	329	1	220	25	5.02	1002.98	9	transport	plasma membrane;other membranes	other molecular function	Pf00071		LOC115215217	A0A6P7SQ94	0	0	100		0.01					378107					Not Found	Not Found	Not Found	Not Found	Not Found	Not Found	Not Found	Not Found	High	High	Not Found	Not Found	Not Found
High	Master Protein	A0A6P7SUH1	26S proteasome regulatory subunit 8 OS=Octopus vulgaris OX=6645 GN=LOC115216591 PE=3 SV=1	0	FALSE	87.335	51	15	215	14	407	46	7.23	702.29	15	protein metabolism;other metabolic processes;other biological processes	other cell component	other molecular function	Pf00004, Pf16450, Pf17862		LOC115216591	A0A6P7SUH1	0	1	1.04	1.14	1.097	0.999999	1	0.985234	4.45623e+07	4.6332e+07	5.08101e+07	17.25	16.67	11.76	High	High	High	High	High	High	High	High	High	High	High	High	High
High	Master Protein	A0A6P7SY07	ATP-dependent RNA helicase DDX1 OS=Octopus vulgaris OX=6645 GN=LOC115217479 PE=3 SV=1	0	FALSE	87.18	29	16	196	2	731	81.7	7.49	548.75	16	other metabolic processes		nucleic acid binding activity;other molecular function	Pf00270, Pf00271, Pf00622		LOC115217479	A0A6P7SY07	0	11	1.041	1.326	1.273	0.999999	1	0.999999	1.75227e+07	1.82467e+07	2.32372e+07	26.48	32.48	20.77	Peak Found	High	High	High	High	High	Peak Found	High	High	Peak Found	High	High	High
High	Master Protein	A0A0L8G1H6	Uncharacterized protein OS=Octopus bimaculoides OX=37653 GN=OCBIM_22002056mg PE=4 SV=1	0	FALSE	86.927	17	19	188	1	1460	162.4	6.24	456.43	19	other metabolic processes		other molecular function	Pf00117, Pf00988, Pf02142, Pf02786, Pf02787			A0A0L8G1H6	0	0	0.814	1.142	1.403	0.999999	1	0.975695	1.91453e+06	1.55833e+06	2.18671e+06	23.11	25.9	17.35	High	High	High	High	High	High	High	High	High	High	High	High	High
High	Master Protein	A0A0L8GH26	Glutamine amidotransferase OS=Octopus bimaculoides OX=37653 GN=OCBIM_22033490mg PE=4 SV=1	0	FALSE	86.794	24	13	242	13	689	76.9	5.99	715.54	13	other metabolic processes		other molecular function	Pf00117, Pf00958, Pf02540			A0A0L8GH26	0	0	1.008	1.149	1.141	0.999999	1	0.999999	3.50405e+07	3.53061e+07	4.02749e+07	27.44	11.33	10.62	High	High	High	High	High	High	High	High	High	High	High	High	High
High	Master Protein	A0A0L8HR35	RRM domain-containing protein OS=Octopus bimaculoides OX=37653 GN=OCBIM_22008327mg PE=4 SV=1	0	FALSE	86.676	25	12	217	12	410	46.6	5.24	752.42	12			nucleic acid binding activity	Pf00076	106869127		A0A0L8HR35	0	0	0.985	0.719	0.73	0.999999	1	0.999999	5.97412e+07	5.88656e+07	4.29804e+07	39.52	39.62	15.59	High	High	High	High	High	High	High	High	High	High	High	High	High
High	Master Protein	A0A6P7SRG8	carbamoyl-phosphate synthase [ammonia], mitochondrial OS=Octopus vulgaris OX=6645 GN=LOC115215632 PE=3 SV=1	0	FALSE	86.585	17	19	170	1	1503	167	6.11	419.41	19	other metabolic processes		other molecular function	Pf00117, Pf00988, Pf02142, Pf02786, Pf02787		LOC115215632	A0A6P7SRG8	0	13	0.913	0.877	0.96	0.999999	1	0.999999	8.32818e+07	7.60747e+07	7.3032e+07	37.73	10.81	19.45	Not Found	Not Found	High	High	Not Found	High	High	High	High	High	High	High	High
High	Master Protein	A0A0L8GGX9	Uncharacterized protein (Fragment) OS=Octopus bimaculoides OX=37653 GN=OCBIM_22033634mg PE=4 SV=1	0	FALSE	86.451	6	15	120	5	3200	348.2	4.56	357.3	15							A0A0L8GGX9	0	0	3.297	0.834	0.253	0.999999	1	0.615508	2.28304e+06	7.52679e+06	1.90295e+06	49.5	29.11	55.55	Not Found	Peak Found	High	Peak Found	Peak Found	Peak Found	Peak Found	High	High	High	High	High	Peak Found
High	Master Protein	A0A7E6FL81	voltage-dependent L-type calcium channel subunit beta-1 isoform X3 OS=Octopus vulgaris OX=6645 GN=LOC115228020 PE=4 SV=1	0	FALSE	86.411	25	14	331	14	657	73.7	7.75	891.71	14	transport	plasma membrane;other membranes	transporter activity			LOC115228020	A0A7E6FL81	0	0	1.12	1.187	1.06	0.999999	1	0.999999	8.63843e+07	9.67401e+07	1.02556e+08	9.32	4.95	13.54	High	High	High	High	High	High	High	High	High	High	High	High	High
High	Master Protein	A0A0L8HGI4	6-phosphogluconolactonase OS=Octopus bimaculoides OX=37653 GN=OCBIM_22015943mg PE=3 SV=1	0	FALSE	86.293	46	12	270	4	245	27.1	6.3	786.52	12	other metabolic processes		other molecular function	Pf01182	106871026		A0A0L8HGI4; obi:106871026	0	6	0.945	1.019	1.078	0.999999	1	0.999999	1.22842e+08	1.16094e+08	1.25207e+08	16.44	11.47	2.87	High	High	High	High	High	High	High	High	High	High	High	High	High
High	Master Protein	A0A6P7TDD8	guanine nucleotide-binding protein subunit beta-like protein OS=Octopus vulgaris OX=6645 GN=LOC115222872 PE=4 SV=1	0	FALSE	86.138	55	12	275	12	317	35.2	7.93	1041.29	12				Pf00400		LOC115222872	A0A6P7TDD8	0	0	0.621	1.528	2.459	0.999999	1	0.321194	6.74153e+07	4.18928e+07	1.03031e+08	20.87	36.21	14.09	High	High	High	High	High	High	High	High	High	High	High	High	High
High	Master Protein	A0A7E6FM10	Ras-related protein Rab-14 OS=Octopus vulgaris OX=6645 GN=LOC115222846 PE=3 SV=1	0	FALSE	86.055	54	12	213	11	236	26.2	6.21	714.39	12	cell organization and biogenesis;stress response;transport	other membranes;cytosol;ER/Golgi;other cytoplasmic organelle;other cell component	other molecular function			LOC115222846	A0A7E6FM10	0	1	0.836	0.732	0.875	0.999999	1	0.999999	8.56597e+07	7.16318e+07	6.26992e+07	30.98	10.7	34.7	High	High	High	High	High	High	High	High	High	High	High	High	High
High	Master Protein	A0A6P7TPR6	Peroxiredoxin-like 2 activated in M-CSF stimulated monocytes OS=Octopus vulgaris OX=6645 GN=LOC115225102 PE=3 SV=1	0	FALSE	85.636	24	12	402	6	799	82.5	5.49	1193.7	12	other biological processes	other cell component	other molecular function	Pf13911		LOC115225102	A0A6P7TPR6	0	6	1.109	0.825	0.744	0.999999	1	0.992751	2.5357e+08	2.81217e+08	2.09186e+08	36.64	26.64	7.08	High	High	High	High	High	High	High	High	High	High	High	High	High
High	Master Protein	A0A0L8GSS4	AAA domain-containing protein OS=Octopus bimaculoides OX=37653 GN=OCBIM_22029167mg PE=3 SV=1	0	FALSE	85.504	36	12	188	12	418	47.3	5.31	636.27	12	protein metabolism;other metabolic processes;other biological processes	other cell component	other molecular function	Pf00004, Pf16450, Pf17862	106875143		A0A0L8GSS4; obi:106875143	0	0	0.969	1.301	1.343	0.999999	1	0.879199	2.79678e+07	2.71067e+07	3.63964e+07	27.57	22.56	4.47	High	High	High	High	High	High	High	High	High	High	High	High	High
High	Master Protein	A0A0L8GKS1	DZF domain-containing protein OS=Octopus bimaculoides OX=37653 GN=OCBIM_22032461mg PE=4 SV=1	0	FALSE	84.924	29	12	240	1	401	44.4	6.34	654.73	12				Pf07528	106876443		A0A0L8GKS1	0	12	0.825	0.817	0.99	0.999999	1	0.999999	3.2573e+07	2.68724e+07	2.66129e+07	28.56	46.65	31.3	High	High	High	High	High	High	High	High	High	High	High	High	High
High	Master Protein	A0A6P7S5H1	Mannose-6-phosphate isomerase OS=Octopus vulgaris OX=6645 GN=LOC115209304 PE=3 SV=1	0	FALSE	84.544	28	11	390	1	424	47.6	6.07	1054.47	11	other metabolic processes		other molecular function	Pf01238		LOC115209304	A0A6P7S5H1	0	0	0.972	0.8	0.823	0.999999	1	0.999999	1.28437e+07	1.24901e+07	1.02798e+07	28.65	15.76	12.18	High	High	High	High	High	High	High	High	High	High	High	High	High
High	Master Protein	A0A6P7SG46	heterogeneous nuclear ribonucleoprotein A2 homolog 1 OS=Octopus vulgaris OX=6645 GN=LOC115212793 PE=4 SV=1	0	FALSE	84.394	24	8	266	3	283	30.8	8.19	833.8	8			nucleic acid binding activity	Pf00076		LOC115212793	A0A6P7SG46	0	7	0.974	1.426	1.465	0.999999	1	0.574732	8.65179e+07	8.42337e+07	1.2341e+08	12.3	26.1	12.73	High	High	High	High	High	High	High	High	High	High	High	High	High
High	Master Protein	A0A6P7SYZ8	zinc finger RNA-binding protein OS=Octopus vulgaris OX=6645 GN=LOC115217836 PE=4 SV=1	0	FALSE	84.385	24	16	137	16	968	106.3	8.88	431.04	16			nucleic acid binding activity;other molecular function	Pf07528, Pf12874		LOC115217836	A0A6P7SYZ8	0	0	0.7	0.863	1.233	0.999999	1	0.999999	1.11531e+07	7.8046e+06	9.6227e+06	47.41	66.4	22.78	High	High	High	High	High	High	High	High	High	High	High	High	High
High	Master Protein	A0A6P7T9H2	Serine hydroxymethyltransferase OS=Octopus vulgaris OX=6645 GN=LOC115220966 PE=3 SV=1	0	FALSE	84.294	33	16	280	15	502	55.9	8.76	731.87	16	other metabolic processes		other molecular function	Pf00464		LOC115220966	A0A6P7T9H2	0	1	1.184	1.131	0.956	0.999999	1	0.999999	5.6854e+07	6.73048e+07	6.43101e+07	11.06	5.23	14.89	High	High	High	High	High	High	High	High	High	High	High	High	High
High	Master Protein	A0A7E6F4X3	N-acetylated-alpha-linked acidic dipeptidase 2 isoform X1 OS=Octopus vulgaris OX=6645 GN=LOC115216731 PE=3 SV=1	0	FALSE	84.178	18	11	187	11	788	89.2	6.9	469.94	11	protein metabolism	other membranes	other molecular function			LOC115216731	A0A7E6F4X3	0	0	0.919	0.902	0.981	0.999999	1	0.999999	3.03353e+07	2.78822e+07	2.73539e+07	18.23	27.68	23.29	High	High	High	High	High	High	High	High	High	High	High	High	High
High	Master Protein	A0A0L8GVP7	Annexin OS=Octopus bimaculoides OX=37653 GN=OCBIM_22027585mg PE=3 SV=1	0	FALSE	84.117	18	8	293	6	343	39	5.16	823.94	8			other molecular function	Pf00191	106874609		A0A0L8GVP7; obi:106874609	0	2	0.847	0.985	1.163	0.999999	1	0.999999	1.64453e+08	1.39351e+08	1.62003e+08	44.53	21.51	17.51	High	High	High	High	High	High	High	High	High	High	High	High	High
High	Master Protein	A0A6P7SGM7	laminin subunit beta-1 OS=Octopus vulgaris OX=6645 GN=LOC115212908 PE=4 SV=2	0	FALSE	83.981	12	14	156	2	1634	181.5	6.52	396.57	14				Pf00053		LOC115212908	A0A6P7SGM7	0	0	0.18	0.355	1.976	0.999999	1	0.999999	2.32608e+06	418275	826694	24.49	118.71	108.2	High	Not Found	High	Peak Found	High	High	High	High	High	High	High	High	High
High	Master Protein	A0A6P7SWZ6	ras-like GTP-binding protein RHO OS=Octopus vulgaris OX=6645 GN=LOC115217011 PE=4 SV=1	0	FALSE	83.668	39	11	377	11	345	39	5.74	1088.32	11	signal transduction		other molecular function	Pf00071		LOC115217011	A0A6P7SWZ6	0	0	1.117	0.932	0.835	0.999999	1	0.999999	1.66666e+08	1.86108e+08	1.55338e+08	26.82	9.62	9.52	High	High	High	High	High	High	High	High	High	High	High	High	High
High	Master Protein	A0A0L8GTF2	ZM domain-containing protein OS=Octopus bimaculoides OX=37653 GN=OCBIM_22028019mg PE=4 SV=1	0	FALSE	83.647	25	11	182	2	477	52.6	7.27	514.32	11				Pf15936			A0A0L8GTF2	0	0	1.134	1.036	0.913	0.999999	1	0.999999	2.82381e+06	3.20171e+06	2.92451e+06	77.64	26.54	82.99	High	Peak Found	Peak Found	Peak Found	Peak Found	Peak Found	Peak Found	High	Peak Found	High	High	High	High
High	Master Protein	A0A0L8IG38	Importin N-terminal domain-containing protein OS=Octopus bimaculoides OX=37653 GN=OCBIM_22004413mg PE=3 SV=1	0	FALSE	83.585	20	15	186	15	876	97.3	4.87	483.59	15	transport	other cell component	other molecular function	Pf03810, Pf13513	106867805		A0A0L8IG38	0	0	1.094	1.364	1.247	0.999999	1	0.999999	2.84657e+07	3.11493e+07	3.8839e+07	17.19	10.41	27.56	High	High	High	High	High	High	High	High	High	High	High	High	High
High	Master Protein	A0A6P7SAE0	T-complex protein 1 subunit delta OS=Octopus vulgaris OX=6645 GN=LOC115210698 PE=3 SV=1	0	FALSE	83.561	24	13	314	1	531	57.6	7.58	889.16	13	other biological processes	other cell component	other molecular function	Pf00118		LOC115210698	A0A6P7SAE0	0	0	0.978	1.423	1.454	0.999999	0.535987	0.321194	5.81602e+06	5.69003e+06	8.27564e+06	2.18	2.23	6.89	High	High	High	High	High	High	High	High	High	High	High	High	High
High	Master Protein	A0A0L8H716	Thioredoxin domain-containing protein OS=Octopus bimaculoides OX=37653 GN=OCBIM_22020867mg PE=3 SV=1	0	FALSE	83.104	46	9	240	7	193	21.8	7.72	701.82	9	other biological processes		other molecular function	Pf00578, Pf10417	106872407		A0A0L8H716; obi:106872407	0	2	1.071	0.781	0.729	0.999999	1	0.881989	1.95043e+08	2.08793e+08	1.52266e+08	24.48	10	21.09	High	High	High	High	High	High	High	High	High	High	High	High	High
High	Master Protein	A0A1Q2SJF4	Hemocyanin-like protein (Fragment) OS=Uroteuthis edulis OX=55720 GN=hc PE=2 SV=1	0	FALSE	83.07	4	8	299	1	2099	240.7	6.33	873.01	8	transport		other molecular function	Pf00264, Pf14830		hc	A0A1Q2SJF4	0	1	0.603	0.612	1.015	0.999999	1	0.999999	2.95755e+06	1.7837e+06	1.81118e+06	79.89	24.33	41.61	Not Found	Not Found	Not Found	High	High	High	Not Found	Not Found	Not Found	Not Found	Not Found	Not Found	High
High	Master Protein	A0A0L8G938	Succinate--CoA ligase [ADP/GDP-forming] subunit alpha, mitochondrial OS=Octopus bimaculoides OX=37653 GN=OCBIM_22038431mg PE=3 SV=1	0	FALSE	83.045	36	9	275	9	330	34.5	8.65	973.28	9	other metabolic processes	mitochondrion	other molecular function	Pf00549, Pf02629	106878574		A0A0L8G938; obi:106878574	0	0	0.725	0.932	1.285	0.999999	1	0.999999	1.33061e+08	9.65096e+07	1.23999e+08	17.08	9.21	29.84	High	High	High	High	High	High	High	High	High	High	High	High	High
High	Master Protein	A0A0L8FPI1	Uncharacterized protein OS=Octopus bimaculoides OX=37653 GN=OCBIM_22011905mg PE=4 SV=1	0	FALSE	83.011	41	11	245	11	308	34.3	9.38	715.12	11		other cell component	nucleic acid binding activity	Pf00076	106882011		A0A0L8FPI1; obi:106882011	0	0	0.809	0.981	1.213	0.999999	1	0.780588	8.03794e+07	6.50314e+07	7.88705e+07	11.85	15.94	6.07	High	High	High	High	High	High	High	High	High	High	High	High	High
High	Master Protein	A0A6P7SSB0	uncharacterized protein LOC115215926 OS=Octopus vulgaris OX=6645 GN=LOC115215926 PE=4 SV=1	0	FALSE	82.95	15	15	121	15	1089	120.3	8.85	320.56	15			nucleic acid binding activity	Pf00035		LOC115215926	A0A6P7SSB0	0	0	0.315	0.443	1.407	0.999999	1	0.999999	6.57236e+07	2.06882e+07	2.91185e+07	49.94	56.78	31.81	High	High	High	High	High	High	High	High	High	High	High	High	High
High	Master Protein	A0A7E6EX92	LIM and SH3 domain protein 1 isoform X28 OS=Octopus vulgaris OX=6645 GN=LOC115213074 PE=4 SV=1	0	FALSE	82.917	20	10	213	1	422	46.8	8.97	616.2	10			other molecular function			LOC115213074	A0A7E6EX92	0	0	0.637	0.691	1.085	0.999999	1	0.999999	4.04209e+07	2.57592e+07	2.79481e+07	21.49	20.91	17.35	High	High	High	High	High	High	High	High	High	High	High	High	High
High	Master Protein	A0A0L8HMU3	RNA helicase OS=Octopus bimaculoides OX=37653 GN=OCBIM_22010983mg PE=4 SV=1	0	FALSE	82.914	36	13	152	13	460	52.1	7.28	427.19	13			nucleic acid binding activity;other molecular function	Pf00270, Pf00271	106869676		A0A0L8HMU3; obi:106869676	0	0	1.093	1.358	1.243	0.999999	1	0.999999	2.57926e+07	2.81968e+07	3.50364e+07	40.48	34.53	20.89	High	High	High	High	High	High	High	High	High	High	High	High	High
High	Master Protein	A0A0L8GVY5	Uncharacterized protein (Fragment) OS=Octopus bimaculoides OX=37653 GN=OCBIM_22027105mg PE=4 SV=1	0	FALSE	82.885	43	8	140	4	309	34	6.2	446.17	8			other molecular function	Pf00890, Pf02910			A0A0L8GVY5	0	0	1.287	0.828	0.643	0.999999	1	0.555725	1.29634e+07	1.66818e+07	1.07317e+07	31.22	3.7	6.16	High	High	High	High	High	High	High	High	High	High	High	High	High
High	Master Protein	A0A0L8FLG9	Nicotinate phosphoribosyltransferase OS=Octopus bimaculoides OX=37653 GN=OCBIM_22015353mg PE=3 SV=1	0	FALSE	82.789	33	11	203	1	483	54.2	6.4	673.55	11	other metabolic processes		other molecular function	Pf04095, Pf17767, Pf17956			A0A0L8FLG9	0	0	1.075	0.872	0.811	0.999999	1	0.999999	6.35958e+06	6.83971e+06	5.5464e+06	27.23	4.17	25.9	High	High	High	High	Peak Found	High	High	High	High	High	High	High	High
High	Master Protein	A0A0L8FFZ3	Tyrosinase_Cu-bd domain-containing protein (Fragment) OS=Octopus bimaculoides OX=37653 GN=OCBIM_22022789mg PE=4 SV=1	0	FALSE	82.749	24	9	229	1	318	37	6.8	627.59	9	transport		other molecular function	Pf00264, Pf14830			A0A0L8FFZ3	0	0	0.916	1.875	2.048	0.999999	1	0.999999	3.32416e+07	3.04394e+07	6.23377e+07	105.98	41.92	22.39	High	Peak Found	High	High	High	High	High	High	High	High	High	High	High
High	Master Protein	A0A6P7SFB1	Elongation factor Tu OS=Octopus vulgaris OX=6645 GN=LOC115212141 PE=3 SV=1	0	FALSE	82.681	22	9	194	9	461	51	7.72	604.48	9	protein metabolism;other metabolic processes		nucleic acid binding activity;other molecular function	Pf00009, Pf03143, Pf03144		LOC115212141	A0A6P7SFB1	0	0	0.841	1.054	1.253	0.999999	1	0.703859	2.5053e+07	2.10808e+07	2.64091e+07	11.92	15.85	5.08	High	High	High	High	High	High	High	High	High	High	High	High	High
High	Master Protein	A0A7E6FRU4	non-POU domain-containing octamer-binding protein isoform X3 OS=Octopus vulgaris OX=6645 GN=LOC115225705 PE=4 SV=1	0	FALSE	82.6	26	16	230	16	616	67.3	9.35	631.27	16			nucleic acid binding activity			LOC115225705	A0A7E6FRU4	0	0	1.002	0.704	0.703	0.999999	1	0.999999	1.03438e+08	1.03651e+08	7.2847e+07	42.17	46.76	6.73	High	High	High	High	High	High	High	High	High	High	High	High	High
High	Master Protein	A0A6P7SRV8	NADH dehydrogenase [ubiquinone] flavoprotein 1, mitochondrial OS=Octopus vulgaris OX=6645 GN=LOC115215736 PE=3 SV=1	0	FALSE	82.584	28	13	281	13	471	51.4	8.32	757.97	13	other metabolic processes;transport	other membranes;mitochondrion	transporter activity;other molecular function	Pf01512, Pf10531, Pf10589		LOC115215736	A0A6P7SRV8	0	0	1.183	0.954	0.807	0.999999	1	0.727957	8.81952e+07	1.04303e+08	8.41596e+07	21.15	3.11	7.75	High	High	High	High	High	High	High	High	High	High	High	High	High
High	Master Protein	A0A6P7SUW6	Diadenosine tetraphosphate synthetase OS=Octopus vulgaris OX=6645 GN=LOC115216479 PE=3 SV=1	0	FALSE	82.508	16	13	268	3	764	86.9	8.03	704.92	13	protein metabolism;RNA metabolism OR transcription;other metabolic processes	other cell component	other molecular function	Pf00458, Pf00587, Pf03129		LOC115216479	A0A6P7SUW6	0	7	1.337	1.567	1.172	0.999999	0.442909	0.629116	4.67635e+07	6.25412e+07	7.32793e+07	8.54	13.65	2.35	High	High	High	High	High	High	High	High	High	High	High	High	High
High	Master Protein	A0A6P7S485	actin-related protein 3 OS=Octopus vulgaris OX=6645 GN=LOC115209058 PE=3 SV=1	0	FALSE	82.301	39	14	233	14	418	47.1	5.86	667.17	14	cell organization and biogenesis	cytoskeleton	cytoskeletal activity;other molecular function	Pf00022		LOC115209058	A0A6P7S485	0	0	1.19	1.108	0.931	0.999999	1	0.999999	9.85626e+07	1.17312e+08	1.09165e+08	25.36	12.69	4.09	High	High	High	High	High	High	High	High	High	High	High	High	High
High	Master Protein	A0A6P7SB71	dual specificity protein kinase CLK2 isoform X13 OS=Octopus vulgaris OX=6645 GN=LOC115210958 PE=4 SV=1	0	FALSE	82.2	25	9	136	1	501	57.8	7.47	397.95	9	protein metabolism;other metabolic processes		kinase activity;other molecular function	Pf00069		LOC115210958	A0A6P7SB71	0	0	1.097	1	0.912	0.999999			5.8603e+06	6.42839e+06	5.86171e+06	17.02	22.04		High	High	High	High	High	High	High	Peak Found	Not Found	High	High	High	High
High	Master Protein	A0A0L8IF68	Uncharacterized protein OS=Octopus bimaculoides OX=37653 GN=OCBIM_22013859mg PE=3 SV=1	0	FALSE	82.154	30	3	147	2	111	12.1	4.64	704.07	3				Pf00402			A0A0L8IF68	0	0	0.724	0.683	0.944	0.999999	0.891649	0.999999	2.51331e+08	1.81852e+08	1.71724e+08	17.87	6.36	32.09	High	High	High	High	High	High	High	High	High	High	High	High	High
High	Master Protein	Q07529	Synaptotagmin (Fragment) OS=Doryteuthis pealeii OX=1051067 PE=2 SV=1	0	FALSE	82.123	26	11	236	1	403	45.4	7.05	711.03	11	cell-cell signaling;transport	other membranes;ER/Golgi	other molecular function	Pf00168				0	0	1.699	0.709	0.417	0.999999	1	0.627332	886389	1.50567e+06	628335	61.61	34.76	17.92	High	Peak Found	High	High	High	High	High	High	High	High	High	High	High
High	Master Protein	A0A6P7SJQ5	disks large-associated protein 1 isoform X2 OS=Octopus vulgaris OX=6645 GN=LOC115213367 PE=3 SV=1	0	FALSE	81.678	20	16	228	16	936	102.6	8.81	638.97	16	other biological processes			Pf03359		LOC115213367	A0A6P7SJQ5	0	0	0.754	0.752	0.998	0.999999	1	0.999999	9.18946e+07	6.92989e+07	6.91489e+07	87.28	23.29	29.84	High	High	High	High	High	High	High	High	High	High	High	High	High
High	Master Protein	A0A7E6FCC9	interleukin enhancer-binding factor 2 homolog isoform X3 OS=Octopus vulgaris OX=6645 GN=LOC115219851 PE=4 SV=1	0	FALSE	81.499	29	12	209	1	402	44.5	6.34	588.5	12						LOC115219851	A0A7E6FCC9	0	0	1.237	1.087	0.879		1		1.17688e+06	1.45627e+06	1.27971e+06	11.83		12.07	Not Found	Peak Found	Not Found	High	High	Not Found	Not Found	Not Found	High	High	Not Found	Not Found	Peak Found
High	Master Protein	A0A0L8H5D5	Poly [ADP-ribose] polymerase OS=Octopus bimaculoides OX=37653 GN=OCBIM_22022907mg PE=4 SV=1	0	FALSE	81.421	9	17	159	3	2434	272.7	6.95	396.46	17	protein metabolism;other metabolic processes	nucleus	other molecular function	Pf00644, Pf02877, Pf12796			A0A0L8H5D5	0	13	1.134	1.095	0.966	0.999999	1	0.999999	2.07466e+07	2.35235e+07	2.27121e+07	51.16	26.68	4.13	High	High	High	High	High	High	High	Not Found	High	High	High	High	Peak Found
High	Master Protein	A0A0L8FWT9	ATP-dependent RNA helicase DDX1 OS=Octopus bimaculoides OX=37653 GN=OCBIM_22005591mg PE=3 SV=1	0	FALSE	81.327	26	15	188	1	731	81.7	7.61	503.99	15	other metabolic processes		nucleic acid binding activity;other molecular function	Pf00270, Pf00271, Pf00622	106880663		A0A0L8FWT9; obi:106880663	0	0	0.97	1.31	1.35	0.999999	1	0.999999	1.83093e+06	1.77608e+06	2.39775e+06	21.94	36.69	5.41	High	High	High	High	High	Peak Found	Peak Found	High	High	High	Peak Found	Peak Found	High
High	Master Protein	A0A6P7SPF0	V-type proton ATPase subunit E OS=Octopus vulgaris OX=6645 GN=LOC115215132 PE=3 SV=1	0	FALSE	81.323	50	13	274	13	226	26.3	8.63	740.26	13	transport	other membranes	transporter activity	Pf01991		LOC115215132	A0A6P7SPF0	0	0	1.633	0.777	0.476	0.999999	1	0.870538	6.86165e+07	1.1202e+08	5.33451e+07	45.27	27.92	22.68	High	High	High	High	High	High	High	High	High	High	High	High	High
High	Master Protein	A0A0L8IEQ2	T-complex protein 1 subunit delta OS=Octopus bimaculoides OX=37653 GN=OCBIM_22015514mg PE=3 SV=1	0	FALSE	81.187	22	13	329	1	531	57.6	7.28	875.18	13	other biological processes	other cell component	other molecular function	Pf00118	106872493		A0A0L8IEQ2; obi:106872493	0	9	0.79	0.87	1.101	0.999999	0.975512	0.94348	2.53273e+08	2.00036e+08	2.20228e+08	6.91	8.05	5.41	High	High	High	High	High	High	High	High	High	High	High	High	High
High	Master Protein	A0A0L8GKW9	40S ribosomal protein S3a OS=Octopus bimaculoides OX=37653 GN=OCBIM_22032319mg PE=3 SV=1	0	FALSE	81.184	51	15	325	15	264	29.7	9.79	756.04	15	protein metabolism;other metabolic processes	cytosol;translational apparatus	other molecular function	Pf01015	106876399		A0A0L8GKW9; obi:106876399	0	0	0.949	1.637	1.725	0.999999	0.573573	0.321194	9.385e+07	8.90555e+07	1.53588e+08	15.86	22.61	2.58	High	High	High	High	High	High	High	High	High	High	High	High	High
High	Master Protein	A0A7E6F9V5	Multifunctional fusion protein OS=Octopus vulgaris OX=6645 GN=LOC115217850 PE=3 SV=1	0	FALSE	81.165	22	12	302	2	539	60	5.82	824.75	12	other metabolic processes		other molecular function			LOC115217850	A0A7E6F9V5	0	11	1.038	1.09	1.05	0.999999	1	0.999999	1.23304e+08	1.27959e+08	1.3435e+08	4.19	14.48	1.69	High	High	High	High	High	High	High	High	High	High	High	High	High
High	Master Protein	A0A0L8H8T1	Aminotran_1_2 domain-containing protein OS=Octopus bimaculoides OX=37653 GN=OCBIM_22020785mg PE=3 SV=1	0	FALSE	81.125	21	8	237	8	440	48.1	8.1	645.05	8	other metabolic processes		other molecular function	Pf00155	106872365		A0A0L8H8T1; obi:106872365	0	0	0.879	0.699	0.796	0.999999	1	0.999999	9.52822e+07	8.37175e+07	6.66183e+07	28.52	12.17	8.69	High	High	High	High	High	High	High	High	High	High	High	High	High
High	Master Protein	A0A6P7SL27	protein arginine N-methyltransferase 1 isoform X2 OS=Octopus vulgaris OX=6645 GN=LOC115213886 PE=4 SV=1	0	FALSE	81.084	28	9	185	9	349	40.3	5.49	563.19	9	protein metabolism;other metabolic processes		other molecular function	Pf13649		LOC115213886	A0A6P7SL27	0	0	0.876	1.407	1.606	0.999999	0.915542	0.321194	4.21635e+07	3.6926e+07	5.93042e+07	8.94	21.63	7.22	High	High	High	High	High	High	High	High	High	High	High	High	High
High	Master Protein	A0A0L8FJ91	Uncharacterized protein (Fragment) OS=Octopus bimaculoides OX=37653 GN=OCBIM_22017695mg PE=3 SV=1	0	FALSE	80.795	46	10	227	6	236	25.7	9.29	651.07	10				Pf00402			A0A0L8FJ91	0	3	1.057	1.376	1.302	0.999999	0.921526	0.833368	7.84733e+07	8.29519e+07	1.08007e+08	28.6	8.18	7.14	High	High	High	High	High	High	High	High	High	High	High	High	High
High	Master Protein	A0A0L8FUH0	KH type-2 domain-containing protein OS=Octopus bimaculoides OX=37653 GN=OCBIM_22007473mg PE=3 SV=1	0	FALSE	80.716	58	13	267	13	241	26.8	9.73	710.67	13	protein metabolism;other metabolic processes	translational apparatus	nucleic acid binding activity;other molecular function	Pf00189, Pf07650	106881064		A0A0L8FUH0; obi:106881064	0	0	0.886	1.4	1.58	0.999999	1	0.331172	5.23354e+08	4.63819e+08	7.32623e+08	23.58	10.35	15.67	High	High	High	High	High	High	High	High	High	High	High	High	High
High	Master Protein	A0A0L8IAF8	Uncharacterized protein (Fragment) OS=Octopus bimaculoides OX=37653 GN=OCBIM_22025099mg PE=4 SV=1	0	FALSE	80.235	21	10	146	1	610	67.7	7.17	482.54	10		plasma membrane;other membranes		Pf00041			A0A0L8IAF8	0	0	100	100	2.168			0.709662		1.19645e+06	2.59339e+06		39	5.42	High	Not Found	High	Not Found	Not Found	Not Found	High	High	Not Found	Peak Found	High	High	High
High	Master Protein	A0A6P7U7R2	glutamine amidotransferase-like class 1 domain-containing protein 3A, mitochondrial OS=Octopus vulgaris OX=6645 GN=LOC115232590 PE=4 SV=1	0	FALSE	80.097	42	9	221	9	254	27.2	6.34	618.64	9	other metabolic processes		other molecular function			LOC115232590	A0A6P7U7R2	0	0	0.867	1.131	1.304	0.999999	1	0.999999	2.04818e+08	1.77614e+08	2.31658e+08	35.82	15.24	23.43	High	High	High	High	High	High	High	High	High	High	High	High	High
High	Master Protein	A0A0L8G430	40S ribosomal protein S4 OS=Octopus bimaculoides OX=37653 GN=OCBIM_22000838mg PE=3 SV=1	0	FALSE	79.984	38	9	180	9	263	30	10.4	515.65	9	protein metabolism;other metabolic processes	translational apparatus	nucleic acid binding activity;other molecular function	Pf00467, Pf00900, Pf01479, Pf08071, Pf16121	106879390		A0A0L8G430; obi:106879390	0	0	0.687	1.422	2.07	0.999999	0.969617	0.321194	3.54965e+07	2.439e+07	5.04806e+07	14.95	16.21	16.8	High	High	High	High	High	High	High	High	High	High	High	High	High
High	Master Protein	A0A6P7TGP4	Transaldolase OS=Octopus vulgaris OX=6645 GN=LOC115223981 PE=3 SV=1	0	FALSE	79.472	37	11	178	11	329	37	6.71	522.28	11	other metabolic processes	other cell component	other molecular function	Pf00923		LOC115223981	A0A6P7TGP4	0	0	0.879	1.209	1.376	0.999999	1	0.566062	8.65538e+07	7.6042e+07	1.04664e+08	5.71	8.32	12.32	High	High	High	High	High	High	High	High	High	High	High	High	High
High	Master Protein	A0A0L8H0M4	RRM domain-containing protein (Fragment) OS=Octopus bimaculoides OX=37653 GN=OCBIM_22024834mg PE=4 SV=1	0	FALSE	79.215	36	11	239	2	338	35.8	7.28	684.97	11			nucleic acid binding activity	Pf13893			A0A0L8H0M4	0	0	1.278	0.999	0.782	0.999999	1	0.999999	1.398e+07	1.78628e+07	1.39659e+07	28.02	26.52	15.38	High	High	High	High	High	High	High	High	High	High	High	High	High
High	Master Protein	A0A0L8G492	Diadenosine tetraphosphate synthetase OS=Octopus bimaculoides OX=37653 GN=OCBIM_22001111mg PE=3 SV=1	0	FALSE	79.054	18	13	263	3	676	76.8	6.9	708.18	13	protein metabolism;RNA metabolism OR transcription;other metabolic processes	other cell component	other molecular function	Pf00458, Pf00587, Pf03129			A0A0L8G492	0	0	1.05	1.068	1.017	0.999999	1	0.999999	3.06408e+07	3.21629e+07	3.27238e+07	9.64	12.75	21.74	High	High	High	High	High	High	High	High	High	High	High	High	High
High	Master Protein	A0A0L8HVD6	Reticulon-like protein OS=Octopus bimaculoides OX=37653 GN=OCBIM_22004980mg PE=4 SV=1	0	FALSE	78.842	32	8	314	8	193	22.2	9.55	934.5	8		other membranes;ER/Golgi		Pf02453			A0A0L8HVD6	0	0	0.91	1.072	1.178	0.999999	1	0.999999	5.96278e+08	5.42825e+08	6.39495e+08	9.81	9.2	14.93	High	High	High	High	High	High	High	High	High	High	High	High	High
High	Master Protein	A0A6P7TU42	methylcrotonoyl-CoA carboxylase beta chain, mitochondrial OS=Octopus vulgaris OX=6645 GN=LOC115226548 PE=4 SV=1	0	FALSE	78.687	21	10	230	1	561	60.7	8.43	662.35	10			other molecular function	Pf01039		LOC115226548	A0A6P7TU42	0	9	0.838	0.679	0.81	0.999999	1	0.999999	5.20525e+07	4.36357e+07	3.53344e+07	25	8.22	9.54	Peak Found	Peak Found	Peak Found	High	Peak Found	High	High	High	High	High	High	High	High
High	Master Protein	A0A6P7U7K9	Tubulin alpha chain OS=Octopus vulgaris OX=6645 GN=LOC115231042 PE=3 SV=1	0	FALSE	78.663	21	9	261	2	447	49.9	5.35	810.09	9	cell organization and biogenesis;other biological processes	cytoskeleton	cytoskeletal activity;other molecular function	Pf00091, Pf03953		LOC115231042	A0A6P7U7K9	0	0	0.987	1.202	1.217	0.999999	1	0.999999	2.91804e+06	2.88095e+06	3.5065e+06	43.67	22.58	23.39	Peak Found	Peak Found	Peak Found	High	Peak Found	High	Peak Found	High	High	High	Peak Found	High	High
High	Master Protein	Q9NC41	Actin (Fragment) OS=Idiosepius pygmaeus OX=55281 PE=3 SV=1	0	FALSE	78.566	48	11	1800	1	261	29.1	5.15	4124.58	11				Pf00022				0	0	0.605	0.522	0.862				3.37444e+06	2.04197e+06	1.76113e+06			13.07	Peak Found	Not Found	High	Not Found	Not Found	Not Found	Peak Found	Peak Found	Not Found	Not Found	Not Found	Not Found	Not Found
High	Master Protein	A0A6P7TAK2	RNA helicase OS=Octopus vulgaris OX=6645 GN=LOC115222004 PE=3 SV=1	0	FALSE	78.503	34	15	346	9	401	45.6	5.76	934.11	15			nucleic acid binding activity;other molecular function	Pf00270, Pf00271		LOC115222004	A0A6P7TAK2	0	0	0.982	1.117	1.137	0.999999	1	0.999999	1.48762e+08	1.46079e+08	1.66155e+08	15.56	6.77	6.57	High	High	High	High	High	High	High	High	High	High	High	High	High
High	Master Protein	A0A7E6EUR5	RNA-binding protein Nova-2-like OS=Octopus vulgaris OX=6645 GN=LOC115212088 PE=4 SV=1	0	FALSE	78.472	31	14	234	11	556	58.2	7.97	641.5	14			nucleic acid binding activity			LOC115212088	A0A7E6EUR5	0	0	1.522	1.377	0.904	0.999999	1	0.999999	3.74906e+07	5.70736e+07	5.16178e+07	34.06	20.21	5.48	High	High	High	High	High	High	High	High	High	High	High	High	High
High	Master Protein	A0A6P7TVA5	moesin isoform X4 OS=Octopus vulgaris OX=6645 GN=LOC115225885 PE=4 SV=1	0	FALSE	78.312	23	17	295	17	583	68.8	5.96	657.68	17		plasma membrane;other membranes;cytoskeleton;other cell component	cytoskeletal activity	Pf00373, Pf00769, Pf09379, Pf09380		LOC115225885	A0A6P7TVA5	0	0	0.994	0.78	0.784	0.999999	0.825186	0.64526	2.10411e+08	2.09168e+08	1.64073e+08	21.75	14.29	10.87	High	High	High	High	High	High	High	High	High	High	High	High	High
High	Master Protein	A0A0L8GKN6	Uncharacterized protein OS=Octopus bimaculoides OX=37653 GN=OCBIM_22031961mg PE=3 SV=1	0	FALSE	78.212	20	5	164	5	268	29.9	5.44	681	5	cell cycle OR cell proliferation;other biological processes	cytoskeleton;other cell component	cytoskeletal activity	Pf00307, Pf03271	106876197		A0A0L8GKN6; obi:106876197	0	0	1.214	1.243	1.024	0.999999	0.779373	0.999999	5.26867e+07	6.39478e+07	6.5487e+07	4.11	2.93	14.86	High	High	High	High	High	High	High	High	High	High	High	High	High
High	Master Protein	A0A0L8H5M0	Uncharacterized protein OS=Octopus bimaculoides OX=37653 GN=OCBIM_22022180mg PE=4 SV=1	0	FALSE	78.16	12	17	135	17	1660	190.4	6.25	324.78	17	signal transduction;other biological processes			Pf00307, Pf00612, Pf00616, Pf03836	106872737		A0A0L8H5M0	0	0	0.813	0.559	0.688	0.999999	1	0.999999	2.26409e+07	1.84028e+07	1.26599e+07	29.62	43.44	33.72	High	High	High	High	High	High	High	High	High	High	High	High	High
High	Master Protein	A0A0L8GWD2	Uncharacterized protein OS=Octopus bimaculoides OX=37653 GN=OCBIM_22026621mg PE=4 SV=1	0	FALSE	77.908	30	11	201	9	333	35.3	8.97	536.4	11			nucleic acid binding activity	Pf00076	106874279		A0A0L8GWD2; obi:106874279	0	1	0.885	0.978	1.105	0.999999	1	0.999999	1.31539e+08	1.16397e+08	1.28607e+08	19.45	12	6.39	High	High	High	High	High	High	High	High	High	High	High	High	High
High	Master Protein	A0A0L8HRV5	Transcription factor BTF3 OS=Octopus bimaculoides OX=37653 GN=OCBIM_22007864mg PE=3 SV=1	0	FALSE	77.874	44	5	94	5	110	12.3	9.85	501.54	5				Pf01849			A0A0L8HRV5	0	0	0.811	1.19	1.468	0.999999	1	0.672743	6.91702e+07	5.60767e+07	8.22939e+07	28.14	29.03	18.45	High	High	High	High	High	High	High	High	High	High	High	High	High
High	Master Protein	Q9NC11	Actin (Fragment) OS=Stigmatoteuthis hoylei OX=61677 PE=3 SV=1	0	FALSE	77.855	47	11	1799	1	261	29	5.15	4127.79	11				Pf00022				0	3	1.277	0.813	0.637	0.999999	1	0.999999	2.62415e+06	3.35028e+06	2.13354e+06	24.05	66.12	7.85	Not Found	Not Found	Not Found	Not Found	Not Found	Not Found	Not Found	Not Found	Not Found	Not Found	Not Found	Not Found	Not Found
High	Master Protein	A0A7E6F4V0	formin-like protein isoform X2 OS=Octopus vulgaris OX=6645 GN=LOC115215524 PE=3 SV=1	0	FALSE	77.695	17	15	115	5	1094	125.9	7.75	237.75	15	cell organization and biogenesis;other biological processes	other membranes	cytoskeletal activity;other molecular function			LOC115215524	A0A7E6F4V0	0	9	0.92	0.956	1.039	0.999999	1	0.999999	1.20215e+07	1.10624e+07	1.14885e+07	52.08	8.97	47.86	High	High	High	High	High	High	High	High	High	High	High	High	High
High	Master Protein	A0A6P7SUK2	Annexin OS=Octopus vulgaris OX=6645 GN=LOC115216412 PE=3 SV=1	0	FALSE	77.585	30	11	413	2	315	35	5.81	940.13	11			other molecular function	Pf00191		LOC115216412	A0A6P7SUK2	0	0	1.225	1.008	0.823	0.999999	1	0.999999	6.97416e+07	8.54254e+07	7.02887e+07	50.39	35.25	43.64	High	High	High	High	High	High	High	High	High	High	High	High	High
High	Master Protein	A0A0L8H4X2	RNA helicase OS=Octopus bimaculoides OX=37653 GN=OCBIM_22023162mg PE=4 SV=1	0	FALSE	77.451	16	12	189	12	782	89.4	5.58	518.25	12			nucleic acid binding activity;other molecular function	Pf00270, Pf00271, Pf02023			A0A0L8H4X2	0	0	1.148	1.088	0.948	0.999999	1	0.999999	4.14864e+07	4.76231e+07	4.51567e+07	6.11	14.86	11.69	High	High	High	High	High	High	High	High	High	High	High	High	High
High	Master Protein	A0A7E6FEF0	uncharacterized protein LOC115219318 OS=Octopus vulgaris OX=6645 GN=LOC115219318 PE=4 SV=1	0	FALSE	77.243	5	17	118	2	6301	709.3	4.54	303.21	17						LOC115219318	A0A7E6FEF0	0	0	1.178	1.104	0.937	0.999999	1	0.999999	984776	1.16002e+06	1.08695e+06	36.77	48.49	8.83	Peak Found	High	High	High	Peak Found	Peak Found	High	High	Peak Found	Peak Found	High	High	High
High	Master Protein	A0A7E6FCN3	intersectin-1 isoform X1 OS=Octopus vulgaris OX=6645 GN=LOC115219624 PE=4 SV=1	0	FALSE	77.217	8	16	252	13	1809	202.9	6.11	671.12	16	transport		enzyme regulator activity;other molecular function			LOC115219624	A0A7E6FCN3	0	3	1.656	0.858	0.518	0.999999	1	0.896172	3.04589e+07	5.04461e+07	2.61331e+07	55.62	25.19	21.9	High	High	High	High	High	High	High	High	High	High	High	High	High
High	Master Protein	A0A6P7TCR8	70 kDa neurofilament protein OS=Octopus vulgaris OX=6645 GN=LOC115222738 PE=3 SV=2	0	FALSE	77.153	22	11	853	2	392	44.3	5.5	2453.68	11		cytoskeleton		Pf00038, Pf00932		LOC115222738	A0A6P7TCR8	0	0	1.245	1.502	1.206	0.999999	1	0.999999	1.8222e+07	2.26887e+07	2.73723e+07	41.22	24.71	12.14	High	High	High	High	High	High	High	High	High	High	High	High	High
High	Master Protein	A0A0L8I196	Uncharacterized protein OS=Octopus bimaculoides OX=37653 GN=OCBIM_22000518mg PE=4 SV=1	0	FALSE	77.105	25	10	213	1	483	52.1	6.55	648.26	10			other molecular function	Pf01039	106867520		A0A0L8I196	0	0	1.528	0.01	0.01	0.999999			213149	325593		33.88	42.93		Not Found	Not Found	High	Not Found	Not Found	Peak Found	Not Found	Not Found	Not Found	Peak Found	Peak Found	Not Found	Not Found
High	Master Protein	A0A0L8I0T5	Eukaryotic translation initiation factor 3 subunit D OS=Octopus bimaculoides OX=37653 GN=OCBIM_22039722mg PE=3 SV=1	0	FALSE	76.858	27	13	145	13	554	64.3	5.88	427.37	13	cell organization and biogenesis;protein metabolism;other metabolic processes	translational apparatus;other cell component	nucleic acid binding activity	Pf05091	106867427		A0A0L8I0T5; obi:106867427	0	0	0.801	1.445	1.804	0.999999	1	0.610637	2.74086e+07	2.19432e+07	3.95938e+07	26.95	38.35	8.44	High	High	High	High	High	High	High	High	High	High	High	High	High
High	Master Protein	A0A0L8GK55	Tudor domain-containing protein OS=Octopus bimaculoides OX=37653 GN=OCBIM_22032337mg PE=4 SV=1	0	FALSE	76.767	4	19	134	4	6424	722.6	4.59	346.61	19			nucleic acid binding activity	Pf00013, Pf00567			A0A0L8GK55	0	11	1.114	1.113	1	0.999999	1	0.999999	5.35589e+07	5.9657e+07	5.96339e+07	27.08	8.55	12.43	High	High	High	High	High	High	High	High	High	High	High	High	High
High	Master Protein	A0A0L8FVG0	Adenylosuccinate synthetase OS=Octopus bimaculoides OX=37653 GN=OCBIM_22006788mg PE=3 SV=1	0	FALSE	76.656	24	13	285	13	473	52.3	7.66	691.58	13	other metabolic processes	other cell component	other molecular function	Pf00709	106880920		A0A0L8FVG0; obi:106880920	0	0	0.959	0.97	1.011	0.999999	1	0.999999	6.86585e+07	6.58274e+07	6.65795e+07	15.53	14.24	15.74	High	High	High	High	High	High	High	High	High	High	High	High	High
High	Master Protein	A0A4P2SHD8	Superoxide dismutase [Cu-Zn] OS=Callistoctopus minor OX=515824 GN=sod PE=2 SV=1	0	FALSE	76.435	31	4	87	4	154	16	6.06	527.02	4	other metabolic processes;stress response		other molecular function	Pf00080		sod	A0A4P2SHD8	0	0	0.65	0.625	0.962	0.999999	1	0.999999	2.02097e+08	1.31349e+08	1.26358e+08	24.68	21.68	13.08	High	High	High	High	High	High	High	High	High	High	High	High	High
High	Master Protein	A0A6P7SCR5	dipeptidyl peptidase 4 isoform X2 OS=Octopus vulgaris OX=6645 GN=LOC115211043 PE=4 SV=1	0	FALSE	76.424	16	11	242	5	832	95.4	6.99	664.28	11	protein metabolism	plasma membrane;other membranes	other molecular function	Pf00326, Pf00930		LOC115211043	A0A6P7SCR5	0	6	1.315	1.119	0.851	0.999999	1	0.999999	6.44726e+07	8.47698e+07	7.21158e+07	30.67	19.18	27.05	High	High	High	High	High	High	High	High	High	High	High	High	High
High	Master Protein	A0A6P7S9Y4	GTP-binding protein SAR1b isoform X1 OS=Octopus vulgaris OX=6645 GN=LOC115210396 PE=3 SV=1	0	FALSE	76.352	57	10	250	10	193	21.8	7.12	765.24	10	transport	ER/Golgi	other molecular function	Pf00025		LOC115210396	A0A6P7S9Y4	0	0	0.83	1.047	1.261	0.999999	1	0.999999	1.10896e+08	9.20581e+07	1.16073e+08	26.33	12.1	6.57	High	High	High	High	High	High	High	High	High	High	High	High	High
High	Master Protein	A0A0L8GRZ4	Eukaryotic translation initiation factor 3 subunit C OS=Octopus bimaculoides OX=37653 GN=OCBIM_22029161mg PE=3 SV=1	0	FALSE	76.321	19	18	242	1	898	105.5	6.07	584.99	18	cell organization and biogenesis;protein metabolism;other metabolic processes	translational apparatus;other cell component	nucleic acid binding activity;other molecular function	Pf01399, Pf05470	106875141		A0A0L8GRZ4; obi:106875141	0	17	0.835	1.586	1.899	0.999999	0.535987	0.3072	2.37611e+07	1.98432e+07	3.76837e+07	7.67	21.17	6.97	High	High	High	High	Not Found	High	Not Found	Not Found	High	High	Not Found	High	Not Found
High	Master Protein	A0A6P7S952	regulator of nonsense transcripts 1 isoform X2 OS=Octopus vulgaris OX=6645 GN=LOC115210320 PE=3 SV=1	0	FALSE	76.312	20	16	127	16	1119	125.2	7.09	309.97	16	RNA metabolism OR transcription;other metabolic processes	other cell component	nucleic acid binding activity;other molecular function	Pf09416, Pf13086, Pf13087, Pf18141		LOC115210320	A0A6P7S952	0	0	0.82	1.352	1.648	0.999999	0.915542	0.321194	9.38964e+06	7.7041e+06	1.26946e+07	7.47	18.33	16.92	High	High	High	High	High	High	High	High	High	High	High	High	High
High	Master Protein	A0A6P7TDL1	Proteasome subunit alpha type OS=Octopus vulgaris OX=6645 GN=LOC115222353 PE=3 SV=1	0	FALSE	76.288	44	12	282	12	252	27.8	6.35	764.41	12	protein metabolism;other metabolic processes	nucleus;other cell component		Pf00227, Pf10584		LOC115222353	A0A6P7TDL1	0	0	1.782	1.855	1.041	0.999999	1	0.999999	4.99859e+07	8.90973e+07	9.27392e+07	42.14	15.28	16.36	High	High	High	High	High	High	High	High	High	High	High	High	High
High	Master Protein	A0A0L8HG87	AAA domain-containing protein OS=Octopus bimaculoides OX=37653 GN=OCBIM_22015142mg PE=3 SV=1	0	FALSE	76.211	40	14	178	14	441	49.4	6.42	570.08	14	protein metabolism;other metabolic processes;other biological processes	nucleus;other cell component	other molecular function	Pf00004, Pf16450, Pf17862	106870842		A0A0L8HG87; obi:106870842	0	0	0.973	1.197	1.23	0.999999	1	0.812156	3.96361e+07	3.8573e+07	4.74619e+07	18.06	19.49	15.74	High	High	High	High	High	High	High	High	High	High	High	High	High
High	Master Protein	A0A6P7S5I2	guanine nucleotide-binding protein subunit beta isoform X1 OS=Octopus vulgaris OX=6645 GN=LOC115209263 PE=3 SV=1	0	FALSE	76.156	27	9	336	9	342	37.5	6.18	906.69	9	signal transduction			Pf00400		LOC115209263	A0A6P7S5I2	0	0	0.994	0.827	0.832	0.999999	1	0.999999	4.23277e+08	4.20949e+08	3.50087e+08	29.19	17.71	5.21	High	High	High	High	High	High	High	High	High	High	High	High	High
High	Master Protein	A0A0L8GQV5	Uncharacterized protein OS=Octopus bimaculoides OX=37653 GN=OCBIM_22029593mg PE=3 SV=1	0	FALSE	76.153	18	16	229	2	925	103.4	6.86	537.61	16			other molecular function	Pf01266, Pf01571, Pf08669, Pf16350	106875297		A0A0L8GQV5; obi:106875297	0	12	0.896	0.771	0.861	0.999999	0.915542	0.916623	4.37037e+07	3.91374e+07	3.37018e+07	14.41	6.89	3.94	High	High	High	High	High	Peak Found	High	High	High	High	High	High	High
High	Master Protein	A0A0L8FJK5	Uncharacterized protein OS=Octopus bimaculoides OX=37653 GN=OCBIM_22017475mg PE=3 SV=1	0	FALSE	76.095	32	12	353	4	250	28.3	8.46	964.02	12	other metabolic processes		other molecular function	Pf00300	106882941		A0A0L8FJK5; obi:106882941	0	8	0.867	1.018	1.174	0.999999	1	0.999999	1.07456e+09	9.32017e+08	1.09401e+09	20.21	4.39	32.21	Not Found	Not Found	High	High	High	High	Not Found	High	Not Found	Not Found	High	High	High
High	Master Protein	A0A6P7T474	ras-related protein Rab-11B OS=Octopus vulgaris OX=6645 GN=LOC115219623 PE=4 SV=1	0	FALSE	75.957	39	9	352	8	215	24	5.94	986.8	9			other molecular function	Pf00071		LOC115219623	A0A6P7T474	0	1	1.001	0.902	0.9	0.999999	1	0.999999	2.22791e+08	2.23109e+08	2.00903e+08	31.8	18.83	2.45	High	High	High	High	High	High	High	High	High	High	High	High	High
High	Master Protein	A0A6P7T5W2	Integrin beta OS=Octopus vulgaris OX=6645 GN=LOC115219627 PE=3 SV=1	0	FALSE	75.838	15	11	263	11	781	86.5	5.53	839.38	11	cell adhesion;signal transduction	other membranes		Pf00362, Pf07965, Pf08725, Pf17205		LOC115219627	A0A6P7T5W2	0	0	1.013	0.732	0.722	0.999999	0.865569	0.58715	9.14054e+07	9.26292e+07	6.68715e+07	15.48	8.48	10.67	High	High	High	High	High	High	High	High	High	High	High	High	High
High	Master Protein	A0A7E6FSE1	Arp2/3 complex 34 kDa subunit OS=Octopus vulgaris OX=6645 GN=LOC115225774 PE=3 SV=1	0	FALSE	75.766	31	13	280	13	302	35.2	8.29	698.27	13	cell organization and biogenesis	cytoskeleton;other cell component	cytoskeletal activity			LOC115225774	A0A7E6FSE1	0	0	0.852	0.853	1.001	0.999999	1	0.999999	8.61275e+07	7.3392e+07	7.34678e+07	34.02	18.05	5.96	High	High	High	High	High	High	High	High	High	High	High	High	High
High	Master Protein	A0A0L8H4H3	CCT-theta OS=Octopus bimaculoides OX=37653 GN=OCBIM_22023398mg PE=3 SV=1	0	FALSE	75.725	22	13	252	5	543	59.7	5.48	646.26	13	other biological processes	other cell component	other molecular function	Pf00118	106873087		A0A0L8H4H3; obi:106873087	0	6	1.209	1.567	1.296	0.999999	1	0.999999	4.85241e+07	5.86723e+07	7.60219e+07	32.88	12.72	18.71	High	High	High	High	High	High	High	High	High	High	High	High	High
High	Master Protein	A0A0L8GHZ2	CCT-alpha OS=Octopus bimaculoides OX=37653 GN=OCBIM_22033744mg PE=3 SV=1	0	FALSE	75.668	21	11	363	1	550	59.3	5.87	858.46	11	other biological processes		other molecular function	Pf00118	106876958		A0A0L8GHZ2; obi:106876958	0	0													Not Found	Not Found	Not Found	High	Not Found	High	Not Found	Not Found	Not Found	Not Found	Not Found	Not Found	High
High	Master Protein	A0A0L8FTS9	V-type proton ATPase subunit C OS=Octopus bimaculoides OX=37653 GN=OCBIM_22008112mg PE=3 SV=1	0	FALSE	75.61	45	18	294	18	385	44.3	8.09	725.29	18	transport	other membranes	transporter activity	Pf03223	106881199		A0A0L8FTS9; obi:106881199	0	0	1.587	0.842	0.531	0.999999	1	0.999999	3.1843e+07	5.05279e+07	2.68081e+07	56.04	26.16	22.2	High	High	High	High	High	High	High	High	High	High	High	High	High
High	Master Protein	A0A0L8FN35	Uncharacterized protein OS=Octopus bimaculoides OX=37653 GN=OCBIM_22013525mg PE=4 SV=1	0	FALSE	75.512	50	7	214	7	121	14.2	8.31	641.99	7							A0A0L8FN35	0	0	1.268	1.294	1.021	0.999999	1	0.999999	1.32338e+08	1.67772e+08	1.71278e+08	27.47	6.59	17.38	High	High	High	High	High	High	High	High	High	High	High	High	High
High	Master Protein	A0A0L8FZB0	Multifunctional fusion protein OS=Octopus bimaculoides OX=37653 GN=OCBIM_22003518mg PE=3 SV=1	0	FALSE	75.492	19	11	278	1	566	63.1	6.8	697.79	11	other metabolic processes		other molecular function	Pf00171	106880181		A0A0L8FZB0	0	0													Not Found	Not Found	High	High	High	High	Not Found	Not Found	High	High	Not Found	High	High
High	Master Protein	A0A0L8HE60	Butyryl-CoA dehydrogenase OS=Octopus bimaculoides OX=37653 GN=OCBIM_22017517mg PE=3 SV=1	0	FALSE	75.355	32	11	245	11	422	46.4	7.15	694.55	11	other metabolic processes		other molecular function	Pf00441, Pf02770, Pf02771	106871505		A0A0L8HE60; obi:106871505	0	0	1.074	0.65	0.605	0.999999	1	0.833368	5.6773e+07	6.09679e+07	3.69108e+07	23.15	13.93	27.16	High	High	High	High	High	High	High	High	High	High	High	High	High
High	Master Protein	A0A0L8GP32	Uncharacterized protein OS=Octopus bimaculoides OX=37653 GN=OCBIM_22030920mg PE=4 SV=1	0	FALSE	75.197	22	12	427	2	514	55.2	4.93	1063.53	12			nucleic acid binding activity	Pf00076			A0A0L8GP32	0	0	1.73	1.632	0.944	0.999999	1	0.999999	1.00611e+07	1.74015e+07	1.64226e+07	39.6	47.84	6.41	Peak Found	High	High	High	High	High	High	High	High	High	High	High	High
High	Master Protein	A0A6P7SHY8	Eukaryotic translation initiation factor 3 subunit C OS=Octopus vulgaris OX=6645 GN=LOC115213030 PE=3 SV=1	0	FALSE	74.955	20	18	231	1	899	105.6	5.97	568.36	18	cell organization and biogenesis;protein metabolism;other metabolic processes	translational apparatus;other cell component	nucleic acid binding activity;other molecular function	Pf01399, Pf05470		LOC115213030	A0A6P7SHY8	0	0													Not Found	Not Found	Not Found	Not Found	Not Found	Not Found	Not Found	Not Found	Not Found	Not Found	Not Found	Not Found	Not Found
High	Master Protein	A0A6P7SFJ3	40S ribosomal protein S2 OS=Octopus vulgaris OX=6645 GN=LOC115212058 PE=3 SV=1	0	FALSE	74.781	32	8	222	8	277	29.9	10.13	719.83	8	protein metabolism;other metabolic processes	translational apparatus	nucleic acid binding activity;other molecular function	Pf00333, Pf03719		LOC115212058	A0A6P7SFJ3	0	0	1.123	1.751	1.56	0.999999	0.760468	0.49414	5.15062e+07	5.78282e+07	9.02062e+07	19.68	25.22	5.83	High	High	High	High	High	High	High	High	High	High	High	High	High
High	Master Protein	A0A6P7S7P3	ER membrane protein complex subunit 1 OS=Octopus vulgaris OX=6645 GN=LOC115209751 PE=3 SV=1	0	FALSE	74.676	15	15	211	15	989	110.8	8.25	544.19	15		other membranes;ER/Golgi		Pf07774, Pf13360		LOC115209751	A0A6P7S7P3	0	0	1.149	1.484	1.291	0.999999	0.915542	0.831671	3.03247e+07	3.48367e+07	4.499e+07	13.8	19.9	14.69	High	High	High	High	High	High	High	High	High	High	High	High	High
High	Master Protein	A0A0L8GZ15	IF rod domain-containing protein OS=Octopus bimaculoides OX=37653 GN=OCBIM_22025453mg PE=3 SV=1	0	FALSE	74.502	24	16	424	3	520	59	5.73	952.45	16		cytoskeleton		Pf00038	106873802		A0A0L8GZ15; obi:106873802	0	12	1.253	1.17	0.933	0.999999	1	0.999999	3.23336e+08	4.0529e+08	3.78201e+08	24.6	21.32	10.98	High	High	High	High	High	High	High	High	High	High	High	High	High
High	Master Protein	A0A0L8HVN0	Hydroxymethylbilane hydrolyase [cyclizing] OS=Octopus bimaculoides OX=37653 GN=OCBIM_22004838mg PE=3 SV=1	0	FALSE	74.449	32	10	194	10	263	28.6	8.92	637.96	10	other metabolic processes		other molecular function	Pf02602			A0A0L8HVN0	0	0	0.679	1.157	1.704	0.999999	1	0.559063	1.13616e+08	7.71859e+07	1.315e+08	24.37	6.9	25.23	High	High	High	High	High	High	High	High	High	High	High	High	High
High	Master Protein	A0A0L8GB73	Uncharacterized protein OS=Octopus bimaculoides OX=37653 GN=OCBIM_22036496mg PE=3 SV=1	0	FALSE	74.444	63	12	230	12	139	15.6	8.6	715.47	12	other biological processes	other cell component	other molecular function	Pf01920	106877963		A0A0L8GB73; obi:106877963	0	0	1.023	1.198	1.171	0.999999	1	0.734643	8.32471e+07	8.51524e+07	9.9719e+07	12.68	12.11	3.14	High	High	High	High	High	High	High	High	High	High	High	High	High
High	Master Protein	A0A7E6EP16	protein still life, isoform SIF type 1 isoform X16 OS=Octopus vulgaris OX=6645 GN=LOC115209155 PE=4 SV=1	0	FALSE	74.436	11	17	74	17	1880	209.8	8.13	183.92	17	signal transduction;other biological processes		enzyme regulator activity			LOC115209155	A0A7E6EP16	0	0	2.13	1.361	0.639	0.999999	1	0.999999	5.17345e+06	1.10208e+07	7.04184e+06	65.68	43.71	12.72	High	High	High	High	Peak Found	High	High	High	High	High	High	High	Peak Found
High	Master Protein	A0A7E6F3P9	V-type proton ATPase subunit a OS=Octopus vulgaris OX=6645 GN=LOC115216617 PE=3 SV=1	0	FALSE	74.413	15	11	194	10	863	98.9	6.8	547.11	11	transport	other membranes;other cytoplasmic organelle	transporter activity			LOC115216617	A0A7E6F3P9	0	1	1.495	0.675	0.451	0.999999	1	0.777627	6.76439e+07	1.01158e+08	4.56351e+07	47.42	33.57	25	High	High	High	High	High	High	High	High	High	High	High	High	High
High	Master Protein	A0A0L8GS78	Protein-synthesizing GTPase OS=Octopus bimaculoides OX=37653 GN=OCBIM_22029405mg PE=4 SV=1	0	FALSE	73.923	38	17	196	17	473	51.3	8.66	470.51	17	protein metabolism;other metabolic processes		nucleic acid binding activity;other molecular function	Pf00009, Pf03144, Pf09173	106875238		A0A0L8GS78; obi:106875238	0	0	0.933	1.446	1.549	0.999999	0.878931	0.476132	2.8993e+07	2.70583e+07	4.19188e+07	16.8	19.39	3.53	High	High	High	High	High	High	High	High	High	High	High	High	High
High	Master Protein	A0A0L8HA88	Proteasome subunit alpha type OS=Octopus bimaculoides OX=37653 GN=OCBIM_22019973mg PE=3 SV=1	0	FALSE	73.724	39	7	153	7	235	26.2	6.79	522.05	7	protein metabolism;other metabolic processes	nucleus;other cell component		Pf00227, Pf10584	106872126		A0A0L8HA88; obi:106872126	0	0	1.314	1.382	1.052	0.999999	1	0.999999	3.13442e+07	4.11733e+07	4.33257e+07	19.81	23.74	17.94	High	High	High	High	High	High	High	High	High	High	High	High	High
High	Master Protein	A0A6P7SL58	cytochrome b-c1 complex subunit 2, mitochondrial isoform X2 OS=Octopus vulgaris OX=6645 GN=LOC115214088 PE=4 SV=1	0	FALSE	73.53	20	7	233	1	455	48.4	7.03	717.57	7			other molecular function	Pf00675, Pf05193		LOC115214088	A0A6P7SL58	0	0	1.001	0.804	0.803	0.999999	0.893258	0.571604	3.5538e+07	3.55887e+07	2.85729e+07	16.77	12.62	17.93	High	High	High	High	High	High	High	High	High	High	High	High	High
High	Master Protein	A0A6P7S5Y7	nascent polypeptide-associated complex subunit alpha OS=Octopus vulgaris OX=6645 GN=LOC115209367 PE=4 SV=1	0	FALSE	73.418	33	6	182	6	214	23.4	4.72	644.71	6		translational apparatus		Pf01849, Pf19026		LOC115209367	A0A6P7S5Y7	0	0	0.768	1.249	1.626	0.999999	1	0.656905	1.024e+08	7.86572e+07	1.2788e+08	27.02	39.73	1.96	High	High	High	High	High	High	High	High	High	High	High	High	High
High	Master Protein	A0A6P7TL31	2-oxoisovalerate dehydrogenase subunit beta, mitochondrial OS=Octopus vulgaris OX=6645 GN=LOC115224108 PE=4 SV=1	0	FALSE	73.319	24	9	205	9	374	41.1	7.2	594.12	9			other molecular function	Pf02779, Pf02780		LOC115224108	A0A6P7TL31	0	0	1.06	1.021	0.963	0.999999	1	0.999999	3.95758e+08	4.19579e+08	4.04167e+08	30.89	15.63	16.3	High	High	High	High	High	High	High	High	High	High	High	High	High
High	Master Protein	A0A6P7SGX2	pyruvate dehydrogenase phosphatase regulatory subunit, mitochondrial OS=Octopus vulgaris OX=6645 GN=LOC115212951 PE=3 SV=1	0	FALSE	73.279	17	15	206	1	926	103.6	6.99	507.58	15			other molecular function	Pf01266, Pf01571, Pf08669, Pf16350		LOC115212951	A0A6P7SGX2	0	0	100		0.01					597489					High	Not Found	Not Found	High	High	Not Found	Not Found	Not Found	High	High	High	Peak Found	Not Found
High	Master Protein	A0A0L8FJE0	Transgelin OS=Octopus bimaculoides OX=37653 GN=OCBIM_22017692mg PE=3 SV=1	0	FALSE	73.266	33	8	240	4	318	34.7	7.94	873.56	8				Pf00307, Pf00402	106882982		A0A0L8FJE0	0	0	1.242	1.283	1.033	0.999999	1	0.999999	5.3911e+07	6.69697e+07	6.91691e+07	57.24	14.19	26.2	High	High	High	High	High	High	High	High	High	High	High	High	High
High	Master Protein	A0A6P7S821	ras-related protein Rap1 isoform X3 OS=Octopus vulgaris OX=6645 GN=LOC115209907 PE=3 SV=1	0	FALSE	73.186	45	9	233	9	185	21	6.71	728.98	9	signal transduction	other membranes	other molecular function	Pf00071		LOC115209907	A0A6P7S821	0	0	1.006	0.886	0.88	0.999999	1	0.999999	1.57345e+08	1.58342e+08	1.39399e+08	30.76	20.89	4.34	High	High	High	High	High	High	High	High	High	High	High	High	High
High	Master Protein	A0A0L8G3Z0	Homogentisate 1,2-dioxygenase OS=Octopus bimaculoides OX=37653 GN=OCBIM_22000581mg PE=3 SV=1	0	FALSE	73.176	21	7	268	2	341	38.5	6.32	782.29	7	other metabolic processes		other molecular function	Pf04209	106879312		A0A0L8G3Z0; obi:106879312	0	5	1.635	0.648	0.396	0.999999	0.915542	0.321194	1.37698e+08	2.25174e+08	8.92756e+07	12.53	11.06	32.41	High	High	High	High	High	High	High	High	High	High	High	High	High
High	Master Protein	A0A0L8FXJ8	Uncharacterized protein (Fragment) OS=Octopus bimaculoides OX=37653 GN=OCBIM_22005285mg PE=4 SV=1	0	FALSE	72.889	11	11	267	1	1112	123.6	7.8	610	11			other molecular function	Pf00008, Pf00092			A0A0L8FXJ8	0	0	0.949	1.638	1.727	0.999999	1	0.859056	4.27851e+07	4.06012e+07	7.00995e+07	51.51	22.98	6.01	Peak Found	Peak Found	High	High	High	High	High	High	High	Peak Found	High	High	High
High	Master Protein	A0A0L8I6P0	SH3 domain-containing protein OS=Octopus bimaculoides OX=37653 GN=OCBIM_22031460mg PE=4 SV=1	0	FALSE	72.841	19	11	145	4	499	56.8	4.87	447.42	11	cell organization and biogenesis		cytoskeletal activity	Pf00018, Pf02218			A0A0L8I6P0	0	6	1.498	1.5	1.001	0.999999	0.898564	0.999999	1.17189e+07	1.75507e+07	1.7576e+07	5.48	25.87	10.04	High	High	Peak Found	High	High	High	High	High	High	High	High	High	High
High	Master Protein	A0A6P7U2K4	Threonyl-tRNA synthetase OS=Octopus vulgaris OX=6645 GN=LOC115229548 PE=3 SV=1	0	FALSE	72.816	19	12	223	3	718	83	7.5	683.45	12	protein metabolism;RNA metabolism OR transcription;other metabolic processes	other cell component	other molecular function	Pf00587, Pf02824, Pf03129, Pf07973		LOC115229548	A0A6P7U2K4	0	8	1.18	1.176	0.997	0.999999	1	0.999999	3.19845e+07	3.77432e+07	3.76126e+07	24.51	12.06	13.17	High	High	High	High	High	High	High	High	High	High	High	High	High
High	Master Protein	A0A0L8GBA9	26S proteasome non-ATPase regulatory subunit 2 OS=Octopus bimaculoides OX=37653 GN=OCBIM_22036439mg PE=3 SV=1	0	FALSE	72.706	16	13	182	13	886	98.2	5.59	461.32	13	other biological processes	other cell component	enzyme regulator activity	Pf01851, Pf17781, Pf18051			A0A0L8GBA9	0	0	0.892	1.262	1.415	0.999999	1	0.618826	2.8763e+07	2.5659e+07	3.62999e+07	22.95	21.9	11.98	High	High	High	High	High	High	High	High	High	High	High	High	High
High	Master Protein	A0A0L8FVX8	Octopine_DH domain-containing protein OS=Octopus bimaculoides OX=37653 GN=OCBIM_22006362mg PE=4 SV=1	0	FALSE	72.671	29	10	318	5	405	45.2	7.61	818.21	10			other molecular function	Pf02317	106880801		A0A0L8FVX8; obi:106880801	0	0	0.835	1.065	1.276	0.999999	1	0.598453	4.98184e+08	4.16086e+08	5.30731e+08	2.7	11.36	14.02	High	High	High	High	High	High	High	High	High	High	High	High	High
High	Master Protein	A0A6P7TQ00	calumenin OS=Octopus vulgaris OX=6645 GN=LOC115224315 PE=3 SV=1	0	FALSE	72.549	22	7	180	3	328	38.9	4.67	628.57	7		non-structural extracellular;other membranes;cytosol;ER/Golgi;other cell component	other molecular function	Pf13202, Pf13499, Pf13833		LOC115224315	A0A6P7TQ00	0	4	0.629	1.293	2.054	0.999999	1	0.321194	1.26557e+08	7.9648e+07	1.63597e+08	17.2	11.48	19.71	High	High	High	High	High	High	High	High	High	High	High	High	High
High	Master Protein	A0A6P7SU25	Glucose-6-phosphate isomerase OS=Octopus vulgaris OX=6645 GN=LOC115216343 PE=3 SV=1	0	FALSE	72.446	15	10	432	8	574	65.2	7.65	993.06	10	other metabolic processes		other molecular function	Pf00342		LOC115216343	A0A6P7SU25	0	2	0.891	0.963	1.082	0.999999	1	0.983362	3.76438e+08	3.35243e+08	3.62697e+08	12.76	6.01	11.63	High	High	High	High	High	High	High	High	High	High	High	High	High
High	Master Protein	A0A0L8GYE0	Histone H4 (Fragment) OS=Octopus bimaculoides OX=37653 GN=OCBIM_22026032mg PE=3 SV=1	0	FALSE	72.422	70	10	256	1	76	8.5	10.74	701.51	10	RNA metabolism OR transcription;other metabolic processes	nucleus;other cell component	nucleic acid binding activity;other molecular function	Pf15511			A0A0L8GYE0	0	0													Not Found	Not Found	High	Not Found	Not Found	Not Found	Not Found	Not Found	Not Found	High	Not Found	Not Found	Not Found
High	Master Protein	A0A6P7SDN6	gelsolin-like protein 2 OS=Octopus vulgaris OX=6645 GN=LOC115211664 PE=4 SV=1	0	FALSE	72.398	19	6	232	2	360	40.9	4.86	826.65	6			cytoskeletal activity	Pf00626		LOC115211664	A0A6P7SDN6	0	0	1.02	0.998	0.979	0.999999	1	0.999999	1.06336e+08	1.08489e+08	1.06165e+08	24.98	12.66	6.17	High	High	High	High	High	High	High	High	High	High	High	High	High
High	Master Protein	A0A0L8GY90	Proteasome subunit beta OS=Octopus bimaculoides OX=37653 GN=OCBIM_22026005mg PE=3 SV=1	0	FALSE	72.221	31	8	136	4	282	31.4	7.01	473.18	8	protein metabolism;other metabolic processes	nucleus;other cell component	other molecular function	Pf00227	106874018		A0A0L8GY90; obi:106874018	0	4	1.33	1.425	1.071	0.999999	0.535987	0.995102	5.50459e+07	7.32284e+07	7.8423e+07	11.91	7.86	1	High	High	High	High	High	High	High	High	High	High	High	High	High
High	Master Protein	A0A0L8HAC5	Uncharacterized protein OS=Octopus bimaculoides OX=37653 GN=OCBIM_22019887mg PE=4 SV=1	0	FALSE	72.193	14	12	251	1	1017	115.5	5.71	716.11	12			other molecular function	Pf00675, Pf05193	106872085		A0A0L8HAC5; obi:106872085	0	11	1.007	1.082	1.074	0.999999	1	0.916623	6.28739e+07	6.33294e+07	6.8041e+07	10.22	5.32	7.78	High	High	High	High	High	High	High	High	High	High	High	High	High
High	Master Protein	A0A6P7SG35	serine/arginine-rich splicing factor 6 isoform X2 OS=Octopus vulgaris OX=6645 GN=LOC115212786 PE=3 SV=1	0	FALSE	71.899	27	10	251	10	313	36.4	11	716.13	10		nucleus	nucleic acid binding activity	Pf00076		LOC115212786	A0A6P7SG35	0	0	0.912	0.815	0.894	0.999999	1	0.999999	7.08677e+07	6.46194e+07	5.77606e+07	30.55	27.96	18.36	High	High	High	High	High	High	High	High	High	High	High	High	High
High	Master Protein	A0A0L8I3U6	Eukaryotic translation initiation factor 3 subunit A OS=Octopus bimaculoides OX=37653 GN=OCBIM_22036223mg PE=3 SV=1	0	FALSE	71.871	14	15	127	3	1262	149.7	8.7	332.42	15	cell organization and biogenesis;protein metabolism;other metabolic processes	translational apparatus;other cell component	nucleic acid binding activity	Pf01399	106884281		A0A0L8I3U6; obi:106884281	0	9	1.057	1.613	1.527	0.999999	0.811015	0.400309	1.33419e+07	1.40987e+07	2.15221e+07	10.27	29.96	16.13	High	High	Peak Found	High	High	High	High	High	High	High	High	High	High
High	Master Protein	A0A7E6ETL0	plexin-A1 isoform X4 OS=Octopus vulgaris OX=6645 GN=LOC115212037 PE=3 SV=1	0	FALSE	71.87	11	19	123	19	1883	212.6	8.21	266.18	19	signal transduction	plasma membrane;other membranes	other molecular function			LOC115212037	A0A7E6ETL0	0	0	1.197	0.808	0.675	0.999999	1	0.999999	5.05067e+07	6.04458e+07	4.0813e+07	35.17	23.93	23.99	High	High	High	High	High	High	High	High	High	High	High	High	High
High	Master Protein	A0A0L8IGX5	Uncharacterized protein (Fragment) OS=Octopus bimaculoides OX=37653 GN=OCBIM_22036327mg PE=3 SV=1	0	FALSE	71.564	20	10	119	2	799	87.9	7.17	422.02	10	other metabolic processes		other molecular function	Pf01493, Pf01645, Pf07992, Pf14691			A0A0L8IGX5	0	0	1.307	0.756	0.578	0.999999	1	0.999999	2.22081e+06	2.90212e+06	1.6781e+06	40.89	43.96	3.42	High	High	High	High	High	High	High	High	High	High	High	High	High
High	Master Protein	A0A6P7T9X0	5-demethoxyubiquinone hydroxylase, mitochondrial OS=Octopus vulgaris OX=6645 GN=LOC115220907 PE=3 SV=1	0	FALSE	71.524	42	6	119	6	201	22.8	7.06	458.75	6	other metabolic processes	other membranes;mitochondrion	other molecular function	Pf03232		LOC115220907	A0A6P7T9X0	0	0	1.305	0.753	0.577	0.999999	1	0.919331	2.67876e+07	3.49556e+07	2.01626e+07	27.24	27.98	21.03	High	High	High	High	High	High	High	High	High	High	High	High	High
High	Master Protein	A0A0L8GRH1	Uncharacterized protein OS=Octopus bimaculoides OX=37653 GN=OCBIM_22029880mg PE=3 SV=1	0	FALSE	71.494	37	13	272	13	339	39.7	8.07	683.88	13				Pf08569	106875420		A0A0L8GRH1; obi:106875420	0	0	1.284	1.007	0.784	0.999999	1	0.963786	1.05611e+08	1.35558e+08	1.06316e+08	23.06	4.9	11.75	High	High	High	High	High	High	High	High	High	High	High	High	High
High	Master Protein	A0A6P7SX06	uncharacterized protein LOC115217268 isoform X1 OS=Octopus vulgaris OX=6645 GN=LOC115217268 PE=3 SV=1	0	FALSE	71.484	8	12	132	12	2078	226.2	4.59	353.08	12	transport	other cell component		Pf00928		LOC115217268	A0A6P7SX06	0	0	0.838	0.732	0.874	0.999999	1	0.999999	1.38967e+07	1.16402e+07	1.01741e+07	69.86	58.68	42.87	High	High	High	High	High	High	High	High	High	High	High	High	High
High	Master Protein	A0A6P7T9G6	transcriptional activator protein Pur-beta OS=Octopus vulgaris OX=6645 GN=LOC115220441 PE=3 SV=1	0	FALSE	71.462	42	10	234	10	239	27.5	9.47	632.48	10		nucleus	nucleic acid binding activity	Pf04845		LOC115220441	A0A6P7T9G6	0	0	1.304	0.777	0.596	0.999999	1	0.58715	3.31686e+07	4.324e+07	2.57811e+07	28.82	12.03	13.25	High	High	High	High	High	High	High	High	High	High	High	High	High
High	Master Protein	A0A0L8IEX1	Uncharacterized protein OS=Octopus bimaculoides OX=37653 GN=OCBIM_22014847mg PE=3 SV=1	0	FALSE	71.456	27	6	174	6	278	31.7	4.23	652.26	6	cell organization and biogenesis	nucleus		Pf00956	106872183		A0A0L8IEX1; obi:106872183	0	0	0.839	0.882	1.052	0.999999	1	0.999999	6.50415e+07	5.45414e+07	5.73785e+07	32.42	22.41	18.64	High	High	High	High	High	High	High	High	High	High	High	High	High
High	Master Protein	A0A6P7THD2	band 7 protein AGAP004871 isoform X2 OS=Octopus vulgaris OX=6645 GN=LOC115223244 PE=3 SV=1	0	FALSE	71.442	42	11	365	8	282	31.2	5.78	830.02	11		plasma membrane;other membranes		Pf01145		LOC115223244	A0A6P7THD2	0	3	1.176	1.121	0.953	0.999999	1	0.999999	1.14554e+08	1.34694e+08	1.2841e+08	25.99	9.54	14.81	High	High	High	High	High	High	High	High	High	High	High	High	High
High	Master Protein	A0A6P7TJA0	Endophilin-B1 OS=Octopus vulgaris OX=6645 GN=LOC115223390 PE=4 SV=1	0	FALSE	71.44	24	9	301	1	373	41.7	6.73	871.84	9	other biological processes	other membranes;mitochondrion;ER/Golgi		Pf03114, Pf14604		LOC115223390	A0A6P7TJA0	0	0	1.84	0.681	0.37	0.999999	1	0.919331	2.24179e+07	4.12485e+07	1.52742e+07	3.22	63.71	41.75	High	High	High	High	High	High	High	High	High	High	High	High	High
High	Master Protein	A0A6P7SD80	nucleolin isoform X3 OS=Octopus vulgaris OX=6645 GN=LOC115211796 PE=4 SV=1	0	FALSE	71.402	19	12	427	2	586	62.4	5.07	1074.3	12			nucleic acid binding activity	Pf00076		LOC115211796	A0A6P7SD80	0	10	1.157	1.025	0.886	0.999999	1	0.999999	1.62624e+08	1.88149e+08	1.66714e+08	27.42	27.18	5.73	High	High	High	High	High	High	High	High	High	High	High	High	High
High	Master Protein	A0A7E6F6N5	Poly [ADP-ribose] polymerase OS=Octopus vulgaris OX=6645 GN=LOC115217153 PE=4 SV=1	0	FALSE	71.303	8	15	145	1	2403	270	7.02	358.31	15	protein metabolism;other metabolic processes	nucleus	other molecular function			LOC115217153	A0A7E6F6N5	0	0	0.7	0.01	0.01				939637	657377		32.14			Not Found	Peak Found	High	High	High	High	Not Found	Not Found	High	High	Not Found	Not Found	Not Found
High	Master Protein	A0A0L8G425	Adenosylhomocysteinase OS=Octopus bimaculoides OX=37653 GN=OCBIM_22000532mg PE=3 SV=1	0	FALSE	71.121	26	12	269	12	368	40.6	5.5	577.1	12	other metabolic processes		other molecular function	Pf00670, Pf05221	106879278		A0A0L8G425; obi:106879278	0	0	1.07	1.038	0.97	0.999999	1	0.999999	1.09046e+08	1.16702e+08	1.13194e+08	12.75	6.45	6.23	High	High	High	High	High	High	High	High	High	High	High	High	High
High	Master Protein	A0A6P7SB61	Beta-N-acetylhexosaminidase OS=Octopus vulgaris OX=6645 GN=LOC115210690 PE=3 SV=1	0	FALSE	70.805	18	12	144	2	860	98.4	5.64	343.24	12	other metabolic processes		other molecular function	Pf00728, Pf02838, Pf03173, Pf03174		LOC115210690	A0A6P7SB61	0	7	0.392	0.46	1.175	0.999999	1	0.999999	4.05239e+07	1.58751e+07	1.86514e+07	31.27	5.64	84.44	High	High	High	Peak Found	High	High	Peak Found	Peak Found	High	High	High	High	High
High	Master Protein	A0A6P7SR07	plasminogen activator inhibitor 1 RNA-binding protein isoform X2 OS=Octopus vulgaris OX=6645 GN=LOC115215252 PE=4 SV=1	0	FALSE	70.802	28	12	261	12	446	49.7	8.34	622.05	12		nucleus;other cell component	nucleic acid binding activity	Pf04774, Pf16174		LOC115215252	A0A6P7SR07	0	0	0.918	1.759	1.916	0.999999	0.898564	0.344982	5.16085e+07	4.73897e+07	9.07874e+07	27.26	28.25	0.9	High	High	High	High	High	High	High	High	High	High	High	High	High
High	Master Protein	A0A6P7SB63	dual specificity protein kinase CLK2 isoform X2 OS=Octopus vulgaris OX=6645 GN=LOC115210958 PE=4 SV=2	0	FALSE	70.757	20	11	166	3	608	71.7	9.28	385.58	11	protein metabolism;other metabolic processes		kinase activity;other molecular function	Pf00069		LOC115210958	A0A6P7SB63	0	7	0.974	0.792	0.813	0.999999	1	0.999999	2.88583e+07	2.81125e+07	2.28693e+07	9.32	13.77	7.65	High	High	High	High	High	High	High	High	High	High	High	High	High
High	Master Protein	A0A0L8GR25	GMP reductase OS=Octopus bimaculoides OX=37653 GN=OCBIM_22029727mg PE=3 SV=1	0	FALSE	70.749	26	11	276	5	351	38	7.74	751.14	11	other metabolic processes	other cell component	other molecular function	Pf00478	106875355		A0A0L8GR25; obi:106875355	0	5	1.071	1.072	1.001	0.999999	1	0.999999	1.72509e+08	1.84757e+08	1.85011e+08	31.88	17.19	16.24	High	High	High	High	High	High	High	High	High	High	High	High	High
High	Master Protein	A0A6P7SSF4	ubiquitin-associated protein 2-like isoform X4 OS=Octopus vulgaris OX=6645 GN=LOC115215942 PE=4 SV=1	0	FALSE	70.655	12	11	178	11	1167	124.8	8.5	553.99	11				Pf12478		LOC115215942	A0A6P7SSF4	0	0	1.129	1.45	1.284	0.999999	1	0.916623	1.74895e+07	1.97523e+07	2.53639e+07	21.35	26.85	12.48	High	High	High	High	High	High	High	High	High	High	High	High	High
High	Master Protein	A0A6P7SQ98	uncharacterized protein LOC115215064 isoform X2 OS=Octopus vulgaris OX=6645 GN=LOC115215064 PE=4 SV=1	0	FALSE	70.588	5	14	212	11	3258	359.9	7.59	545.56	14				Pf00400, Pf02210		LOC115215064	A0A6P7SQ98	0	3	0.873	0.792	0.907	0.999999	1	0.999999	3.95942e+07	3.45725e+07	3.13699e+07	13.25	12.08	19.85	High	High	High	High	High	High	High	High	High	High	High	High	High
High	Master Protein	A0A6P7S5G5	uncharacterized protein C05D11.1 OS=Octopus vulgaris OX=6645 GN=LOC115209301 PE=4 SV=1	0	FALSE	70.519	14	12	240	1	1017	115.3	5.76	668.09	12			other molecular function	Pf00675, Pf05193		LOC115209301	A0A6P7S5G5	0	0	1.056	1.242	1.176	0.999999	1	0.832853	6.91409e+06	7.30075e+06	8.586e+06	19.06	15.37	10.64	Peak Found	Peak Found	Peak Found	Peak Found	Peak Found	Peak Found	High	High	Peak Found	Peak Found	High	Peak Found	High
High	Master Protein	A0A6P7TYL3	universal stress protein Slr1101 OS=Octopus vulgaris OX=6645 GN=LOC115227006 PE=4 SV=2	0	FALSE	70.264	52	6	115	1	149	16.9	8.95	497.92	6				Pf00582		LOC115227006	A0A6P7TYL3	0	0	0.703	0.901	1.281	0.999999	1	0.999999	2.31029e+06	1.62455e+06	2.08159e+06	66.86	38.7	40.54	Peak Found	High	High	High	Peak Found	Not Found	Peak Found	Peak Found	Peak Found	High	High	High	High
High	Master Protein	A0A2H4RBR3	Putative fatty acid-binding protein 9 OS=Octopus vulgaris OX=6645 GN=LOC115218082 PE=2 SV=1	0	FALSE	69.821	49	6	109	6	139	15.6	8.1	402.1	6			other molecular function			LOC115218082	A0A2H4RBR3	0	0	0.761	0.745	0.979	0.999999	1	0.999999	3.17758e+07	2.4179e+07	2.36786e+07	29.55	42.31	58.1	High	High	High	High	High	High	High	High	High	High	High	High	High
High	Master Protein	A0A6P7TSG4	Dolichyl-diphosphooligosaccharide--protein glycosyltransferase subunit 1 OS=Octopus vulgaris OX=6645 GN=LOC115228873 PE=3 SV=1	0	FALSE	69.785	19	9	197	2	600	68.8	7.49	614.7	9	protein metabolism;other metabolic processes	other membranes;ER/Golgi	other molecular function	Pf04597		LOC115228873	A0A6P7TSG4	0	6	0.995	1.4	1.406	0.999999	1	0.686088	6.52138e+07	6.49176e+07	9.12688e+07	15.07	21.42	14.36	High	High	High	High	High	High	High	High	High	High	High	High	High
High	Master Protein	A0A0L8HYZ1	Uncharacterized protein OS=Octopus bimaculoides OX=37653 GN=OCBIM_22001650mg PE=3 SV=1	0	FALSE	69.696	43	9	478	9	195	21.8	7.4	1244.28	9				Pf03096			A0A0L8HYZ1	0	0	0.87	0.811	0.931	0.999999	1	0.999999	5.34686e+08	4.653e+08	4.33377e+08	25.54	12.11	5.35	High	High	High	High	High	High	High	High	High	High	High	High	High
High	Master Protein	A0A0L8I692	Uncharacterized protein OS=Octopus bimaculoides OX=37653 GN=OCBIM_22034637mg PE=4 SV=1	0	FALSE	69.604	56	9	214	9	86	10.1	5.26	755.43	9			other molecular function	Pf13499			A0A0L8I692	0	0	0.746	1.021	1.368	0.999999	1	0.321194	6.84647e+07	5.10818e+07	6.98885e+07	7.16	3.66	10.85	High	High	High	High	High	High	High	High	High	High	High	High	High
High	Master Protein	Q27Q57	Hemocyanin subunit 1 OS=Sepia officinalis OX=6610 PE=2 SV=1	0	FALSE	69.6	4	12	265	1	3342	382.9	6.23	583.97	12	transport		other molecular function	Pf00264, Pf14830				0	2	0.831	1.233	1.483	0.999999	1	0.999999	3.25988e+08	2.70957e+08	4.0196e+08	78.15	18.97	44.2	Not Found	Not Found	Not Found	Not Found	Not Found	Not Found	High	Not Found	Not Found	Not Found	Not Found	Not Found	High
High	Master Protein	A0A0L8GFT9	26S proteasome non-ATPase regulatory subunit 4 OS=Octopus bimaculoides OX=37653 GN=OCBIM_22034132mg PE=3 SV=1	0	FALSE	69.392	25	9	208	9	404	43.8	4.82	586.41	9		other cell component		Pf02809, Pf13519	106877121		A0A0L8GFT9; obi:106877121	0	0	0.754	1.031	1.368	0.999999	1	0.995102	4.15142e+07	3.12947e+07	4.2814e+07	22.61	29.23	1.41	High	High	High	High	High	High	High	High	High	High	High	High	High
High	Master Protein	A0A6P7T046	glyoxylate reductase/hydroxypyruvate reductase OS=Octopus vulgaris OX=6645 GN=LOC115218137 PE=3 SV=1	0	FALSE	69.365	35	9	397	5	324	35.8	7.15	1178.22	9			other molecular function	Pf00389, Pf02826		LOC115218137	A0A6P7T046	0	5	1.05	0.965	0.919	0.999999	1	0.999999	5.49382e+08	5.76904e+08	5.30149e+08	34.42	5.95	19.58	High	High	High	High	High	High	High	High	High	High	High	High	High
High	Master Protein	A0A6P7SC10	Anion exchange protein OS=Octopus vulgaris OX=6645 GN=LOC115211128 PE=3 SV=1	0	FALSE	69.199	13	16	182	16	1188	133.6	6.98	436.98	16	transport	other membranes	transporter activity	Pf00955, Pf07565		LOC115211128	A0A6P7SC10	0	0	1.013	0.938	0.926	0.999999	1	0.999999	4.79174e+07	4.85482e+07	4.49481e+07	14.26	9.91	16.73	High	High	High	High	High	High	High	High	High	High	High	High	High
High	Master Protein	A0A7E6EWW8	high mobility group-T protein-like OS=Octopus vulgaris OX=6645 GN=LOC118760835 PE=4 SV=1	0	FALSE	69.105	36	12	215	12	224	26.3	5.57	493.5	12						LOC118760835	A0A7E6EWW8	0	0	0.908	0.867	0.955	0.999999	1	0.999999	3.08025e+07	2.79597e+07	2.6701e+07	31.44	30.96	27.94	High	High	High	High	High	High	High	High	High	High	High	High	High
High	Master Protein	A0A0L8FMS5	BSD domain-containing protein (Fragment) OS=Octopus bimaculoides OX=37653 GN=OCBIM_22013813mg PE=4 SV=1	0	FALSE	68.963	51	11	167	2	203	23.6	4.7	449.63	11				Pf03909			A0A0L8FMS5	0	0	1.291	1.01	0.782	0.999999	1	0.975695	1.10999e+07	1.43307e+07	1.12124e+07	18.51	15.59	12.9	High	Peak Found	High	High	High	High	High	High	High	High	High	High	Peak Found
High	Master Protein	A0A0L8FTG4	Succinate dehydrogenase [ubiquinone] iron-sulfur subunit, mitochondrial OS=Octopus bimaculoides OX=37653 GN=OCBIM_22008560mg PE=3 SV=1	0	FALSE	68.87	36	10	259	10	290	32.8	8.34	713.36	10	other metabolic processes;other biological processes	other membranes;mitochondrion	other molecular function	Pf13085, Pf13534			A0A0L8FTG4	0	0	1.153	0.749	0.649	0.999999	1	0.402877	5.90667e+07	6.80962e+07	4.42274e+07	10.85	21.69	19.19	High	High	High	High	High	High	High	High	High	High	High	High	High
High	Master Protein	A0A6P7SAS7	dnaJ homolog subfamily B member 5 OS=Octopus vulgaris OX=6645 GN=LOC115210664 PE=4 SV=1	0	FALSE	68.785	31	13	151	13	342	38.7	8.7	345.49	13	other biological processes		other molecular function	Pf00226, Pf01556		LOC115210664	A0A6P7SAS7	0	0	0.979	1.634	1.669	0.999999	0.921526	0.834236	1.12479e+07	1.10089e+07	1.83739e+07	35.46	21.62	16.87	High	High	High	High	High	High	High	High	High	High	High	High	High
High	Master Protein	A0A0L8GGA9	Dolichyl-diphosphooligosaccharide--protein glycosyltransferase subunit 1 OS=Octopus bimaculoides OX=37653 GN=OCBIM_22033913mg PE=3 SV=1	0	FALSE	68.637	19	8	177	1	600	68.9	7.46	584.76	8	protein metabolism;other metabolic processes	other membranes;ER/Golgi		Pf04597	106877058		A0A0L8GGA9; obi:106877058	0	0	0.725	1.155	1.594	0.999999	1	0.627332	2.57396e+06	1.86489e+06	2.9725e+06	42.6	34.59	19.04	Peak Found	Peak Found	Peak Found	High	High	Peak Found	High	High	High	High	Peak Found	High	High
High	Master Protein	A0A0L8GUG1	PCI domain-containing protein OS=Octopus bimaculoides OX=37653 GN=OCBIM_22027849mg PE=3 SV=1	0	FALSE	68.539	30	13	276	13	423	47.3	6.71	741.54	13	cell organization and biogenesis	other cell component		Pf01399, Pf18055, Pf18503	106874716		A0A0L8GUG1; obi:106874716	0	0	0.814	1.036	1.272	0.999999	1	0.999999	1.1284e+08	9.18613e+07	1.1686e+08	36.8	13.97	16.45	High	High	High	High	High	High	High	High	High	High	High	High	High
High	Master Protein	A0A0L8G3I3	Aldedh domain-containing protein OS=Octopus bimaculoides OX=37653 GN=OCBIM_22000870mg PE=3 SV=1	0	FALSE	68.299	21	11	247	2	509	55.6	6.54	659.48	11			other molecular function	Pf00171	106879407		A0A0L8G3I3; obi:106879407	0	9	1.346	0.915	0.68	0.999999	1	0.647975	5.96615e+07	8.03299e+07	5.45997e+07	18.34	6.15	42.4	High	High	High	High	High	High	High	High	High	High	High	High	High
High	Master Protein	A0A6P7SWD6	vasodilator-stimulated phosphoprotein isoform X2 OS=Octopus vulgaris OX=6645 GN=LOC115217115 PE=3 SV=1	0	FALSE	68.29	32	11	188	11	440	46.8	9.39	441.34	11	cell organization and biogenesis	cytoskeleton;other cell component	cytoskeletal activity;other molecular function	Pf00568, Pf08776		LOC115217115	A0A6P7SWD6	0	0	1.211	0.716	0.591	0.999999	1	0.999999	1.68186e+07	2.03738e+07	1.20371e+07	56.57	30.64	41.54	High	High	High	High	High	High	High	High	High	High	High	High	High
High	Master Protein	A0A0L8HNK7	Ribosome maturation protein SBDS OS=Octopus bimaculoides OX=37653 GN=OCBIM_22011396mg PE=3 SV=1	0	FALSE	68.091	32	11	169	11	252	28.7	8.7	515.33	11	cell organization and biogenesis			Pf01172, Pf09377	106869813		A0A0L8HNK7; obi:106869813	0	0	0.883	1.405	1.592	0.999999	0.901	0.488999	2.53891e+07	2.24159e+07	3.56789e+07	11.87	25.77	8.96	High	High	High	High	High	High	High	High	High	High	High	High	High
High	Master Protein	A0A6P7SBD2	Signal sequence receptor subunit delta OS=Octopus vulgaris OX=6645 GN=LOC115210773 PE=3 SV=1	0	FALSE	67.961	47	5	101	5	178	19.6	5.45	475.95	5		other membranes;ER/Golgi		Pf05404		LOC115210773	A0A6P7SBD2	0	0	0.933	1.524	1.634	0.999999	1	0.639008	2.48207e+07	2.31472e+07	3.78304e+07	14.06	21.1	23.55	High	High	High	High	High	High	High	High	High	High	High	High	High
High	Master Protein	A0A6P7T900	AMP deaminase OS=Octopus vulgaris OX=6645 GN=LOC115221283 PE=3 SV=1	0	FALSE	67.874	21	15	179	6	809	93.6	6.9	534	15	other metabolic processes		other molecular function	Pf19326		LOC115221283	A0A6P7T900	0	9	0.796	0.656	0.824	0.999999	1	0.963786	3.2179e+07	2.56054e+07	2.10988e+07	23.26	13.98	35.21	High	High	High	High	High	High	High	High	High	High	High	High	High
High	Master Protein	A0A0L8H2B4	Uncharacterized protein OS=Octopus bimaculoides OX=37653 GN=OCBIM_22024140mg PE=3 SV=1	0	FALSE	67.827	30	11	202	10	402	44.8	6.73	511.38	11	stress response;other biological processes		other molecular function	Pf00226, Pf00684, Pf01556	106873300		A0A0L8H2B4; obi:106873300	0	1	1.23	1.46	1.187	0.999999	0.849026	0.995102	4.35861e+07	5.36028e+07	6.36342e+07	20.96	12.89	5.89	High	High	High	High	High	High	High	High	High	High	High	High	High
High	Master Protein	A0A0L8I6U2	Beta-N-acetylhexosaminidase OS=Octopus bimaculoides OX=37653 GN=OCBIM_22030857mg PE=3 SV=1	0	FALSE	67.79	17	11	132	1	862	98.7	5.78	323.51	11	other metabolic processes		other molecular function	Pf00728, Pf02838, Pf03173, Pf03174	106883537		A0A0L8I6U2; obi:106883537	0	0	1.112	1.294	1.164	0.999999	1	0.999999	668181	742910	864857	31.58	13.4	37.59	High	Peak Found	High	High	Not Found	Peak Found	High	High	High	Not Found	High	Not Found	High
High	Master Protein	A0A0L8GB97	Actin-related protein 2 (Fragment) OS=Octopus bimaculoides OX=37653 GN=OCBIM_22036598mg PE=3 SV=1	0	FALSE	67.714	25	9	215	9	378	42.9	7.3	637.72	9	cell organization and biogenesis	cytoskeleton;other cell component	cytoskeletal activity;other molecular function	Pf00022			A0A0L8GB97	0	0	0.912	0.917	1.005	0.999999	1	0.999999	1.10127e+08	1.00485e+08	1.00983e+08	18.94	10.52	11.93	High	High	High	High	High	High	High	High	High	High	High	High	High
High	Master Protein	A0A0L8HUW1	HP domain-containing protein OS=Octopus bimaculoides OX=37653 GN=OCBIM_22005385mg PE=3 SV=1	0	FALSE	67.701	7	15	141	3	2902	319.4	7.65	318.67	15	cell organization and biogenesis		cytoskeletal activity	Pf00626, Pf02209			A0A0L8HUW1	0	0	0.97	1.183	1.22	0.999999	1	0.627332	2.75317e+06	2.66996e+06	3.25681e+06	7.53	9.84	7.6	High	High	High	High	High	High	High	High	High	High	High	High	High
High	Master Protein	A0A0L8GSH9	Uncharacterized protein OS=Octopus bimaculoides OX=37653 GN=OCBIM_22028989mg PE=4 SV=1	0	FALSE	67.687	23	3	97	3	150	17.5	6.4	465.69	3		other membranes		Pf13903	106875073		A0A0L8GSH9; obi:106875073	0	0	1.237	1.086	0.878	0.999999	1	0.965296	1.85352e+07	2.29278e+07	2.01341e+07	8.66	15.04	28.8	High	High	High	High	High	High	High	High	High	High	High	High	High
High	Master Protein	A0A0L8H8S0	Malate dehydrogenase OS=Octopus bimaculoides OX=37653 GN=OCBIM_22020205mg PE=3 SV=1	0	FALSE	67.674	28	8	337	8	344	36.4	7.96	1047.09	8	other metabolic processes		other molecular function	Pf00056, Pf02866	106872209		A0A0L8H8S0; obi:106872209	0	0	0.758	0.777	1.025	0.999999	0.975512	0.999999	2.05853e+09	1.55938e+09	1.59912e+09	17	15.26	24.24	High	High	High	High	High	High	High	High	High	High	High	High	High
High	Master Protein	A0A6P7TEH3	Serine/threonine-protein phosphatase 2A 55 kDa regulatory subunit B OS=Octopus vulgaris OX=6645 GN=LOC115223236 PE=3 SV=1	0	FALSE	67.576	29	10	158	10	463	53.7	6.28	530.12	10		other cell component	enzyme regulator activity			LOC115223236	A0A6P7TEH3	0	0	1.261	1.004	0.796	0.999999	1	0.965545	1.97326e+07	2.48886e+07	1.98113e+07	26.45	4.03	3.32	High	High	High	High	High	High	High	High	High	High	High	High	High
High	Master Protein	A0A0L8HDE6	Uncharacterized protein OS=Octopus bimaculoides OX=37653 GN=OCBIM_22017031mg PE=4 SV=1	0	FALSE	67.551	46	8	198	7	192	21.5	8.27	548.53	8	signal transduction		other molecular function	Pf00071	106871346		A0A0L8HDE6; obi:106871346	0	1	1.043	1.022	0.979	0.999999	1	0.999999	1.16462e+08	1.21514e+08	1.18969e+08	31.44	8.6	13.5	High	High	High	High	High	High	High	High	High	High	High	High	High
High	Master Protein	A0A0L8I691	Coatomer subunit alpha OS=Octopus bimaculoides OX=37653 GN=OCBIM_22032867mg PE=4 SV=1	0	FALSE	67.462	15	15	95	15	1275	144.3	7.53	198.59	15	transport	other membranes;ER/Golgi	other molecular function	Pf00400, Pf04053, Pf06957	106883905		A0A0L8I691; obi:106883905	0	0	1.164	1	0.859	0.999999	1	0.999999	3.39719e+07	3.95391e+07	3.3983e+07	14.42	17.32	10.12	High	High	High	High	High	High	High	High	High	High	High	High	High
High	Master Protein	A0A0L8ICI2	Uncharacterized protein (Fragment) OS=Octopus bimaculoides OX=37653 GN=OCBIM_22023296mg PE=4 SV=1	0	FALSE	67.394	22	15	155	15	823	95.6	6.07	393.12	15				Pf00397, Pf01846			A0A0L8ICI2	0	0	0.852	0.486	0.57	0.999999	0.893258	0.530749	2.67568e+07	2.27913e+07	1.29973e+07	26.93	26.94	15.94	High	High	High	High	High	High	High	High	High	High	High	High	High
High	Master Protein	A0A6P7T2H7	dTDP-glucose 4,6-dehydratase isoform X3 OS=Octopus vulgaris OX=6645 GN=LOC115218782 PE=4 SV=1	0	FALSE	67.034	43	13	142	1	397	44.8	5.72	386.16	13			other molecular function	Pf01370		LOC115218782	A0A6P7T2H7	0	9	1.198	0.869	0.725	0.999999	1	0.999999	2.27133e+07	2.72034e+07	1.9731e+07	49.26	31.49	50.68	Not Found	Not Found	Not Found	Not Found	High	Not Found	Not Found	Not Found	High	Not Found	Not Found	Not Found	Not Found
High	Master Protein	A0A6P7TJ77	rab GTPase-binding effector protein 1 isoform X2 OS=Octopus vulgaris OX=6645 GN=LOC115224754 PE=3 SV=1	0	FALSE	67.029	20	14	115	13	968	111.7	5.21	293.67	14	transport;signal transduction;other biological processes	other cytoplasmic organelle	signal transduction activity or receptor binding;enzyme regulator activity;other molecular function	Pf01363, Pf03528, Pf09311		LOC115224754	A0A6P7TJ77	0	1	4.161	2.52	0.606	0.999999	1	0.999999	1.75356e+06	7.29695e+06	4.4184e+06	109.04	32.76	50.45	High	High	High	High	High	High	High	High	High	High	High	High	High
High	Master Protein	A0A6P7TCR1	long-chain-fatty-acid--CoA ligase 4 OS=Octopus vulgaris OX=6645 GN=LOC115222125 PE=4 SV=1	0	FALSE	66.834	17	9	178	9	711	78.5	8.18	584.02	9		other membranes	other molecular function	Pf00501		LOC115222125	A0A6P7TCR1	0	0	1.052	0.89	0.846	0.999999	1	0.999999	3.45738e+07	3.6359e+07	3.07633e+07	37.95	26.19	5.4	High	High	High	High	High	High	High	High	High	High	High	High	High
High	Master Protein	A0A6P7SUI7	importin-5 OS=Octopus vulgaris OX=6645 GN=LOC115216545 PE=4 SV=1	0	FALSE	66.813	17	13	115	13	1098	124.1	5.01	288.99	13	transport	nucleus;other cell component	other molecular function	Pf13646, Pf18808, Pf18816, Pf18829		LOC115216545	A0A6P7SUI7	0	0	1.34	2.334	1.742	0.999999	0.358941	0.324973	2.02201e+07	2.70909e+07	4.71903e+07	14.01	15.38	15.64	High	High	High	High	High	High	High	High	High	High	High	High	High
High	Master Protein	A0A6P7SW31	Proteasome subunit alpha type OS=Octopus vulgaris OX=6645 GN=LOC115217043 PE=3 SV=1	0	FALSE	66.724	34	10	187	10	246	27.2	7.37	578.85	10	protein metabolism;other metabolic processes	nucleus;other cell component		Pf00227, Pf10584		LOC115217043	A0A6P7SW31	0	0	0.913	1	1.095	0.999999	1	0.999999	6.24894e+07	5.70578e+07	6.24603e+07	20.66	19.72	4.32	High	High	High	High	High	High	High	High	High	High	High	High	High
High	Master Protein	A0A6P7SS63	ELAV-like protein 4 isoform X2 OS=Octopus vulgaris OX=6645 GN=LOC115215662 PE=4 SV=1	0	FALSE	66.581	37	9	166	2	308	33.9	8.87	523.96	9		other cell component	nucleic acid binding activity	Pf00076		LOC115215662	A0A6P7SS63	0	0	3.339	0.543	0.163	0.999999	1	0.999999	1.21486e+07	4.0566e+07	6.59844e+06	75.17	86.55	108.98	High	High	High	High	High	High	High	High	High	High	High	High	High
High	Master Protein	A0A0L8H211	Uncharacterized protein OS=Octopus bimaculoides OX=37653 GN=OCBIM_22024374mg PE=4 SV=1	0	FALSE	66.279	56	12	249	12	189	22	5.48	609.58	12			other molecular function	Pf13499, Pf13833	106873374		A0A0L8H211; obi:106873374	0	0	1.118	0.843	0.754	0.999999	1	0.916623	2.95e+08	3.29807e+08	2.4883e+08	21.68	13.49	19.22	High	High	High	High	High	High	High	High	High	High	High	High	High
High	Master Protein	A0A0L8GVM9	Vacuolar protein sorting-associated protein 29 OS=Octopus bimaculoides OX=37653 GN=OCBIM_22027593mg PE=3 SV=1	0	FALSE	66.248	43	7	115	7	182	20.6	6.61	392.83	7	transport	other membranes;cytosol;other cytoplasmic organelle		Pf12850	106874621		A0A0L8GVM9; obi:106874621	0	0	1.1	0.692	0.629	0.999999	1	0.999999	2.43268e+07	2.67575e+07	1.6827e+07	41.5	17.01	17.98	High	High	High	High	High	High	High	High	High	High	High	High	High
High	Master Protein	A0A0L8GSF6	Uncharacterized protein (Fragment) OS=Octopus bimaculoides OX=37653 GN=OCBIM_22029050mg PE=4 SV=1	0	FALSE	66.173	30	13	99	4	651	71.6	7.55	264.06	13	other biological processes		other molecular function	Pf19056			A0A0L8GSF6	0	0	1.014	1.408	1.389	0.999999	1	0.999999	3.37665e+06	3.42275e+06	4.75425e+06	25.84	43.4	16.75	Peak Found	Peak Found	High	High	Peak Found	Peak Found	High	High	High	High	Peak Found	Peak Found	High
High	Master Protein	A0A6P7T2E7	dTDP-glucose 4,6-dehydratase isoform X1 OS=Octopus vulgaris OX=6645 GN=LOC115218782 PE=4 SV=1	0	FALSE	66.15	45	13	141	1	408	46.1	5.71	384.39	13			other molecular function	Pf01370		LOC115218782	A0A6P7T2E7	0	0													Not Found	Not Found	Not Found	Not Found	Not Found	Not Found	Not Found	High	Not Found	Not Found	Not Found	Not Found	Not Found
High	Master Protein	A0A6P7TG92	26S proteasome non-ATPase regulatory subunit 13 OS=Octopus vulgaris OX=6645 GN=LOC115223818 PE=3 SV=1	0	FALSE	65.923	27	8	161	2	378	43.2	5.43	520.72	8		other cell component		Pf01399		LOC115223818	A0A6P7TG92	0	6	0.94	1.504	1.601	0.999999	0.915542	0.552893	3.58082e+07	3.36489e+07	5.38691e+07	25.28	14.69	8.31	High	High	High	High	High	High	High	High	High	High	High	High	High
High	Master Protein	Q6QEE7	Octopine dehydrogenase (Fragment) OS=Octopus rubescens OX=37655 PE=4 SV=1	0	FALSE	65.865	33	6	232	2	260	29	6.21	866.79	6			other molecular function	Pf02317				0	0	0.712	1.741	2.446	0.999999	1	0.999999	5.2418e+08	3.7299e+08	9.12423e+08	64.28	78.33	69.57	High	High	High	High	High	High	High	High	High	High	High	High	High
High	Master Protein	A0A6P7T989	26S proteasome non-ATPase regulatory subunit 3 OS=Octopus vulgaris OX=6645 GN=LOC115220893 PE=3 SV=1	0	FALSE	65.752	23	14	162	14	504	58	8.92	424.97	14	other biological processes	other cell component	enzyme regulator activity	Pf01399, Pf08375		LOC115220893	A0A6P7T989	0	0	0.89	0.934	1.05	0.999999	1	0.999999	1.68037e+08	1.4955e+08	1.57029e+08	18.39	11.04	20.22	High	High	High	High	High	High	High	High	High	High	High	High	High
High	Master Protein	A0A0L8FY96	RNA 3'-terminal phosphate cyclase OS=Octopus bimaculoides OX=37653 GN=OCBIM_22004164mg PE=3 SV=1	0	FALSE	65.496	27	8	233	8	359	38.6	8.09	786.4	8	RNA metabolism OR transcription;other metabolic processes		other molecular function	Pf01137, Pf05189	106880391		A0A0L8FY96; obi:106880391	0	0	0.797	0.88	1.105	0.999999	1	0.999999	3.67439e+07	2.92703e+07	3.23517e+07	22.97	4.94	4.66	High	High	High	High	High	High	High	High	High	High	High	High	High
High	Master Protein	A0A6P7SYU3	Ribosomal protein OS=Octopus vulgaris OX=6645 GN=LOC115217406 PE=3 SV=1	0	FALSE	65.418	39	9	121	4	217	24.5	9.94	365.09	9	protein metabolism;other metabolic processes	translational apparatus	nucleic acid binding activity;other molecular function	Pf00687		LOC115217406	A0A6P7SYU3	0	0	0.994	1.566	1.575	0.999999	1	0.916384	2.04817e+07	2.03643e+07	3.20769e+07	33.25	31.36	19.16	High	High	High	High	High	High	High	High	High	High	High	High	High
High	Master Protein	A0A0L8G5X0	Ribosomal protein OS=Octopus bimaculoides OX=37653 GN=OCBIM_22039813mg PE=3 SV=1	0	FALSE	65.397	37	9	117	4	217	24.5	9.96	393.93	9	protein metabolism;other metabolic processes	translational apparatus	nucleic acid binding activity;other molecular function	Pf00687	106879035		A0A0L8G5X0; obi:106879035	0	4	0.966	1.387	1.437	0.999999	0.915542	0.635347	4.19297e+07	4.04945e+07	5.81758e+07	22.74	27.07	9.54	High	High	High	High	High	High	High	High	High	High	High	High	High
High	Master Protein	A0A0L8FRR1	Peptidase_M24 domain-containing protein OS=Octopus bimaculoides OX=37653 GN=OCBIM_22009755mg PE=4 SV=1	0	FALSE	65.326	36	10	165	1	332	37.1	8.75	510.58	10				Pf00557			A0A0L8FRR1	0	0	0.902	0.928	1.029	0.999999	1	0.999999	3.58762e+06	3.23623e+06	3.33004e+06	13.48	12.69	6.96	High	Peak Found	High	High	High	High	High	High	High	High	High	High	High
High	Master Protein	P47194	Synaptobrevin OS=Doryteuthis pealeii OX=1051067 PE=1 SV=1	0	FALSE	65.27	64	6	143	1	125	13.3	8.79	630.4	6	transport	other membranes;ER/Golgi;other cell component		Pf00957				0	0	2.053	0.902	0.44	0.999999	1	0.805723	1.02353e+07	2.10099e+07	9.2365e+06	47.46	41.31	26.24	High	High	High	Peak Found	High	Peak Found	High	High	High	High	High	High	High
High	Master Protein	A0A0L8I2R8	Obg-like ATPase 1 OS=Octopus bimaculoides OX=37653 GN=OCBIM_22037226mg PE=3 SV=1	0	FALSE	65.219	25	10	191	10	395	44.7	7.24	513.37	10		other cell component	translation activity;other molecular function	Pf01926, Pf06071	106884460		A0A0L8I2R8; obi:106884460	0	0	0.95	1.002	1.055	0.999999	1	0.999999	9.66279e+07	9.17741e+07	9.681e+07	23.14	23.87	24.73	High	High	High	High	High	High	High	High	High	High	High	High	High
High	Master Protein	A0A0L8GFL7	Uncharacterized protein OS=Octopus bimaculoides OX=37653 GN=OCBIM_22034314mg PE=4 SV=1	0	FALSE	65.214	54	7	99	7	154	17.6	4.22	337.28	7			other molecular function	Pf13499	106877186		A0A0L8GFL7; obi:106877186	0	0	1.257	0.557	0.443	0.999999	1	0.568182	2.039e+07	2.56371e+07	1.13621e+07	4.46	19.79	46.18	High	High	High	High	High	High	High	High	High	High	High	High	High
High	Master Protein	A0A6P7TIK2	uncharacterized protein LOC115224761 isoform X34 OS=Octopus vulgaris OX=6645 GN=LOC115224761 PE=4 SV=1	0	FALSE	65.197	5	10	515	10	1240	138.2	7.06	982.52	10				Pf00307, Pf07679, Pf12510		LOC115224761	A0A6P7TIK2	0	0	0.912	0.871	0.956	0.999999	1	0.999999	9.18523e+08	8.37382e+08	8.00238e+08	25.33	5.29	23.78	High	High	High	High	High	High	High	High	High	High	High	High	High
High	Master Protein	A0A6P7T8W4	Dynamin-1-like protein OS=Octopus vulgaris OX=6645 GN=LOC115221341 PE=3 SV=1	0	FALSE	65.034	17	11	189	3	695	78.2	6.79	509.93	11	cell organization and biogenesis;other biological processes	plasma membrane;other membranes;cytosol;mitochondrion;ER/Golgi;other cytoplasmic organelle	other molecular function	Pf00350, Pf01031, Pf02212		LOC115221341	A0A6P7T8W4	0	7	1.07	0.99	0.926	0.999999	1	0.999999	1.96985e+07	2.10679e+07	1.95104e+07	28.42	21.39	1.67	High	High	High	High	High	High	High	High	High	High	High	High	High
High	Master Protein	A0A6P7SAF9	Proteasome subunit alpha type OS=Octopus vulgaris OX=6645 GN=LOC115210708 PE=3 SV=1	0	FALSE	65.021	36	7	166	7	246	27.2	4.92	525.33	7	protein metabolism;other metabolic processes	nucleus;other cell component		Pf00227, Pf10584		LOC115210708	A0A6P7SAF9	0	0	1.263	1.161	0.919	0.999999	1	0.999999	3.8109e+07	4.81371e+07	4.42493e+07	27.72	32.44	24.26	High	High	High	High	High	High	High	High	High	High	High	High	High
High	Master Protein	A0A6P7SNG1	PDZ and LIM domain protein 3 isoform X1 OS=Octopus vulgaris OX=6645 GN=LOC115214534 PE=4 SV=1	0	FALSE	64.924	21	10	390	6	375	40.5	7.21	931.86	10			other molecular function	Pf00412, Pf00595, Pf15936		LOC115214534	A0A6P7SNG1	0	4	0.736	0.625	0.85	0.999999	0.849026	0.909541	5.45036e+08	4.00896e+08	3.40904e+08	21.52	20.97	13.91	High	High	High	High	High	High	High	High	High	High	High	High	High
High	Master Protein	A0A6P7ST52	sorting nexin-12 OS=Octopus vulgaris OX=6645 GN=LOC115215894 PE=4 SV=1	0	FALSE	64.9	66	10	173	10	159	18.6	8.97	549.36	10			other molecular function	Pf00787		LOC115215894	A0A6P7ST52	0	0	0.859	0.821	0.956	0.999999	1	0.999999	7.43795e+07	6.39103e+07	6.10749e+07	17.32	13.94	8.09	High	High	High	High	High	High	High	High	High	High	High	High	High
High	Master Protein	A0A6P7U9V9	Tyrosine--tRNA ligase OS=Octopus vulgaris OX=6645 GN=LOC115232423 PE=3 SV=1	0	FALSE	64.726	22	12	182	2	522	58.8	6.87	457.9	12	protein metabolism;RNA metabolism OR transcription;other metabolic processes		nucleic acid binding activity;other molecular function	Pf00579, Pf01588		LOC115232423	A0A6P7U9V9	0	10	1.143	1.382	1.209	0.999999	0.848522	0.686088	1.94982e+07	2.22812e+07	2.69439e+07	6.7	17.66	4.26	High	High	High	High	High	Peak Found	High	High	High	High	High	High	High
High	Master Protein	A0A6P7S8P2	40S ribosomal protein S6 OS=Octopus vulgaris OX=6645 GN=LOC115210314 PE=3 SV=1	0	FALSE	64.577	12	9	181	9	786	82.4	10.98	549.9	9	protein metabolism;other metabolic processes	translational apparatus	other molecular function	Pf01092		LOC115210314	A0A6P7S8P2	0	0	0.919	1.308	1.424	0.999999	1	0.999999	8.90958e+07	8.18437e+07	1.16529e+08	34.85	21.08	11.35	High	High	High	High	High	High	High	High	High	High	High	High	High
High	Master Protein	A0A6P7TG25	synaptobrevin isoform X8 OS=Octopus vulgaris OX=6645 GN=LOC115222629 PE=4 SV=1	0	FALSE	64.555	58	6	147	1	114	12.4	9.16	635.95	6	transport	other membranes		Pf00957		LOC115222629	A0A6P7TG25	0	0	1.181	1.108	0.938	0.999999	1	0.999999	4.29118e+06	5.06906e+06	4.75378e+06	26.26	17.9	3.81	High	High	High	High	High	High	High	High	High	High	High	High	High
High	Master Protein	A0A0L8FFL6	Carboxylic ester hydrolase OS=Octopus bimaculoides OX=37653 GN=OCBIM_22023426mg PE=3 SV=1	0	FALSE	64.548	15	7	104	1	491	55.9	8.43	360.62	7			other molecular function	Pf00135			A0A0L8FFL6	0	0	1.961	1.911	0.974	0.999999	1	0.999999	561999	1.10225e+06	1.07374e+06	13.83	48.77	16.35	High	High	High	High	High	High	High	High	High	High	High	High	High
High	Master Protein	A0A6P7THG2	striatin-3 isoform X5 OS=Octopus vulgaris OX=6645 GN=LOC115224197 PE=3 SV=1	0	FALSE	64.528	19	9	122	9	807	88	5.2	451.99	9		other membranes	other molecular function	Pf00400, Pf08232		LOC115224197	A0A6P7THG2	0	0	1.077	1.338	1.242	0.999999	1	0.919331	1.69595e+08	1.82711e+08	2.2696e+08	21.27	6.26	10.32	High	High	High	High	High	High	High	High	High	High	High	High	High
High	Master Protein	A0A6P7SID6	protein phosphatase 1B isoform X4 OS=Octopus vulgaris OX=6645 GN=LOC115212964 PE=3 SV=1	0	FALSE	64.485	26	11	184	11	396	43.6	5.03	517.33	11	protein metabolism;other metabolic processes	other membranes;cytosol	other molecular function	Pf00481, Pf07830		LOC115212964	A0A6P7SID6	0	0	0.924	0.664	0.719	0.999999	1	0.999999	8.26487e+07	7.63759e+07	5.49079e+07	29.16	33.98	5.91	High	High	High	High	High	High	High	High	High	High	High	High	High
High	Master Protein	A0A0L8GH72	Cysteinyl-tRNA synthetase OS=Octopus bimaculoides OX=37653 GN=OCBIM_22034102mg PE=3 SV=1	0	FALSE	64.475	18	10	119	10	732	83.8	6.42	328.4	10	protein metabolism;RNA metabolism OR transcription;other metabolic processes		other molecular function	Pf01406	106877103		A0A0L8GH72; obi:106877103	0	0	1.142	1.335	1.169	0.999999	0.921526	0.999999	1.18552e+07	1.35412e+07	1.58265e+07	9.02	18.71	21.27	High	High	High	High	High	High	High	High	High	High	High	High	High
High	Master Protein	Q06268	Omega-crystallin OS=Enteroctopus dofleini OX=267067 PE=2 SV=1	0	FALSE	64.455	25	16	190	8	591	67.2	5.34	387.17	16		cytoskeleton		Pf00038				0	0	1.269	0.778	0.613	0.999999	1	0.999999	3.79437e+07	4.81358e+07	2.95221e+07	55.77	35.38	12.72	High	High	High	High	High	High	High	High	High	High	High	High	High
High	Master Protein	A0A6P7SPD5	Guanylate cyclase OS=Octopus vulgaris OX=6645 GN=LOC115214978 PE=3 SV=1	0	FALSE	64.387	14	14	103	13	1080	122.3	6.84	237.88	14	protein metabolism;other metabolic processes;signal transduction	other membranes	kinase activity;other molecular function	Pf00211, Pf01094, Pf07714		LOC115214978	A0A6P7SPD5	0	1	0.899	0.452	0.503	0.999999	1	0.999999	1.14663e+07	1.03061e+07	5.17901e+06	65.98	40.35	44.89	High	High	High	High	High	High	High	High	High	High	High	High	High
High	Master Protein	A0A0L8HAH1	Clathrin light chain OS=Octopus bimaculoides OX=37653 GN=OCBIM_22019078mg PE=3 SV=1	0	FALSE	64.263	21	7	143	7	237	26.5	4.65	479.55	7	transport	plasma membrane;other membranes;ER/Golgi	other molecular function	Pf01086	106871868		A0A0L8HAH1; obi:106871868	0	0	0.933	1.04	1.114	0.999999	1	0.999999	1.30832e+08	1.22093e+08	1.36046e+08	16.5	25.82	19.52	High	High	High	High	High	High	High	High	High	High	High	High	High
High	Master Protein	A0A6P7TEW0	Aminopeptidase OS=Octopus vulgaris OX=6645 GN=LOC115223377 PE=3 SV=1	0	FALSE	64.199	12	10	309	10	868	98.9	5.74	777.13	10	protein metabolism		other molecular function	Pf01433, Pf11838, Pf17900		LOC115223377	A0A6P7TEW0	0	0	0.727	0.745	1.024	0.999999	0.750046	0.999999	1.8432e+08	1.34017e+08	1.3728e+08	9.76	10.64	10.73	High	High	High	High	High	High	High	High	High	High	High	High	High
High	Master Protein	A0A0L8HMS6	Uncharacterized protein OS=Octopus bimaculoides OX=37653 GN=OCBIM_22011048mg PE=4 SV=1	0	FALSE	64.161	21	10	227	10	434	47.2	8.44	621.28	10			nucleic acid binding activity	Pf00076	106869689		A0A0L8HMS6; obi:106869689	0	0	0.882	0.964	1.093	0.999999	1	0.999999	1.06179e+08	9.3633e+07	1.02348e+08	21.42	25.08	13.66	High	High	High	High	High	High	High	High	High	High	High	High	High
High	Master Protein	A0A0L8I8F9	Uncharacterized protein OS=Octopus bimaculoides OX=37653 GN=OCBIM_22028502mg PE=4 SV=1	0	FALSE	63.924	2	17	108	2	11387	1268.1	5.33	233.87	17	cell organization and biogenesis	other membranes;cytoskeleton;other cell component	cytoskeletal activity;other molecular function	Pf00307, Pf00435, Pf02187, Pf13499, Pf17902			A0A0L8I8F9	0	0	1.217	0.899	0.739	0.999999	1	0.999999	2.35215e+06	2.86176e+06	2.11531e+06	9.18	39.36	36.6	Peak Found	Not Found	Peak Found	Peak Found	Peak Found	Peak Found	Not Found	Peak Found	Not Found	High	Peak Found	Peak Found	Peak Found
High	Master Protein	A0A6P7SLD8	Eukaryotic translation initiation factor 3 subunit H OS=Octopus vulgaris OX=6645 GN=LOC115213897 PE=3 SV=1	0	FALSE	63.905	38	10	141	10	331	38.8	5.95	380.3	10	cell organization and biogenesis;protein metabolism;other metabolic processes	translational apparatus;other cell component	nucleic acid binding activity;other molecular function	Pf01398, Pf19445		LOC115213897	A0A6P7SLD8	0	0	0.942	1.441	1.529	0.999999	0.750046	0.321194	2.04998e+07	1.9309e+07	2.95331e+07	7.96	13.53	8.38	High	High	High	High	High	High	High	High	High	High	High	High	High
High	Master Protein	A0A6P7SSF9	LOW QUALITY PROTEIN: UDP-glucose:glycoprotein glucosyltransferase 1-like OS=Octopus vulgaris OX=6645 GN=LOC115215729 PE=3 SV=2	0	FALSE	63.893	10	15	202	15	1540	175.4	6.48	423.81	15	protein metabolism;other metabolic processes	ER/Golgi	other molecular function	Pf06427, Pf18400, Pf18401, Pf18402, Pf18403, Pf18404		LOC115215729	A0A6P7SSF9	0	0	1.179	1.156	0.981	0.999999	1	0.999999	3.31498e+07	3.90804e+07	3.8328e+07	14.45	8.03	13.34	High	High	High	High	High	High	High	High	High	High	High	High	High
High	Master Protein	A0A6P7TIP9	histone-binding protein RBBP4 isoform X2 OS=Octopus vulgaris OX=6645 GN=LOC115223241 PE=4 SV=1	0	FALSE	63.84	39	12	171	12	437	49.1	4.98	501.96	12		nucleus		Pf00400, Pf12265		LOC115223241	A0A6P7TIP9	0	0	0.798	0.674	0.844	0.999999	1	0.999999	2.13809e+07	1.70712e+07	1.44132e+07	36.8	48.64	27.53	High	High	High	High	High	High	High	High	High	High	High	High	High
High	Master Protein	A0A0L8G6F2	Uncharacterized protein OS=Octopus bimaculoides OX=37653 GN=OCBIM_22039485mg PE=4 SV=1	0	FALSE	63.816	13	12	129	2	1164	135.4	7.44	343.21	12		other membranes;ER/Golgi		Pf00839	106878935		A0A0L8G6F2; obi:106878935	0	9	1.169	1.202	1.029	0.999999	1	0.999999	2.45587e+07	2.87085e+07	2.9528e+07	20.98	18.84	15.66	Not Found	High	High	High	High	High	High	Peak Found	High	High	High	High	High
High	Master Protein	A0A6P7SWB8	alpha-soluble NSF attachment protein OS=Octopus vulgaris OX=6645 GN=LOC115217103 PE=3 SV=1	0	FALSE	63.66	36	9	287	9	293	33	5.44	800.16	9	transport	other membranes		Pf14938		LOC115217103	A0A6P7SWB8	0	0	1.049	0.879	0.838	0.999999	1	0.999999	8.39943e+07	8.81506e+07	7.38674e+07	35.21	23.86	14.1	High	High	High	High	High	High	High	High	High	High	High	High	High
High	Master Protein	A0A0L8IEI3	Uncharacterized protein OS=Octopus bimaculoides OX=37653 GN=OCBIM_22010376mg PE=3 SV=1	0	FALSE	63.616	12	11	196	1	826	88.4	5.06	503.01	11	other biological processes	mitochondrion	other molecular function	Pf07992, Pf14721, Pf16020	106870755		A0A0L8IEI3; obi:106870755	0	0	1.136	0.829	0.73	0.999999	1	0.983362	1.10727e+07	1.25771e+07	9.17785e+06	47.48	19.89	26.7	High	High	High	High	High	High	High	High	High	High	High	High	High
High	Master Protein	A0A7E6F268	LOW QUALITY PROTEIN: microtubule-actin cross-linking factor 1 OS=Octopus vulgaris OX=6645 GN=LOC115215546 PE=4 SV=1	0	FALSE	63.456	2	18	109	3	11679	1299.1	5.34	235.48	18	cell organization and biogenesis	other membranes;cytoskeleton;other cell component	cytoskeletal activity;other molecular function			LOC115215546	A0A7E6F268	0	12	0.465	0.514	1.106	0.999999	1	0.999999	1.63557e+07	7.60606e+06	8.41164e+06	42.84	21.68	40.13	Peak Found	Peak Found	Peak Found	Peak Found	Peak Found	Peak Found	Peak Found	Peak Found	Peak Found	Peak Found	Peak Found	Peak Found	Peak Found
High	Master Protein	A0A0L8HDP4	Uncharacterized protein OS=Octopus bimaculoides OX=37653 GN=OCBIM_22016840mg PE=4 SV=1	0	FALSE	63.418	9	6	215	2	619	70.1	6.05	724.66	6			cytoskeletal activity	Pf00626			A0A0L8HDP4	0	4	1.022	0.936	0.916	0.999999	1	0.999999	3.1824e+08	3.25353e+08	2.97952e+08	11.04	12.57	11.96	High	High	High	High	High	High	High	High	High	High	High	High	High
High	Master Protein	A0A6C0PN55	Glycogen synthase kinase-3 beta OS=Octopus vulgaris OX=6645 GN=LOC115212075 PE=2 SV=1	0	FALSE	63.401	29	11	203	11	428	47.4	8.56	610.97	11	protein metabolism;other metabolic processes		kinase activity;other molecular function	Pf00069		LOC115212075	A0A6C0PN55	0	0	1.337	1.006	0.752	0.999999	1	0.917941	3.37929e+07	4.51935e+07	3.3982e+07	27.33	13.8	5.4	High	High	High	High	High	High	High	High	High	High	High	High	High
High	Master Protein	Q9U6M6	Clathrin assembly protein AP180 OS=Doryteuthis pealeii OX=1051067 GN=AP180 PE=2 SV=1	0	FALSE	63.349	13	11	253	1	751	80.2	6.37	641.3	11	cell-cell signaling;cell organization and biogenesis;transport	other cell component	other molecular function	Pf07651		AP180	Q9U6M6	0	0	1.414	0.832	0.589	0.999999	1	0.999999	1.08726e+07	1.53761e+07	9.05111e+06	49.51	10.06	32.54	High	High	High	High	High	High	High	Peak Found	High	High	High	High	High
High	Master Protein	A0A7E6FSN8	Endophilin-B1 OS=Octopus vulgaris OX=6645 GN=LOC115223390 PE=4 SV=1	0	FALSE	63.344	22	9	282	1	393	43.9	6.38	793.87	9	other biological processes	other membranes;mitochondrion;ER/Golgi				LOC115223390	A0A7E6FSN8	0	9	1.191	0.86	0.722	0.999999	1	0.963786	1.08709e+08	1.29518e+08	9.34943e+07	42.75	29.35	12.07	High	High	High	High	High	High	High	High	High	High	High	High	High
High	Master Protein	A0A0L8HI23	Uncharacterized protein (Fragment) OS=Octopus bimaculoides OX=37653 GN=OCBIM_22014068mg PE=4 SV=1	0	FALSE	63.312	19	13	183	2	625	70.9	5.77	454.35	13		cytoskeleton		Pf00038, Pf00932			A0A0L8HI23	0	11	0.646	0.643	0.994	0.999999	1	0.999999	2.97224e+07	1.9209e+07	1.91024e+07	12.86	34.49	54.3	High	High	High	High	High	High	Peak Found	Peak Found	High	High	High	High	High
High	Master Protein	A0A0L8H0Y9	PCI domain-containing protein OS=Octopus bimaculoides OX=37653 GN=OCBIM_22025263mg PE=3 SV=1	0	FALSE	63.214	28	14	212	14	454	52.7	7.11	501.5	14				Pf01399, Pf18098	106873709		A0A0L8H0Y9; obi:106873709	0	0	0.729	0.988	1.355	0.999999	1	0.999999	4.13472e+07	3.01443e+07	4.08593e+07	27.8	18.26	3.41	High	High	High	High	High	High	High	High	High	High	High	High	High
High	Master Protein	A0A0L8GDV7	Eukaryotic translation initiation factor 5A OS=Octopus bimaculoides OX=37653 GN=OCBIM_22035302mg PE=3 SV=1	0	FALSE	63.156	16	3	136	3	156	17.3	5.82	504.95	3	protein metabolism;other metabolic processes;other biological processes		translation activity;nucleic acid binding activity	Pf01287	106877546		A0A0L8GDV7; obi:106877546	0	0	0.849	1.135	1.337	0.999999	1	0.571604	1.12715e+08	9.56407e+07	1.27883e+08	17.78	18.15	2.99	High	High	High	High	High	High	High	High	High	High	High	High	High
High	Master Protein	A0A6P7TEC1	spermidine synthase OS=Octopus vulgaris OX=6645 GN=LOC115222533 PE=3 SV=1	0	FALSE	63.025	22	8	120	8	290	32.5	5.43	399.35	8	other metabolic processes		other molecular function	Pf01564, Pf17284		LOC115222533	A0A6P7TEC1	0	0	0.799	0.823	1.031	0.999999	1	0.999999	2.13839e+07	1.70828e+07	1.7606e+07	30.23	20.75	11.98	High	High	High	High	High	High	High	High	High	High	High	High	High
High	Master Protein	A0A0L8IBQ3	Uncharacterized protein (Fragment) OS=Octopus bimaculoides OX=37653 GN=OCBIM_22025078mg PE=4 SV=1	0	FALSE	62.985	12	9	244	1	939	106.3	6.55	808.96	9				Pf07679			A0A0L8IBQ3	0	0	1.275	1.15	0.902	0.999999	1	0.999999	2.74816e+06	3.503e+06	3.15949e+06	23.52	29.16	42.83	Peak Found	High	High	Peak Found	Peak Found	High	High	High	High	Peak Found	Peak Found	High	Peak Found
High	Master Protein	A0A6P7SGK1	protein SET isoform X2 OS=Octopus vulgaris OX=6645 GN=LOC115212899 PE=3 SV=1	0	FALSE	62.94	28	9	140	9	315	36.4	4.26	480.56	9	cell organization and biogenesis	nucleus		Pf00956		LOC115212899	A0A6P7SGK1	0	0	0.771	1.188	1.54	0.999999	1	0.321194	2.57753e+07	1.98833e+07	3.06218e+07	16.11	15.25	12.4	High	High	High	High	High	High	High	High	High	High	High	High	High
High	Master Protein	A0A6P7S9W6	complex I assembly factor ACAD9, mitochondrial isoform X1 OS=Octopus vulgaris OX=6645 GN=LOC115210417 PE=3 SV=1	0	FALSE	62.937	17	13	179	1	657	72.6	6.99	369.59	13			other molecular function	Pf00441, Pf02770, Pf02771		LOC115210417	A0A6P7S9W6	0	0	1.075	0.477	0.444	0.999999	0.535987	0.321194	6.3171e+06	6.79289e+06	3.01432e+06	23.53	21.16	11.7	High	High	High	High	High	High	High	High	High	High	High	High	High
High	Master Protein	A0A6P7TFF0	26S proteasome regulatory subunit RPN11 OS=Octopus vulgaris OX=6645 GN=LOC115223507 PE=4 SV=1	0	FALSE	62.867	33	8	170	1	311	34.7	6.84	541.36	8	protein metabolism;other metabolic processes	other cell component	other molecular function	Pf01398, Pf13012		LOC115223507	A0A6P7TFF0	0	0	1.529	2.514	1.644	0.999999	1	0.999999	4.15373e+06	6.35019e+06	1.04406e+07	77.06	14.51	18.09	High	High	High	High	High	High	High	High	High	High	High	High	High
High	Master Protein	A0A6P7S5T1	GTPase HRas isoform X2 OS=Octopus vulgaris OX=6645 GN=LOC115209302 PE=4 SV=1	0	FALSE	62.864	49	8	192	8	185	21.2	8.21	628.14	8	signal transduction	other membranes	other molecular function	Pf00071		LOC115209302	A0A6P7S5T1	0	0	1.104	0.932	0.844	0.999999	1	0.999999	8.4357e+07	9.30901e+07	7.85949e+07	35.87	20.44	14.92	High	High	High	High	High	High	High	High	High	High	High	High	High
High	Master Protein	A0A7E6EJ31	apoptosis-inducing factor 1, mitochondrial isoform X4 OS=Octopus vulgaris OX=6645 GN=LOC115208864 PE=3 SV=1	0	FALSE	62.766	13	12	182	2	816	87.5	5.05	438.62	12	other biological processes	other membranes;mitochondrion	other molecular function			LOC115208864	A0A7E6EJ31	0	8	0.954	0.726	0.761	0.999999	1	0.999999	2.79933e+07	2.66946e+07	2.03254e+07	17.16	18.29	28.41	High	High	High	High	High	High	High	High	High	High	High	High	High
High	Master Protein	A0A0L8IA73	Fumarate hydratase OS=Octopus bimaculoides OX=37653 GN=OCBIM_22028030mg PE=3 SV=1	0	FALSE	62.66	21	10	283	1	554	61.2	7.66	769.15	10	other metabolic processes		other molecular function	Pf05681, Pf05683			A0A0L8IA73	0	0	1.163	0.809	0.696	0.999999	1	0.896172	4.70066e+06	5.46901e+06	3.80385e+06	15.65	28.41	21.43	High	High	High	High	High	Peak Found	High	High	High	High	High	High	High
High	Master Protein	A0A7E6F7W5	protein bicaudal D isoform X2 OS=Octopus vulgaris OX=6645 GN=LOC115216971 PE=3 SV=1	0	FALSE	62.593	19	13	115	13	836	95.6	5.25	313.47	13			other molecular function			LOC115216971	A0A7E6F7W5	0	0	1.021	1.072	1.05	0.999999	1	0.999999	9.00056e+06	9.18631e+06	9.64522e+06	9.04	19.95	24.24	High	High	High	High	High	High	High	High	High	High	High	High	High
High	Master Protein	A0A6P7TF31	protein NipSnap homolog 1 isoform X1 OS=Octopus vulgaris OX=6645 GN=LOC115222466 PE=3 SV=2	0	FALSE	62.552	26	5	169	5	198	23.5	9.23	552.54	5				Pf07978		LOC115222466	A0A6P7TF31	0	0	0.662	0.689	1.042	0.999999	0.535987	0.999999	1.82664e+08	1.20909e+08	1.25933e+08	4.13	12.84	16.25	High	High	High	High	High	High	High	High	High	High	High	High	High
High	Master Protein	A0A6P7U4I6	mucin-5AC-like OS=Octopus vulgaris OX=6645 GN=LOC115229642 PE=4 SV=2	0	FALSE	62.464	8	13	127	11	1533	160.7	8.75	339.47	13						LOC115229642	A0A6P7U4I6	0	2	1.137	1.293	1.137	0.999999	1	0.999999	1.623e+07	1.84582e+07	2.09792e+07	11.22	38.03	9.04	High	High	High	High	High	High	High	High	High	High	High	High	High
High	Master Protein	T2F8L5	Hemocyanin OS=Sepiella maindroni OX=153280 PE=2 SV=1	0	FALSE	62.41	4	10	162	1	3343	382.7	6.2	345.65	10	transport		other molecular function	Pf00264, Pf14830				0	0	0.59	0.584	0.99	0.999999			1.41935e+06	837494	828801	20.27	42.04		Not Found	Not Found	Not Found	Peak Found	Peak Found	High	High	High	Not Found	Not Found	High	Peak Found	Peak Found
High	Master Protein	A0A6P7SMR9	Eukaryotic translation initiation factor 3 subunit B OS=Octopus vulgaris OX=6645 GN=LOC115214524 PE=3 SV=1	0	FALSE	62.307	20	13	200	2	704	82.2	6.47	472.96	13	cell organization and biogenesis;protein metabolism;other metabolic processes	translational apparatus;other cell component	nucleic acid binding activity;other molecular function	Pf08662		LOC115214524	A0A6P7SMR9	0	9	1.08	1.536	1.422	0.999999	1	0.856232	2.96247e+07	3.19962e+07	4.55019e+07	29.28	37.98	7.55	High	High	High	High	High	Not Found	High	High	Peak Found	Peak Found	High	High	High
High	Master Protein	A0A6P7T7W6	Aspartyl aminopeptidase OS=Octopus vulgaris OX=6645 GN=LOC115220844 PE=3 SV=1	0	FALSE	62.164	20	6	130	3	460	51.1	7.4	472.75	6	protein metabolism		other molecular function	Pf02127		LOC115220844	A0A6P7T7W6	0	3	1.113	0.873	0.785	0.999999	1	0.999999	2.64721e+07	2.94585e+07	2.31123e+07	21.12	29.4	3.78	High	High	High	High	High	High	High	High	High	High	High	High	High
High	Master Protein	A0A6P7SNQ2	Ubiquitin carboxyl-terminal hydrolase OS=Octopus vulgaris OX=6645 GN=LOC115214967 PE=3 SV=1	0	FALSE	62.099	39	10	255	10	317	36.6	5.54	686.43	10	protein metabolism;other metabolic processes		other molecular function	Pf01088, Pf18031		LOC115214967	A0A6P7SNQ2	0	0	0.932	0.88	0.944	0.999999	1	0.999999	5.8499e+07	5.45116e+07	5.14629e+07	31.35	19.84	2.85	High	High	High	High	High	High	High	High	High	High	High	High	High
High	Master Protein	A0A6P7SAX0	40S ribosomal protein S27a OS=Octopus vulgaris OX=6645 GN=LOC115210833 PE=3 SV=1	0	FALSE	62.091	51	7	196	7	157	18.2	9.73	677.16	7	protein metabolism;other metabolic processes	translational apparatus	other molecular function	Pf00240, Pf01599		LOC115210833	A0A6P7SAX0	0	0	1.133	1.265	1.116	0.999999	1	0.999999	1.01222e+08	1.14656e+08	1.28003e+08	24.62	9.97	1.23	High	High	High	High	High	High	High	High	High	High	High	High	High
High	Master Protein	A0A6P7SUC7	RNA helicase OS=Octopus vulgaris OX=6645 GN=LOC115216555 PE=3 SV=1	0	FALSE	62.041	25	15	99	14	759	84.6	8.12	228.04	15			nucleic acid binding activity;other molecular function	Pf00270, Pf00271		LOC115216555	A0A6P7SUC7	0	0	0.719	1.167	1.623	0.999999	1	0.657651	9.65044e+06	6.94131e+06	1.12638e+07	11.37	31.24	2.86	High	High	High	High	High	High	High	High	High	High	High	High	High
High	Master Protein	A0A0L8FIB5	Uncharacterized protein OS=Octopus bimaculoides OX=37653 GN=OCBIM_22020215mg PE=3 SV=1	0	FALSE	61.982	17	6	164	2	328	39	4.67	607.37	6		non-structural extracellular;other membranes;cytosol;ER/Golgi;other cell component	other molecular function	Pf13202, Pf13499, Pf13833			A0A0L8FIB5	0	0	1.096	1.759	1.605	0.999999	0.535987	0.380086	3.37641e+07	3.70167e+07	5.94036e+07	16.99	5.44	14.08	High	High	High	High	High	High	High	High	High	High	High	High	High
High	Master Protein	A0A0L8H0C8	Coatomer subunit gamma OS=Octopus bimaculoides OX=37653 GN=OCBIM_22024977mg PE=3 SV=1	0	FALSE	61.883	16	12	134	12	876	98	5.8	348.34	12	transport	other membranes;ER/Golgi	other molecular function	Pf01602, Pf08752, Pf16381	106873628		A0A0L8H0C8; obi:106873628	0	0	1.175	1.852	1.576	0.999999	0.802015	0.49414	1.45347e+07	1.70844e+07	2.692e+07	21.56	24.86	3.39	High	High	High	High	High	High	High	High	High	High	High	High	High
High	Master Protein	A0A6P7TLB3	40S ribosomal protein SA OS=Octopus vulgaris OX=6645 GN=LOC115225843 PE=3 SV=1	0	FALSE	61.768	33	9	211	9	330	35.5	5.05	600.18	9	cell organization and biogenesis;protein metabolism;other metabolic processes	cytosol;translational apparatus	other molecular function	Pf00318, Pf16122		LOC115225843	A0A6P7TLB3	0	0	0.791	1.452	1.837	0.999999	0.608873	0.321194	1.5637e+08	1.23614e+08	2.27088e+08	23.11	8.17	5.6	High	High	High	High	High	High	High	High	High	High	High	High	High
High	Master Protein	A0A0L8GBZ2	Uncharacterized protein OS=Octopus bimaculoides OX=37653 GN=OCBIM_22036000mg PE=4 SV=1	0	FALSE	61.756	18	9	198	9	615	64.9	5.01	615.51	9				Pf00240, Pf00627	106877833		A0A0L8GBZ2	0	0	0.763	0.885	1.159	0.999999	1	0.999999	7.51789e+07	5.73976e+07	6.65047e+07	44.85	14.37	20.23	High	High	High	High	High	High	High	High	High	High	High	High	High
High	Master Protein	A0A6P7SNB3	uncharacterized protein LOC115214893 OS=Octopus vulgaris OX=6645 GN=LOC115214893 PE=4 SV=1	0	FALSE	61.739	3	7	129	6	2430	279.4	8.54	451.09	7	transport		transporter activity	Pf00094, Pf01347, Pf09172		LOC115214893	A0A6P7SNB3	0	1	0.723	0.92	1.273	0.999999	1	0.999999	3.57601e+07	2.58403e+07	3.28857e+07	37.61	17.04	4.11	High	High	High	High	High	High	High	High	High	High	High	High	High
High	Master Protein	A0A6P7S4K9	calpain-5-like OS=Octopus vulgaris OX=6645 GN=LOC115209113 PE=3 SV=1	0	FALSE	61.654	17	9	241	9	551	63.5	5.6	616.87	9	protein metabolism		other molecular function	Pf00168, Pf00648, Pf01067		LOC115209113	A0A6P7S4K9	0	0	0.898	1.108	1.234	0.999999	1	0.999999	1.1979e+08	1.076e+08	1.32756e+08	19.54	5.63	20.09	High	High	High	High	High	High	High	High	High	High	High	High	High
High	Master Protein	A0A0L8I3X6	Peptidylprolyl isomerase OS=Octopus bimaculoides OX=37653 GN=OCBIM_22037210mg PE=4 SV=1	0	FALSE	61.44	21	9	236	9	450	51.2	5.12	526.51	9	protein metabolism;other metabolic processes		other molecular function	Pf00254, Pf13181	106884455		A0A0L8I3X6	0	0	0.956	1.152	1.205	0.999999	1	0.686088	8.26323e+07	7.90011e+07	9.51779e+07	12.36	16.75	6.17	High	High	High	High	High	High	High	High	High	High	High	High	High
High	Master Protein	A0A7E6FRZ6	hemocyanin G-type, units Oda to Odg-like OS=Octopus vulgaris OX=6645 GN=LOC115225590 PE=4 SV=1	0	FALSE	61.392	5	14	179	7	2923	335.9	6.46	374.77	14	transport	other membranes	other molecular function			LOC115225590	A0A7E6FRZ6	0	0	1.173	0.99	0.844	0.999999	1	0.999999	705880	827856	698998	145.15	50.62	65.22	Peak Found	High	Peak Found	Peak Found	High	High	High	High	Peak Found	Not Found	Peak Found	Peak Found	Peak Found
High	Master Protein	A0A0L8I854	Uncharacterized protein OS=Octopus bimaculoides OX=37653 GN=OCBIM_22030856mg PE=3 SV=1	0	FALSE	61.338	20	14	174	2	657	72.5	7.02	377.61	14			other molecular function	Pf00441, Pf02770, Pf02771	106883527		A0A0L8I854; obi:106883527	0	10	1.11	0.386	0.348	0.999999	0.802015	0.343224	2.84734e+07	3.16187e+07	1.09922e+07	23.69	9.68	48.97	High	High	High	High	High	High	High	High	High	High	High	High	High
High	Master Protein	A0A6P7T9E2	nodal modulator 1 OS=Octopus vulgaris OX=6645 GN=LOC115221500 PE=4 SV=1	0	FALSE	61.274	13	16	162	2	1202	134	6.29	393.95	16		other membranes	other molecular function	Pf13620		LOC115221500	A0A6P7T9E2	0	14	1.049	1.533	1.462	0.999999	0.825186	0.648617	1.9715e+07	2.06812e+07	3.02293e+07	19.43	17.65	11.95	Not Found	High	High	Not Found	High	Peak Found	Not Found	Not Found	Not Found	Not Found	Peak Found	Peak Found	Peak Found
High	Master Protein	A0A0L8G707	Uncharacterized protein OS=Octopus bimaculoides OX=37653 GN=OCBIM_22039151mg PE=4 SV=1	0	FALSE	61.076	29	14	128	1	534	60	5.92	317.28	14			nucleic acid binding activity	Pf00076, Pf18360			A0A0L8G707	0	0	1.927	1.222	0.634	0.999999			354101	682324	432754	38.39	3.99		Peak Found	Not Found	Peak Found	High	Peak Found	Not Found	Not Found	Not Found	High	Peak Found	Not Found	Peak Found	Not Found
High	Master Protein	A0A6P7TG13	CCT-theta OS=Octopus vulgaris OX=6645 GN=LOC115222287 PE=3 SV=1	0	FALSE	61.059	17	10	274	2	543	59.7	5.48	764.35	10	other biological processes	other cell component	other molecular function	Pf00118		LOC115222287	A0A6P7TG13	0	0	1.016	1.25	1.23	0.999999	0.640428	0.359152	2.30225e+07	2.33973e+07	2.87877e+07	6.09	11.73	12.1	High	High	High	High	High	High	High	High	High	High	High	High	High
High	Master Protein	A0A6P7SB54	heterogeneous nuclear ribonucleoprotein R OS=Octopus vulgaris OX=6645 GN=LOC115210814 PE=4 SV=1	0	FALSE	60.978	23	14	131	1	636	70.6	8.43	322.55	14			nucleic acid binding activity	Pf00076, Pf18360		LOC115210814	A0A6P7SB54	0	11	0.785	0.536	0.682	0.999999	1	0.999999	1.5354e+07	1.20578e+07	8.22291e+06	42.9	35.97	6.42	Peak Found	Peak Found	Peak Found	Peak Found	Peak Found	Peak Found	High	Peak Found	High	High	Peak Found	Not Found	High
High	Master Protein	A0A6P7TM05	endoplasmic reticulum resident protein 44 OS=Octopus vulgaris OX=6645 GN=LOC115225775 PE=4 SV=1	0	FALSE	60.827	21	8	166	8	414	47.4	6.25	529.78	8				Pf00085, Pf13848		LOC115225775	A0A6P7TM05	0	0	1.102	0.972	0.882	0.999999	1	0.999999	3.06016e+07	3.37156e+07	2.9748e+07	48.01	18.59	12.41	High	High	High	High	High	High	High	High	High	High	High	High	High
High	Master Protein	A0A0L8HJ75	Aldedh domain-containing protein OS=Octopus bimaculoides OX=37653 GN=OCBIM_22013584mg PE=3 SV=1	0	FALSE	60.731	13	6	137	2	496	53.8	6.11	563.22	6			other molecular function	Pf00171	106870426		A0A0L8HJ75; obi:106870426	0	3	1.242	1.138	0.917	0.999999	1	0.999999	1.57981e+08	1.96203e+08	1.79857e+08	80.29	45.3	67.77	High	High	High	High	High	High	High	High	High	High	High	High	High
High	Master Protein	A0A0L8HWC1	Uncharacterized protein (Fragment) OS=Octopus bimaculoides OX=37653 GN=OCBIM_22004242mg PE=3 SV=1	0	FALSE	60.693	18	11	75	1	748	86.8	6.64	152.31	11	cell organization and biogenesis;other biological processes		cytoskeletal activity;other molecular function	Pf02181, Pf06367, Pf06371			A0A0L8HWC1	0	0	0.931	1.03	1.106	0.999999	1	0.999999	1.03936e+06	967761	1.07012e+06	24.75	20.45	24.87	Not Found	High	Peak Found	High	High	Peak Found	Peak Found	Peak Found	Peak Found	Peak Found	Peak Found	High	High
High	Master Protein	A0A7E6FQ32	eukaryotic translation initiation factor 4 gamma 2 OS=Octopus vulgaris OX=6645 GN=LOC115223808 PE=3 SV=1	0	FALSE	60.592	12	9	106	9	960	108.2	7.4	278.29	9	protein metabolism;other metabolic processes		nucleic acid binding activity			LOC115223808	A0A7E6FQ32	0	0	1.171	1.301	1.111	0.999999	0.915542	0.999999	9.00631e+06	1.05508e+07	1.17186e+07	21.28	15.28	12.45	High	High	High	High	High	High	High	High	High	High	High	High	High
High	Master Protein	A0A7E6EKR5	E3 ubiquitin-protein ligase OS=Octopus vulgaris OX=6645 GN=LOC115222300 PE=4 SV=1	0	FALSE	60.42	19	15	182	15	870	100.3	6.16	379.03	15	protein metabolism;other metabolic processes		other molecular function			LOC115222300	A0A7E6EKR5	0	0	1.348	1.359	1.008	0.999999	1	0.999999	2.89898e+07	3.90781e+07	3.93974e+07	25.6	15.99	19.97	High	High	High	High	High	High	High	High	High	High	High	High	High
High	Master Protein	A0A6P7SDZ9	Dolichyl-diphosphooligosaccharide--protein glycosyltransferase subunit 2 OS=Octopus vulgaris OX=6645 GN=LOC115211696 PE=3 SV=1	0	FALSE	60.345	19	10	213	10	625	68.7	8.91	624.14	10	protein metabolism;other metabolic processes	other membranes;ER/Golgi	other molecular function	Pf05817		LOC115211696	A0A6P7SDZ9	0	0	1.036	1.485	1.433	0.999999	0.757664	0.552893	3.55138e+07	3.68038e+07	5.27486e+07	21.72	13.81	3.85	High	High	High	High	High	High	High	High	High	High	High	High	High
High	Master Protein	A0A6P7U0V5	V-type proton ATPase subunit G OS=Octopus vulgaris OX=6645 GN=LOC115232535 PE=3 SV=1	0	FALSE	60.317	66	9	188	2	117	13.5	9.38	537.78	9	transport	other membranes;other cytoplasmic organelle	transporter activity	Pf03179		LOC115232535	A0A6P7U0V5	0	8	1.307	0.729	0.557	0.999999	1	0.655866	3.58616e+07	4.68787e+07	2.6132e+07	37.31	44.33	29.42	High	High	High	High	High	High	High	High	High	High	High	High	High
High	Master Protein	A0A0L8GLA5	Eukaryotic translation initiation factor 3 subunit B OS=Octopus bimaculoides OX=37653 GN=OCBIM_22031684mg PE=3 SV=1	0	FALSE	60.227	18	12	203	1	705	82.5	6.47	492.25	12	cell organization and biogenesis;protein metabolism;other metabolic processes	translational apparatus;other cell component	nucleic acid binding activity;other molecular function	Pf00076, Pf08662	106876072		A0A0L8GLA5; obi:106876072	0	0	0.901	1.47	1.631	0.999999	0.915542	0.321194	3.76409e+06	3.39104e+06	5.53164e+06	16.14	14.93	4.81	High	High	High	High	High	High	High	High	High	High	High	High	High
High	Master Protein	A0A6P7SI09	60S ribosomal protein L23a OS=Octopus vulgaris OX=6645 GN=LOC115212930 PE=3 SV=1	0	FALSE	60.059	39	11	201	11	201	22.8	10.74	511.09	11	protein metabolism;other metabolic processes	translational apparatus	other molecular function	Pf00276, Pf03939		LOC115212930	A0A6P7SI09	0	0	0.888	1.265	1.424	0.999999	1	0.833897	4.33113e+07	3.84768e+07	5.47947e+07	23.83	26.43	8.53	High	High	High	High	High	High	High	High	High	High	High	High	High
High	Master Protein	A0A6P7TYT0	Histidine--tRNA ligase OS=Octopus vulgaris OX=6645 GN=LOC115230998 PE=3 SV=2	0	FALSE	60.018	23	12	205	12	487	55	6.23	513.19	12	protein metabolism;RNA metabolism OR transcription;other metabolic processes	other cell component	other molecular function	Pf03129, Pf13393		LOC115230998	A0A6P7TYT0	0	0	1.129	1.192	1.055	0.999999	1	0.999999	1.19362e+08	1.34804e+08	1.42226e+08	51.63	17.62	9.4	High	High	High	High	High	High	High	High	High	High	High	High	High
High	Master Protein	A0A6P7TFS0	protein DEK-like OS=Octopus vulgaris OX=6645 GN=LOC115223629 PE=4 SV=1	0	FALSE	59.966	20	8	166	1	405	46.1	8.59	443.87	8	cell organization and biogenesis		nucleic acid binding activity	Pf08766		LOC115223629	A0A6P7TFS0	0	0	1.481	1.203	0.812	0.999999	1	0.999999	721458	1.06821e+06	867627	57.32	31.51	7.9	High	High	High	High	High	High	High	High	High	High	High	High	High
High	Master Protein	A0A0L8IEV9	Uncharacterized protein OS=Octopus bimaculoides OX=37653 GN=OCBIM_22009526mg PE=4 SV=1	0	FALSE	59.763	13	15	186	1	1202	134.2	6.44	429.32	15		other membranes	other molecular function	Pf13620	106870420		A0A0L8IEV9; obi:106870420	0	0	1.055	1.28	1.213	0.999999	1	0.999999	2.53247e+06	2.67298e+06	3.24223e+06	19.16	10.04	14.37	High	High	High	High	High	High	High	High	High	High	High	High	High
High	Master Protein	A0A7E6F6E3	Glutamyl-tRNA synthetase OS=Octopus vulgaris OX=6645 GN=LOC115217051 PE=3 SV=1	0	FALSE	59.601	11	12	126	12	1464	165.9	8.15	264.95	12	protein metabolism;RNA metabolism OR transcription;other metabolic processes	other cell component	other molecular function			LOC115217051	A0A7E6F6E3	0	0	0.943	1.278	1.356	0.999999	1	0.862171	3.10434e+07	2.92744e+07	3.9685e+07	23.99	25.03	5.07	High	High	High	High	High	High	High	High	High	High	High	High	High
High	Master Protein	A0A6P7U248	target of Myb protein 1 isoform X2 OS=Octopus vulgaris OX=6645 GN=LOC115232333 PE=3 SV=1	0	FALSE	59.584	28	13	153	13	536	58.9	4.87	422.94	13	transport			Pf00790, Pf03127		LOC115232333	A0A6P7U248	0	0	1.291	1.26	0.976	0.999999	1	0.999999	3.92824e+07	5.07142e+07	4.94882e+07	13.32	2.86	15.44	High	High	High	High	High	High	High	High	High	High	High	High	High
High	Master Protein	A0A0L8GPM0	Usp domain-containing protein OS=Octopus bimaculoides OX=37653 GN=OCBIM_22030262mg PE=4 SV=1	0	FALSE	59.575	47	6	113	1	156	17.3	7.72	481.01	6				Pf00582	106875564		A0A0L8GPM0; obi:106875564	0	5	1.229	0.748	0.609	0.999999	1	0.963786	4.89325e+07	6.01179e+07	3.66191e+07	40.78	20.72	15.96	High	High	High	Peak Found	Peak Found	Peak Found	High	Peak Found	High	Not Found	High	Peak Found	High
High	Master Protein	A0A7E6ELK9	Calmodulin OS=Octopus vulgaris OX=6645 GN=LOC115231140 PE=3 SV=1	0	FALSE	59.332	47	7	199	3	109	12.5	4.37	611.78	7	signal transduction		other molecular function			LOC115231140	A0A7E6ELK9	0	0	0.793	0.837	1.056	0.999999	1	0.999999	1.432e+06	1.13524e+06	1.19871e+06	32.42	23.47	43.41	High	High	Peak Found	High	Peak Found	High	High	High	High	High	High	High	Peak Found
High	Master Protein	A0A6P7TD59	BCL2-associated athanogene 6 OS=Octopus vulgaris OX=6645 GN=LOC115222831 PE=4 SV=1	0	FALSE	59.257	10	8	119	8	1269	134.1	5.85	411.71	8	cell organization and biogenesis;other biological processes	non-structural extracellular;cytosol;nucleus		Pf00240, Pf12057		LOC115222831	A0A6P7TD59	0	0	1.053	1.11	1.054	0.999999	1	0.999999	1.82772e+07	1.92499e+07	2.02888e+07	20.05	14.8	1.6	High	High	High	High	High	High	High	High	High	High	High	High	High
High	Master Protein	A0A0L8G1L1	GDP-D-mannose dehydratase (Fragment) OS=Octopus bimaculoides OX=37653 GN=OCBIM_22002213mg PE=3 SV=1	0	FALSE	59.25	29	9	128	9	340	38.6	7.33	395.02	9	other metabolic processes		other molecular function	Pf16363			A0A0L8G1L1	0	0	0.893	0.983	1.101	0.999999	1	0.999999	2.8647e+07	2.55706e+07	2.81605e+07	32.52	14.07	14.55	High	High	High	High	High	High	High	High	High	High	High	High	High
High	Master Protein	A0A0L8I190	2-Hacid_dh_C domain-containing protein (Fragment) OS=Octopus bimaculoides OX=37653 GN=OCBIM_22000561mg PE=4 SV=1	0	FALSE	59.245	32	5	188	1	198	22	8.34	643.53	5			other molecular function	Pf02826			A0A0L8I190	0	0	0.713	1.064	1.493	0.999999	1	0.999999	4.81055e+07	3.42815e+07	5.11695e+07	17.04	14.07	25.05	High	High	High	High	High	High	High	High	High	High	High	High	High
High	Master Protein	A0A0L8G330	WD_REPEATS_REGION domain-containing protein OS=Octopus bimaculoides OX=37653 GN=OCBIM_22001076mg PE=4 SV=1	0	FALSE	59.209	24	11	132	10	678	75.6	6.8	326.34	11				Pf08953, Pf12894, Pf16300			A0A0L8G330	0	0	0.946	1.426	1.507	0.999999	1	0.918442	1.94821e+07	1.84338e+07	2.77805e+07	40.18	12.29	6.7	High	High	High	High	High	High	High	High	High	High	High	High	High
High	Master Protein	A0A6P7TDN5	Glutamine synthetase OS=Octopus vulgaris OX=6645 GN=LOC115222946 PE=3 SV=2	0	FALSE	59.168	24	9	263	9	401	45.3	7.21	562.13	9	other metabolic processes		other molecular function	Pf00120, Pf03951		LOC115222946	A0A6P7TDN5	0	0	1.234	0.695	0.563	0.999999	1	0.856165	1.77209e+08	2.18599e+08	1.23128e+08	32.3	33.34	7.54	High	High	High	High	High	High	High	High	High	High	High	High	High
High	Master Protein	A0A7E6FFE5	poly(RC)-binding protein 3 isoform X5 OS=Octopus vulgaris OX=6645 GN=LOC115220674 PE=4 SV=1	0	FALSE	59.126	29	10	181	10	372	39.7	8.57	540.1	10			nucleic acid binding activity			LOC115220674	A0A7E6FFE5	0	0	0.786	1.195	1.52	0.999999	1	0.552893	3.54385e+07	2.78667e+07	4.23436e+07	15.25	25.71	3.89	High	High	High	High	High	High	High	High	High	High	High	High	High
High	Master Protein	A0A6P7SAR9	Golgi apparatus protein 1 OS=Octopus vulgaris OX=6645 GN=LOC115210836 PE=4 SV=1	0	FALSE	58.965	12	11	127	1	1161	134.4	7.49	335.06	11		other membranes;ER/Golgi		Pf00839		LOC115210836	A0A6P7SAR9	0	0	1.466	1.835	1.252	0.999999	1	0.999999	769573	1.12788e+06	1.41233e+06	31.65	38.68	9.56	High	High	High	High	High	High	High	High	High	Peak Found	High	High	High
High	Master Protein	A0A6P7T471	Non-specific serine/threonine protein kinase OS=Octopus vulgaris OX=6645 GN=LOC115219553 PE=4 SV=1	0	FALSE	58.924	18	10	119	10	694	74.3	5.83	364.69	10	protein metabolism;other metabolic processes;signal transduction		kinase activity;other molecular function	Pf00069, Pf12202		LOC115219553	A0A6P7T471	0	0	1.014	1.012	0.998	0.999999	1	0.999999	3.06817e+07	3.11029e+07	3.10369e+07	26.64	12.45	3.89	High	High	High	High	High	High	High	High	High	High	High	High	High
High	Master Protein	A0A0L8ICF6	Uncharacterized protein OS=Octopus bimaculoides OX=37653 GN=OCBIM_22018810mg PE=3 SV=1	0	FALSE	58.877	19	10	213	10	560	60	9.54	582.69	10				Pf05517	106874172		A0A0L8ICF6; obi:106874172	0	0	1.548	0.805	0.52	0.999999	1	0.983362	6.045e+07	9.35901e+07	4.86836e+07	49.83	24.8	27.59	High	High	High	High	High	High	High	High	High	High	High	High	High
High	Master Protein	A0A6P7TLW9	Glutamine amidotransferase OS=Octopus vulgaris OX=6645 GN=LOC115224318 PE=4 SV=1	0	FALSE	58.759	22	11	111	11	738	81.5	7.18	281.08	11	other metabolic processes		other molecular function	Pf00117, Pf00958, Pf02540		LOC115224318	A0A6P7TLW9	0	0	1.727	1.516	0.878	0.999999	1	0.999999	9.13284e+06	1.57713e+07	1.38433e+07	15.55	12.06	34.13	High	High	High	High	High	High	High	High	High	High	High	High	High
High	Master Protein	A0A0L8G728	V-type proton ATPase subunit G OS=Octopus bimaculoides OX=37653 GN=OCBIM_22039084mg PE=3 SV=1	0	FALSE	58.75	60	8	177	1	100	11.7	9.16	527.41	8	transport	other membranes;other cytoplasmic organelle	transporter activity	Pf03179	106878774		A0A0L8G728; obi:106878774	0	0	1.002	0.824	0.822	0.999999	1	0.999999	3.0024e+06	3.00974e+06	2.47513e+06	30.92	17.63	17.06	High	High	High	High	High	High	High	High	High	High	High	Peak Found	High
High	Master Protein	A0A6P7SAG6	major facilitator superfamily domain-containing protein 6-like OS=Octopus vulgaris OX=6645 GN=LOC115210712 PE=3 SV=1	0	FALSE	58.719	14	11	138	11	858	96.6	7.61	422.07	11		other membranes		Pf12832		LOC115210712	A0A6P7SAG6	0	0	1.707	0.7	0.41	0.999999	1	0.896172	2.57831e+07	4.40208e+07	1.80423e+07	52.43	37.91	28.05	High	High	High	High	High	High	High	High	High	High	High	High	High
High	Master Protein	A0A0L8FIK6	Enoyl-CoA hydratase OS=Octopus bimaculoides OX=37653 GN=OCBIM_22019821mg PE=3 SV=1	0	FALSE	58.695	15	9	210	1	764	83.2	9.06	624.33	9	other metabolic processes	mitochondrion	other molecular function	Pf00378, Pf00725, Pf02737	106883270		A0A0L8FIK6; obi:106883270	0	0	1.22	1.107	0.907	0.999999	1	0.999999	6.77822e+06	8.26715e+06	7.50047e+06	15.93	9.1	45.36	High	Peak Found	High	High	High	High	High	High	High	High	High	High	High
High	Master Protein	A0A0L8FS14	26S proteasome non-ATPase regulatory subunit 13 OS=Octopus bimaculoides OX=37653 GN=OCBIM_22009606mg PE=3 SV=1	0	FALSE	58.49	25	7	150	1	360	41	5.59	488.6	7				Pf01399	106881542		A0A0L8FS14; obi:106881542	0	0	100	100	0.991					1.10697e+07	1.09662e+07				High	Not Found	High	High	High	Not Found	High	High	High	High	High	High	High
High	Master Protein	A0A6P7SBS5	dual specificity protein kinase CLK2 isoform X14 OS=Octopus vulgaris OX=6645 GN=LOC115210958 PE=4 SV=1	0	FALSE	58.432	25	9	115	1	500	57.7	7.47	248.2	9	protein metabolism;other metabolic processes		kinase activity;other molecular function	Pf00069		LOC115210958	A0A6P7SBS5	0	0													Not Found	Not Found	Not Found	High	Not Found	Not Found	Not Found	High	Not Found	Not Found	Not Found	Not Found	Not Found
High	Master Protein	A0A0L8FYX6	Uncharacterized protein OS=Octopus bimaculoides OX=37653 GN=OCBIM_22004565mg PE=3 SV=1	0	FALSE	58.363	22	9	145	8	453	50.5	7.11	415.62	9		other membranes;other cytoplasmic organelle	other molecular function	Pf00004, Pf04212, Pf09336	106880462		A0A0L8FYX6	0	0	0.793	1.417	1.786	0.999999	1	0.999999	8.10103e+06	6.42776e+06	1.14801e+07	26.57	41.85	25.36	High	High	High	High	High	High	High	High	High	High	High	High	High
High	Master Protein	A0A0L8H5Q8	UDP-glucose 6-dehydrogenase (Fragment) OS=Octopus bimaculoides OX=37653 GN=OCBIM_22021905mg PE=3 SV=1	0	FALSE	58.326	25	8	172	1	379	42	6.64	524.95	8	other metabolic processes		other molecular function	Pf00984, Pf03720, Pf03721			A0A0L8H5Q8	0	0	0.971	1.267	1.305	0.999999	1	0.999999	2.55597e+06	2.48247e+06	3.23947e+06	22.89	23.29	11.58	High	High	High	High	High	High	High	High	High	High	High	High	High
High	Master Protein	A0A0L8FLI0	Threonyl-tRNA synthetase OS=Octopus bimaculoides OX=37653 GN=OCBIM_22015326mg PE=3 SV=1	0	FALSE	58.306	17	10	175	1	656	75.6	7.37	541.33	10	protein metabolism;RNA metabolism OR transcription;other metabolic processes	other cell component	other molecular function	Pf00587, Pf02824, Pf03129, Pf07973			A0A0L8FLI0	0	0	0.283	0.284	1.006	0.999999	0.535987	0.999999	2.90326e+06	820552	825074	77.97	31.9	25.2	High	Peak Found	High	High	High	Not Found	Peak Found	Peak Found	Peak Found	High	Peak Found	High	Peak Found
High	Master Protein	A0A6P7SLK4	multiple epidermal growth factor-like domains protein 6 OS=Octopus vulgaris OX=6645 GN=LOC115213943 PE=4 SV=2	0	FALSE	58.295	17	10	127	3	811	89.8	6.05	331.15	10	protein metabolism;other metabolic processes	other membranes	kinase activity;other molecular function	Pf07714		LOC115213943	A0A6P7SLK4	0	7	1.367	0.62	0.453	0.999999	1	0.916623	6.76271e+06	9.24517e+06	4.19004e+06	57.01	44.47	36.21	High	High	High	High	High	High	High	High	High	High	High	High	High
High	Master Protein	A0A0L8HBN7	GB1/RHD3-type G domain-containing protein OS=Octopus bimaculoides OX=37653 GN=OCBIM_22018096mg PE=3 SV=1	0	FALSE	58.206	24	9	127	9	517	58.6	6.13	355.52	9		other membranes	other molecular function	Pf02263, Pf02841	106871615		A0A0L8HBN7; obi:106871615	0	0	1.039	1.411	1.358	0.999999	1	0.975695	1.72912e+07	1.79672e+07	2.43937e+07	27.53	45.92	20.86	High	High	High	High	High	High	High	High	High	High	High	High	High
High	Master Protein	A0A0L8H5P8	Uncharacterized protein OS=Octopus bimaculoides OX=37653 GN=OCBIM_22022120mg PE=4 SV=1	0	FALSE	58.206	11	4	131	4	148	17.3	5.72	392.18	4			other molecular function	Pf13202, Pf13499	106872715		A0A0L8H5P8; obi:106872715	0	0	1.044	0.955	0.915	0.999999	1	0.999999	4.79192e+07	5.00296e+07	4.57572e+07	10.99	42.61	32.04	High	High	High	High	High	High	High	High	High	High	High	High	High
High	Master Protein	A0A6P7TAD7	TAR DNA-binding protein 43 isoform X1 OS=Octopus vulgaris OX=6645 GN=LOC115220690 PE=4 SV=1	0	FALSE	57.99	26	9	182	8	419	45.6	6.25	495.65	9	RNA metabolism OR transcription;other metabolic processes	nucleus	nucleic acid binding activity	Pf00076, Pf18694		LOC115220690	A0A6P7TAD7	0	0	1.53	0.972	0.635	0.999999	1	0.999999	5.25697e+07	8.04076e+07	5.10874e+07	31.09	40.35	8.72	High	High	High	High	High	High	High	High	High	High	High	High	High
High	Master Protein	A0A0L8IH61	Uncharacterized protein (Fragment) OS=Octopus bimaculoides OX=37653 GN=OCBIM_22031183mg PE=4 SV=1	0	FALSE	57.989	21	9	323	3	657	66.9	5.31	910.6	9							A0A0L8IH61	0	0	1.555	1.049	0.675	0.999999	1	0.999999	8.1458e+06	1.26652e+07	8.54628e+06	53.63	27.49	15.68	High	High	High	High	High	High	High	High	High	High	High	High	High
High	Master Protein	A0A7E6EQ68	voltage-dependent calcium channel subunit alpha-2/delta-2 OS=Octopus vulgaris OX=6645 GN=LOC115215018 PE=4 SV=1	0	FALSE	57.959	12	5	101	5	540	62.7	5.22	407.49	5						LOC115215018	A0A7E6EQ68	0	0	0.961	0.868	0.903	0.999999	1	0.999999	4.30883e+07	4.14203e+07	3.73894e+07	30.69	13.38	5.92	High	High	High	High	High	High	High	High	High	High	High	High	High
High	Master Protein	A0A6P7TAB1	Superoxide dismutase OS=Octopus vulgaris OX=6645 GN=LOC115221991 PE=3 SV=1	0	FALSE	57.958	27	8	221	8	238	26.3	7.87	640.95	8	other metabolic processes;stress response		other molecular function	Pf00081, Pf02777		LOC115221991	A0A6P7TAB1	0	0	0.881	0.799	0.908	0.999999	1	0.999999	2.88449e+08	2.53979e+08	2.30614e+08	36.23	17.51	19.12	High	High	High	High	High	High	High	High	High	High	High	High	High
High	Master Protein	A0A0L8H0L0	Complex I-B17 OS=Octopus bimaculoides OX=37653 GN=OCBIM_22024849mg PE=3 SV=1	0	FALSE	57.8	21	5	155	5	198	23.1	9.66	542.1	5	other metabolic processes	other membranes;mitochondrion		Pf09782	106873565		A0A0L8H0L0; obi:106873565	0	0	1.373	0.768	0.56	0.999999	1	0.649971	6.56954e+07	9.01772e+07	5.04787e+07	22.33	15.87	23.81	High	High	High	High	High	High	High	High	High	High	High	High	High
High	Master Protein	A0A0L8H0K9	Proteasome subunit alpha type OS=Octopus bimaculoides OX=37653 GN=OCBIM_22024847mg PE=3 SV=1	0	FALSE	57.676	28	7	176	7	285	31.7	5.55	537.9	7	protein metabolism;other metabolic processes	nucleus;other cell component		Pf00227, Pf10584	106873573		A0A0L8H0K9; obi:106873573	0	0	0.928	0.784	0.845	0.999999	1	0.999999	5.13413e+07	4.76688e+07	4.0272e+07	21.42	30.03	16.72	High	High	High	High	High	High	High	High	High	High	High	High	High
High	Master Protein	A0A0L8GH44	Endo/exonuclease/phosphatase domain-containing protein OS=Octopus bimaculoides OX=37653 GN=OCBIM_22034126mg PE=4 SV=1	0	FALSE	57.581	6	10	120	3	2107	223	9.42	326.57	10				Pf03372	106877120		A0A0L8GH44; obi:106877120	0	7	0.958	0.551	0.575	0.999999	0.975512	0.999999	1.19362e+07	1.1429e+07	6.57673e+06	24.78	35.09	8.98	Peak Found	Peak Found	High	High	High	Peak Found	Peak Found	Peak Found	High	High	High	High	High
High	Master Protein	A0A0L8IHH3	Xylulose kinase (Fragment) OS=Octopus bimaculoides OX=37653 GN=OCBIM_22025739mg PE=3 SV=1	0	FALSE	57.556	25	10	160	10	482	52.6	6.38	465.21	10	other metabolic processes		kinase activity;other molecular function	Pf00370, Pf02782			A0A0L8IHH3	0	0	0.739	1.052	1.423	0.999999	1	0.975695	2.11864e+07	1.5661e+07	2.22907e+07	25.06	22.9	23.85	High	High	High	High	High	High	High	High	High	High	High	High	High
High	Master Protein	A0A0L8I447	40S ribosomal protein S18 OS=Octopus bimaculoides OX=37653 GN=OCBIM_22036936mg PE=3 SV=1	0	FALSE	57.536	54	11	237	11	152	17.7	11	508.51	11	protein metabolism;other metabolic processes	translational apparatus	nucleic acid binding activity;other molecular function	Pf00416	106884415		A0A0L8I447; obi:106884415	0	0	1.031	1.648	1.598	0.999999	0.811015	0.49414	1.1109e+08	1.14559e+08	1.83023e+08	15.18	25.47	7.98	High	High	High	High	High	High	High	High	High	High	High	High	High
High	Master Protein	A0A6P7SL57	UDP-glucose 6-dehydrogenase OS=Octopus vulgaris OX=6645 GN=LOC115214112 PE=3 SV=1	0	FALSE	57.536	19	8	166	1	478	52.9	6.46	494.53	8	other metabolic processes		other molecular function	Pf00984, Pf03720, Pf03721		LOC115214112	A0A6P7SL57	0	7	1.13	1	0.885	0.999999	1	0.999999	2.65964e+07	3.00499e+07	2.66031e+07	21.3	11.94	5.32	High	High	High	High	Peak Found	Peak Found	Peak Found	Peak Found	High	High	High	High	High
High	Master Protein	A0A6P7TB31	proliferation-associated protein 2G4 OS=Octopus vulgaris OX=6645 GN=LOC115220868 PE=3 SV=1	0	FALSE	57.482	32	11	168	2	391	43.6	7.94	468.7	11				Pf00557		LOC115220868	A0A6P7TB31	0	10	0.868	1.226	1.413	0.999999	1	0.416452	4.78742e+07	4.1545e+07	5.87095e+07	15.11	16.03	8.07	High	High	High	High	High	High	High	High	High	Peak Found	High	High	High
High	Master Protein	A0A6P7SRS2	60S ribosomal protein L30 OS=Octopus vulgaris OX=6645 GN=LOC115215779 PE=3 SV=1	0	FALSE	57.478	42	7	174	7	116	12.8	9.77	531.28	7		cytosol;translational apparatus	nucleic acid binding activity;other molecular function	Pf01248		LOC115215779	A0A6P7SRS2	0	0	0.96	1.587	1.653	0.999999	0.901	0.436763	4.98862e+07	4.78998e+07	7.91814e+07	23.35	26	3.7	High	High	High	High	High	High	High	High	High	High	High	High	High
High	Master Protein	A0A6P7SHQ5	GATOR complex protein SEC13 OS=Octopus vulgaris OX=6645 GN=LOC115213130 PE=3 SV=1	0	FALSE	57.401	32	8	102	8	311	34.1	5.47	335.08	8	cell organization and biogenesis;transport;other biological processes	other membranes;ER/Golgi;nucleus;other cytoplasmic organelle	other molecular function	Pf00400		LOC115213130	A0A6P7SHQ5	0	0	0.918	1.337	1.456	0.999999	0.535987	0.321194	2.45082e+07	2.25101e+07	3.27745e+07	3.45	12.26	7.86	High	High	High	High	High	High	High	High	High	High	High	High	High
High	Master Protein	A0A6P7TKE4	probable aminopeptidase NPEPL1 isoform X1 OS=Octopus vulgaris OX=6645 GN=LOC115223934 PE=3 SV=1	0	FALSE	57.332	21	11	315	2	549	59.1	6.4	735.51	11	protein metabolism	other cell component	other molecular function	Pf00883, Pf18295		LOC115223934	A0A6P7TKE4	0	0	1.075	1.576	1.467	0.999999	1	0.990785	6.36094e+06	6.83602e+06	1.00278e+07	9.76	40.34	13.74	High	High	High	High	High	High	High	High	High	High	High	High	High
High	Master Protein	A0A7E6FJY7	Cysteinylglycine-S-conjugate dipeptidase OS=Octopus vulgaris OX=6645 GN=LOC115223123 PE=3 SV=1	0	FALSE	57.085	13	11	127	1	1084	117.6	7.58	328.27	11	protein metabolism	other cell component	other molecular function			LOC115223123	A0A7E6FJY7	0	9	1.006	1.139	1.132	0.999999	1	0.999999	1.78093e+07	1.7922e+07	2.02911e+07	17.34	17.53	20.33	High	Not Found	Not Found	Not Found	Not Found	Not Found	Not Found	Not Found	Not Found	Not Found	Not Found	Not Found	Not Found
High	Master Protein	A0A0L8HTC6	Tyrosine--tRNA ligase OS=Octopus bimaculoides OX=37653 GN=OCBIM_22006393mg PE=3 SV=1	0	FALSE	56.972	18	11	173	1	522	58.8	7.05	452.72	11	protein metabolism;RNA metabolism OR transcription;other metabolic processes		nucleic acid binding activity;other molecular function	Pf00579, Pf01588	106868681		A0A0L8HTC6; obi:106868681	0	0	1.362	1.574	1.155	0.999999	0.828424	0.999999	2.58214e+06	3.5179e+06	4.06443e+06	3.02	11.99	15.28	Not Found	High	High	High	High	High	High	High	High	High	High	High	High
High	Master Protein	A0A6P7S818	carnitine O-acetyltransferase OS=Octopus vulgaris OX=6645 GN=LOC115210058 PE=3 SV=1	0	FALSE	56.955	16	8	109	2	631	70.9	8.85	292.75	8			other molecular function	Pf00755		LOC115210058	A0A6P7S818	0	6	1.073	1.102	1.027	0.999999	1	0.999999	1.16614e+07	1.25141e+07	1.28488e+07	7.74	30.56	38	Peak Found	High	High	Peak Found	Peak Found	High	High	High	High	High	High	High	Peak Found
High	Master Protein	A0A7E6FUN7	src substrate cortactin isoform X2 OS=Octopus vulgaris OX=6645 GN=LOC115225813 PE=4 SV=1	0	FALSE	56.856	13	10	162	0	644	72.4	5.06	362.28	10						LOC115225813	A0A7E6FUN7	0	3	1	1.057	1.057	0.999999	1	0.999999	1.03651e+07	1.03691e+07	1.09609e+07	30.51	11.66	12.02	Not Found	Not Found	Not Found	Not Found	Not Found	Not Found	Not Found	Not Found	Not Found	Not Found	Not Found	Not Found	Not Found
High	Master Protein	A0A0L8FUN0	Uncharacterized protein OS=Octopus bimaculoides OX=37653 GN=OCBIM_22007420mg PE=4 SV=1	0	FALSE	56.722	21	10	252	10	358	40.4	5	585.1	10	cell organization and biogenesis	cytoskeleton	cytoskeletal activity	Pf03250	106881046		A0A0L8FUN0; obi:106881046	0	0	1.369	1.272	0.929	0.999999	1	0.999999	9.40553e+07	1.28785e+08	1.1966e+08	22.32	9.21	6.88	High	High	High	High	High	High	High	High	High	High	High	High	High
High	Master Protein	A0A6P7SKY4	ATPase ASNA1 homolog OS=Octopus vulgaris OX=6645 GN=LOC115214053 PE=3 SV=1	0	FALSE	56.532	30	8	108	8	330	37.2	5.44	352.53	8	cell organization and biogenesis	ER/Golgi	other molecular function	Pf02374		LOC115214053	A0A6P7SKY4	0	0	0.876	0.972	1.109	0.999999	1	0.999999	2.81055e+07	2.46261e+07	2.73149e+07	23.29	16.31	12.69	High	High	High	High	High	High	High	High	High	High	High	High	High
High	Master Protein	A0A0L8HXY0	Dynamin-1-like protein (Fragment) OS=Octopus bimaculoides OX=37653 GN=OCBIM_22002846mg PE=3 SV=1	0	FALSE	56.472	18	9	162	1	554	62.2	6.49	449.55	9	cell organization and biogenesis;other biological processes	plasma membrane;other membranes;cytosol;mitochondrion;ER/Golgi;other cytoplasmic organelle	other molecular function	Pf00350, Pf01031			A0A0L8HXY0	0	0	1.035	0.957	0.924	0.999999	1	0.999999	3.64731e+06	3.77525e+06	3.49018e+06	40.55	23.22	9.73	High	High	High	High	High	High	High	High	High	High	High	High	High
High	Master Protein	A0A0L8GGN2	26S proteasome regulatory subunit RPN11 OS=Octopus bimaculoides OX=37653 GN=OCBIM_22033745mg PE=4 SV=1	0	FALSE	56.367	33	8	179	1	311	34.7	6.84	577.78	8	protein metabolism;other metabolic processes		other molecular function	Pf01398, Pf13012	106876959		A0A0L8GGN2; obi:106876959	0	7	0.965	1.11	1.151	0.999999	1	0.995102	3.4466e+07	3.32454e+07	3.82655e+07	15.64	20.19	8.92	High	High	High	High	Peak Found	High	High	High	High	High	High	High	High
High	Master Protein	A0A0L8HC25	Protein kinase domain-containing protein OS=Octopus bimaculoides OX=37653 GN=OCBIM_22017860mg PE=4 SV=1	0	FALSE	56.307	12	8	113	1	764	84.6	6.1	353.85	8	protein metabolism;other metabolic processes	other membranes	kinase activity;other molecular function	Pf07714			A0A0L8HC25	0	0	0.933	0.625	0.67	0.999999	1	0.999999	3.3902e+06	3.16334e+06	2.11866e+06	28.28	43.93	28.27	High	High	High	Peak Found	High	High	High	High	High	High	High	High	High
High	Master Protein	A0A7E6F7Q2	cadherin EGF LAG seven-pass G-type receptor 2 isoform X5 OS=Octopus vulgaris OX=6645 GN=LOC115216961 PE=4 SV=1	0	FALSE	56.305	6	14	58	8	3003	337.4	6.32	105.47	14	cell adhesion;developmental processes;signal transduction	plasma membrane;other membranes	other molecular function			LOC115216961	A0A7E6F7Q2	0	2	0.91	0.747	0.822	0.999999	1	0.921158	2.27216e+07	2.06713e+07	1.69843e+07	14.38	6.61	15.3	Peak Found	High	High	High	High	High	Peak Found	Peak Found	Peak Found	High	Peak Found	Peak Found	High
High	Master Protein	A0A0L8HK83	Ribosomal protein S6 kinase OS=Octopus bimaculoides OX=37653 GN=OCBIM_22012850mg PE=3 SV=1	0	FALSE	56.303	20	13	104	13	737	82.7	7.58	243.58	13	protein metabolism;other metabolic processes;signal transduction		kinase activity;other molecular function	Pf00069	106870220		A0A0L8HK83; obi:106870220	0	0	1.024	0.954	0.932	0.999999	1	0.999999	9.9471e+06	1.01855e+07	9.49283e+06	76.18	20.25	27.73	High	High	High	High	High	High	High	High	High	High	High	High	High
High	Master Protein	A0A0L8HA47	Epimerase domain-containing protein OS=Octopus bimaculoides OX=37653 GN=OCBIM_22019273mg PE=4 SV=1	0	FALSE	56.251	20	7	167	4	387	43.7	8.95	431.59	7			other molecular function	Pf01370	106871925		A0A0L8HA47; obi:106871925	0	3	1.233	0.924	0.749	0.999999	1	0.833897	3.46424e+07	4.27171e+07	3.2003e+07	27.49	5.62	8.89	High	High	High	High	High	High	High	High	High	High	High	High	High
High	Master Protein	A0A6P7SU26	ankyrin repeat domain-containing protein 29-like isoform X2 OS=Octopus vulgaris OX=6645 GN=LOC115216466 PE=4 SV=1	0	FALSE	56.14	34	6	91	6	340	36.9	5.44	353.14	6				Pf12796		LOC115216466	A0A6P7SU26	0	0	0.91	1.065	1.17	0.999999	1	0.999999	1.97285e+07	1.79493e+07	2.10081e+07	21.86	2.37	16.71	High	High	High	High	High	High	High	High	High	High	High	High	High
High	Master Protein	A0A0L8HA27	Aldehyde dehydrogenase (NAD(+)) OS=Octopus bimaculoides OX=37653 GN=OCBIM_22019212mg PE=3 SV=1	0	FALSE	55.887	17	12	269	12	512	55.1	6.71	632.01	12			other molecular function	Pf00171			A0A0L8HA27	0	0	1.259	0.753	0.598	0.999999	0.664115	0.3072	1.34125e+08	1.68915e+08	1.00968e+08	9.83	10.73	5.49	High	High	High	High	High	High	High	High	High	High	High	High	High
High	Master Protein	A0A6P7SUD8	heterogeneous nuclear ribonucleoprotein K OS=Octopus vulgaris OX=6645 GN=LOC115216532 PE=4 SV=1	0	FALSE	55.851	32	8	118	8	361	38.5	9.13	379.23	8			nucleic acid binding activity	Pf00013		LOC115216532	A0A6P7SUD8	0	0	1.122	0.93	0.829	0.999999	1	0.919331	5.35308e+07	6.00746e+07	4.9784e+07	13.98	15.33	8.99	High	High	High	High	High	High	High	High	High	High	High	High	High
High	Master Protein	A0A6P7TQC3	COP9 signalosome complex subunit 4 OS=Octopus vulgaris OX=6645 GN=LOC115225309 PE=3 SV=1	0	FALSE	55.715	37	12	105	12	401	46.1	6.4	228.86	12		nucleus;other cell component		Pf01399, Pf18420		LOC115225309	A0A6P7TQC3	0	0	1.064	0.894	0.841	0.999999	1	0.999999	1.37943e+07	1.46711e+07	1.23364e+07	33.12	2.76	7.48	High	High	High	High	High	High	High	High	High	High	High	High	High
High	Master Protein	A0A6P7SWF0	probable methylmalonate-semialdehyde dehydrogenase [acylating], mitochondrial OS=Octopus vulgaris OX=6645 GN=LOC115217127 PE=3 SV=1	0	FALSE	55.711	19	10	231	1	534	58.2	6.39	602.51	10			other molecular function	Pf00171		LOC115217127	A0A6P7SWF0	0	0	1.307	0.784	0.6	0.999999	1	0.566062	4.41763e+06	5.7737e+06	3.4647e+06	14.97	10.37	41.84	High	High	High	High	High	High	High	High	High	High	Peak Found	High	High
High	Master Protein	A0A0L8HL37	CTP:phosphoethanolamine cytidylyltransferase OS=Octopus bimaculoides OX=37653 GN=OCBIM_22012232mg PE=3 SV=1	0	FALSE	55.66	27	5	119	5	334	37.6	6.43	496	5	other metabolic processes		other molecular function	Pf01467	106869982		A0A0L8HL37; obi:106869982	0	0	0.689	1.126	1.634	0.999999	1	0.876536	1.42085e+07	9.79211e+06	1.60021e+07	18.41	45.9	34.57	High	High	High	High	High	High	High	High	High	High	High	High	High
High	Master Protein	A0A6P7SKF2	Hsp90 chaperone protein kinase-targeting subunit OS=Octopus vulgaris OX=6645 GN=LOC115214042 PE=3 SV=1	0	FALSE	55.629	23	9	112	9	368	43.5	5.2	362.67	9		other cell component	other molecular function	Pf03234, Pf08564, Pf08565		LOC115214042	A0A6P7SKF2	0	0	0.919	1.349	1.468	0.999999	0.915542	0.321194	1.70118e+07	1.56257e+07	2.29419e+07	11.27	19.03	3.3	High	High	High	High	High	High	High	High	High	High	High	High	High
High	Master Protein	A0A7E6FM90	LOW QUALITY PROTEIN: collagen alpha-3(VI) chain OS=Octopus vulgaris OX=6645 GN=LOC115223639 PE=4 SV=1	0	FALSE	55.534	4	5	96	5	1696	185.6	5.41	337.68	5		other cell component				LOC115223639	A0A7E6FM90	0	0	0.939	1.59	1.693	0.999999	1	0.999999	9.62702e+06	9.04302e+06	1.53084e+07	77.46	5.04	32.7	High	High	High	High	High	High	High	High	High	High	High	High	High
High	Master Protein	A0A6P7TL49	src substrate cortactin isoform X3 OS=Octopus vulgaris OX=6645 GN=LOC115225813 PE=4 SV=1	0	FALSE	55.505	13	10	169	1	636	71.7	4.88	378.25	10	cell organization and biogenesis		cytoskeletal activity	Pf00018, Pf02218		LOC115225813	A0A6P7TL49	0	0	2.27	1.599	0.704	0.999999	1	0.999999	1.00229e+06	2.27524e+06	1.60283e+06	58.15	30.18	15.96	High	High	High	High	High	High	High	High	High	High	High	High	High
High	Master Protein	A0A0L8FKX5	Uncharacterized protein OS=Octopus bimaculoides OX=37653 GN=OCBIM_22016694mg PE=4 SV=1	0	FALSE	55.5	22	6	186	1	282	30.7	8.1	487.04	6			nucleic acid binding activity	Pf00076	106882823		A0A0L8FKX5; obi:106882823	0	0	0.01	0.757	100				254794		192990			27.09	High	Peak Found	Not Found	Not Found	Not Found	Not Found	Not Found	Not Found	Not Found	Not Found	Not Found	Not Found	Peak Found
High	Master Protein	A0A0L8H131	Uncharacterized protein OS=Octopus bimaculoides OX=37653 GN=OCBIM_22024632mg PE=4 SV=1	0	FALSE	55.487	16	7	100	7	483	52.4	5.68	320.31	7			other molecular function	Pf00564, Pf00569, Pf16577	106873472		A0A0L8H131; obi:106873472	0	0	1.131	1.042	0.921	0.999999	1	0.999999	1.68095e+07	1.9005e+07	1.75092e+07	23.13	19.98	8.61	High	High	High	High	High	High	High	High	High	High	High	High	High
High	Master Protein	A0A6P7SCL7	cylicin-1 OS=Octopus vulgaris OX=6645 GN=LOC115211645 PE=4 SV=1	0	FALSE	55.477	34	7	103	7	131	14.6	4.45	331.03	7						LOC115211645	A0A6P7SCL7	0	0	0.713	0.789	1.106	0.999999	1	0.999999	1.93998e+08	1.3841e+08	1.53018e+08	48.82	8.24	14.92	High	High	High	High	High	High	High	High	High	High	High	High	High
High	Master Protein	A0A6P7SW86	2-oxoisovalerate dehydrogenase subunit alpha OS=Octopus vulgaris OX=6645 GN=LOC115217070 PE=3 SV=1	0	FALSE	55.429	30	11	153	11	443	50.4	7.91	405.08	11	other metabolic processes		other molecular function	Pf00676		LOC115217070	A0A6P7SW86	0	0	1.343	0.852	0.635	0.999999	1	0.321194	3.90888e+07	5.24814e+07	3.33119e+07	19.45	3.22	0.56	High	High	High	High	High	High	High	High	High	High	High	High	High
High	Master Protein	A0A6P7TCW2	Coatomer subunit delta OS=Octopus vulgaris OX=6645 GN=LOC115221430 PE=3 SV=1	0	FALSE	55.236	22	11	197	4	508	56.6	5.45	465.86	11	transport	other membranes;ER/Golgi		Pf00928, Pf01217		LOC115221430	A0A6P7TCW2	0	5	1.089	1.804	1.657	0.999999	0.535987	0.384729	1.65383e+07	1.80023e+07	2.98323e+07	17.93	20.61	3.86	High	High	High	High	High	High	High	High	High	High	High	High	High
High	Master Protein	A0A6P7SJD4	Ubiquitin carboxyl-terminal hydrolase OS=Octopus vulgaris OX=6645 GN=LOC115213807 PE=3 SV=1	0	FALSE	55.156	46	10	264	5	224	25.4	5.17	501.85	10	protein metabolism;other metabolic processes		other molecular function	Pf01088		LOC115213807	A0A6P7SJD4	0	6	1.391	1.103	0.793	0.999999	1	0.916623	1.17012e+08	1.62712e+08	1.29104e+08	16.91	11.25	5.4	High	High	High	High	High	High	High	High	High	High	High	High	High
High	Master Protein	A0A0L8IFP8	Superoxide dismutase [Cu-Zn] OS=Octopus bimaculoides OX=37653 GN=OCBIM_22005110mg PE=3 SV=1	0	FALSE	55.125	13	2	132	2	155	16.1	6.51	546.71	2	other metabolic processes;stress response		other molecular function	Pf00080	106868255		A0A0L8IFP8; obi:106868255	0	0	0.812	0.725	0.893	0.999999	1	0.999999	2.5042e+08	2.0322e+08	1.81431e+08	24.37	17.71	12.65	High	High	High	High	High	High	High	High	High	High	High	High	High
High	Master Protein	A0A0L8H7L3	Uncharacterized protein OS=Octopus bimaculoides OX=37653 GN=OCBIM_22020874mg PE=3 SV=1	0	FALSE	55.113	14	11	102	4	1041	116.1	8.9	227.6	11	other biological processes		other molecular function	Pf00168	106872411		A0A0L8H7L3; obi:106872411	0	5	0.942	0.898	0.953	0.999999	1	0.999999	8.51687e+06	8.02307e+06	7.64739e+06	50.04	17.86	16.73	Not Found	Peak Found	High	High	High	High	High	High	High	High	High	High	Peak Found
High	Master Protein	A0A6P7TBI2	Enoyl-CoA hydratase OS=Octopus vulgaris OX=6645 GN=LOC115222336 PE=3 SV=1	0	FALSE	54.525	5	10	230	2	2092	233	8.06	613.81	10	cell organization and biogenesis;other metabolic processes;other biological processes	mitochondrion	other molecular function	Pf00004, Pf00378, Pf00439, Pf00725, Pf02737, Pf17862		LOC115222336	A0A6P7TBI2	0	8	0.905	0.659	0.729	0.999999	1	0.897701	6.67473e+07	6.03891e+07	4.3994e+07	23.3	31.47	6.12	High	High	High	High	High	High	High	High	High	High	High	High	High
High	Master Protein	A0A7E6ENQ8	Lysine ketoglutarate reductase OS=Octopus vulgaris OX=6645 GN=LOC115219785 PE=3 SV=1	0	FALSE	54.408	12	11	132	6	946	105.7	6.16	277.76	11	other metabolic processes		other molecular function			LOC115219785	A0A7E6ENQ8	0	5	0.88	0.905	1.029	0.999999	1	0.999999	3.78946e+07	3.3342e+07	3.4305e+07	21.73	19.36	27.83	High	High	High	High	High	High	High	High	High	High	High	High	High
High	Master Protein	A0A6P7TL39	lamin-B1 isoform X2 OS=Octopus vulgaris OX=6645 GN=LOC115223416 PE=4 SV=1	0	FALSE	54.329	17	12	164	1	590	66.8	5.77	396.24	12		cytoskeleton		Pf00038, Pf00932		LOC115223416	A0A6P7TL39	0	0													Not Found	Not Found	Not Found	High	Not Found	Not Found	Not Found	Not Found	Not Found	High	Not Found	Not Found	Not Found
High	Master Protein	A0A6P7TJT8	Fumarate hydratase OS=Octopus vulgaris OX=6645 GN=LOC115224882 PE=3 SV=1	0	FALSE	54.326	18	10	284	1	574	63.7	7.5	688.32	10	other metabolic processes		other molecular function	Pf05681, Pf05683		LOC115224882	A0A6P7TJT8	0	9	0.971	0.682	0.703	0.999999	0.949104	0.970054	6.57154e+07	6.37842e+07	4.48396e+07	7.92	25.15	27.13	High	High	High	High	High	Peak Found	Peak Found	High	High	High	High	High	High
High	Master Protein	A0A6P7TG81	protein SCAI isoform X1 OS=Octopus vulgaris OX=6645 GN=LOC115222967 PE=4 SV=1	0	FALSE	54.171	19	10	90	10	587	68.1	7.49	221.1	10	RNA metabolism OR transcription;other metabolic processes;other biological processes		other molecular function	Pf12070		LOC115222967	A0A6P7TG81	0	0	1.336	0.705	0.528	0.999999	1	0.881989	1.51357e+07	2.02154e+07	1.06649e+07	26.61	21.86	26.83	High	Peak Found	High	High	High	High	High	High	High	High	High	High	High
High	Master Protein	A0A6P7TP29	Poly(U)-specific endoribonuclease OS=Octopus vulgaris OX=6645 GN=LOC115227107 PE=3 SV=2	0	FALSE	54.099	9	3	71	3	231	26.8	5.27	301.92	3	RNA metabolism OR transcription;other metabolic processes		nucleic acid binding activity;other molecular function	Pf09412		LOC115227107	A0A6P7TP29	0	0	0.656	1.285	1.958	0.999999	1	0.321194	1.57657e+07	1.0344e+07	2.02529e+07	15.27	17.89	25.38	High	High	High	High	High	High	High	High	High	High	High	High	High
High	Master Protein	A0A6P7T4H3	glutamic acid-rich protein-like isoform X1 OS=Octopus vulgaris OX=6645 GN=LOC115219702 PE=4 SV=2	0	FALSE	54.02	10	7	152	7	812	93.1	4.4	431.81	7						LOC115219702	A0A6P7T4H3	0	0	1.538	1.357	0.882	0.999999	1	0.98524	4.96993e+07	7.6433e+07	6.74437e+07	34.09	16.16	22.44	High	High	High	High	High	High	High	High	High	High	High	High	High
High	Master Protein	A0A0L8H5I4	CYTOSOL_AP domain-containing protein OS=Octopus bimaculoides OX=37653 GN=OCBIM_22022810mg PE=3 SV=1	0	FALSE	53.995	20	11	290	2	519	55.6	6.13	638.46	11	protein metabolism	other cell component	other molecular function	Pf00883, Pf18295	106872918		A0A0L8H5I4; obi:106872918	0	8	1.009	1.222	1.211	0.999999	0.592445	0.651258	8.85326e+07	8.93486e+07	1.08174e+08	9.81	6.35	13.8	High	High	High	High	High	High	High	High	Peak Found	High	High	High	High
High	Master Protein	A0A0L8G4V5	LTD domain-containing protein (Fragment) OS=Octopus bimaculoides OX=37653 GN=OCBIM_22000069mg PE=4 SV=1	0	FALSE	53.922	26	3	134	3	154	17.2	7.34	438.98	3							A0A0L8G4V5	0	0	1.392	0.802	0.576	0.999999	1	0.995102	1.23804e+08	1.72299e+08	9.92719e+07	48.03	18.04	18.89	High	High	High	High	High	High	High	High	High	High	High	High	High
High	Master Protein	A0A2S1FRU0	Annexin OS=Callistoctopus minor OX=515824 PE=2 SV=1	0	FALSE	53.846	12	3	123	1	342	39.3	5.12	458.59	3			other molecular function	Pf00191				0	0													Not Found	High	High	High	High	High	High	High	Not Found	Not Found	Not Found	Not Found	Not Found
High	Master Protein	A0A6P7SDZ2	40S ribosomal protein S14 OS=Octopus vulgaris OX=6645 GN=LOC115211938 PE=3 SV=1	0	FALSE	53.786	38	6	139	6	151	16.2	10.54	560.78	6	protein metabolism;other metabolic processes	translational apparatus	other molecular function	Pf00411		LOC115211938	A0A6P7SDZ2	0	0	0.954	1.925	2.018	0.999999	0.769677	0.355959	1.76119e+07	1.67952e+07	3.39007e+07	11.08	38.37	5.43	High	High	High	High	High	High	High	High	High	High	High	High	High
High	Master Protein	A0A6P7TAH2	extended synaptotagmin-2 isoform X1 OS=Octopus vulgaris OX=6645 GN=LOC115220707 PE=3 SV=1	0	FALSE	53.781	9	9	285	9	834	93.8	5.53	769.42	9	cell organization and biogenesis;transport	plasma membrane;other membranes;ER/Golgi	other molecular function	Pf00168, Pf17047		LOC115220707	A0A6P7TAH2	0	0	1.252	1.297	1.036	0.999999	1	0.999999	3.82889e+07	4.79301e+07	4.96543e+07	22.05	21.16	17.3	High	High	High	High	High	High	High	High	High	High	High	High	High
High	Master Protein	G1CW56	ATP synthase beta subunit (Fragment) OS=Octopus bimaculoides OX=37653 PE=2 SV=1	0	FALSE	53.596	35	7	455	2	198	21.2	5.36	1160.26	7	other metabolic processes;transport		other molecular function	Pf00006, Pf02874				0	0	0.943	0.789	0.837	0.999999	1	0.992265	9.59072e+07	9.04538e+07	7.56707e+07	9.9	7.52	23.05	High	High	High	High	High	High	High	High	High	High	High	High	High
High	Master Protein	A0A0L8FJW5	Uncharacterized protein OS=Octopus bimaculoides OX=37653 GN=OCBIM_22016933mg PE=3 SV=1	0	FALSE	53.575	64	12	261	12	148	16.7	10.2	559.44	12	protein metabolism;other metabolic processes	translational apparatus	other molecular function	Pf00380	106882870		A0A0L8FJW5; obi:106882870	0	0	0.912	1.61	1.765	0.999999	0.678235	0.321194	5.70229e+07	5.20203e+07	9.18063e+07	13.14	27.42	9.1	High	High	High	High	High	High	High	High	High	High	High	High	High
High	Master Protein	A0A6P7T466	Elongin-C OS=Octopus vulgaris OX=6645 GN=LOC115219550 PE=3 SV=1	0	FALSE	53.509	61	6	164	6	120	13.6	4.97	557.12	6	protein metabolism;other metabolic processes			Pf03931		LOC115219550	A0A6P7T466	0	0	1.161	1.073	0.925	0.999999	1	0.999999	5.20905e+07	6.04699e+07	5.59116e+07	21.51	7.45	9.34	High	High	High	High	High	High	High	High	High	High	High	High	High
High	Master Protein	A0A7E6EY97	murinoglobulin-1 isoform X3 OS=Octopus vulgaris OX=6645 GN=LOC115212738 PE=3 SV=1	0	FALSE	53.332	8	13	165	2	1568	179.6	5.85	368.85	13	other biological processes	non-structural extracellular	enzyme regulator activity			LOC115212738	A0A7E6EY97	0	10	1.17	0.918	0.784	0.999999	1	0.929129	9.56995e+07	1.11946e+08	8.78176e+07	5.08	15.69	6.3	High	Peak Found	High	High	High	High	High	High	High	High	High	High	High
High	Master Protein	A0A6P7TCQ3	integrin-linked protein kinase isoform X1 OS=Octopus vulgaris OX=6645 GN=LOC115222698 PE=4 SV=1	0	FALSE	53.31	24	10	141	10	474	53.9	6.96	408.32	10	protein metabolism;other metabolic processes;signal transduction		kinase activity;other molecular function	Pf07714, Pf13637		LOC115222698	A0A6P7TCQ3	0	0	0.513	0.966	1.885	0.500137	1	0.3072	5.05287e+07	2.58989e+07	4.88127e+07	8.18	2.17	16.5	High	High	High	High	High	High	High	High	High	High	High	High	High
High	Master Protein	A0A6P7S7S9	very long-chain specific acyl-CoA dehydrogenase, mitochondrial OS=Octopus vulgaris OX=6645 GN=LOC115209819 PE=3 SV=1	0	FALSE	53.255	19	11	181	11	633	69.2	7.81	413.79	11			other molecular function	Pf00441, Pf02770, Pf02771		LOC115209819	A0A6P7S7S9	0	0	0.913	0.897	0.982	0.999999	1	0.999999	9.41172e+07	8.59419e+07	8.44229e+07	11.31	2.43	5.93	High	High	High	High	High	High	High	High	High	High	High	High	High
High	Master Protein	A0A6P7TVT3	syntaxin-7 isoform X2 OS=Octopus vulgaris OX=6645 GN=LOC115226555 PE=3 SV=1	0	FALSE	53.254	27	7	94	7	288	32.3	6.14	311.45	7	cell organization and biogenesis;transport	other membranes	other molecular function	Pf05739, Pf14523		LOC115226555	A0A6P7TVT3	0	0	0.815	0.55	0.674	0.999999	1	0.999999	1.5414e+07	1.25629e+07	8.47182e+06	66.49	26.46	19.56	High	High	High	High	High	High	High	High	High	High	High	High	High
High	Master Protein	A0A6P7S9R8	bone morphogenetic protein 1 isoform X8 OS=Octopus vulgaris OX=6645 GN=LOC115210389 PE=4 SV=1	0	FALSE	53.223	23	12	83	12	708	79.6	6.81	234.64	12				Pf00431		LOC115210389	A0A6P7S9R8	0	0	1.346	0.788	0.585	0.999999	1	0.686088	2.60509e+07	3.50566e+07	2.05164e+07	32.25	24.83	12.77	High	High	High	High	High	High	High	High	High	High	High	High	High
High	Master Protein	A0A6P7U503	endophilin-A3 isoform X2 OS=Octopus vulgaris OX=6645 GN=LOC115229905 PE=3 SV=1	0	FALSE	53.07	20	6	111	6	225	24.5	4.6	444.57	6		other membranes;other cell component		Pf03114, Pf14604		LOC115229905	A0A6P7U503	0	0	1.357	1.129	0.832	0.999999	1	0.999999	3.00754e+07	4.08059e+07	3.39502e+07	36.72	27.46	21.03	High	High	High	High	High	High	High	High	High	High	High	High	High
High	Master Protein	A0A0L8H562	Eukaryotic peptide chain release factor subunit 1 OS=Octopus bimaculoides OX=37653 GN=OCBIM_22023014mg PE=3 SV=1	0	FALSE	53.068	24	10	259	10	442	49.6	5.6	712.3	10	cell organization and biogenesis;protein metabolism;other metabolic processes	other cell component	nucleic acid binding activity	Pf03463, Pf03464, Pf03465	106872975		A0A0L8H562; obi:106872975	0	0	0.96	1.246	1.298	0.999999	1	0.763941	3.84903e+07	3.6953e+07	4.79718e+07	14.01	17.81	3	High	High	High	High	High	High	High	High	High	High	High	High	High
High	Master Protein	A0A0L8GTN7	PDZ domain-containing protein (Fragment) OS=Octopus bimaculoides OX=37653 GN=OCBIM_22028018mg PE=4 SV=1	0	FALSE	53.033	14	5	146	1	456	49.6	6.99	471.9	5				Pf00595			A0A0L8GTN7	0	0	0.895	1.307	1.461	0.999999	1	0.999999	446619	399686	583797	22.41	39.16	33.12	High	High	High	High	Not Found	High	High	Peak Found	High	High	Peak Found	High	High
High	Master Protein	A0A6P7ST49	syntenin-1 OS=Octopus vulgaris OX=6645 GN=LOC115216315 PE=4 SV=1	0	FALSE	53.032	27	5	114	5	285	31.1	7.64	588.24	5				Pf00595		LOC115216315	A0A6P7ST49	0	0	1.251	1.211	0.968	0.999999	1	0.999999	2.69477e+08	3.37045e+08	3.26236e+08	24.55	12.81	12.11	High	High	High	High	High	High	High	High	High	High	High	High	High
High	Master Protein	A0A0L8GAI6	Uncharacterized protein OS=Octopus bimaculoides OX=37653 GN=OCBIM_22037703mg PE=4 SV=1	0	FALSE	52.987	20	12	128	2	676	74.7	6.25	342.49	12			other molecular function	Pf00289, Pf00364, Pf02785, Pf02786	106878349		A0A0L8GAI6; obi:106878349	0	8	1.069	0.933	0.872	0.999999	1	0.916623	1.70669e+07	1.82463e+07	1.59197e+07	18.47	4.64	24.2	High	High	Peak Found	High	High	High	High	High	High	Not Found	High	High	Peak Found
High	Master Protein	A0A6P7SPL2	glycogenin-1 isoform X2 OS=Octopus vulgaris OX=6645 GN=LOC115215187 PE=4 SV=1	0	FALSE	52.941	18	6	260	6	333	38.1	5.71	633.94	6			other molecular function	Pf01501		LOC115215187	A0A6P7SPL2	0	0	0.984	1.161	1.18	0.999999	1	0.607101	1.73026e+08	1.70284e+08	2.00901e+08	8.08	7.02	7.35	High	High	High	High	High	High	High	High	High	High	High	High	High
High	Master Protein	A0A6P7S8T9	basic leucine zipper and W2 domain-containing protein 1 OS=Octopus vulgaris OX=6645 GN=LOC115210190 PE=3 SV=1	0	FALSE	52.938	31	13	186	13	416	48.3	7.94	415.93	13				Pf02020		LOC115210190	A0A6P7S8T9	0	0	0.831	1.079	1.299	0.999999	1	0.369642	1.20393e+08	1.00011e+08	1.29891e+08	10.16	7.93	6.8	High	High	High	High	High	High	High	High	High	High	High	High	High
High	Master Protein	A0A0L8G6U5	Mitogen-activated protein kinase OS=Octopus bimaculoides OX=37653 GN=OCBIM_22039662mg PE=3 SV=1	0	FALSE	52.905	33	11	128	10	418	47.6	6.64	290.47	11	protein metabolism;other metabolic processes;signal transduction		kinase activity;other molecular function	Pf00069			A0A0L8G6U5	0	1	0.939	1.041	1.109	0.999999	1	0.999999	3.81277e+07	3.58048e+07	3.97008e+07	18.81	8.72	9.14	High	High	High	High	High	High	High	High	High	High	High	High	High
High	Master Protein	A0A0L8I4G9	C2H2-type domain-containing protein OS=Octopus bimaculoides OX=37653 GN=OCBIM_22036078mg PE=4 SV=1	0	FALSE	52.741	50	7	100	7	195	21.8	7.11	341.57	7			nucleic acid binding activity;other molecular function	Pf12874			A0A0L8I4G9	0	0	1.034	0.736	0.711	0.999999	0.535987	0.388593	5.71072e+07	5.90766e+07	4.20029e+07	5.29	13.29	6.82	High	High	High	High	High	High	High	High	High	High	High	High	High
High	Master Protein	A0A0L8G4U3	Uncharacterized protein (Fragment) OS=Octopus bimaculoides OX=37653 GN=OCBIM_22000378mg PE=4 SV=1	0	FALSE	52.668	20	7	96	3	420	47	8.05	270.12	7	cell adhesion;cell organization and biogenesis;developmental processes	plasma membrane;other membranes		Pf07679			A0A0L8G4U3	0	0	1.024	0.931	0.909	0.999999	1	0.999999	1.32133e+08	1.35351e+08	1.23076e+08	37.97	11.13	4.9	High	Peak Found	Peak Found	High	High	High	High	High	High	High	High	High	High
High	Master Protein	A0A7E6FJ56	synaptobrevin isoform X7 OS=Octopus vulgaris OX=6645 GN=LOC115222629 PE=4 SV=1	0	FALSE	52.655	52	6	131	1	125	13.7	8.13	528.75	6	transport	other membranes				LOC115222629	A0A7E6FJ56	0	5	1.253	0.713	0.569	0.999999	1	0.999999	4.80649e+07	6.02349e+07	3.42653e+07	48.37	34.97	44.14	Not Found	Not Found	Not Found	Not Found	Not Found	Not Found	Not Found	Not Found	Not Found	Not Found	Not Found	Not Found	Not Found
High	Master Protein	A0A6P7S644	Proteasome subunit beta OS=Octopus vulgaris OX=6645 GN=LOC115209401 PE=3 SV=1	0	FALSE	52.422	34	7	211	7	234	25.5	5.1	604.29	7	protein metabolism;other metabolic processes	nucleus;other cell component	other molecular function	Pf00227		LOC115209401	A0A6P7S644	0	0	1.119	1.26	1.126	0.999999	1	0.999999	4.61619e+07	5.16613e+07	5.81822e+07	20.5	14.7	8.77	High	High	High	High	High	High	High	High	High	High	High	High	High
High	Master Protein	A0A6P7SUU2	FH1/FH2 domain-containing protein 3 isoform X1 OS=Octopus vulgaris OX=6645 GN=LOC115216655 PE=4 SV=1	0	FALSE	52.387	7	14	116	6	1798	203.9	9.13	218.71	14				Pf02181, Pf18382		LOC115216655	A0A6P7SUU2	0	6	0.766	0.732	0.956	0.999999	1	0.999999	4.42774e+07	3.391e+07	3.24132e+07	19.35	14.98	2.41	High	High	High	High	High	High	Peak Found	High	Peak Found	High	High	High	High
High	Master Protein	A0A6P7S8W7	vesicle-associated membrane protein/synaptobrevin-binding protein OS=Octopus vulgaris OX=6645 GN=LOC115210213 PE=4 SV=2	0	FALSE	52.282	20	5	228	5	174	19.8	8.13	717.99	5		other membranes;ER/Golgi		Pf00635		LOC115210213	A0A6P7S8W7	0	0	1.026	0.985	0.96	0.999999	1	0.999999	6.35094e+08	6.51444e+08	6.25385e+08	11.59	5.96	9.3	High	High	High	High	High	High	High	High	High	High	High	High	High
High	Master Protein	A0A6P7SYF3	retinal dehydrogenase 1 OS=Octopus vulgaris OX=6645 GN=LOC115217862 PE=3 SV=1	0	FALSE	52.246	11	5	193	1	496	53.6	6.16	594.43	5			other molecular function	Pf00171		LOC115217862	A0A6P7SYF3	0	0	1.325	1.236	0.932	0.999999	1	0.999999	8.5159e+07	1.12853e+08	1.05215e+08	22.95	18.87	8.19	High	High	High	High	High	High	High	High	High	High	High	High	High
High	Master Protein	A0A6P7SQY9	Diacylglycerol kinase OS=Octopus vulgaris OX=6645 GN=LOC115215592 PE=3 SV=1	0	FALSE	52.16	12	10	72	10	967	109.1	7.09	150.52	10	signal transduction		kinase activity;other molecular function	Pf00130, Pf00609, Pf00781, Pf00788		LOC115215592	A0A6P7SQY9	0	0	1.341	0.93	0.693	0.999999	1	0.999999	4.69964e+06	6.30279e+06	4.37061e+06	64.13	41.17	12.48	High	High	High	High	High	High	High	High	High	High	High	High	High
High	Master Protein	A0A7E6FJE5	Protein kinase C OS=Octopus vulgaris OX=6645 GN=LOC115222833 PE=4 SV=1	0	FALSE	52.126	15	12	95	11	1030	116.5	6.33	211.18	12	protein metabolism;other metabolic processes;signal transduction	nucleus	kinase activity;other molecular function			LOC115222833	A0A7E6FJE5	0	1	0.894	0.841	0.941	0.999999	1	0.999999	1.60618e+08	1.43549e+08	1.35038e+08	10.2	9.34	11.99	High	High	High	High	High	High	High	High	High	High	High	High	High
High	Master Protein	A0A6P7S4M9	uncharacterized protein LOC115209134 OS=Octopus vulgaris OX=6645 GN=LOC115209134 PE=4 SV=1	0	FALSE	52.094	10	4	37	4	441	48.6	5.3	146.63	4				Pf03370		LOC115209134	A0A6P7S4M9	0	0	0.345	0.289	0.837	0.857018	0.535987	0.999999	4.50911e+06	1.55786e+06	1.30422e+06	28.09	12.78	41.03	High	High	High	High	Peak Found	Peak Found	High	High	High	High	High	High	High
High	Master Protein	A0A0L8ICB7	AMP deaminase (Fragment) OS=Octopus bimaculoides OX=37653 GN=OCBIM_22020706mg PE=3 SV=1	0	FALSE	52.051	19	10	136	1	645	74.6	6.49	428.55	10	other metabolic processes		other molecular function	Pf19326			A0A0L8ICB7	0	0	1.007	1.094	1.086	0.999999	1	0.999999	2.31951e+06	2.3367e+06	2.53774e+06	71.35	42.5	54.88	Not Found	High	High	High	High	Peak Found	High	High	High	High	High	High	Not Found
High	Master Protein	A0A6P7TIV9	mucin-17 OS=Octopus vulgaris OX=6645 GN=LOC115223299 PE=4 SV=1	0	FALSE	51.998	5	8	110	1	2094	221.7	9.44	305.36	8				Pf03372		LOC115223299	A0A6P7TIV9	0	0	0.01	0.546	100				613258		334545				Not Found	Not Found	Not Found	High	Not Found	High	Not Found	Not Found	High	Not Found	High	Not Found	Not Found
High	Master Protein	A0A6P7SHJ6	Pre-mRNA-processing factor 19 OS=Octopus vulgaris OX=6645 GN=LOC115213078 PE=3 SV=1	0	FALSE	51.965	25	8	82	8	511	55.7	6.54	267.05	8	protein metabolism;DNA metabolism;RNA metabolism OR transcription;other metabolic processes;stress response	nucleus;other cell component	other molecular function	Pf00400, Pf04564, Pf08606		LOC115213078	A0A6P7SHJ6	0	0	1.076	0.88	0.818	0.999999	1	0.999999	1.0039e+07	1.07994e+07	8.83307e+06	56.97	17.86	44.91	High	High	High	High	High	High	High	High	High	High	High	High	High
High	Master Protein	A0A0L8GUY1	Eukaryotic translation initiation factor 3 subunit F OS=Octopus bimaculoides OX=37653 GN=OCBIM_22027417mg PE=3 SV=1	0	FALSE	51.801	30	7	110	7	278	31	5.16	326.72	7	cell organization and biogenesis;protein metabolism;other metabolic processes	translational apparatus;other cell component	nucleic acid binding activity;other molecular function	Pf01398, Pf13012			A0A0L8GUY1	0	0	0.822	0.71	0.864	0.999999	0.968439	0.995223	6.48833e+07	5.33339e+07	4.60897e+07	18.27	15.67	7.89	High	High	High	High	High	High	High	High	High	High	High	High	High
High	Master Protein	A0A0L8H8L5	Uncharacterized protein OS=Octopus bimaculoides OX=37653 GN=OCBIM_22020023mg PE=3 SV=1	0	FALSE	51.744	48	11	219	11	157	17.6	10.21	478.02	11	protein metabolism;other metabolic processes	translational apparatus	other molecular function	Pf01090	106872150		A0A0L8H8L5; obi:106872150	0	0	0.868	1.27	1.463	0.999999	0.975512	0.49492	6.44043e+07	5.5894e+07	8.17795e+07	24.01	20.25	9.79	High	High	High	High	High	High	High	High	High	High	High	High	High
High	Master Protein	A0A6P7SXZ3	WD repeat-containing protein 26 isoform X2 OS=Octopus vulgaris OX=6645 GN=LOC115217187 PE=4 SV=1	0	FALSE	51.741	21	8	67	8	570	64.7	5.55	159.49	8				Pf00400, Pf17814		LOC115217187	A0A6P7SXZ3	0	0	0.806	0.832	1.032	0.999999	1	0.999999	5.04811e+06	4.06919e+06	4.19978e+06	12.27	35.32	8.75	High	High	High	High	High	High	High	High	High	High	High	High	High
High	Master Protein	A0A6P7SFF5	pyruvate dehydrogenase [acetyl-transferring]-phosphatase 1, mitochondrial-like OS=Octopus vulgaris OX=6645 GN=LOC115212035 PE=3 SV=1	0	FALSE	51.601	25	10	123	10	523	59.3	8.05	264.55	10	protein metabolism;other metabolic processes		other molecular function	Pf00481		LOC115212035	A0A6P7SFF5	0	0	1.893	1.098	0.58	0.999999	1	0.909541	4.09838e+07	7.75849e+07	4.49828e+07	35.13	33.55	29.26	High	High	High	High	High	High	High	High	High	High	High	High	High
High	Master Protein	A0A7E6FK23	band 7 protein AGAP004871-like OS=Octopus vulgaris OX=6645 GN=LOC115223275 PE=3 SV=1	0	FALSE	51.574	33	9	217	6	309	34.1	5.92	421.93	9		plasma membrane;other membranes				LOC115223275	A0A7E6FK23	0	0	1.511	0.897	0.594	0.999999	1	0.999999	8.1155e+06	1.2261e+07	7.28289e+06	40.71	33.28	36.41	High	High	High	High	High	High	High	High	High	High	High	High	High
High	Master Protein	A0A7E6FHJ3	uncharacterized protein LOC115222051 isoform X1 OS=Octopus vulgaris OX=6645 GN=LOC115222051 PE=4 SV=1	0	FALSE	51.526	4	9	156	4	2680	303.5	7.3	425.15	9			other molecular function			LOC115222051	A0A7E6FHJ3	0	5	0.978	1.284	1.312	0.999999	1	0.999999	5.63079e+07	5.50972e+07	7.23131e+07	36.17	25.55	10.9	High	High	High	High	High	High	High	High	High	High	High	High	High
High	Master Protein	A0A6P7SWF4	calmodulin isoform X1 OS=Octopus vulgaris OX=6645 GN=LOC115217131 PE=4 SV=1	0	FALSE	51.283	43	6	152	6	149	16.8	4.79	454.75	6			other molecular function	Pf13499		LOC115217131	A0A6P7SWF4	0	0	1.2	0.855	0.712	0.999999	1	0.984668	1.85458e+07	2.2263e+07	1.58574e+07	38.62	17.93	11.37	High	High	High	High	High	High	High	High	High	High	High	High	High
High	Master Protein	A0A0L8FPA5	Eukaryotic translation initiation factor 3 subunit M OS=Octopus bimaculoides OX=37653 GN=OCBIM_22013192mg PE=3 SV=1	0	FALSE	51.282	22	9	173	9	378	43.6	6.21	549.51	9	cell organization and biogenesis;protein metabolism;other metabolic processes	translational apparatus;other cell component	nucleic acid binding activity	Pf01399	106882221		A0A0L8FPA5; obi:106882221	0	0	1.057	1.159	1.097	0.999999	1	0.999999	2.63662e+07	2.78725e+07	3.05627e+07	20.87	21.58	18.62	High	High	High	High	High	High	High	High	High	High	High	High	High
High	Master Protein	A0A6P7SVS2	UV excision repair protein RAD23 OS=Octopus vulgaris OX=6645 GN=LOC115216665 PE=3 SV=1	0	FALSE	51.255	16	8	157	8	458	47.5	4.54	447.43	8	protein metabolism;DNA metabolism;other metabolic processes;stress response	cytosol;nucleus	nucleic acid binding activity;other molecular function	Pf00240, Pf00627, Pf09280		LOC115216665	A0A6P7SVS2	0	0	0.887	0.942	1.063	0.999999	1	0.999999	8.44065e+07	7.48584e+07	7.95468e+07	3.89	9.14	13.32	High	High	High	High	High	High	High	High	High	High	High	High	High
High	Master Protein	A0A6P7SYG1	gigasin-6 OS=Octopus vulgaris OX=6645 GN=LOC115217871 PE=4 SV=1	0	FALSE	51.125	14	8	184	8	516	59.2	9.7	517.66	8				Pf00144		LOC115217871	A0A6P7SYG1	0	0	0.952	2.41	2.531	0.999999	0.915542	0.62108	6.45427e+07	6.14621e+07	1.55559e+08	47.71	51.49	8.71	High	High	High	High	High	High	High	High	High	High	High	High	High
High	Master Protein	A0A0L8GDF7	Guanylate cyclase domain-containing protein (Fragment) OS=Octopus bimaculoides OX=37653 GN=OCBIM_22035538mg PE=3 SV=1	0	FALSE	51.122	18	7	74	7	503	56.2	6.25	246.24	7	other metabolic processes;signal transduction	other membranes	other molecular function	Pf00211			A0A0L8GDF7	0	0	1.728	1.163	0.673	0.999999	1	0.999999	7.57784e+06	1.30913e+07	8.81566e+06	47.04	28.79	35.5	High	High	High	High	High	High	High	High	High	High	High	High	High
High	Master Protein	A0A0P0UX03	Hemocyanin subunit 1 (Fragment) OS=Todarodes pacificus OX=6637 GN=Tphcy PE=1 SV=1	0	FALSE	51.102	3	9	195	2	3314	379.1	5.97	470.32	9	transport		other molecular function	Pf00264, Pf14830		Tphcy	A0A0P0UX03	0	0	0.761	1.109	1.458	0.999999	1	0.999999	6.12704e+08	4.66329e+08	6.79677e+08	82.6	21.95	33.57	High	High	High	High	High	High	High	High	High	High	High	High	High
High	Master Protein	A0A0L8HKK8	Peptidase A1 domain-containing protein OS=Octopus bimaculoides OX=37653 GN=OCBIM_22012716mg PE=3 SV=1	0	FALSE	50.998	14	5	119	5	388	41.7	8.35	436.05	5	protein metabolism		other molecular function	Pf00026	106870172		A0A0L8HKK8	0	0	1.291	1.181	0.914	0.999999	1	0.999999	5.72325e+07	7.39006e+07	6.75745e+07	52.36	13.6	11.7	High	High	High	High	High	High	High	High	High	High	High	High	High
High	Master Protein	A0A0L8HEV7	Uncharacterized protein OS=Octopus bimaculoides OX=37653 GN=OCBIM_22016123mg PE=3 SV=1	0	FALSE	50.998	45	9	109	9	136	16.1	10.81	294.89	9	protein metabolism;other metabolic processes	translational apparatus	other molecular function	Pf01777	106871084		A0A0L8HEV7; obi:106871084	0	0	0.843	1.472	1.745	0.999999	0.915542	0.412418	5.20365e+07	4.38909e+07	7.65808e+07	26.08	26.94	5.84	High	High	High	High	High	High	High	High	High	High	High	High	High
High	Master Protein	A0A6P7SL99	Phosphorylase b kinase regulatory subunit OS=Octopus vulgaris OX=6645 GN=LOC115213880 PE=3 SV=1	0	FALSE	50.946	9	10	123	10	1206	136.9	6.7	253.31	10	other metabolic processes	plasma membrane;other membranes	other molecular function	Pf00723, Pf19292		LOC115213880	A0A6P7SL99	0	0	0.571	1.32	2.313	0.999999	1	0.382437	1.33293e+07	7.60758e+06	1.75982e+07	32.21	25.91	8.36	High	High	High	High	High	High	High	High	High	High	High	High	High
High	Master Protein	A0A0L8G7T8	IDP OS=Octopus bimaculoides OX=37653 GN=OCBIM_22039213mg PE=3 SV=1	0	FALSE	50.747	29	12	131	2	344	39	8.03	259.33	12	other metabolic processes		other molecular function	Pf00180	106878809		A0A0L8G7T8; obi:106878809	0	0	0.927	0.607	0.654	0.999999	1	0.999999	3.39493e+06	3.14805e+06	2.05933e+06	55.32	17.2	59.83	High	High	High	High	High	High	High	High	Peak Found	Peak Found	Peak Found	High	High
High	Master Protein	A0A7E6F4N8	synapse-associated protein 1 OS=Octopus vulgaris OX=6645 GN=LOC115215440 PE=4 SV=1	0	FALSE	50.707	40	12	190	3	270	31	4.59	428.14	12						LOC115215440	A0A7E6F4N8	0	7	1.269	0.655	0.517	0.999999	1	0.963786	1.15481e+08	1.46524e+08	7.56904e+07	50.68	38.78	14.67	High	High	High	High	High	High	High	High	High	High	High	High	High
High	Master Protein	A0A7E6F9J2	cubilin isoform X1 OS=Octopus vulgaris OX=6645 GN=LOC115218654 PE=4 SV=1	0	FALSE	50.697	13	14	110	14	1094	123.5	7.49	204.68	14		other membranes				LOC115218654	A0A7E6F9J2	0	0	0.666	2.109	3.168	0.999999	0.893258	0.321194	6.71368e+06	4.46919e+06	1.416e+07	36.63	34.76	33.94	High	High	High	High	High	High	High	High	High	High	High	High	High
High	Master Protein	A0A0L8I033	Tubulin_C domain-containing protein (Fragment) OS=Octopus bimaculoides OX=37653 GN=OCBIM_22000734mg PE=3 SV=1	0	FALSE	50.566	35	7	618	2	144	16.3	9.66	1386.01	7	cell organization and biogenesis;other biological processes	cytoskeleton	cytoskeletal activity;other molecular function	Pf03953			A0A0L8I033	0	0	1.094	1.235	1.129	0.999999	1	0.999999	4.86022e+06	5.3179e+06	6.00214e+06	28.59	13.56	27.08	High	High	High	High	High	High	High	High	High	High	High	High	High
High	Master Protein	A0A6P7S9C8	Beta-N-acetylhexosaminidase OS=Octopus vulgaris OX=6645 GN=LOC115210295 PE=3 SV=1	0	FALSE	50.515	16	10	94	10	804	92.8	7.01	250.33	10	other metabolic processes	other membranes	other molecular function	Pf00728, Pf14845		LOC115210295	A0A6P7S9C8	0	0	0.823	1.121	1.363	0.999999	1	0.999999	1.10535e+07	9.09211e+06	1.23884e+07	65.73	32.71	5.84	High	High	High	High	High	High	High	High	High	High	High	High	High
High	Master Protein	A0A6P7SIU5	heterogeneous nuclear ribonucleoprotein A3 homolog 2 OS=Octopus vulgaris OX=6645 GN=LOC115213492 PE=4 SV=1	0	FALSE	50.506	24	9	112	9	291	31.5	9.01	254.89	9			nucleic acid binding activity	Pf00076		LOC115213492	A0A6P7SIU5	0	0	1.137	1.451	1.276	0.999999	0.931922	0.798484	2.03046e+07	2.30908e+07	2.94667e+07	13.27	26.79	5.59	High	High	High	High	High	High	High	High	High	High	High	High	High
High	Master Protein	A0A6P7SA85	40S ribosomal protein S12 OS=Octopus vulgaris OX=6645 GN=LOC115210704 PE=3 SV=1	0	FALSE	50.501	46	7	228	7	136	15	6.76	807.57	7	protein metabolism;other metabolic processes	translational apparatus	other molecular function	Pf01248		LOC115210704	A0A6P7SA85	0	0	0.848	1.266	1.493	0.999999	1	0.571604	1.17893e+08	9.99728e+07	1.49213e+08	21.44	29.28	3.17	High	High	High	High	High	High	High	High	High	High	High	High	High
High	Master Protein	A0A0L8HDM0	Acetyl-coenzyme A synthetase OS=Octopus bimaculoides OX=37653 GN=OCBIM_22017857mg PE=3 SV=1	0	FALSE	50.468	10	7	104	3	685	77.1	6.87	288.71	7	other metabolic processes		other molecular function	Pf00501, Pf13193, Pf16177	106871585		A0A0L8HDM0; obi:106871585	0	4	4.983	1.608	0.323	0.999999	1	0.999999	1.63946e+07	8.16969e+07	2.63704e+07	29.31	68.23	28.54	High	High	High	High	High	High	High	High	High	High	High	High	High
High	Master Protein	A0A6P7T1X2	Eukaryotic translation initiation factor 3 subunit A OS=Octopus vulgaris OX=6645 GN=LOC115218891 PE=3 SV=1	0	FALSE	50.444	10	13	100	1	1273	150.6	8.81	188.11	13	cell organization and biogenesis;protein metabolism;other metabolic processes	translational apparatus;other cell component	nucleic acid binding activity	Pf01399		LOC115218891	A0A6P7T1X2	0	0	1.054	0.873	0.829	0.999999	1	0.999999	5.31369e+06	5.59865e+06	4.63885e+06	25.63	17.81	21.04	Peak Found	High	Peak Found	Peak Found	Peak Found	Peak Found	Peak Found	High	Peak Found	Peak Found	Peak Found	Peak Found	Peak Found
High	Master Protein	A0A6P7SQ67	uncharacterized protein LOC115215397 OS=Octopus vulgaris OX=6645 GN=LOC115215397 PE=3 SV=1	0	FALSE	50.363	30	8	184	3	445	50.5	10.74	544.48	8		other cell component	nucleic acid binding activity;other molecular function	Pf00125		LOC115215397	A0A6P7SQ67	0	5	0.975	0.592	0.607	0.999999	1	0.999999	5.50866e+08	5.37081e+08	3.26221e+08	37.46	34.14	29.89	High	High	High	High	High	High	High	High	High	High	High	High	High
High	Master Protein	A0A0L8GXY4	3-oxoacyl-[acyl-carrier-protein] reductase OS=Octopus bimaculoides OX=37653 GN=OCBIM_22026479mg PE=4 SV=1	0	FALSE	50.337	6	13	74	13	2533	280.4	6.57	126.69	13	other metabolic processes		other molecular function	Pf00109, Pf00550, Pf00698, Pf00975, Pf02801, Pf08659, Pf13602, Pf14765, Pf16197	106874238		A0A0L8GXY4; obi:106874238	0	0	0.67	1.628	2.431	0.999999	1	0.321194	2.2438e+07	1.50237e+07	3.65248e+07	19.93	24.39	24.18	High	High	High	High	High	High	Peak Found	High	High	High	High	High	High
High	Master Protein	Q9NC38	Actin (Fragment) OS=Sepioteuthis australis OX=61682 PE=3 SV=1	0	FALSE	50.293	29	5	1178	1	207	22.7	5.29	3471.87	5				Pf00022				0	0													Not Found	Not Found	High	High	Not Found	Not Found	Not Found	Not Found	Not Found	Not Found	Not Found	Not Found	Not Found
High	Master Protein	A0A0L8G5C0	BTB domain-containing protein OS=Octopus bimaculoides OX=37653 GN=OCBIM_22000108mg PE=4 SV=1	0	FALSE	50.084	27	8	170	8	252	28.7	8.05	384.2	8	cell organization and biogenesis			Pf02214	106879128		A0A0L8G5C0; obi:106879128	0	0	2.092	1.103	0.527	0.999999	1	0.999999	3.62505e+07	7.58351e+07	3.99666e+07	36.32	58.21	14.75	High	High	High	High	High	High	High	High	High	High	High	High	High
High	Master Protein	A0A7E6FL96	Ribose-phosphate diphosphokinase OS=Octopus vulgaris OX=6645 GN=LOC115222635 PE=3 SV=1	0	FALSE	50.074	27	6	119	6	339	36.8	7.8	408	6	other metabolic processes		kinase activity;other molecular function			LOC115222635	A0A7E6FL96	0	0	1.365	0.916	0.671	0.999999	1	0.649971	2.56956e+07	3.50771e+07	2.35484e+07	20.25	5.58	13.39	High	High	High	High	High	High	High	High	High	High	High	High	High
High	Master Protein	A0A0L8GWU9	Uncharacterized protein OS=Octopus bimaculoides OX=37653 GN=OCBIM_22026723mg PE=4 SV=1	0	FALSE	50.067	24	9	120	1	512	55.5	6.48	370.55	9				Pf00595, Pf13358			A0A0L8GWU9	0	0	1.325	0.01	0.01				959725	1.27196e+06			29.87		High	Peak Found	High	Not Found	Not Found	High	Not Found	Peak Found	Not Found	High	Peak Found	Not Found	Not Found
High	Master Protein	A0A6P7SU01	GMP reductase OS=Octopus vulgaris OX=6645 GN=LOC115216454 PE=3 SV=2	0	FALSE	49.986	25	7	212	1	331	35.7	7.03	613.34	7	other metabolic processes	other cell component	other molecular function	Pf00478		LOC115216454	A0A6P7SU01	0	0	1.392	1.285	0.923	0.999999			1.66668e+06	2.31919e+06	2.14131e+06	21.54	23.36		High	Not Found	High	High	Not Found	High	Peak Found	High	Peak Found	High	High	High	High
High	Master Protein	A0A0L8GXI0	Uncharacterized protein (Fragment) OS=Octopus bimaculoides OX=37653 GN=OCBIM_22026206mg PE=4 SV=1	0	FALSE	49.965	20	3	436	2	127	13.5	9.03	1430.66	3				Pf00630			A0A0L8GXI0	0	0	0.878	0.964	1.099	0.999999	1	0.999999	7.73967e+08	6.79183e+08	7.4616e+08	12.19	14.27	5.1	High	High	High	High	High	High	High	High	High	High	High	High	High
High	Master Protein	G1CW54	ATP synthase beta subunit (Fragment) OS=Nautilus pompilius OX=34573 PE=2 SV=1	0	FALSE	49.958	30	5	425	1	198	21.3	5.55	1168.6	5	other metabolic processes;transport		other molecular function	Pf00006, Pf02874				0	0	0.887	0.812	0.916	0.999999	1	0.999999	5.07316e+08	4.49916e+08	4.12127e+08	13.23	4.47	22.52	High	High	High	High	High	High	High	High	High	High	High	High	High
High	Master Protein	A0A6P7T5X5	ras-related protein Rab-8A OS=Octopus vulgaris OX=6645 GN=LOC115219641 PE=4 SV=1	0	FALSE	49.917	35	8	291	6	208	24.1	9.29	744.33	8			other molecular function	Pf00071		LOC115219641	A0A6P7T5X5	0	1	1.101	1.042	0.947	0.999999	1	0.999999	1.01784e+08	1.12018e+08	1.06077e+08	25.4	19.87	9.92	High	High	High	High	High	High	High	High	High	High	High	High	High
High	Master Protein	A0A0L8IBJ9	Prohibitin OS=Octopus bimaculoides OX=37653 GN=OCBIM_22022740mg PE=3 SV=1	0	FALSE	49.893	21	5	167	1	273	30.1	5.54	547.17	5		other membranes;mitochondrion		Pf01145	106875850		A0A0L8IBJ9; obi:106875850	0	0	1.189	1.248	1.05	0.999999	1	0.999999	1.02129e+07	1.21401e+07	1.27504e+07	14.54	32.81	22.52	High	High	High	High	High	High	High	High	High	High	High	High	High
High	Master Protein	A0A6P7ST14	putative RNA-binding protein Luc7-like 1 isoform X1 OS=Octopus vulgaris OX=6645 GN=LOC115216333 PE=3 SV=1	0	FALSE	49.798	38	11	75	11	322	37.7	9.74	173.32	11	cell organization and biogenesis;RNA metabolism OR transcription;other metabolic processes	nucleus	nucleic acid binding activity	Pf03194		LOC115216333	A0A6P7ST14	0	0	0.894	0.722	0.808	0.999999	1	0.999999	6.39549e+06	5.71614e+06	4.61752e+06	14.1	34.47	24.61	High	High	High	High	High	High	High	High	High	High	High	High	High
High	Master Protein	A0A6P7SXP1	1-phosphatidylinositol 4,5-bisphosphate phosphodiesterase OS=Octopus vulgaris OX=6645 GN=LOC115217128 PE=4 SV=1	0	FALSE	49.798	11	13	173	2	1216	139.1	6.57	301.1	13	other metabolic processes;signal transduction		other molecular function	Pf00387, Pf00388, Pf06631, Pf09279, Pf17787		LOC115217128	A0A6P7SXP1	0	11	1.796	1.016	0.566	0.999999	1	0.999999	1.8477e+07	3.31861e+07	1.87745e+07	35.66	26.43	21.72	Peak Found	High	High	High	Not Found	Peak Found	High	High	High	High	High	High	Peak Found
High	Master Protein	A0A7E6F5C5	uncharacterized protein LOC115218689 isoform X3 OS=Octopus vulgaris OX=6645 GN=LOC115218689 PE=4 SV=1	0	FALSE	49.684	13	7	88	7	615	67	9.1	272.39	7						LOC115218689	A0A7E6F5C5	0	0	3.35	1.866	0.557	0.999999	1	0.999999	1.96358e+07	6.57827e+07	3.66335e+07	99.57	29.33	43.52	High	High	High	High	High	High	High	High	High	High	High	High	High
High	Master Protein	A0A6P7SZG0	cAMP-regulated phosphoprotein 19 OS=Octopus vulgaris OX=6645 GN=LOC115217970 PE=3 SV=1	0	FALSE	49.683	50	8	142	3	162	17.3	9.13	345.04	8	cell cycle OR cell proliferation;other biological processes	other cell component	enzyme regulator activity	Pf04667		LOC115217970	A0A6P7SZG0	0	4	1.07	0.935	0.873	0.999999	1	0.999999	3.23023e+07	3.45699e+07	3.01934e+07	24.72	10.83	1.88	High	High	High	High	High	High	High	High	High	High	High	High	High
High	Master Protein	A0A6P7S525	transportin-1 OS=Octopus vulgaris OX=6645 GN=LOC115209210 PE=4 SV=1	0	FALSE	49.602	12	9	113	9	887	100.5	5.14	310.31	9	transport	nucleus;other cell component	other molecular function	Pf02985, Pf03810, Pf13513		LOC115209210	A0A6P7S525	0	0	1.081	1.514	1.401	0.999999	1	0.999999	9.04159e+06	9.77578e+06	1.36914e+07	103.85	35.95	24.83	High	High	High	High	High	High	High	High	High	High	High	High	High
High	Master Protein	A0A0L8FL86	Uncharacterized protein (Fragment) OS=Octopus bimaculoides OX=37653 GN=OCBIM_22015556mg PE=4 SV=1	0	FALSE	49.576	7	4	112	2	684	75.6	5.58	406.87	4							A0A0L8FL86	0	0	1.05	0.895	0.852	0.999999	1	0.999999	1.42515e+07	1.49688e+07	1.27557e+07	14.67	7.66	8.47	High	High	High	High	High	High	High	High	High	High	High	High	High
High	Master Protein	A0A0L8HK09	Uncharacterized protein OS=Octopus bimaculoides OX=37653 GN=OCBIM_22012841mg PE=3 SV=1	0	FALSE	49.383	14	10	113	1	689	77.4	5.45	302.27	10			other molecular function	Pf09728			A0A0L8HK09	0	0													Not Found	Not Found	Not Found	Not Found	Not Found	Not Found	Not Found	Not Found	Not Found	Not Found	Not Found	Not Found	High
High	Master Protein	A0A7E6FHK6	dedicator of cytokinesis protein 9 isoform X4 OS=Octopus vulgaris OX=6645 GN=LOC115222348 PE=3 SV=1	0	FALSE	49.258	7	14	56	14	2158	247.6	8.12	113.86	14	signal transduction		enzyme regulator activity			LOC115222348	A0A7E6FHK6	0	0	0.304	0.561	1.847	0.999999	1	0.999999	1.72258e+07	5.23175e+06	9.66522e+06	75.38	119.62	65.85	Peak Found	High	High	High	High	High	High	High	High	High	High	High	High
High	Master Protein	A0A6P7SKE9	Eukaryotic translation initiation factor 3 subunit L OS=Octopus vulgaris OX=6645 GN=LOC115213928 PE=3 SV=1	0	FALSE	49.226	22	11	120	11	548	65	6.28	329.51	11	cell organization and biogenesis;protein metabolism;other metabolic processes	translational apparatus;other cell component	nucleic acid binding activity	Pf10255		LOC115213928	A0A6P7SKE9	0	0	1.116	1.895	1.698	0.999999	0.535987	0.321194	1.26536e+07	1.41248e+07	2.39839e+07	25.87	9.86	10.27	High	High	High	High	High	High	High	High	High	High	High	High	High
High	Master Protein	A0A0L8HVI9	Uncharacterized protein OS=Octopus bimaculoides OX=37653 GN=OCBIM_22004841mg PE=4 SV=1	0	FALSE	49.212	35	7	166	7	226	25.5	6.52	474.42	7					106868331		A0A0L8HVI9; obi:106868331	0	0	1.277	1.334	1.045	0.999999	1	0.999999	1.14798e+08	1.46634e+08	1.5319e+08	51.27	29.25	17.91	High	High	High	High	High	High	High	High	High	High	High	High	High
High	Master Protein	A0A6P7TBT9	amyloid-beta precursor-like protein isoform X2 OS=Octopus vulgaris OX=6645 GN=LOC115221492 PE=3 SV=1	0	FALSE	49.189	18	10	81	2	648	75.2	6.51	188.86	10		other membranes	other molecular function	Pf02177, Pf10515, Pf12924, Pf12925		LOC115221492	A0A6P7TBT9	0	6	1.36	1.379	1.014	0.999999	1	0.999999	8.35907e+06	1.13697e+07	1.15306e+07	27.74	15.49	26.67	Not Found	High	High	High	Peak Found	High	High	High	High	High	Not Found	High	High
High	Master Protein	A0A0L8GBU3	Uncharacterized protein OS=Octopus bimaculoides OX=37653 GN=OCBIM_22036445mg PE=4 SV=1	0	FALSE	49.136	17	5	87	5	205	23.7	7.49	332.81	5		other membranes			106877942		A0A0L8GBU3; obi:106877942	0	0	1.097	0.848	0.773	0.999999	1	0.646379	4.58452e+07	5.03003e+07	3.88758e+07	13.17	4.92	12.31	High	High	High	High	High	High	High	High	High	High	High	High	High
High	Master Protein	A0A6P7TUU0	ubiquitin-conjugating enzyme E2 G1 OS=Octopus vulgaris OX=6645 GN=LOC115226224 PE=3 SV=1	0	FALSE	49.067	23	4	65	4	168	19.3	5	327.29	4			other molecular function	Pf00179		LOC115226224	A0A6P7TUU0	0	0	0.852	1.579	1.854	0.999999	1	0.813552	1.04786e+07	8.92494e+06	1.65434e+07	56.76	4.8	23.3	High	High	High	High	High	High	High	High	High	High	High	High	High
High	Master Protein	A0A0L8GXG3	CaMKII_AD domain-containing protein OS=Octopus bimaculoides OX=37653 GN=OCBIM_22026168mg PE=4 SV=1	0	FALSE	48.965	34	7	171	1	165	18.8	6.87	434.55	7	protein metabolism;other metabolic processes		kinase activity;other molecular function	Pf08332			A0A0L8GXG3	0	0	1.153	1.098	0.953	0.999999	1	0.999999	769365	886863	844834	31.28	3.6	20.52	Not Found	High	High	High	Peak Found	Peak Found	Peak Found	Peak Found	Peak Found	Peak Found	Not Found	Peak Found	Peak Found
High	Master Protein	A0A7E6F448	TBC1 domain family member 13 isoform X1 OS=Octopus vulgaris OX=6645 GN=LOC115210883 PE=4 SV=1	0	FALSE	48.949	24	9	116	9	402	47.2	5.44	269.07	9						LOC115210883	A0A7E6F448	0	0	1.033	1.07	1.036	0.999999	1	0.999999	1.68294e+07	1.73792e+07	1.80014e+07	30.42	24.78	16.95	High	High	High	High	High	High	High	High	High	High	High	High	High
High	Master Protein	A0A6P7SPY7	THO complex subunit 4 isoform X2 OS=Octopus vulgaris OX=6645 GN=LOC115214986 PE=4 SV=1	0	FALSE	48.892	25	5	140	5	276	29	10.98	572.41	5			nucleic acid binding activity	Pf00076, Pf13865		LOC115214986	A0A6P7SPY7	0	0	1.024	0.826	0.807	0.999999	1	0.999999	3.67829e+07	3.76606e+07	3.03793e+07	26.43	20.27	14.23	High	High	High	High	High	High	High	High	High	High	High	High	High
High	Master Protein	Q9NBY0	Actin (Fragment) OS=Vampyroteuthis infernalis OX=55288 PE=3 SV=1	0	FALSE	48.854	28	7	1584	1	261	29.2	5.36	3303.78	7				Pf00022				0	0	0.722	0.823	1.14	0.999999	1	0.999999	1.11725e+07	8.06963e+06	9.19938e+06	53.23	10.06	8.61	High	Peak Found	Peak Found	Peak Found	High	Peak Found	Peak Found	Peak Found	Peak Found	Peak Found	Peak Found	High	Peak Found
High	Master Protein	A0A0L8HPM6	Uncharacterized protein OS=Octopus bimaculoides OX=37653 GN=OCBIM_22009425mg PE=3 SV=1	0	FALSE	48.778	6	12	153	1	1680	191.7	7.18	362.09	12	other biological processes	non-structural extracellular	enzyme regulator activity	Pf00207, Pf01835, Pf07677, Pf07678, Pf07703, Pf17789, Pf17791			A0A0L8HPM6	0	0	0.965	0.944	0.978	0.999999	1	0.999999	1.66979e+06	1.6119e+06	1.57648e+06	27.24	31.69	24.06	High	High	High	High	High	High	High	High	High	High	High	High	High
High	Master Protein	A0A6P7SKQ1	dehydrogenase/reductase SDR family member 12-like OS=Octopus vulgaris OX=6645 GN=LOC115214000 PE=4 SV=1	0	FALSE	48.767	35	10	112	4	350	38.3	7.9	269.43	10			other molecular function	Pf00106		LOC115214000	A0A6P7SKQ1	0	5	0.9	1	1.111	0.999999	1	0.999999	2.27941e+07	2.05098e+07	2.27903e+07	28.39	21.73	17.08	High	High	High	High	High	High	High	High	High	High	High	High	High
High	Master Protein	A0A6P7SWA5	Protein transport protein SEC23 OS=Octopus vulgaris OX=6645 GN=LOC115217086 PE=3 SV=1	0	FALSE	48.762	18	12	131	12	770	87.1	7.25	340.08	12	cell organization and biogenesis;transport	other membranes;ER/Golgi	other molecular function	Pf00626, Pf04810, Pf04811, Pf04815, Pf08033		LOC115217086	A0A6P7SWA5	0	0	0.706	0.835	1.183	0.999999	1	0.999999	1.95161e+07	1.3782e+07	1.63031e+07	53.77	21.68	24.87	High	High	High	High	High	High	High	High	High	High	High	High	High
High	Master Protein	A0A0L8HA65	Uncharacterized protein OS=Octopus bimaculoides OX=37653 GN=OCBIM_22019995mg PE=4 SV=1	0	FALSE	48.754	46	9	191	8	214	24.5	6.09	425.61	9	other metabolic processes;signal transduction	plasma membrane;other membranes	other molecular function	Pf00071	106872135		A0A0L8HA65; obi:106872135	0	0	1.886	1.322	0.701	0.999999	1	0.999999	1.02955e+07	1.94204e+07	1.36101e+07	41.93	38.09	32.91	High	High	High	High	High	High	High	High	High	High	High	High	High
High	Master Protein	A0A7E6EQP9	myosin-J heavy chain isoform X2 OS=Octopus vulgaris OX=6645 GN=LOC115210267 PE=3 SV=1	0	FALSE	48.745	8	10	112	1	1148	129.8	4.88	304.28	10			other molecular function			LOC115210267	A0A7E6EQP9	0	8	0.616	2.745	4.454	0.999999	1	0.64526	1.06347e+07	6.55268e+06	2.91881e+07	69.72	74.59	4.6	Not Found	Not Found	Not Found	Not Found	Not Found	Not Found	Not Found	Not Found	Not Found	Not Found	Not Found	Not Found	High
High	Master Protein	A0A0L8GNK1	40S ribosomal protein S8 OS=Octopus bimaculoides OX=37653 GN=OCBIM_22030732mg PE=3 SV=1	0	FALSE	48.63	49	7	119	7	174	20.1	10.65	375.9	7	protein metabolism;other metabolic processes	translational apparatus	other molecular function	Pf01201			A0A0L8GNK1	0	0	0.791	1.655	2.092	0.999999	0.535987	0.3072	3.49916e+07	2.76731e+07	5.78995e+07	12.83	16.86	5.26	High	High	High	High	High	High	High	High	High	High	High	High	High
High	Master Protein	A0A0L8GKB6	Uncharacterized protein OS=Octopus bimaculoides OX=37653 GN=OCBIM_22032260mg PE=3 SV=1	0	FALSE	48.588	57	4	157	4	90	10.2	5.45	524.62	4				Pf01722	106876353		A0A0L8GKB6; obi:106876353	0	0	1.024	0.956	0.933	0.999999	1	0.999999	3.34367e+07	3.42453e+07	3.19606e+07	37.55	35.91	24.67	High	High	High	High	High	High	High	High	High	High	High	High	High
High	Master Protein	A0A7E6F7R9	calpain-9 isoform X6 OS=Octopus vulgaris OX=6645 GN=LOC115217089 PE=3 SV=1	0	FALSE	48.574	8	6	236	3	784	88.1	4.97	588.49	6	protein metabolism		other molecular function			LOC115217089	A0A7E6F7R9	0	5	0.691	0.889	1.286	0.857018	1	0.45406	1.83561e+08	1.26903e+08	1.63173e+08	13.37	5.48	4.33	High	High	High	High	High	High	High	High	High	High	High	High	High
High	Master Protein	A0A7E6FAS8	Phosphoglycerate kinase OS=Octopus vulgaris OX=6645 GN=LOC115218470 PE=3 SV=1	0	FALSE	48.565	14	6	265	2	417	45	6.39	856.8	6	other metabolic processes		kinase activity;other molecular function			LOC115218470	A0A7E6FAS8	0	3	0.809	1.122	1.388	0.999999	1	0.686088	2.78891e+08	2.25535e+08	3.12988e+08	12.68	5.08	14.96	High	High	High	High	High	High	High	High	High	High	High	High	High
High	Master Protein	A0A0L8G234	Uncharacterized protein OS=Octopus bimaculoides OX=37653 GN=OCBIM_22001682mg PE=3 SV=1	0	FALSE	48.472	16	7	92	1	534	59.9	8.75	255.1	7			other molecular function	Pf00755			A0A0L8G234	0	0	1.117	1.023	0.915	0.999999	1	0.999999	9.96198e+07	1.11298e+08	1.01875e+08	27.07	26.49	2.41	High	Peak Found	Peak Found	Peak Found	Peak Found	Peak Found	Peak Found	Peak Found	Peak Found	Peak Found	Peak Found	Peak Found	Peak Found
High	Master Protein	A0A6P7SMJ6	dual specificity mitogen-activated protein kinase kinase 6 OS=Octopus vulgaris OX=6645 GN=LOC115214176 PE=3 SV=1	0	FALSE	48.429	27	8	211	8	330	36.8	6.11	470.06	8	protein metabolism;other metabolic processes		kinase activity;other molecular function	Pf00069		LOC115214176	A0A6P7SMJ6	0	0	0.634	1.065	1.68	0.999999	1	0.520057	3.02577e+07	1.91767e+07	3.221e+07	16.66	14.01	13.61	High	High	High	High	High	High	High	High	High	High	High	High	High
High	Master Protein	A0A6P7SFZ4	WD repeat-containing protein 37 isoform X1 OS=Octopus vulgaris OX=6645 GN=LOC115212801 PE=4 SV=1	0	FALSE	48.383	18	8	106	8	502	56	6.83	299.91	8				Pf00400		LOC115212801	A0A6P7SFZ4	0	0	1.111	0.954	0.859	0.999999	1	0.999999	2.07205e+07	2.30213e+07	1.97647e+07	21.49	10.04	9.58	High	High	High	High	High	High	High	High	High	High	High	High	High
High	Master Protein	A0A6P7SQ41	Non-specific serine/threonine protein kinase OS=Octopus vulgaris OX=6645 GN=LOC115215193 PE=3 SV=1	0	FALSE	48.35	12	15	73	11	1362	158.1	5.91	145.53	15	protein metabolism;other metabolic processes;signal transduction	cytoskeleton;other cell component	kinase activity;other molecular function	Pf00069, Pf08912		LOC115215193	A0A6P7SQ41	0	3	0.972	0.544	0.56	0.999999	0.535987	0.321194	1.83864e+07	1.78706e+07	1.00061e+07	20.28	17.06	14.25	High	High	High	High	High	High	High	High	High	High	High	High	High
High	Master Protein	A0A0L8I9N5	Myotubularin phosphatase domain-containing protein OS=Octopus bimaculoides OX=37653 GN=OCBIM_22026688mg PE=3 SV=1	0	FALSE	48.273	18	10	88	10	585	66.7	6.79	209.39	10				Pf06602			A0A0L8I9N5	0	0	1.146	1.196	1.044	0.999999	1	0.999999	8.77819e+06	1.00556e+07	1.04959e+07	26.89	31.64	6.05	High	High	High	High	High	High	High	High	High	High	High	High	High
[truncated: 2,954 more rows]
[truncated: 7 more columns]
